# Supplementary material for: Transcriptome Analysis Reveals the Complex Molecular Mechanisms of Brassica napus–Sclerotinia sclerotiorum Interactions
Source: Front Plant Sci. 2021 Oct 8;12:716935. doi: 10.3389/fpls.2021.716935 (PMC8531588; doi:10.3389/fpls.2021.716935)
Supplement: Supplementary file 3 [file Table_3.xls]

## Sheet: Table 3
Table S3	The expressional level (FPKM) of all different expression genes in B.napus at four stages.
GENE ID	0hpi-1	0hpi-2	0hpi-3	6hpi-1	6hpi-2	6hpi-3	24hpi-1	24hpi-2	24hpi-3	48hpi-1	48hpi-2	48hpi-3
BnaA01g00020D	2.99627	2.36537	1.39449	3.20598	2.56365	2.14397	1.92582	1.62905	1.08287	0.755203	0.813866	0
BnaA01g00050D	34.6756	33.5088	34.2678	32.5226	34.2088	34.8842	46.5414	25.5002	14.9749	5.61874	4.33933	2.92455
BnaA01g00060D	0.777567	0.376396	1.14497	0.557259	0.798066	0.954803	1.71199	2.90026	7.91201	23.3317	14.3117	25.7901
BnaA01g00080D	1.63248	1.59223	1.24157	0.991844	1.04824	0.561871	1.26722	1.44676	3.08395	6.45367	5.32567	4.90312
BnaA01g00110D	0	0	0	0	0	0	0.158881	0.324576	0.901053	1.62072	0.943386	1.44255
BnaA01g00140D	6.69538	5.86447	4.37907	0.421549	0.265751	0.273112	1.97245	3.57661	1.70261	0	0	0
BnaA01g00170D	1091.03	1176.4	954.703	714.534	763.318	793.749	602.095	639.25	483.078	17.059	28.68	64.0513
BnaA01g00180D	1.74144	2.68183	3.22287	4.77295	4.46369	5.47954	1.66721	1.61946	1.33899	0.472675	0.778969	0.503287
BnaA01g00190D	4.65904	2.89654	3.78551	6.24049	6.4089	6.73978	63.74	74.3522	151.169	74.7819	31.5913	79.6298
BnaA01g00260D	0	1.26251	1.00574	2.75929	3.54104	5.91038	3.06099	12.2756	23.7018	19.1021	13.9461	31.1541
BnaA01g00280D	36.355	31.1676	32.0453	12.1267	11.8681	13.7426	18.8263	14.3288	13.97	1.39663	1.18199	2.19125
BnaA01g00310D	2.06978	1.76074	2.92515	2.55003	1.97497	3.32082	6.65715	13.4434	11.9599	16.8166	18.3841	19.7237
BnaA01g00340D	1.58004	2.53217	1.43185	3.32727	2.85711	3.2314	4.12196	7.07676	10.5552	21.0757	15.1057	18.3651
BnaA01g00360D	0.134681	0.644884	0.76646	0.32462	0.69686	0.460786	0.532696	0.239699	0.927121	9.5191	10.083	3.79635
BnaA01g00370D	0.148981	0.291113	1.00751	2.30959	2.42044	5.95453	0	0	0.0685301	0	0	0
BnaA01g00390D	48.1728	53.575	51.7228	35.7454	35.4188	33.4479	31.843	24.9478	20.9588	5.63583	7.00849	8.63093
BnaA01g00400D	5.79661	8.34043	3.88367	12.9411	26.0914	18.076	3.82628	3.84204	3.25555	0.100601	2.44173	0.866697
BnaA01g00410D	5.12121	5.14986	7.21777	14.3143	18.1757	14.4117	24.7086	13.55	23.0309	140.609	155.275	96.7464
BnaA01g00420D	11.59	15.4773	13.9457	16.0144	16.1416	16.357	8.57343	6.79026	5.70826	0.862938	1.46865	1.24273
BnaA01g00500D	0.221503	0.416367	0.307399	0.567151	0.82404	0.59066	0.46584	0.67971	0.298145	1.55131	2.11432	1.23664
BnaA01g00510D	8.37361	10.2096	3.53293	0.350427	0.245516	0.0438625	3.3387	2.47158	0.88833	1.16045	1.19587	3.33471
BnaA01g00520D	1.12336	0.994312	0.942992	0.590548	0.598924	0.0396971	0.503771	1.11358	0.639548	31.7497	55.2332	23.824
BnaA01g00580D	0.0861189	0	0	0.0344202	0.0697114	0	1.70424	0.534332	10.4224	23.0946	31.5777	18.2349
BnaA01g00600D	96.7174	89.3856	99.6308	77.3366	83.2048	83.6537	53.2212	32.7397	37.0013	15.639	16.7104	21.8358
BnaA01g00640D	0	0	7.99514	0	0	0	34.7403	86.2368	168.154	610.136	317.686	659.064
BnaA01g00660D	29.4067	35.8737	29.6345	21.28	19.5303	23.2075	18.805	16.2193	14.8322	6.12205	9.47318	9.00699
BnaA01g00670D	6.10303	7.32419	13.1763	9.45994	11.0459	12.4546	22.7396	11.173	21.4912	4.02173	1.98267	4.61374
BnaA01g00690D	0.234347	0	0.167851	0.0922894	0	0.0395139	1.08124	1.30646	1.16599	11.6458	14.6745	11.5635
BnaA01g00760D	0.228795	0.329861	0.425069	1.61073	2.9268	2.95067	0.334509	0.15615	0.211175	0	0.519778	0.145959
BnaA01g00850D	0.932471	0.716385	1.35779	2.13837	2.61892	2.44477	2.35519	1.34914	1.19398	0.190069	0	0.0506574
BnaA01g00900D	2.94753	3.64892	2.55985	3.11554	2.47444	1.23461	6.72264	3.64987	3.98483	66.1381	112.415	82.9867
BnaA01g00930D	36.4069	38.1704	36.2544	24.5156	27.1426	26.763	25.0506	23.006	18.3578	4.64504	5.56798	5.52835
BnaA01g00980D	14.4643	20.0599	23.148	18.9206	20.864	22.0778	12.8603	11.143	7.95888	3.17736	1.88752	3.55518
BnaA01g01010D	0.150102	0.145191	0	0.358492	0.0594408	0.0508625	1.79089	3.14839	7.0751	39.5653	44.4238	35.618
BnaA01g01020D	51.6959	59.6848	53.43	37.2971	43.7525	41.0575	28.2441	24.1711	21.0393	5.53268	6.99067	4.83743
BnaA01g01070D	4.20938	3.64514	2.883	2.37323	1.45507	1.51824	3.485	5.15422	4.67003	9.9475	10.6127	10.4683
BnaA01g01120D	8.48336	8.54244	7.45339	4.36537	4.463	4.48501	5.62888	3.98136	2.86814	1.62858	1.32535	1.75963
BnaA01g01140D	0	0	0	0.0891918	0.451552	0.500341	0.279939	0.986745	4.25126	38.1248	20.2683	8.12489
BnaA01g01200D	2.91462	1.60658	0	1.42048	1.83229	3.22721	2.00329	1.63364	9.09349	65.2079	60.8502	71.6744
BnaA01g01230D	0.921741	1.05029	0	0.89407	1.69101	3.64517	44.7124	70.8924	190.221	186.873	134.207	208.236
BnaA01g01240D	7.85406	4.18323	5.96211	3.46127	2.97267	2.95635	2.90939	4.21918	4.09344	0.394232	0.283527	1.64438
BnaA01g01300D	14.1048	15.1633	13.4903	48.2786	55.5956	67.2387	20.371	31.2741	29.236	12.504	17.7964	9.8486
BnaA01g01310D	31.1156	40.9421	31.1374	34.1915	38.7697	43.6867	25.0147	24.9325	24.2345	8.66059	9.74286	10.0977
BnaA01g01360D	1.97142	2.54162	2.41947	1.05711	1.96172	2.36142	1.44881	1.71742	1.74242	0.229815	0.0620853	0.42675
BnaA01g01400D	23.6867	30.9566	10.5782	5.11763	3.45705	4.95498	10.156	11.547	6.53879	57.4382	122.883	204.278
BnaA01g01420D	27.5683	24.5171	19.8253	13.7924	15.3109	16.0707	13.6482	12.2224	7.57913	2.60686	1.57241	3.71954
BnaA01g01430D	0.475734	0.41138	0.696505	0.246832	0.365027	0.45756	0.530446	0.32457	0.258619	0.0830087	0.0307365	0.0298808
BnaA01g01450D	0.856106	0.461509	0.625271	1.72174	1.60333	1.66844	0.917845	1.03006	1.73408	0.299349	0.152432	0.693758
BnaA01g01470D	3.78732	4.02107	4.5236	10.6008	12.1899	10.6997	11.7545	19.6032	20.7958	38.5388	41.6489	38.2233
BnaA01g01550D	63.7018	70.39	93.1445	39.5758	82.3438	67.7868	34.1014	22.0556	33.2391	6.48807	4.86802	7.69673
BnaA01g01570D	0.244019	0.239009	0.0925296	0.734217	1.39563	1.24392	0.899071	0.853688	0.795823	0.958667	0.89555	0
BnaA01g01620D	1.17873	0.374189	1.6296	1.86803	1.54821	1.20531	4.25974	8.77876	11.4344	14.854	11.5485	17.0345
BnaA01g01630D	0.554032	0.790618	1.05428	1.102	0.627558	1.43993	0.919919	0.501239	0.880326	0.107874	0.118517	0.057666
BnaA01g01660D	0.281399	0.0897231	0.610487	1.54578	0.909931	1.4191	0.770402	0.961312	0.85098	1.25294	2.10368	0.761575
BnaA01g01780D	3.06943	7.33019	10.3237	5.10813	37.2058	49.6711	3.21047	5.44195	8.3602	73.2844	58.5199	38.0893
BnaA01g01810D	0.207223	0.198751	0.376233	1.27659	1.23755	2.01685	0.445467	0.914922	0.757422	0.246952	0	0.197866
BnaA01g01970D	2.12037	3.6824	3.27894	2.73798	3.27923	2.70805	5.56034	4.3813	6.61505	21.3925	18.3428	20.6063
BnaA01g01980D	81.2291	76.9075	71.1487	33.8651	32.3166	31.5207	59.6053	48.1178	42.3033	17.8996	16.1349	21.6463
BnaA01g01990D	18.5338	17.0138	19.7111	6.73018	5.99269	6.00427	11.2007	7.55098	8.13986	2.09748	2.90284	1.56164
BnaA01g02040D	0.374061	0.20978	0.406763	0.599567	0.492842	0.365617	1.74708	3.79772	5.43792	12.1786	6.65226	6.10481
BnaA01g02090D	14.2644	12.3103	17.1784	46.97	44.9924	50.1723	58.9503	66.3801	91.9521	49.7791	36.5618	59.9104
BnaA01g02120D	0.552254	0.770778	2.00536	4.87698	3.78464	3.67059	1.29794	0.344225	0.742531	0.313661	0.731813	0.218356
BnaA01g02130D	1.78272	3.12229	2.63468	2.16428	1.75014	2.15365	1.14375	0.977984	0.507672	0.457324	0.561219	0.677919
BnaA01g02150D	4.9161	4.79124	5.61773	3.01668	3.55525	3.61934	1.85564	1.35926	1.00581	0.555299	0.264055	0.342815
BnaA01g02160D	14.6625	14.3732	11.7129	19.6821	22.5915	24.1623	20.8986	26.8306	32.442	72.0983	81.0337	87.6437
BnaA01g02190D	12.7313	11.6938	12.351	9.76888	10.1909	12.4756	27.4342	47.2379	57.027	104.227	85.3046	107.983
BnaA01g02220D	7.81547	6.22516	4.93581	4.99574	6.53417	7.17781	3.23912	3.34261	1.93159	0	0	0
BnaA01g02270D	13.4455	9.84066	8.4686	86.7491	84.7438	94.0556	18.2279	9.75538	9.79547	24.5373	34.6046	44.1844
BnaA01g02290D	0.144365	0.340882	0.202325	1.31967	0.847152	0.930544	1.1966	2.07983	2.27658	2.84976	1.90606	1.8513
BnaA01g02300D	4.17315	3.48371	3.40559	3.97092	4.15796	3.88768	2.74983	3.27393	3.72048	15.1427	22.1131	13.3417
BnaA01g02330D	10.6426	11.1635	9.64458	7.66909	9.53261	7.75056	6.17001	4.34027	4.33277	2.34689	1.64996	1.03783
BnaA01g02370D	20.0383	27.2602	21.1551	16.8538	14.8925	19.3741	10.5056	9.32543	8.23456	0.839783	0.590324	0.619616
BnaA01g02440D	15.9292	20.2479	14.6083	11.7658	11.6807	11.5383	8.69557	7.83071	6.63418	1.37464	1.62418	1.36342
BnaA01g02450D	0	0.0762861	0.0575012	0.0314939	0.0902937	0.0538951	0.0559604	0.185017	0.818108	3.57224	4.27067	0.773164
BnaA01g02460D	2.16424	2.40714	3.64245	1.92381	2.58179	3.56859	5.70983	4.51383	9.2041	0.132655	1.74536	1.31648
BnaA01g02480D	5.37839	5.94375	5.34551	4.18688	3.52023	3.28905	2.92786	3.57791	3.08511	0.86682	1.39663	1.06723
BnaA01g02530D	46.7328	48.3228	37.2399	6.77951	5.31745	5.136	19.1686	14.561	15.7622	17.0742	15.6491	17.4815
BnaA01g02540D	76.392	79.0263	63.9618	42.2287	43.7723	39.4642	34.6675	32.358	23.326	2.99869	5.06898	2.96217
BnaA01g02570D	12.3707	11.2581	13.0412	7.83868	6.52462	5.19248	19.7975	15.8654	15.3512	36.2888	38.8096	36.4866
BnaA01g02580D	0	0.238827	0.537371	0.0408041	0.278055	0.183247	0.0358132	0.117062	0.184197	0.759218	1.25749	1.0121
BnaA01g02600D	31.5656	33.8798	29.3653	18.2435	23.5312	17.4167	12.8475	14.8694	10.5809	0.621417	0.168889	0.826093
BnaA01g02610D	0.577817	1.10795	0.558061	1.85573	1.23311	2.05137	0.699788	1.53284	0.787493	0	0.121244	0
BnaA01g02620D	1.04171	2.0827	2.40278	2.68116	3.10995	3.36338	0.92811	0.381051	1.04439	0.437032	0.141684	0.205852
BnaA01g02650D	1.41499	2.21557	2.89758	2.63881	2.05158	3.31135	6.55935	7.05042	11.412	0.259155	0.454222	1.49998
BnaA01g02810D	10.5598	17.267	12.2415	18.2271	19.8669	21.6173	13.3083	15.5306	7.76484	2.84595	0.969121	2.07875
BnaA01g02830D	1.78615	1.37845	1.71831	3.26481	2.85377	3.32805	3.87964	4.40318	5.45015	12.8231	15.9975	15.5949
BnaA01g02860D	9.78017	15.0632	12.2033	7.68578	7.04346	10.8846	17.2529	16.2069	12.0916	0.209848	0.197833	0.741001
BnaA01g02880D	30.3053	38.9295	26.9334	6.61895	4.22965	4.12955	17.5356	16.8438	11.6307	0.960778	2.04829	1.77739
BnaA01g02890D	0	0.110312	0	0	0	0	0.206216	0.997573	1.5476	34.2237	19.1957	10.7845
BnaA01g02900D	1.71792	1.38618	1.48702	0.637957	1.23042	1.68229	3.26525	7.99092	6.42016	7.59149	6.86106	10.6047
BnaA01g02910D	11.831	11.549	12.6594	2.07954	1.00756	1.86296	2.35427	1.05331	0.621091	0.319488	0.220035	0.385883
BnaA01g02930D	0.084068	0.325479	0	0.466486	0.466303	0.487647	6.14222	18.0687	16.0076	190.285	140.021	96.9934
BnaA01g02940D	247.753	265.718	234.609	224.022	215.342	225.526	150.885	148.141	109.002	7.75459	13.0684	19.682
BnaA01g03010D	1.02287	0.723577	1.69157	3.61653	3.02634	3.03643	21.5023	32.5264	77.5057	69.765	44.8401	61.3592
BnaA01g03020D	0.531778	0.768559	0.383825	0.424055	0.195605	0.326365	46.2722	71.6319	110.031	237.845	208.615	254.754
BnaA01g03040D	1.31575	1.16944	2.5728	9.41669	9.155	5.5595	1.73819	2.51316	2.87335	15.8239	11.5054	15.047
BnaA01g03080D	0	0.55817	0	4.33058	4.8825	5.71977	0.330472	0.409502	0.26851	6.3357	5.53186	2.55008
BnaA01g03130D	1.21249	0.787922	2.25903	2.61505	2.7873	2.06646	4.29193	5.3036	13.4835	16.5819	18.387	24.7782
BnaA01g03150D	18.7371	19.0707	16.918	38.452	34.0578	32.5685	42.61	70.3589	69.6802	93.0073	95.4759	92.7985
BnaA01g03200D	9.60754	14.8196	14.6568	24.6777	5.73051	10.4512	9.42793	22.7323	2.67441	0	0.0520609	0.20364
BnaA01g03220D	0.224053	0.649012	0	0.267513	0.265096	0.538278	0.874674	1.31079	2.63658	8.2546	6.75507	3.56262
BnaA01g03300D	137.209	163.928	126.756	69.8591	97.9061	89.5523	128.739	120.503	140.607	11.3237	9.16827	46.1832
BnaA01g03330D	52.3488	60.5979	68.2587	54.9057	54.9665	59.0063	35.7971	34.4807	22.4634	7.87332	12.3128	10.1192
BnaA01g03370D	2.57223	2.87002	2.20141	2.47026	2.46779	1.9352	3.0987	4.40165	3.01111	9.07981	14.487	16.715
BnaA01g03390D	4.17771	5.86831	4.55244	2.6243	1.95476	3.03674	3.93862	5.51811	8.47069	17.177	19.0913	20.6825
BnaA01g03410D	4.87421	4.38892	2.08266	2.36668	2.9113	3.0336	1.94489	2.87311	1.5883	0.172272	0.228146	0.0856195
BnaA01g03460D	15.671	20.9226	15.5123	12.1894	10.3541	14.347	8.15519	5.21329	3.73893	0.189459	0.206987	0.402776
BnaA01g03500D	0	0.104027	0.237792	0	0.127935	0.110234	0.920315	1.46193	1.84379	2.47935	2.1407	5.78118
BnaA01g03530D	0.671678	0.802521	1.45758	1.88579	2.44606	3.04158	0.997866	2.62361	2.97572	7.87417	8.38672	10.8556
BnaA01g03580D	0.867693	1.10069	5.85424	0.402086	0.814041	0.339733	4.94341	2.81701	4.36781	0.0311232	0.127141	0.120326
BnaA01g03820D	0.248106	0.155064	0	0.0986263	0.0649932	0.0834033	7.63436	14.3723	48.6791	45.9605	26.7784	53.8393
BnaA01g03840D	3.75927	3.20613	4.07996	3.27179	3.80182	4.77339	2.43561	2.77445	1.38972	0.171529	0.251255	0
BnaA01g03860D	570.146	601.848	373.981	348.728	268.779	265.773	235.664	220.204	146.599	10.3356	8.57068	10.8637
BnaA01g03880D	12.2213	10.5377	19.2012	15.4241	15.3366	18.986	8.86657	4.14809	3.77549	1.80038	0.977736	1.49941
BnaA01g04000D	79.0038	66.0403	69.0424	101.868	87.2199	103.146	37.0024	25.4115	16.1154	7.44307	3.6966	7.55443
BnaA01g04020D	1.25367	1.29952	0.719846	0.249251	0.17633	0.24312	0.386404	0.829373	1.95132	7.35619	4.51915	3.13017
BnaA01g04360D	14.0273	13.259	11.5216	11.9066	10.5421	11.7068	12.3692	16.7301	23.2819	59.3643	50.4073	37.0477
BnaA01g04450D	13.5624	14.5204	13.5988	11.619	12.4783	13.1596	7.95059	8.2662	6.46517	0.594392	0.818689	1.42952
BnaA01g04460D	1.55622	0.457241	1.66338	3.25904	1.48647	1.57038	0.946802	0.570374	0.434204	0.0692472	0.300396	0.220335
BnaA01g04540D	15.604	13.1233	19.819	17.7881	15.7469	13.4538	19.1184	24.3739	25.0374	65.5936	88.3337	102.421
BnaA01g04600D	16.3675	19.1951	20.1159	27.7139	28.9392	31.4987	65.9684	59.7823	52.4486	15.9578	14.5118	9.96923
BnaA01g04640D	1.84101	1.32709	1.61651	1.60271	1.16198	1.70582	2.30533	1.25438	0.656119	0.183334	0.0401531	0.039157
BnaA01g04650D	12.4889	11.7643	11.0654	84.0674	87.9725	81.8981	8.33564	3.51858	3.1102	2.21377	0.164995	1.04762
BnaA01g04660D	6.93757	6.37367	4.61166	6.02247	7.39002	6.86852	6.09723	3.16579	2.48739	1.07117	1.27204	1.24044
BnaA01g04670D	1.98037	2.5371	2.15865	1.09391	2.23866	1.87725	2.11648	0.765395	1.37538	0.151579	0.0334365	0.129989
BnaA01g04740D	738.06	820.069	773.252	518.948	518.866	565.512	499.982	434.848	390.001	26.7489	37.6124	74.221
BnaA01g04750D	44.7951	60.679	49.3968	1.91568	2.48804	2.4003	30.9176	25.494	20.1766	5.17225	6.53059	7.36647
BnaA01g04800D	2.94704	3.17878	2.44743	2.21992	2.51704	2.28214	2.02277	1.71466	1.04378	0.664493	0.289972	0.633403
BnaA01g04840D	1.90276	2.20683	2.71537	1.60786	1.19054	1.01333	3.1392	3.96275	7.66142	7.64886	5.83542	5.62017
BnaA01g04880D	2.50732	3.09222	3.78074	2.10772	2.75696	3.99713	9.28535	11.3273	26.9501	26.2705	17.5373	22.1642
BnaA01g05010D	1.6985	1.55542	0.898876	4.45984	3.6238	3.40573	0.815261	0.504422	0.32507	0	0	0.0233487
BnaA01g05060D	0.88339	0.846578	1.89897	2.0023	1.3362	1.22317	6.04117	8.52768	16.6135	0.631982	0.342904	1.10805
BnaA01g05090D	2.5462	2.12704	2.84432	3.89481	4.55501	3.26493	6.89258	13.5577	21.6173	54.9598	42.816	55.8672
BnaA01g05170D	7.06906	5.9015	6.25162	3.30846	2.58515	2.748	1.28634	1.10651	2.07379	0	0.382185	0.250414
BnaA01g05240D	0.478446	0.53511	0.870437	0.893761	0.480937	0.941655	0.49036	0.188157	0.156366	0.0251421	0.0826609	0.0267989
BnaA01g05320D	7.64821	9.63658	9.76509	41.3124	53.3223	54.7926	7.85337	6.95405	7.59565	10.9274	11.9077	10.2192
BnaA01g05390D	5.44869	5.7451	6.52634	13.4204	11.1293	12.2915	11.7101	24.523	22.1987	28.8348	24.8004	25.7282
BnaA01g05410D	21.3602	36.0247	55.8416	387.149	522.17	540.133	46.9075	38.254	32.605	363.864	287.979	171.046
BnaA01g05540D	22.1067	25.2779	20.239	12.2129	10.9903	16.6603	11.8562	13.873	12.0933	1.95239	3.23435	2.58191
BnaA01g05620D	2.72025	3.83285	2.08041	3.58099	3.60968	3.22424	1.32686	1.24433	1.836	12.5013	7.75163	11.4616
BnaA01g05660D	1.70554	1.26586	0.892744	6.92665	5.51989	7.07578	17.6875	30.093	85.2766	195.572	195.629	206.368
BnaA01g05720D	93.372	108.335	96.2989	96.9161	90.7141	100.025	55.0909	52.4358	37.5721	0.561438	1.63426	1.69421
BnaA01g05760D	6.39797	8.19207	5.53971	2.51584	3.54167	1.7592	2.68659	1.77302	2.62576	2.16653	1.70836	0.524691
BnaA01g05840D	113.591	138.224	113.051	61.9549	63.1373	57.5106	60.2642	51.0721	52.7747	20.3546	17.8439	25.7062
BnaA01g05890D	1.43922	0.922305	1.28467	2.01417	2.59439	1.94214	2.70746	0.760681	0.590089	0.0967065	0.105873	0.206377
BnaA01g05920D	12.0178	9.31276	10.9659	11.0475	10.6162	12.8516	20.385	30.766	38.9924	211.541	247.701	262.061
BnaA01g06030D	2.94605	2.15263	2.01557	2.96119	2.82095	2.00853	1.51097	1.51856	1.29635	0.380343	0.232715	0.180589
BnaA01g06100D	9.62809	13.1232	12.3728	17.2007	20.8882	22.4228	8.78549	5.92109	6.32592	2.20076	2.078	2.26977
BnaA01g06110D	0.153018	0	0.320423	0.224178	0.262127	0.227502	5.12046	10.5024	20.1539	57.2163	38.7137	58.5148
BnaA01g06120D	0.245243	0.0720208	0.053757	0.306499	0.498679	0.368727	1.3632	1.29479	3.93432	1.26959	0.947723	0.787275
BnaA01g06160D	3.74154	3.59667	3.83763	3.35054	3.7484	4.06593	2.55395	2.15143	1.57555	1.07022	0.849861	1.10966
BnaA01g06170D	1.62403	1.24395	1.79429	1.22863	0.911615	0.78096	1.11411	2.14967	5.65545	7.41099	7.64342	2.87669
BnaA01g06180D	112.151	115.532	109.761	26.412	22.9276	27.9615	40.7928	34.9446	28.3998	98.0362	117.412	89.3496
BnaA01g06190D	56.9281	71.18	62.7492	35.2335	34.2688	39.2127	32.6282	32.9915	24.7212	2.76169	3.21373	3.78494
BnaA01g06210D	2.83589	1.84154	1.65605	3.77369	5.00025	3.75866	5.2297	7.4353	9.89501	12.1267	11.4822	11.7721
BnaA01g06280D	0.396182	0.506429	0.289695	0.776469	0.815798	0.24404	5.67461	11.2599	26.3368	18.8947	12.2708	22.7272
BnaA01g06300D	2.84367	2.62759	1.06875	0.0739297	0	0.0378744	0.526182	0.289993	0.0844966	0.202401	0.472121	0.230056
BnaA01g06310D	4.32387	3.02244	3.35493	3.27665	3.20148	3.54405	2.09548	1.08076	0.838686	0.214638	0.235388	0.195576
BnaA01g06340D	1.85218	2.12251	2.05269	1.83097	1.16656	1.24162	2.1224	2.66709	4.36548	7.74714	7.9103	5.6378
BnaA01g06350D	5.58116	6.92723	8.06123	4.14991	4.05771	4.49754	12.7584	17.9908	30.0164	63.779	49.0046	60.5401
BnaA01g06370D	0.140993	0.338517	0.825362	0.546326	0.269788	0.598692	0.650312	0.593171	0.755976	1.73532	3.2058	2.96804
BnaA01g06460D	0.305139	0.438632	1.51007	2.0095	1.63577	1.90102	1.39246	2.34567	3.39519	5.10623	3.83594	2.89099
BnaA01g06490D	2.5585	1.251	2.78973	131.417	116.614	93.9531	6.02705	1.6422	0.773542	0.968759	0.262842	0.514318
BnaA01g06540D	47.0659	41.2546	40.5164	37.1064	28.8034	18.0733	160.586	334.173	501.489	724.845	861.477	1280.42
BnaA01g06610D	4.38595	4.85818	4.989	7.66829	9.43235	9.09923	23.7128	16.3296	17.2164	7.25887	6.98098	6.45933
BnaA01g06640D	0.966682	1.2927	1.25853	1.46279	2.30502	3.69466	0.141299	0.339242	0.714524	0.228502	0	0
BnaA01g06730D	0.188376	1.43029	0.67261	0.531898	0.300693	0.451353	2.13728	1.88028	2.11201	0	0	0.112329
BnaA01g06740D	0	0	0.132274	0	0.145281	0.0633694	2.03363	9.7838	49.0237	3.47093	7.12807	13.5211
BnaA01g06750D	1.43464	2.88771	6.75905	18.167	31.7535	22.6525	174.909	126.223	236.902	8.56063	2.4286	13.186
BnaA01g06760D	4.34662	4.96951	4.56315	4.05705	3.09899	2.66024	9.21377	10.4502	14.7705	16.6185	11.8857	18.2016
BnaA01g06800D	7.49494	8.94091	7.69658	3.92996	4.46309	4.32266	20.7043	45.1782	106.668	119.952	88.2488	117.466
BnaA01g06810D	10.3668	10.8516	13.271	5.70515	7.15768	8.22939	7.51896	4.08356	4.60354	1.78137	1.64989	1.12561
BnaA01g06940D	0.69524	2.66573	1.89587	5.25587	3.85252	7.04529	3.57359	1.9519	1.63237	0.175611	0.115916	0.150534
BnaA01g06950D	3.50781	2.83666	1.55108	0.706182	1.49241	0.568414	1.03166	0.560913	0.100623	0	0	0
BnaA01g07000D	5.64698	7.01873	4.40843	1.82364	1.67445	1.51056	11.2267	12.5418	15.9931	11.0778	8.31984	9.24634
BnaA01g07090D	3.5111	4.16463	4.58265	2.66188	5.28996	1.9137	5.22871	0	0.547611	0	0	0
BnaA01g07110D	4.4182	4.90071	4.72745	7.30275	4.0787	5.55548	4.64245	2.42415	2.45593	1.27193	0.984602	0.195533
BnaA01g07120D	1.64791	0.728353	0.236014	0.866249	1.03108	1.40943	0.421173	0.749147	0.289026	0.422336	0	0.253999
BnaA01g07130D	3.71573	1.00562	3.69014	2.77938	2.7811	1.47796	4.6321	4.32917	4.66088	30.1038	34.7094	53.1634
BnaA01g07270D	3.21379	1.87095	2.23103	3.56531	2.45154	2.74233	7.33813	6.81053	7.60762	16.12	21.0623	14.1109
BnaA01g07310D	0	0	0	0	0	0	0	0	0	2.37252	3.15332	2.05618
BnaA01g07330D	0.852288	0.164795	0.500978	1.36231	1.22101	1.18134	0.927931	2.58762	2.35827	4.75939	8.08159	6.14163
BnaA01g07340D	1.17195	1.5534	2.04957	8.22862	8.07756	6.73926	3.94102	5.1332	6.88174	10.0543	6.67972	8.27929
BnaA01g07450D	10.3165	10.0257	7.70853	21.912	21.8455	22.896	19.4472	32.5115	29.4796	42.8257	47.1822	45.5828
BnaA01g07460D	1.15329	1.2307	1.45214	2.78711	3.37976	2.5373	1.6617	1.94306	0.929358	0.767172	0.368572	0.997103
BnaA01g07550D	1.0536	1.20031	1.57014	2.0166	1.66488	2.06576	2.59268	1.08696	1.06074	0.2283	0.313391	0.367282
BnaA01g07620D	1.36104	1.44337	1.04126	0.65448	1.13448	1.09431	0.828841	0.579545	0.339939	0.0866844	0.094648	0.138147
BnaA01g07820D	23.8086	24.3119	23.2652	17.0447	18.3144	19.7257	15.7669	12.295	8.43619	5.28318	5.06398	7.07152
BnaA01g07830D	31.2061	48.6129	34.7696	32.5111	33.8967	40.5491	22.1289	17.237	16.4657	1.06845	1.64189	2.02173
BnaA01g07970D	0	0.164763	0	0	0.136389	0.0581003	0.608195	2.19671	3.91545	23.075	54.3788	39.8305
BnaA01g08010D	0.417273	0.133102	0	0.33234	0.330779	0.285875	1.74289	5.04436	8.99986	4.80676	6.43043	5.82856
BnaA01g08120D	1.45927	1.95838	1.89745	2.42294	0.637377	2.07925	1.55665	1.96553	0.458738	0.0828688	0	0
BnaA01g08150D	170.757	174.927	183.348	160.816	160.68	186.985	111.654	94.3533	85.6649	4.37666	4.93985	8.85003
BnaA01g08160D	29.8918	47.3258	38.9066	31.8496	41.8665	45.8856	31.001	27.5733	26.9739	7.37869	7.72744	7.45218
BnaA01g08240D	5.51284	6.79346	5.805	3.92877	0.904726	2.32879	4.62935	2.5213	0.667344	0	0	0.0430616
BnaA01g08260D	66.8063	82.1102	63.3438	40.9037	37.6048	46.3155	46.0305	46.1092	25.5499	0.402379	1.51315	1.70289
BnaA01g08290D	1.1644	1.64805	2.05787	1.67727	1.53127	1.75497	1.09335	1.13334	1.07022	0.0946098	0.0940628	0.302997
BnaA01g08350D	21.7701	16.7734	17.2112	0	0.0375385	0	0	0	0	0	0	0
BnaA01g08360D	1.65718	1.8487	0.91146	5.24182	2.85122	2.44994	4.97362	5.95472	8.24488	14.6548	10.8036	11.6188
BnaA01g08470D	0.160701	0.153593	0	0	0.0645688	0	0.50388	0.923185	5.58804	84.5088	39.7321	27.0001
BnaA01g08500D	0.164876	0.308762	0.224774	1.08819	1.09226	0.847051	0.566183	0.963192	0.809334	1.23561	0.880644	0.840191
BnaA01g08510D	0.994963	0.823888	4.41314	0.554052	0.627576	0.268551	15.6144	31.1205	81.0511	34.2708	18.6147	53.4434
BnaA01g08550D	30.3092	19.4684	17.4633	14.8151	9.91356	10.7082	70.4607	94.071	164.469	60.5612	29.6139	97.9454
BnaA01g08620D	1.81211	0.895564	2.2355	3.60937	2.74256	1.88798	4.66975	9.58657	13.3354	15.946	17.5063	19.3982
BnaA01g08710D	10.2613	9.59653	9.63329	8.48511	6.8541	4.59429	13.0741	12.9835	13.3054	24.7777	25.7629	38.9899
BnaA01g08750D	4.52224	5.43398	3.27199	1.11623	1.49853	1.17704	5.01864	2.38201	1.31865	0.224991	0.164338	0.241073
BnaA01g08770D	3.56326	3.52534	2.51152	4.99378	6.21584	6.11444	9.16078	16.1642	18.9233	24.9089	24.949	35.7888
BnaA01g08850D	8.43505	5.91535	4.85339	3.89937	4.14079	3.9786	3.78236	2.28659	1.71728	0.440233	0.754283	0.627244
BnaA01g08890D	3.55087	3.20701	3.30632	2.97292	3.60739	3.7745	1.68009	2.03739	1.10587	0.999819	0.750298	0.89075
BnaA01g08900D	4.81481	4.9835	5.94118	5.35401	6.02108	8.26033	6.46753	6.77336	4.90843	1.18074	1.06194	1.15015
BnaA01g08920D	5.06143	11.862	7.12121	21.3996	18.7061	16.8127	23.082	41.9605	41.6195	71.9524	82.427	79.2992
BnaA01g08930D	3.11358	2.52873	2.26752	1.40458	0.868377	1.6363	0.915298	1.49037	0.745108	0.466031	0.375251	0.497707
BnaA01g08940D	7.49584	7.89396	6.70705	4.23973	3.52801	5.07193	4.04523	2.80901	2.77171	1.34424	1.94624	1.21017
BnaA01g08990D	7.21259	3.93731	4.3428	2.61021	2.14607	2.47395	2.24723	2.0008	2.2444	0.749733	0.45171	1.00876
BnaA01g09020D	2.84231	2.89489	2.55729	1.00001	1.97551	2.12689	2.06377	1.55641	1.18701	0.596369	0.765723	0.633459
BnaA01g09040D	0.153576	0.229602	0.20052	0.637501	0.841684	0.937299	0.195113	0.540184	0.460374	0.661875	1.39572	1.00839
BnaA01g09070D	0.494773	0.635711	0.483747	0.395299	0.534705	1.03187	0.777825	0.969514	3.65454	3.28028	2.85778	1.59178
BnaA01g09110D	15.6129	15.5301	14.519	10.316	10.9144	12.8699	7.51391	7.16173	4.90451	0	0.110355	0.431424
BnaA01g09150D	43.4233	38.7643	40.7491	17.1154	13.0562	11.8837	22.3759	19.4043	15.6765	7.05538	6.22307	9.26932
BnaA01g09200D	6.6625	2.25595	10.6293	20.5369	16.0202	7.87266	70.9864	119.288	157.44	139.83	167.802	200.882
BnaA01g09250D	7.11489	7.13198	8.24775	8.4888	9.29624	9.5125	6.3211	7.64304	3.75352	1.90917	1.88916	1.51408
BnaA01g09260D	3.85659	4.56134	2.54925	2.69488	2.97001	2.24023	2.32944	1.79409	1.40691	0.226396	0.405325	0.616483
BnaA01g09270D	161.037	204.427	161.919	84.9192	78.6556	81.4403	98.0176	90.4893	68.5256	2.00624	2.73991	6.78934
BnaA01g09370D	2.21655	1.4779	2.27801	1.63481	1.36691	2.19808	1.29672	1.06416	0.49872	0.175973	0.204822	0.404848
BnaA01g09420D	1.28252	2.31263	1.23697	0.685227	0.742853	1.17	0.701293	4.87e-06	0.490516	0.192741	0.18411	0.206482
BnaA01g09430D	1.08327	0.829011	1.27513	1.16571	0.55747	1.21216	0.518088	0.629146	0.300024	0.455654	0.290193	0.0806818
BnaA01g09480D	0.615138	0.70581	0.968507	0.547423	0.693559	0.565175	0.660291	0.342791	0.21348	0.167121	0.164003	0.0797559
BnaA01g09530D	8.18071	7.45906	9.33338	10.3107	10.5909	12.0281	19.2451	23.7341	36.7039	58.2978	44.6561	56.8994
BnaA01g09540D	9.75641	13.004	6.2114	23.9075	23.7305	23.3034	22.3811	37.1862	31.4642	44.8344	47.6607	50.14
BnaA01g09550D	23.9698	21.0105	20.8094	7.94863	7.26329	6.64677	13.8296	11.5422	6.33185	0	0	0.767426
BnaA01g09620D	3.98778	3.46141	2.73723	4.51235	4.58135	4.49294	6.49479	9.76189	10.2801	14.26	18.0406	15.4161
BnaA01g09640D	74.0839	86.6811	67.2462	26.1316	24.0781	23.4365	40.9055	36.6618	32.2955	1.91163	2.49278	3.97106
BnaA01g09650D	3.11726	1.95763	2.53319	1.20097	0.697812	1.27382	1.18997	0.704126	0.8126	0.267795	0.18723	0.364543
BnaA01g09690D	2.97331	2.55293	2.51101	2.81674	1.80307	1.77163	8.26379	10.2764	18.0288	9.83784	6.78251	15.0787
BnaA01g09720D	1.39409	1.04094	1.46757	2.71718	2.22048	2.32099	2.55345	2.50975	3.48228	3.6235	10.2795	9.09803
BnaA01g09740D	3.6586	2.90951	2.95915	4.50941	2.68697	2.45878	25.146	36.8245	48.6069	50.3711	43.8347	53.0478
BnaA01g09770D	11.3642	11.9068	10.7702	10.8983	8.01566	9.21083	7.61323	6.6691	6.17772	0.99087	1.40733	2.09582
BnaA01g09790D	0	0	0	0.0792853	0.0801779	0.0693679	3.18529	4.07347	12.2865	34.0628	24.0505	46.079
BnaA01g09810D	1.69375	1.18616	1.31817	1.04961	0.878187	0.742774	2.31504	3.28901	4.49896	3.80849	3.9433	6.081
BnaA01g09890D	20.1565	21.67	24.3006	18.8381	20.2119	19.7556	16.2203	7.24656	7.50141	3.01969	2.22549	2.21295
BnaA01g09900D	1900.48	2046.82	1729.55	597.155	796.048	538.215	779.544	345.905	337.391	29.1462	8.2219	20.7333
BnaA01g09990D	8.1991	9.63105	11.7553	13.3996	21.7176	31.2769	12.6948	11.4518	11.6655	5.04505	5.3439	4.3452
BnaA01g10000D	55.3188	59.4334	87.0552	51.7963	76.3452	63.4331	140.332	69.9683	68.364	14.8117	9.65976	17.555
BnaA01g10020D	13.8679	16.6441	12.6223	2.50678	3.0345	1.48432	8.66837	6.26831	4.55243	0.0593523	0.0659526	0.383922
BnaA01g10030D	0	0	0	0	0.0982582	0	0.177888	1.10809	1.23533	4.63399	3.01878	2.7372
BnaA01g10040D	1.01766	0.832607	1.22828	0.775186	0.898112	0.787643	0.378313	0.27558	0.29854	0.268129	0.0787461	0.191323
BnaA01g10320D	0.510188	0.320834	0.242703	0.468761	0.0443466	0.115525	17.5851	27.7621	57.5939	173.166	123.991	181.848
BnaA01g10340D	9.7795	13.8752	14.4601	11.5186	9.69555	10.8718	5.62699	3.7017	3.14568	0.343402	0.498862	0.363654
BnaA01g10420D	2.07549	1.57693	1.90659	2.9713	2.67678	3.17212	10.9363	18.6943	50.8335	56.8586	48.056	71.5142
BnaA01g10460D	2.13858	1.96087	2.72894	1.11463	0.860473	0.99659	5.81423	4.21486	8.33358	1.39102	1.10028	3.0988
BnaA01g10530D	1.76836	1.66691	1.33694	0.769802	0.551272	0.858827	0.574875	0.710428	0.488344	0.0694453	0.454749	0.184388
BnaA01g10550D	126.847	162.929	115.462	103.611	101.439	106.212	67.6049	46.8985	41.8523	3.19379	3.04504	5.19762
BnaA01g10650D	2.22819	1.34573	2.03787	0.766116	1.00622	1.02553	13.2318	22.541	42.3665	93.1105	78.3911	123.184
BnaA01g10690D	0	0	0.0637199	0.392523	0.325751	0.0606215	3.51488	5.27534	14.3678	29.0742	19.9473	28.6646
BnaA01g10780D	16.9801	29.3867	23.4755	17.2219	20.414	25.0463	24.8168	21.7304	17.9486	1.84187	2.22759	3.16258
BnaA01g10790D	0.818796	2.1346	0.410895	2.84723	3.82938	5.69327	1.48824	1.21237	0.839408	0.766696	1.58088	1.09442
BnaA01g10810D	0.984003	0.929228	0.507368	0.530638	1.18365	0.657895	0.32148	0.511439	0.409454	0.0862514	0.158235	0.122981
BnaA01g10840D	0.806765	0.573014	0.82435	0.441364	0.160323	0.443619	0.335069	0.302386	0.289994	0.170221	0.093545	0.0909247
BnaA01g11100D	7.18055	8.98533	6.0877	6.96667	7.84089	8.92081	4.95474	3.00933	1.87664	8.05e-15	2.83e-12	0.166038
BnaA01g11130D	29.0788	34.9762	24.4339	30.5974	25.3804	28.9641	19.2679	18.4496	12.8687	5.65774	4.88834	8.19535
BnaA01g11190D	370.083	433.147	382.515	357.018	325.522	398.843	272.732	235.46	175.159	6.55369	6.82681	14.84
BnaA01g11220D	0	0	0.037192	0.0823089	0.0205923	0.0673532	3.72563	6.1424	21.9258	12.9823	9.93106	17.8463
BnaA01g11240D	0.94786	0.551185	1.62381	1.18034	2.09882	1.06076	20.0614	36.3065	99.2791	142.209	69.8569	114.842
BnaA01g11290D	5.27344	5.86809	4.83746	5.31913	5.51658	6.50407	2.03934	1.8733	1.28641	0	0	0
BnaA01g11380D	0.357127	0.608083	0.302631	0.586247	0.44724	0.713804	0.299003	0.141697	0.0947244	0	0.0434278	0.0423636
BnaA01g11400D	2.17874	2.18631	1.41131	4.86366	4.57323	3.38265	6.90684	11.7603	17.0654	15.7662	22.9423	21.3008
BnaA01g11510D	0.0838616	0	0.0595272	0.100214	0.066554	0.0853038	1.66482	4.09373	4.28697	54.7308	89.1032	30.1988
BnaA01g11550D	3.14902	3.21747	6.70388	6.12664	5.2982	5.85708	17.8422	17.7482	21.5297	1.3785	7.2581	3.60181
BnaA01g11600D	5.01982	4.30573	5.16098	4.258	4.7552	5.10502	2.86904	2.84671	2.22506	0.458987	0.251654	0.245648
BnaA01g11660D	41.1255	40.6532	36.7314	30.5098	35.7977	35.492	31.039	30.1865	26.2174	6.34798	8.18733	8.41557
BnaA01g11670D	13.4383	16.0443	14.2059	19.3219	21.9174	16.633	32.8823	31.1672	24.2233	0.128527	0.417595	0.270423
BnaA01g11760D	14.8614	11.3768	4.36714	9.67178	4.33638	1.03708	20.9463	21.5778	16.0531	54.5721	74.2257	49.0769
BnaA01g11770D	11.2281	9.0067	7.07916	0.315149	0.3064	1.26987	6.24944	3.66284	2.08304	0	0	0.512765
BnaA01g11790D	7.20199	8.18816	5.58785	0.409917	0.35123	0.568905	4.09716	2.92743	3.39435	4.18472	3.26011	3.21364
BnaA01g11800D	60.9158	38.4846	73.222	135.029	74.6552	174.059	99.2375	70.2623	56.227	1.64954	16.5669	9.02762
BnaA01g11830D	2.42196	3.321	2.28676	2.94375	2.63125	3.27763	0.640331	1.58958	2.57075	1.24495	0.665102	0.218682
BnaA01g11840D	31.7192	22.7962	19.5623	7.02566	7.0109	3.50298	65.8718	89.1919	146.918	386.366	431.844	481.837
BnaA01g11870D	0.086013	0.0827355	0.254637	0.352736	0.776517	0.789258	3.33079	3.41797	4.17863	0.0494129	0.0535198	0.105231
BnaA01g11880D	0	0	0.0997309	0	0.0553132	0.0366684	0.960254	3.11937	6.39024	13.499	21.6005	14.2911
BnaA01g11990D	0	0	0	0	0.03255	0.0275716	0.30255	0.30511	1.9869	16.1984	14.941	21.1854
BnaA01g12010D	16.9176	16.189	17.4319	7.70132	6.44247	5.71373	6.34703	6.2686	4.48419	0.694293	0.665766	1.40649
BnaA01g12030D	31.9964	32.821	21.7724	7.86202	7.03438	4.69393	18.4218	11.9768	7.80425	0.864612	0.403199	1.10186
BnaA01g12060D	11.0139	11.6969	10.0575	9.77475	11.7384	9.82315	10.2424	7.92629	5.70567	2.51344	2.96549	3.33073
BnaA01g12100D	1.33038	1.66045	1.34288	2.05948	2.46265	3.40595	0.918542	0.890021	0.647816	0.442773	0.792304	0.0596633
BnaA01g12120D	3.50357	2.72171	4.05559	12.2152	16.3439	15.2783	6.60388	5.60747	12.8626	26.6212	34.1214	35.1135
BnaA01g12170D	1.03583	0.494388	1.76602	2.24678	1.85767	2.54426	1.97206	0.828515	0.637974	0.148136	0.323106	0.236671
BnaA01g12270D	1.51779	1.77548	2.25882	13.0761	18.0687	16.1348	7.203	10.5149	19.8009	10.3711	7.92498	9.32696
BnaA01g12320D	1.94041	1.63075	1.59919	1.27312	1.24231	0.786542	9.8024	19.5038	36.5743	42.9753	51.6865	52.7143
BnaA01g12340D	2.42518	5.79185	3.38599	2.72679	3.6708	1.50927	5.28201	9.65748	31.2341	17.7102	15.8028	34.936
BnaA01g12360D	11.1122	9.5257	12.8915	8.91336	10.2569	10.6782	6.59999	5.25004	6.28691	2.29976	1.83156	2.61508
BnaA01g12400D	1.17895	1.13154	1.12451	0.546975	0.923371	0.830641	0.957851	0.530259	0.614786	0.117726	0.0433377	0.167886
BnaA01g12460D	7.52301	9.88665	5.11396	2.36681	2.54944	2.2125	5.02478	2.61237	2.29012	0.682453	0.629189	0.740733
BnaA01g12480D	1.62246	0.936857	0.647951	0.193504	1.07485	0.326982	0.939593	0.830684	1.0307	3.31964	4.80019	4.3543
BnaA01g12510D	21.2575	23.0891	27.7347	18.8156	28.8511	32.5109	16.64	18.5427	12.6278	1.05817	1.14181	2.91892
BnaA01g12540D	553.962	518.81	517.493	383.476	401.446	420.584	302.238	290.903	240.873	7.96959	11.7472	30.9471
BnaA01g12560D	2.93326	1.53417	1.07227	1.68852	1.41408	1.10405	2.26397	3.47989	3.99329	5.66115	6.72472	6.70577
BnaA01g12570D	8.89122	7.05551	5.21992	2.42754	2.86257	0.724362	14.0082	15.4874	12.8262	5.63631	5.2497	5.59533
BnaA01g12650D	0.342711	0.771555	0.359586	0.637056	0.541668	0.650735	2.40519	3.87784	4.18678	1.75042	1.22628	2.29075
BnaA01g12670D	7.22917	8.41628	5.8375	2.30116	2.69957	2.9442	5.51114	5.38014	11.8681	0.601161	0.509243	1.73356
BnaA01g12790D	0.274103	0.17335	0.458182	0.799216	1.10197	0.872565	0.78508	0.535463	0.08293	0.213161	0.233638	0.341504
BnaA01g12810D	4.22119	3.76459	5.06007	1.37974	1.55986	1.17657	6.59605	7.25815	4.87627	13.6955	13.6983	12.6694
BnaA01g12840D	0	0	0.419232	0	0	0.25055	4.85311	7.25008	16.34	7.705	3.98166	6.84355
BnaA01g12860D	5.74579	6.57056	4.47052	4.41353	4.05094	4.41126	2.87998	1.58154	1.14037	0.160924	0.345191	0.338682
BnaA01g12870D	0	0	0.499749	1.69502	1.73973	0.766317	2.65056	9.83174	22.2929	1.2031	1.70984	2.40455
BnaA01g12900D	32.5813	32.9994	28.2809	36.2012	32.0124	34.9061	99.9533	214.084	262.576	954.928	921.124	911.147
BnaA01g12920D	3.19897	2.12146	2.25227	1.92239	1.29566	1.80175	5.57542	7.44349	9.22741	2.67481	2.23858	2.45783
BnaA01g12930D	9.49558	10.4065	11.9823	6.29121	4.80726	7.25402	30.3832	31.9038	42.6601	3.85252	2.75844	4.62169
BnaA01g12960D	0	0.0779479	0.0577933	0.35791	0.299942	0.396497	1.7596	4.41807	10.1161	5.49809	6.03193	10.7941
BnaA01g12970D	0.071749	0	0	0.0305131	0	0.0514923	1.9742	3.04973	8.69455	14.572	10.0959	17.3072
BnaA01g12980D	0.171177	0.399632	0.234178	0.368057	0.12075	0.303942	10.2412	15.9827	42.8098	89.1245	67.5642	106.708
BnaA01g12990D	0.489602	0	0	0.268348	0.268564	0.346765	0.360534	0.708588	1.2846	1.54573	2.34715	2.29066
BnaA01g13040D	74.1965	73.1767	67.3322	45.9019	45.296	46.2151	48.744	53.8002	37.5389	11.2186	16.2191	15.9445
BnaA01g13060D	1.2064	0	1.2633	1.79356	0.882351	0.89418	1.03245	1.56699	1.314	4.54014	3.71907	4.3719
BnaA01g13190D	3.00589	4.20239	3.7919	1.55005	2.21326	2.32493	1.47047	0.92404	0.59062	1.04049	0.886212	1.02079
BnaA01g13220D	0.216343	0.24383	0.148784	1.32195	1.31051	1.03319	1.25892	2.40136	2.58603	3.08697	1.86192	1.73256
BnaA01g13290D	5.08185	2.48247	3.79141	2.69469	2.63105	2.84061	9.63798	15.1923	24.6221	21.404	7.86168	20.2869
BnaA01g13360D	0.0692552	0.066227	0.0496588	0.0546836	0	0.276986	3.56896	4.82894	16.5768	22.6495	27.5857	26.0655
BnaA01g13400D	4.01573	3.68489	5.01859	5.14908	4.98992	5.54146	2.76738	2.15588	1.53785	1.23201	0.580701	1.07958
BnaA01g13470D	13.0249	13.5625	12.3477	8.97545	8.66028	9.80417	19.328	24.6621	32.5735	42.1007	34.4849	42.0327
BnaA01g13510D	170.977	157.018	147.959	86.2436	89.1155	91.3788	62.4526	46.3689	30.1771	3.06854	1.93594	5.42989
BnaA01g13540D	2.79852	4.36189	4.62993	0.957508	1.35633	1.59207	19.5717	45.1587	91.1389	263.558	281.808	299.978
BnaA01g13580D	0.249972	0.587387	0.614141	0.391152	0.635031	0.435395	0.887591	0.803073	1.18302	0	0.301302	0.220854
BnaA01g13600D	0	0	0	0	0	0	0.136691	0.976695	1.42715	3.80268	4.83348	6.34067
BnaA01g13640D	0	0	0	0	0	0.0177418	0.0371261	0.159737	0.403547	1.35041	1.23904	1.59632
BnaA01g13650D	1.52352	2.35371	1.03863	1.56339	1.7517	1.63884	1.52673	1.85599	1.13023	0.195976	0.464073	0.483733
BnaA01g13670D	15.2139	15.6649	12.7706	19.5433	19.5688	23.1832	17.0818	29.1429	46.6657	71.2836	85.898	74.6705
BnaA01g13720D	1.01836	1.5798	1.10276	2.43506	2.5323	1.7468	0.319934	0.964289	1.38282	0.364369	0.315688	0.231065
BnaA01g13760D	1.53206	1.54992	1.44763	1.2023	1.11532	1.21095	1.1024	0.980509	0.658778	0.0897889	0.458983	0.382655
BnaA01g13770D	1.81299	2.20538	5.7788	4.27223	4.53445	5.13408	5.47826	7.31034	14.497	22.9915	19.819	17.237
BnaA01g13800D	3.33052	4.55757	4.42983	3.7199	3.42976	2.91866	11.7158	13.4592	29.9457	30.425	22.9015	31.9187
BnaA01g13810D	0	0.451385	0	0	0	0	5.06595	8.93172	27.439	37.0824	18.7849	38.942
BnaA01g13860D	11.3823	7.42143	8.50639	4.73628	5.16457	4.63696	14.8698	33.1701	51.2241	68.7274	44.6406	68.0182
BnaA01g13880D	14.9212	10.4019	12.3719	5.74859	3.29745	4.54805	21.3504	54.4404	67.5573	69.1374	60.8981	80.3213
BnaA01g14030D	0.206611	0.484839	0.43242	1.03737	0.676274	1.45911	0.281884	0.33493	0.0898181	0	0	0.05944
BnaA01g14060D	17.0787	24.0711	21.8352	5.93447	4.57747	3.86018	11.8939	8.71562	4.52846	1.79741	0.638445	0.937039
BnaA01g14110D	2.24785	1.81635	2.79547	1.5108	1.78578	1.0443	1.63083	1.16876	0.943479	0.326107	0.533991	0.261053
BnaA01g14120D	30.4074	41.9365	30.2374	30.7599	36.4076	37.4823	25.4472	27.6269	17.7298	3.27419	3.69514	3.88631
BnaA01g14170D	5.17158	4.24088	5.02512	5.52353	5.92146	5.89673	7.44939	5.35645	5.63536	1.43784	2.35964	1.2325
BnaA01g14190D	2.51783	2.72365	2.06915	5.16077	6.01768	5.15862	3.82915	6.8384	8.00817	13.4015	13.5758	14.2973
BnaA01g14270D	8.07229	9.52788	13.9687	12.1293	17.077	17.8894	14.6171	25.8585	32.7984	62.863	71.3336	78.4088
BnaA01g14290D	17.6328	25.4369	15.6611	16.437	16.2714	19.4395	15.6683	12.9718	8.81089	1.13826	2.17565	1.59221
BnaA01g14330D	0.663724	0.798571	0.977222	1.10619	0.864579	0.752714	0.28679	0.635516	0.316098	0.100631	0.108952	0.169838
BnaA01g14340D	5.19073	2.96215	6.49013	10.0931	10.0172	11.1914	1.16606	0.145844	0.378927	0	0	0.130114
BnaA01g14380D	1.30154	1.52457	1.37171	2.47942	2.47239	1.34154	33.7964	65.0029	133.65	127.788	102.882	148.662
BnaA01g14400D	134.363	175.635	174.674	88.7124	83.0515	103.898	95.8408	79.428	66.3853	3.92421	4.82229	12.9124
BnaA01g14420D	117.029	143.602	159.277	123.034	128.278	153.737	82.7793	60.2322	49.1124	10.6595	8.20373	10.2684
BnaA01g14450D	832.168	731.923	552.78	462.977	322.116	484.732	542.726	376.009	421.871	83.5971	88.7555	96.7796
BnaA01g14520D	4.38043	4.10911	5.57913	6.61443	7.45217	7.47208	13.0119	14.1349	40.097	37.3005	23.6796	41.7831
BnaA01g14720D	1.26368	0.970564	0.561171	3.39375	2.42482	2.99278	3.43242	8.32749	9.19617	9.84356	7.37941	6.13856
BnaA01g14730D	0.335232	0.760985	1.43834	1.78745	2.25039	1.92363	4.28931	7.47889	14.6007	29.4255	28.6744	26.6879
BnaA01g14850D	8.79601	11.0385	16.2932	7.62524	9.77635	11.0986	8.16435	4.753	5.92359	0.200315	0	0.142528
BnaA01g14860D	8.59227	7.82319	4.97769	26.4923	24.4153	17.739	28.0778	45.4356	49.7375	74.9688	49.1693	61.5254
BnaA01g14880D	142.558	149.555	115.92	74.0854	75.3269	65.6776	77.6257	61.877	56.5652	10.1318	13.5826	15.3324
BnaA01g14930D	64.5719	48.6442	47.6087	71.6574	55.9735	58.1023	81.9751	98.8428	131.795	231.718	197.138	236.751
BnaA01g14940D	26.349	30.0855	22.9851	1.16936	2.15991	1.56333	14.747	13.6984	9.17908	1.81215	1.67795	1.52553
BnaA01g14950D	2.49487	2.9344	3.74893	4.79684	4.28789	6.12589	13.8744	30.5916	49.7149	57.511	41.0269	65.6601
BnaA01g14990D	1.44978	2.47065	2.16531	0.199176	0.225135	0.288968	1.26191	1.06403	1.73552	0.569285	0.530268	0.346003
BnaA01g15000D	0.187035	0.532385	0.41236	0.151661	0.223705	0.32897	6.35685	8.07499	19.5852	26.2344	28.5244	28.3848
BnaA01g15010D	11.0171	10.1903	9.01011	9.49302	7.0091	6.73567	3.66935	2.90174	2.7629	0	0	0
BnaA01g15040D	4.35518	3.39049	5.15769	3.28235	4.80953	2.96589	1.77495	1.00601	1.3209	0.547554	0.983337	1.60781
BnaA01g15080D	14.5742	15.7652	23.9574	36.5879	57.594	57.0048	68.2568	106.53	268.944	316.963	327.971	390.603
BnaA01g15100D	31.9184	31.9938	37.0875	19.1228	19.1487	18.8484	19.7943	13.183	11.0976	0.895223	1.43808	2.37117
BnaA01g15110D	2.38362	1.37386	2.3985	5.23795	6.49981	5.94998	16.2841	19.6828	47.6228	59.9654	35.3162	48.4964
BnaA01g15130D	13.1143	19.0597	20.9413	14.8818	12.0348	16.6606	6.99732	5.59781	5.31484	0.182205	0.04451	0.237825
BnaA01g15180D	0.805012	0.637065	0.586467	0.571946	0.426385	0.678264	0.35903	0.45085	0.165435	0.0459152	0.0755701	0
BnaA01g15240D	0	0	0.190329	0.155151	0	0	0.0469599	0.0894366	0.278005	2.25561	1.29636	2.06064
BnaA01g15300D	2.88436	1.41638	1.14301	6.43145	5.67709	6.1895	7.31467	13.3679	14.391	19.7157	13.6938	16.7888
BnaA01g15310D	1.57805	1.17058	1.92898	1.39244	1.39929	1.51289	3.14847	5.42948	10.3831	12.9651	7.62803	9.77297
BnaA01g15320D	3.88433	4.34291	5.40307	17.4625	17.2638	20.8546	2.01692	1.0657	1.76332	0.369492	0	0
BnaA01g15350D	0.866625	1.65281	4.07345	1.53871	3.18233	2.08007	1.75388	1.23333	0.648538	0.246182	0.088583	0
BnaA01g15410D	0.44886	0.214133	0.874074	0.931299	1.28469	0.830942	0.434003	1.09192	1.16553	2.87272	2.93397	2.50818
BnaA01g15440D	6.775	7.86705	4.61013	2.02539	7.28185	5.6135	1.65584	0.234201	0.894022	0	0	0
BnaA01g15490D	8.16916	12.6927	11.601	29.1587	30.379	33.8842	6.88746	5.71553	4.48297	0.499741	0.705001	0.382678
BnaA01g15590D	3.49877	4.82027	3.51099	5.47284	3.95628	5.97948	2.39022	1.81089	1.16286	0.755117	0.59499	0.611291
BnaA01g15630D	1.65947	3.36674	1.7559	6.72696	7.76221	6.83244	2.39794	1.42247	0.798106	0.429785	0.778722	0.405034
BnaA01g15640D	352.034	449.134	375.917	544.597	576.853	699.262	102.118	56.1281	75.7625	1.26895	0.830271	5.03044
BnaA01g15660D	8.62149	14.3335	10.1378	11.2793	11.226	21.0978	12.1837	4.01405	2.62994	0.15308	0.995587	0.162227
BnaA01g15740D	5.85736	4.91425	5.947	3.62423	3.71096	4.38311	2.88112	2.4655	1.88349	1.03286	1.25148	1.5899
BnaA01g15760D	4.67295	5.37285	4.77556	4.10223	3.3162	3.82111	3.47414	2.57635	2.79285	1.13449	0.920476	0.737055
BnaA01g15770D	0	0.100881	0	0.0437086	0.173854	0.222089	0.115448	0.181449	0.628578	2.68338	2.57177	1.82712
BnaA01g15780D	1.17164	1.12252	1.35498	13.4021	15.653	15.6193	1.49607	0.955391	1.78528	0.533453	0.732493	0.722551
BnaA01g15810D	4.66656	8.09658	8.25984	8.32512	7.18758	9.2286	55.6534	39.2898	66.0599	55.6529	32.95	38.2017
BnaA01g15910D	1.19304	2.2566	0.905493	0.339721	0.170296	0.252421	0.261822	0.82671	0.190847	0	0	0
BnaA01g15950D	260.634	242.748	207.93	52.1622	40.873	30.3698	168.613	120.813	124.476	34.3061	40.25	45.6929
BnaA01g15960D	16.7901	19.9032	12.6567	7.42644	6.90564	5.32192	10.3337	9.12233	7.94254	1.00052	1.08052	1.68631
BnaA01g16070D	0.259652	0.121124	0.121482	0.750774	0.415047	0.45957	0.385263	0.672893	0.844914	1.35356	0.971484	0.707651
BnaA01g16090D	4.28349	3.21776	2.7917	0.674175	0.574054	0.663302	1.62917	2.64599	0.878019	0	0.151373	0.14731
BnaA01g16110D	0.634055	0.793962	0.975245	1.37765	0.862356	1.37461	0.740592	0.578992	0.427988	0.0770814	0.148176	0.206203
BnaA01g16140D	0.611331	1.16365	1.30133	2.09751	1.96733	3.54719	0.98217	1.32183	1.09183	0.544713	0.594739	0.688433
BnaA01g16180D	34.8999	31.3068	30.1978	0	0	0	0.101286	0	0	0	0	0
BnaA01g16200D	33.7285	29.5004	31.4156	0	0	0	0.130695	0	0	0	0	0
BnaA01g16220D	15.5909	12.9906	14.7966	0	0	0	0	0	0	0	0.206974	0
BnaA01g16230D	21.7167	10.8571	19.5953	0	0	0	0	0	0	0	0	0
BnaA01g16260D	6.36831	5.80954	5.21702	5.50191	6.95988	5.06113	3.22298	0.393654	0.609218	0.155448	0.0677938	0.0661849
BnaA01g16310D	0.396558	0.222199	1.85296	2.05692	2.94479	1.70269	8.34965	11.0192	17.261	10.7758	10.5095	10.9279
BnaA01g16360D	6.69625	5.43151	4.53023	5.8671	7.6171	4.64151	5.12832	4.40699	3.2731	0.851465	1.30365	1.80804
BnaA01g16370D	4.42536	5.42203	7.56902	1.13478	1.64276	1.02595	7.73699	12.5184	15.3937	13.4997	9.88537	11.9657
BnaA01g16380D	4.98823	4.35936	7.02139	0	0.199115	0	3.48432	2.81495	0.228798	0.294556	0	0
BnaA01g16400D	1.66824	1.37204	0.858325	0.932692	1.26044	0.690595	1.65306	5.84342	7.44872	17.8221	25.1697	32.6777
BnaA01g16420D	4.41853	6.54815	7.32689	7.67275	7.74303	9.74762	14.4976	8.61973	8.80846	1.96109	1.80065	1.50368
BnaA01g16440D	11.1132	16.79	19.8084	52.9339	46.3673	51.452	11.682	6.13061	6.01745	0.378253	0.48716	0.472396
BnaA01g16490D	0.746083	0.360572	0.273179	2.62964	1.92368	0.905821	1.54478	4.35241	3.93626	5.91862	2.49285	4.31487
BnaA01g16530D	15.4187	13.4601	12.2179	11.7638	9.81567	11.7498	14.4662	10.9278	11.7795	3.24093	2.5646	1.26469
BnaA01g16620D	3.59856	1.93931	8.69308	5.65458	5.35809	8.09257	4.03453	3.57628	2.99627	1.20135	0.753437	0.500552
BnaA01g16700D	0.0865327	0.0814693	0.060793	0.101884	0.102462	0.0577426	0.665062	1.27984	1.76923	1.76036	1.12423	1.40738
BnaA01g16830D	2.81664	3.51236	3.51543	4.19149	5.55679	6.6743	1.25391	0.681095	1.30084	0	0	0.0472907
BnaA01g16990D	0.797678	1.17026	0.732887	1.42286	2.02979	1.57595	0.71028	1.4072	0.179877	0.115485	0.253097	0.246155
BnaA01g17010D	12.2105	13.1426	9.81931	18.4622	21.4043	13.3012	13.8461	10.2196	7.42739	2.61626	3.3187	2.0058
BnaA01g17060D	1.78779	2.62645	2.4315	1.14314	1.63828	1.41673	0.906866	0.687198	0.908411	0.551796	0.200247	1.10741
BnaA01g17140D	0.50915	0.603059	0.747053	0.703373	0.503896	0.777168	0.849406	1.55311	2.16697	4.74791	5.94236	5.89663
BnaA01g17170D	0.110374	0.10788	0.413984	1.72587	3.45505	2.34573	2.84659	1.2888	1.48944	4.35885	3.65321	1.5829
BnaA01g17200D	78.0137	60.7759	69.0319	0.10823	0	0	0	0	0	0	0.173756	0
BnaA01g17360D	2.92849	1.62542	3.67702	2.72203	4.70067	3.6516	0.917634	0.886671	0	0	0	0
BnaA01g17440D	2.90062	3.86066	2.88148	1.49304	1.29948	1.67636	1.23886	1.22982	0.467104	0.0734338	0.424647	0.440151
BnaA01g17460D	4.08421	4.52156	6.18578	2.27457	2.6029	2.68513	9.02754	7.6111	6.38777	29.8724	20.7962	13.7339
BnaA01g17490D	2.42712	1.85688	2.14928	1.48895	1.39887	2.18499	1.29673	0.922795	0.752608	0.344443	0.578235	0.325582
BnaA01g17540D	1.17829	1.33605	2.65058	19.5574	33.1269	28.7953	2.2527	4.2206	4.6734	391.569	439.199	186.459
BnaA01g17610D	0	0.230883	0	2.6119	2.47265	3.86827	0.265013	0.421386	0.111211	0	0	0.1513
BnaA01g17660D	0	0	0.469903	0	0.253997	0.671468	0.597395	0.815363	4.23201	12.9109	8.78995	13.8724
BnaA01g17720D	10.3741	10.9616	14.7279	12.1826	14.525	16.0762	8.51924	6.55433	6.49502	2.94092	3.51574	4.01578
BnaA01g17740D	1.71724	1.16343	1.47231	1.68725	1.90094	2.27278	5.85499	6.87069	9.69565	8.17665	10.2403	8.40907
BnaA01g17800D	0	0.191099	0	0.160242	0	0.830175	7.66601	12.9055	70.5668	36.0207	31.669	72.6122
BnaA01g17810D	4.69724	4.60017	3.70127	2.60919	2.25088	2.28559	1.99167	2.20475	1.39673	0.612984	0.713229	0.73231
BnaA01g17830D	2.62904	2.7645	2.64671	0.597094	0.759596	0.901633	1.60549	0.627225	1.92407	9.92123	12.6397	8.32845
BnaA01g17940D	35.1544	38.1676	23.924	3.94145	3.33055	2.65628	28.6661	20.4031	17.4505	1.10391	1.40447	1.28086
BnaA01g17980D	21.7919	23.7231	16.5195	12.6873	12.4116	15.8739	13.4184	9.59979	7.50474	0.866869	1.25977	1.43437
BnaA01g17990D	95.902	104.137	94.6426	80.0579	86.33	79.4749	72.3521	63.7797	51.1054	17.6672	20.2033	28.1961
BnaA01g18050D	30.5246	56.9328	56.4837	21.2046	14.4591	19.3921	35.0426	27.2578	19.5259	5.42517	2.50273	4.9868
BnaA01g18100D	0.110469	0.215093	0.167958	0	0.0449669	0.0774164	6.06539	9.55937	23.1936	72.5817	53.5505	64.1791
BnaA01g18160D	24.5521	20.7301	27.6091	18.3641	17.9969	18.9965	51.4427	102.797	206.86	244.358	248.546	259.026
BnaA01g18260D	2.56434	0	0	0	0	0	0	0	0	1.98204	4.68202	3.71666
BnaA01g18330D	27.7092	23.6592	27.6987	13.3019	9.39801	12.4836	12.9299	6.23841	6.46752	1.67636	3.43273	1.4763
BnaA01g18350D	4.14441	1.01649	4.23236	1.15229	0.837651	1.73088	2.96319	5.40267	7.9035	34.1139	48.1061	56.2158
BnaA01g18380D	7.66284	5.68481	7.07483	7.83216	7.85921	9.94966	6.77118	4.36115	3.81805	0.585151	1.17133	0.521363
BnaA01g18410D	118.979	120.662	140.95	63.6545	77.0426	78.4308	57.2494	28.0389	25.3677	5.4252	5.20431	6.28517
BnaA01g18450D	89.3472	60.4526	38.9196	12.4762	6.54573	6.1788	31.1051	40.568	34.6873	92.595	78.2189	44.799
BnaA01g18470D	18.006	22.533	18.3596	22.7602	26.0626	27.7476	13.9982	14.0199	9.4657	1.03341	1.12604	1.89182
BnaA01g18480D	0.464193	0.305865	0.422443	1.90806	1.71072	1.51074	1.38723	2.78962	3.04431	4.09915	2.91474	2.67647
BnaA01g18490D	0	0	0.320062	0.489414	0.357348	0.48826	1.36927	0.752293	0.881528	0	0	0
BnaA01g18580D	2.40772	2.69772	3.18012	0.0928438	0.107866	0.0394062	1.4951	0.502871	0.418499	0.0748364	0	0.039724
BnaA01g18660D	0	0.127138	0.0974651	0	0	0	0.57626	2.92771	4.4179	16.7981	19.1675	24.7461
BnaA01g18670D	9.28631	7.12332	9.08477	2.26983	1.9436	1.15275	16.8365	25.1345	34.5348	47.9402	51.0825	43.8743
BnaA01g18680D	15.3585	13.361	19.5345	0	0	0.646336	2.66538	3.31069	0.85019	0	0	0
BnaA01g18750D	4.18628	5.16303	5.53354	3.54383	4.9495	4.62789	4.65391	3.49214	2.59822	0.0755464	0	0
BnaA01g18760D	0	0	1.44771	0	0	0	0.720907	5.90932	6.36119	26.9068	30.2848	38.0701
BnaA01g18770D	3.00055	4.3316	5.2091	10.2612	9.00993	11.4748	2.95626	2.1524	1.79588	1.53564	1.4485	1.4153
BnaA01g18800D	0.623727	0.139198	1.29281	0.537278	0.489313	0.475045	1.28965	1.44194	1.90247	1.88245	2.48882	2.2594
BnaA01g18870D	60.0792	65.556	61.2879	52.1074	54.1868	65.2026	38.4974	29.1676	22.7122	1.09764	1.12977	4.51816
BnaA01g18890D	19.1184	27.0583	22.0109	15.9036	24.9768	19.1538	16.0171	15.1272	11.7918	3.10605	6.02233	6.63849
BnaA01g18990D	1.72079	1.14374	0.561382	0.824243	1.48674	0.697831	45.8584	86.3972	221.757	736.4	620.22	771.935
BnaA01g19020D	2.07285	2.53717	1.45471	2.39395	1.54568	2.19053	1.50374	1.29117	0.564276	0.335254	0	0.0595348
BnaA01g19110D	155.597	153.308	96.43	16.1408	11.1885	8.31576	65.4352	87.9949	71.3485	97.8371	188.643	129.288
BnaA01g19120D	9.13388	7.51213	4.64531	4.69972	5.10126	4.21993	26.5035	55.0049	128.264	262.897	274.406	278.085
BnaA01g19160D	3.27436	2.00506	3.53382	1.78132	1.64996	1.8409	0.81261	1.33448	0.635261	0.207046	1.01854	0.552274
BnaA01g19170D	4.603	4.03716	3.68547	3.25711	1.95303	1.74403	1.7908	1.61094	1.0345	0.809017	1.01356	0.554972
BnaA01g19180D	1.71933	1.50461	1.28358	0.271588	0.204243	0.153441	1.60783	0.845041	0.445995	0.122193	0.050853	0.196339
BnaA01g19260D	4.40475	4.82141	3.37529	3.34959	3.31459	3.81492	2.56244	1.53606	1.35825	0.716879	0.554418	0.441253
BnaA01g19280D	56.3725	65.4353	50.2508	32.6301	35.3356	36.4406	35.3803	30.9326	24.8005	0.722326	1.64987	3.28473
BnaA01g19350D	4.72159	2.45061	9.69245	30.5687	9.13985	22.5121	14.4714	27.233	8.8651	0.223301	0.234974	1.49593
BnaA01g19400D	141.387	152.939	133.406	80.101	69.138	72.3563	90.3481	70.7857	60.0719	3.41325	3.90939	10.4585
BnaA01g19450D	4.28891	4.61997	4.07681	3.60907	5.60136	4.49793	5.90435	7.03534	8.53895	21.2244	18.9366	17.5519
BnaA01g19650D	1.35018	1.64451	1.49953	2.62377	1.64507	1.90835	0.563884	0.663967	0.630735	0	0	0
BnaA01g19710D	5.03903	3.00475	3.29563	4.41071	4.54044	3.71961	23.0684	45.7351	68.4881	150.349	164.698	197.805
BnaA01g19750D	569.54	582.911	595.22	445.993	478.238	496.253	315.563	210.923	191.372	15.695	11.2898	20.7745
BnaA01g19790D	2.69592	2.56774	3.32168	4.82145	3.75192	6.64299	1.88937	1.6733	1.37987	0.264174	0.893671	0.562222
BnaA01g19870D	6.91082	4.18729	4.36275	6.22373	6.78041	7.48358	21.3022	24.0285	32.087	10.0849	7.8866	13.6175
BnaA01g19880D	0.284628	0.970335	0.627396	10.5038	15.2864	14.5124	2.92565	4.98048	8.9098	12.6445	17.1388	18.2564
BnaA01g19890D	0.0795888	0.127105	0.109999	0.216994	0.305162	0.208322	0.432926	0.51255	0.619848	1.8115	0.658203	1.04835
BnaA01g20040D	320.33	327.782	316.362	225.665	212.835	264.174	156.815	109.105	118.561	2.31979	3.85426	8.59909
BnaA01g20230D	77.2593	113.793	69.4577	107.387	112.657	120.702	54.2537	61.6432	40.0749	1.89375	4.00093	5.69779
BnaA01g20290D	0	0	0	0.0431821	0	0	0.0778486	0.444255	1.28833	1.3265	0.888922	1.14192
BnaA01g20340D	5.73185	3.54192	3.06065	2.80435	2.03898	3.13713	11.0116	7.67059	9.20545	2.11565	0.978913	1.86204
BnaA01g20390D	3.72131	3.54615	2.75329	1.06559	1.64487	0.921352	1.98278	1.26735	1.66575	0.284241	0.304266	0.399242
BnaA01g20420D	1.89511	1.48337	1.04048	0.984131	0.764022	1.38404	0.954005	0.956174	0.450458	0.1891	0.0689043	0.0670889
BnaA01g20460D	64.1033	82.9056	49.1034	24.9713	24.0507	33.0254	31.5208	26.3694	22.8788	1.92167	0.763849	3.36371
BnaA01g20470D	3.69694	1.76544	2.88215	1.80014	1.58166	1.44843	2.46786	0.832281	0.625654	0	0	0
BnaA01g20560D	0.463397	0.152028	0.238722	1.66908	1.69114	1.59137	8.09926	5.80593	3.57879	0.585197	0.318308	0.104368
BnaA01g20600D	14.4659	16.9516	13.2452	28.8787	33.292	34.903	30.234	51.068	59.4398	92.5456	89.6412	85.8887
BnaA01g20620D	14.249	11.4831	9.16314	10.8712	9.10742	7.08443	10.2585	9.35677	6.06923	1.46988	2.35979	2.53388
BnaA01g20630D	11.4394	12.2092	7.63917	28.1752	28.4936	29.7039	24.3682	42.5721	40.2594	64.3385	70.1138	54.2233
BnaA01g20660D	2.05119	1.98196	2.06553	6.39102	5.96691	6.26603	7.12964	12.6577	16.7006	255.679	437.565	208.183
BnaA01g20710D	15.184	10.6528	11.6665	4.10763	4.0666	2.58321	14.5718	16.235	23.306	65.2346	65.8906	71.1696
BnaA01g20760D	3.26382	3.28061	2.83392	1.95322	1.73679	1.02664	0.995271	0.934649	0.881216	0.32163	0.193229	0.229106
BnaA01g20790D	12.2873	12.1626	9.0299	10.0234	7.83534	5.68151	20.286	30.6731	42.34	29.704	67.774	69.8501
BnaA01g20810D	2.02514	1.93248	1.77043	1.6783	1.85459	2.56947	1.38541	2.07742	1.46726	0.803888	0.620229	0.244437
BnaA01g20890D	59.0049	64.8765	32.8984	10.6888	13.2127	10.7943	33.5951	23.3451	19.3403	23.4329	23.392	23.7446
BnaA01g20950D	11.1272	1.65279	7.14877	14.7497	9.04396	12.2278	9.435	13.0832	16.848	38.234	25.3419	65.0763
BnaA01g21030D	3.03923	1.25765	1.08378	11.6442	9.73774	11.5676	1.28025	2.01043	0.992312	0.249429	0	0
BnaA01g21180D	5.45054	4.29882	2.64984	1.06331	1.10985	0.225899	2.29123	0.850205	0.176333	0	0	0.0790388
BnaA01g21250D	3.59164	4.01645	4.31359	3.02476	2.88612	3.27753	2.24724	1.76784	2.33488	1.08271	1.00386	0.916174
BnaA01g21380D	347.772	398.594	313.963	261.404	275.073	264.083	202.927	179.368	140.848	4.99595	9.31827	13.8829
BnaA01g21450D	11.1272	8.7579	7.99675	11.0121	10.0896	11.1966	9.87367	11.8354	17.2796	122.016	72.9012	37.8176
BnaA01g21510D	0	0	0.0411947	0	0	0	0.128207	0.326174	0.554491	2.96991	2.80794	2.66996
BnaA01g21560D	0.446995	0.739258	0.397629	1.16954	3.24275	1.64331	2.69889	2.17825	2.34174	8.64519	9.55874	1.9212
BnaA01g21620D	27.7184	21.1827	26.8797	14.284	17.3079	11.1149	16.056	16.8964	8.85736	5.39409	5.74598	7.08094
BnaA01g21650D	0.71147	0.549763	0.522773	0.526067	0.528223	0.69229	0.208596	0.224105	0.259984	0.236035	0.110181	0.200699
BnaA01g21720D	18.2773	20.4581	11.4267	11.4988	12.1791	8.83947	10.4528	10.4238	5.57745	3.0454	3.31584	4.14588
BnaA01g21750D	5.16835	3.09812	4.13941	1.38211	0.896666	1.08236	1.67534	2.15075	1.54475	0.36663	0.749344	0.841
BnaA01g21820D	3.11339	4.07449	1.96117	1.92291	1.92787	1.77239	0.832226	1.50615	0.706533	0	0.161152	0.39254
BnaA01g21850D	4.37565	4.10366	2.01323	0.104812	0.112908	0.330745	1.54294	1.45391	0.916888	0.428223	0.117802	0.304369
BnaA01g21860D	1.0804	4.60918	2.69472	6.50735	5.67201	6.6457	6.21474	9.66167	7.86246	15.0907	11.0918	13.2208
BnaA01g21960D	0.160556	0.199437	0.109118	0.204973	0.10267	0.051825	0.089862	0.27391	0.849645	0.486396	0.55994	0.51487
BnaA01g21980D	3.79071	3.53065	3.06833	2.79799	2.34311	3.46397	3.32358	4.44734	11.8087	22.0067	20.8926	17.5241
BnaA01g21990D	6.05984	4.11654	5.25088	4.10698	4.76643	4.58307	2.23874	2.29131	1.05561	0.400428	0.219458	0.251831
BnaA01g22040D	34.5529	37.8668	33.8866	41.1172	40.6967	39.2421	41.1715	49.7333	59.86	141.852	152.395	172.277
BnaA01g22050D	3.32586	5.21043	4.50332	1.9188	1.82864	1.86131	6.90067	11.5413	24.7269	18.6944	14.2685	23.33
BnaA01g22110D	15.4206	21.0132	19.9382	18.0817	19.2955	22.8002	9.60912	8.82403	8.24906	0.447477	2.54404	3.43165
BnaA01g22150D	1.60469	0.634316	1.14727	0.42255	0.371342	0.361418	1.36732	2.20728	5.71856	10.2032	8.74534	10.1343
BnaA01g22170D	0.651885	0.99205	0.35469	0.658547	0.378185	0.423798	0.656629	0.781923	0.592135	0	0.1007	0.146553
BnaA01g22220D	13.833	16.1726	16.2584	18.289	16.0597	18.3615	5.12814	3.3724	2.88078	0.486072	1.10496	0.764858
BnaA01g22240D	2.03226	2.32048	2.78643	0.49883	0.539328	0.279283	1.01968	0.942894	1.08708	1.45174	1.06916	0.897618
BnaA01g22360D	3.33247	4.63684	4.1985	4.63244	5.44724	5.79127	2.3249	2.12211	1.23552	1.05176	0.722703	0.767223
BnaA01g22440D	1.46678	2.80956	1.60338	2.3342	2.04385	2.96909	0.952789	0.767017	0.720155	0.0403499	0	0.171056
BnaA01g22500D	0.412421	0.398146	0.100832	3.299	2.05771	1.72173	2.29415	4.67278	5.02325	6.62135	6.99364	4.72298
BnaA01g22610D	0.131908	0	0.0459659	0.0255795	0.0512102	0	0.174227	0.295903	1.60731	4.96986	6.88597	7.64831
BnaA01g22620D	0	0	0	0	0	0	2.64184	19.1665	20.0281	80.9603	113.667	139.195
BnaA01g22670D	1310.96	1272.34	1243.68	892.344	840.564	989.239	690.593	583.915	516.009	20.1418	23.45	48.4635
BnaA01g22680D	0.406843	0.187558	0.567591	0.538398	0.200533	0.917154	9.88368	14.5576	31.6804	72.7474	53.4698	52.7316
BnaA01g22750D	0.104304	0.0897646	0	0.0542717	0.0370575	0.156706	5.10099	10.265	22.938	45.6285	41.1151	57.1918
BnaA01g22760D	0	0.0524977	0	0	0	0	0.210675	0.0543038	0.436274	1.27316	1.97547	2.91468
BnaA01g22800D	0	0.320666	0.120609	1.04481	1.78428	1.08652	3.44	3.03956	6.07814	7.62097	4.26098	8.76446
BnaA01g22920D	5.08382	3.75741	5.77765	4.44259	2.39522	2.22881	14.8685	26.7952	46.9319	24.6233	26.8885	29.6165
BnaA01g22930D	0.81755	1.82579	0.501225	0.760929	0.808904	0.750221	0.531664	0.643995	0.899499	0.113544	0.062679	0.244384
BnaA01g23000D	4.44932	3.53425	14.2428	9.3813	10.184	8.54568	20.32	24.2212	21.896	7.73406	15.2273	13.3408
BnaA01g23040D	1.32431	0.910969	1.18466	0.64377	0.937489	1.10951	0.633068	0.225403	0.0900803	0.113246	0	0.0400562
BnaA01g23070D	4.41964	6.52297	4.35681	3.33923	2.5029	3.74172	1.66579	0.717726	0.770215	0.216327	0.0953077	0.0928909
BnaA01g23090D	0.802377	0.806347	0.6348	0.229212	0.145937	0.216015	0.258266	0.178999	0.329041	0	0.0321217	0
BnaA01g23140D	4.58508	7.00798	5.11901	3.40809	3.37484	3.04354	4.38212	2.53346	1.5634	1.02055	0.137785	0.40286
BnaA01g23160D	783.929	1043.88	560.958	277.573	170.686	216.355	474.789	306.516	212.09	4.76121	6.87306	6.0907
BnaA01g23310D	0.446374	0.446905	3.34413	2.2206	1.49146	2.31318	6.61626	10.6321	13.3283	20.5157	19.4591	20.5215
BnaA01g23340D	18.3604	21.0544	17.3214	10.894	10.556	12.6533	11.1311	7.63112	5.97801	1.81612	1.38773	2.29035
BnaA01g23420D	6.30847	5.67023	3.97581	1.28186	0.786986	1.06559	2.54608	1.53406	1.37227	0.296285	0.362172	0.282263
BnaA01g23480D	30.6434	39.6613	39.4774	29.3409	31.5038	35.1064	59.8812	63.2124	74.4901	7.17218	10.7296	17.769
BnaA01g23510D	3.30067	6.1083	3.16369	5.76173	4.586	5.64153	11.4181	20.7473	17.6394	32.2514	44.4139	38.6808
BnaA01g23600D	2.55752	1.3277	2.60147	3.31843	2.49552	3.70657	2.06524	1.64181	2.28358	0.590832	0.513393	1.26188
BnaA01g23660D	2.50038	1.83157	0.52804	3.57364	3.94626	3.75029	3.49837	6.02612	7.12004	9.03786	6.26103	9.33739
BnaA01g23700D	17.4547	19.3025	17.6497	21.7857	21.8868	21.1242	15.956	17.1323	19.7367	290.662	440.82	503.812
BnaA01g23780D	1.74817	2.56785	2.01184	0.660532	0.675281	0.33443	11.1832	12.609	15.0598	73.4538	49.1549	36.9696
BnaA01g23790D	12.6741	11.4904	11.5019	0.302797	0.618098	0.251571	6.00151	3.99507	2.43353	0.133033	0.413	0.915206
BnaA01g23810D	0.943019	1.00311	0.399766	0.225127	0.325849	0.158461	1.1778	2.43589	1.46247	15.7816	30.872	14.1123
BnaA01g23850D	10.7704	13.6664	11.9088	25.3053	20.7969	18.6801	29.5088	46.9283	39.9327	69.1672	56.8615	69.6297
BnaA01g23900D	3.16365	2.29783	2.34678	2.72438	2.80413	2.16909	1.57845	1.19095	1.13841	0.363278	0.112253	0.0546775
BnaA01g23930D	0	0	0.129087	0.0724622	0	0	2.28477	5.26009	16.5649	1.78122	1.58514	3.43362
BnaA01g23940D	0.66117	1.29698	1.25962	0.134023	0.401857	0.236614	10.0432	27.3058	24.2063	87.4406	55.2681	53.9222
BnaA01g24030D	0	0	0	0.088345	0	0.15135	1.25748	0.546296	1.67644	2.09941	2.81855	6.19709
BnaA01g24090D	0.127245	0	0.0910818	0.0988512	0.252506	0.19037	0.774878	1.07566	1.24058	4.07437	2.83516	1.11069
BnaA01g24250D	94.1469	84.2736	117.069	10.0679	10.8606	8.68141	20.9548	16.5878	13.5039	13.3452	16.9087	14.932
BnaA01g24300D	0.452732	0.452333	2.09329	0.564061	3.29139	2.51361	4.16621	8.10987	13.518	17.9602	20.5404	15.954
BnaA01g24310D	4.38666	4.91974	3.61939	1.90515	1.30656	1.33654	2.98286	4.07173	4.21703	0.266002	0.46346	0.567111
BnaA01g24320D	0.360299	0.679366	0.508115	0.857801	0.352253	0.181538	3.77812	2.86217	3.33184	0.92508	2.5591	1.29938
BnaA01g24430D	0.787028	2.42411	2.9656	2.43352	3.99055	2.61242	5.57045	9.95703	11.5446	26.6497	25.976	29.7756
BnaA01g24440D	18.2971	18.7715	24.4889	3.31355	2.18918	3.9623	7.76452	4.93305	2.39346	0.38437	1.04229	0.135885
BnaA01g24630D	10.0817	9.02445	5.2231	11.9052	9.46953	7.58711	5.66659	3.51181	0.959594	0.723027	1.23458	0.552626
BnaA01g24770D	4.70686	5.58513	4.2089	3.20133	3.43357	3.63755	7.74499	10.9067	20.4207	27.241	19.1423	27.6263
BnaA01g24790D	3.01635	1.85354	0.548292	2.46443	0.909995	1.74124	4.07758	7.45713	9.62011	27.6074	48.715	59.0758
BnaA01g24810D	0.749147	1.21069	1.64346	3.03737	2.1991	3.58674	1.34694	1.44474	1.93514	0.0312455	0	0.132583
BnaA01g24820D	2.63207	2.01818	2.73771	7.35849	6.86603	6.21134	2.98728	4.3206	4.05042	41.2402	31.7615	12.694
BnaA01g24830D	0.692172	0	0.141368	1.85832	1.72283	2.39109	0.667092	0.303678	0.177499	0	0.124061	0
BnaA01g24850D	1.63245	1.60123	4.53337	0.919112	1.12823	2.21135	10.1921	11.3805	28.5232	32.6347	14.4484	29.9065
BnaA01g24920D	11.0814	7.61071	3.1506	2.92807	1.85161	1.85937	4.31311	6.22709	10.4957	23.7138	14.3283	40.0684
BnaA01g24930D	17.4878	9.07553	1.21128	6.02004	3.69772	5.46882	25.9093	55.1253	124.189	156.483	134.533	136.898
BnaA01g24940D	44.7095	37.8425	33.1273	11.7912	10.6888	9.40557	42.9728	55.2392	58.295	82.7215	85.9103	55.7255
BnaA01g24950D	5.73631	3.47371	5.04688	3.29613	1.90305	2.62312	1.9363	1.13588	0.993954	1.45121	1.14764	0.787478
BnaA01g24990D	0.611787	0.784627	0.447329	0.404924	0.122102	0.104672	1.63027	3.37032	3.12455	1.26291	0.586566	1.59008
BnaA01g25010D	0	0.474156	0.722605	0	0	0	2.74329	3.54238	13.2593	44.892	26.3087	33.8812
BnaA01g25120D	3.53282	5.68934	5.68827	8.42717	11.2054	9.38298	4.01227	3.37012	3.391	0.450749	1.66711	1.39979
BnaA01g25190D	5.06525	6.66552	8.69877	9.06629	10.7747	6.56788	4.61795	4.32979	3.31949	1.52127	0.529593	1.86184
BnaA01g25290D	10.3752	12.4281	10.9164	12.9242	13.2601	12.7266	7.71066	7.24029	4.96598	2.87587	3.0094	3.14322
BnaA01g25300D	2.17975	2.14676	1.94895	1.44325	1.31227	2.36809	3.37949	2.61949	1.23093	0.17154	0.501101	0.426678
BnaA01g25350D	0.48906	0.345598	0.345465	1.82005	1.82154	1.11695	0.936258	1.38138	1.34619	2.03405	1.60344	1.43397
BnaA01g25400D	1165.35	1127.61	1313.85	1276.36	1237.21	1474.2	759.003	556.6	510.086	28.079	32.0932	38.7314
BnaA01g25490D	4.50575	6.65412	3.33376	6.24271	6.06089	7.37273	7.21352	9.12687	7.97219	21.7502	24.6884	26.0542
BnaA01g25510D	1.13353	0	0	0	0	0	4.75354	11.1432	26.2925	12.7791	14.4823	27.167
BnaA01g25590D	6.08753	5.99484	8.08928	7.90015	10.2906	8.80509	3.48828	1.91771	2.00006	0.36891	0.605442	0.0985147
BnaA01g25670D	14.2372	13.9522	11.3731	11.9169	11.3681	10.9509	20.1762	27.8516	27.8132	41.7282	49.6166	53.5914
BnaA01g25700D	0.439404	0.615824	0.725769	0.170828	0.0510452	0.0288355	0.163695	0.131451	0.170877	0	0.0649773	0
BnaA01g25730D	26.8288	22.7639	26.2785	9.48126	12.7287	8.50628	15.2629	11.0934	11.8584	4.75943	5.39978	5.28486
BnaA01g25780D	59.0012	59.5157	56.5937	28.6503	32.098	33.6573	29.4418	30.1433	23.1593	9.08949	11.3394	10.3761
BnaA01g25860D	4.61431	7.34454	8.39266	15.0297	13.8674	18.2269	1.86266	1.9346	1.49505	0.0443608	0.0487518	0.283969
BnaA01g25880D	23.4548	20.4193	22.6688	38.9556	40.599	48.4601	19.5143	9.6986	6.79141	1.1409	2.42632	2.04622
BnaA01g25890D	33.8873	28.6299	29.5996	16.3347	15.8347	19.9422	15.3785	11.5253	8.35869	0	0	0.162039
BnaA01g25920D	10.6127	10.0574	10.2545	7.94489	6.78118	8.02615	7.35935	5.38471	5.24385	1.87391	1.1814	1.33284
BnaA01g25990D	0.0928733	0	0	0.195667	0.254596	0.0940672	0.328179	0.617992	1.83585	6.22357	3.88268	6.22758
BnaA01g26000D	0	0	1.77568	0.963527	0	1.74229	20.7578	51.0656	168.431	639.503	547.24	696.512
BnaA01g26070D	4.98113	6.49418	5.28383	5.23403	5.34923	5.1621	5.32542	3.18474	3.15473	0.555609	1.27126	0.894012
BnaA01g26100D	1.0821	0.701871	0	4.19568	1.7326	0.898045	0.821431	1.428	2.24607	5.67288	3.25479	5.93183
BnaA01g26130D	4.1776	3.16034	2.97174	2.93582	4.00052	3.13181	4.17979	5.66363	6.27368	21.0272	17.9548	17.2727
BnaA01g26140D	7.32132	6.42106	5.19224	4.07477	3.75208	6.0205	4.18018	4.34134	4.07655	1.08669	1.86057	2.13614
BnaA01g26180D	4.71603	5.37381	9.40631	3.66459	3.738	4.75157	6.26129	6.9599	5.00121	2.04396	1.02029	2.0024
BnaA01g26190D	1.11212	0.674847	0.533204	0.607062	0.602542	1.0317	1.17879	3.20615	3.33129	6.24408	3.43998	4.36324
BnaA01g26230D	23.0201	28.4391	22.4424	15.8788	16.4911	19.2823	14.1608	12.7151	13.1102	3.19666	3.27994	4.6048
BnaA01g26250D	0.200638	0.479494	0.144536	1.11641	1.07304	0.857569	1.34409	1.95264	2.37984	3.6282	1.56375	2.85524
BnaA01g26430D	22.2983	22.2759	18.5842	3.62278	1.57267	3.09184	23.8216	40.6833	71.1315	69.829	83.9077	106.544
BnaA01g26500D	84.7359	87.662	97.8077	52.0318	67.0603	76.8044	57.9686	41.0492	45.4471	12.5352	17.5549	20.6395
BnaA01g26540D	2.66796	3.61403	2.34376	2.31643	2.86122	2.89969	1.32496	1.18374	1.99822	0.789323	0.76873	0.399254
BnaA01g26630D	0.462084	0.975987	0.671044	0.746466	0.590861	0.726664	0.19984	0.110114	0.204113	0.253953	0.178306	0.172229
BnaA01g26690D	1.45265	1.44231	2.4526	0.602948	0.351736	0.63283	2.00794	5.59127	8.21052	19.5127	12.9525	14.0515
BnaA01g26720D	20.5454	11.3201	15.1904	9.74378	9.21669	8.5346	11.5417	5.94731	4.46448	0.414788	1.24966	0.707255
BnaA01g26770D	5.38028	4.43167	6.48244	13.1905	15.5523	14.7383	3.20177	1.46624	1.69982	1.12463	0.279443	0.35216
BnaA01g26820D	4.67226	6.12315	5.86904	3.79867	3.9996	4.84485	5.42156	6.64456	10.5052	20.0823	18.2251	18.8319
BnaA01g26980D	3.32505	2.58487	1.95065	10.6341	9.63005	9.96293	10.1745	15.5273	18.2988	15.6202	16.623	17.4736
BnaA01g27000D	6.90479	5.09667	3.7575	13.464	14.9364	28.7683	2.78418	7.03856	17.4818	0.659475	3.78734	3.16376
BnaA01g27190D	0.328328	0.158174	0.122675	0.20386	0.335049	0.815869	9.09971	26.6624	58.2818	113.19	124.264	154.646
BnaA01g27360D	0.17287	0	0.376409	0.210586	0.210584	0.120974	0.886122	3.15367	2.36737	3.13395	3.89583	5.44175
BnaA01g27410D	8.92414	6.72704	6.62715	3.14955	3.56858	4.3086	3.15359	3.86798	2.73633	1.54626	1.85526	2.53201
BnaA01g27540D	0.894294	0.546758	1.92145	0.59192	0.591229	0.537144	5.82988	7.27581	19.3865	43.5911	35.1001	32.4377
BnaA01g27680D	31.7381	30.9695	23.4503	8.32349	2.69259	23.9561	1.83955	4.1202	6.38123	2.90534	0.157835	2.77544
BnaA01g27770D	2.39055	1.82601	0.840272	1.32611	0.716784	0.813253	2.10134	3.02889	1.82974	5.03854	6.30743	4.81683
BnaA01g27800D	2.34009	1.41793	4.23235	5.33011	3.53516	5.36881	2.94858	3.57999	2.8269	10.6909	20.9942	16.5057
BnaA01g27810D	0.40018	0.381398	0.287574	0.0535561	0.159761	0.183114	1.61611	2.58121	5.41675	12.8318	12.4372	12.2175
BnaA01g27840D	0	0	0	0	0	0	0	0.104941	0.278475	2.37723	1.52717	1.49465
BnaA01g27850D	2.52499	2.64095	2.29933	1.23472	0.802796	1.08935	1.50196	1.50176	2.79973	0.631761	0.379239	0.869085
BnaA01g27890D	0.366789	0.677466	1.18447	0.997277	0.98709	0.241818	4.41448	8.86932	11.4181	6.1818	6.66865	7.19988
BnaA01g27930D	1.21057	1.5116	1.70185	1.03321	1.05567	0.891515	4.18194	6.62625	7.9577	5.20442	5.58786	7.03562
BnaA01g28080D	0	0	0.0654473	0.178736	0.0712082	0.184406	0.064403	0.33416	0.853668	40.0271	34.1939	23.9291
BnaA01g28110D	19.8058	39.6017	24.1953	28.2211	25.1056	30.0294	14.1473	16.1857	9.04272	0	0.343521	0.1682
BnaA01g28160D	6.69261	10.6774	13.5113	4.78791	3.18441	2.47566	6.89064	2.88382	3.49416	0	1.10196	0.346427
BnaA01g28190D	4.11441	6.6718	2.61642	0.713143	0.536971	0.395707	3.38232	7.28463	5.63767	54.6465	39.2174	24.8376
BnaA01g28200D	14.9733	14.0957	16.3803	4.15375	1.98805	2.73741	9.03159	6.14105	4.1703	0	0.264232	0.775858
BnaA01g28250D	0.82657	1.28413	1.00857	4.21396	3.13868	4.91219	1.65831	1.39742	1.03242	1.86301	2.89056	2.48426
BnaA01g28330D	7.36114	7.21443	7.54817	8.0938	8.35121	8.52125	8.93891	12.1175	20.4866	35.7694	29.191	27.6361
BnaA01g28590D	1.07834	1.30689	0.285792	1.51984	1.44177	2.31841	4.00924	5.93622	3.82552	13.0336	13.0626	5.85657
BnaA01g28690D	0.268673	0	1.32128	0.76542	0.981811	1.27653	2.14031	2.01742	3.79197	0.320105	0.527916	0.515761
BnaA01g28790D	3.05149	1.99346	2.93436	1.25804	1.06423	0.976307	2.61759	2.26824	1.58115	0.808954	0.408491	0.798679
BnaA01g28810D	19.8114	28.9591	34.7518	18.2938	28.8736	47.141	68.3664	165.727	426.79	2177.09	1649.43	1226.71
BnaA01g28820D	5.28502	8.51267	7.00739	4.10672	4.48635	5.42443	4.00578	3.26633	3.67374	2.12949	1.25801	1.92888
BnaA01g28830D	1.6705	1.90795	4.30693	5.49905	6.30238	7.1162	1.42789	1.0899	1.15435	0.494169	0.357985	2.98103
BnaA01g28910D	2.24685	0	0.399862	2.43969	3.37767	1.88994	2.03036	4.71097	5.13099	6.29454	3.04734	5.34598
BnaA01g28930D	0.153038	0.18504	0	0.060548	0	0.0522165	7.93951	11.0625	23.4852	137.125	121.388	141.654
BnaA01g28970D	1.12841	1.83937	1.84978	0.373287	0.675542	0.652116	3.73477	5.81721	5.91757	4.56003	3.41947	4.53869
BnaA01g28980D	37.988	65.9269	53.86	46.86	46.7032	60.3062	31.2186	30.1494	25.2243	0.411467	0.742469	1.45063
BnaA01g29040D	1.85015	1.7879	0.579604	4.58395	4.12934	5.79341	3.70901	4.56001	6.59612	11.8759	7.53526	11.6835
BnaA01g29080D	2.86386	3.88e-05	2.77128	2.46433	0.742032	1.69774	0.603434	1.27119	0.000109558	0	0.000244454	0.145204
BnaA01g29130D	7.70889	4.9552	4.82066	7.22945	3.63415	2.16454	9.91774	9.56668	8.92961	46.6381	48.1202	35.2097
BnaA01g29140D	10.9087	13.6581	16.516	32.9777	41.1481	42.9156	31.1567	37.4578	77.4531	79.1008	57.942	55.2931
BnaA01g29190D	11.4305	8.59815	11.6111	3.18458	2.98879	1.49181	6.3095	9.26588	7.68922	2.45414	8.01003	7.55327
BnaA01g29230D	16.5123	16.6726	14.3455	20.8047	17.1147	18.7673	11.6382	11.1409	6.53745	3.24472	2.74762	2.55011
BnaA01g29240D	0.50833	0.40186	0.407807	0.120235	0.676762	1.14975	100.377	123.66	293.658	142.306	99.6759	228.161
BnaA01g29280D	9.40886	12.4737	8.92717	12.1678	9.16761	8.61189	7.83309	3.6398	4.90943	0.584431	0.205632	0.943981
BnaA01g29410D	188.649	221.48	154.171	76.2307	77.702	72.1467	88.4634	74.302	61.5504	1.66399	2.59953	4.58592
BnaA01g29420D	196.993	199.863	192.847	96.6709	92.4763	106.144	92.9355	59.365	50.5408	1.70193	1.55802	4.2619
BnaA01g29450D	0	0.407562	0.473365	0.365685	0.167794	0.154034	1.66138	3.39524	4.34173	3.77081	2.89982	5.09387
BnaA01g29460D	2.11745	2.29894	3.06816	2.6128	2.97007	2.95259	8.46616	7.5943	5.56128	0.255763	0.159737	0.349642
BnaA01g29470D	1.80626	2.31899	4.5981	22.781	28.0843	39.2992	6.31476	6.09998	10.7927	6.82444	12.6758	8.2701
BnaA01g29510D	2.5079	1.9165	1.30827	2.37077	1.35182	1.68493	1.86424	1.69138	1.04377	0.254695	0.340364	0.327244
BnaA01g29520D	7.41478	6.39375	6.05885	21.0445	20.7785	20.1782	13.8809	9.31342	15.2062	5.1494	3.71573	5.34835
BnaA01g29850D	8.25793	11.5121	10.4288	5.79639	5.44462	5.49833	18.108	11.9435	8.70072	1.9178	1.52144	2.13483
BnaA01g29870D	0.819228	0.351571	0.448844	1.0877	1.42126	1.11701	3.49625	4.19932	9.16308	11.8893	7.36706	15.0761
BnaA01g29880D	4.41195	7.82316	13.298	12.9775	8.93435	7.33976	9.36234	9.4271	11.489	67.5882	64.6101	92.4123
BnaA01g29950D	2.23647	2.20176	1.33805	2.6177	1.67933	2.26355	1.50573	0.844284	0.785549	0	0.158209	0.154095
BnaA01g29990D	0.248246	0	0.0892284	0.97564	0.833718	0.957159	0.527573	1.0017	1.45964	2.04959	2.08231	1.46861
BnaA01g30020D	7.42295	12.1875	7.90342	10.2315	9.56537	11.002	6.05051	6.56965	5.04881	0.831326	1.12111	1.51969
BnaA01g30040D	0.450869	0.408047	1.48729	0.349215	0.440556	0.398956	0.41961	0.295243	0.531122	0.0924432	0	0.22666
BnaA01g30060D	6.5561	10.3468	5.23188	1.61143	0.91873	1.34063	23.6331	23.2054	64.4568	14.4587	8.38858	21.1079
BnaA01g30070D	0.620868	0.839507	1.31228	0.214462	0	0.0911577	0.280021	0.0904584	0.118058	0	0.0543994	0
BnaA01g30080D	52.2279	49.8913	47.7494	5.72834	5.85861	4.74803	15.6185	9.60059	11.4338	2.01786	2.95281	4.22418
BnaA01g30180D	3.3916	2.5233	2.99716	3.22832	3.86242	3.96162	3.96951	3.00362	2.09595	0.471547	0.463047	0.549911
BnaA01g30190D	2.49507	1.78129	2.67364	2.57747	2.73492	2.84976	1.14174	0.786716	0.358091	0.402613	0.292834	0.997244
BnaA01g30200D	44.1556	43.2929	46.9976	30.4604	34.6388	29.0392	21.9789	15.4713	14.6874	8.0187	5.97344	6.13572
BnaA01g30210D	1.47995	2.11059	2.23825	4.27645	3.05897	3.06969	11.01	19.1073	26.5933	35.5658	28.611	42.4134
BnaA01g30220D	0.278981	0.176821	0	0.276437	0.073609	0.0949255	2.86031	4.15182	14.6188	73.0668	49.5068	58.5128
BnaA01g30320D	231.409	268.266	206.133	140.276	145.454	163.211	142.654	131.07	109.835	4.65218	8.03254	15.656
BnaA01g30370D	9.64989	12.1414	12.5575	8.17013	4.51193	9.36226	7.11606	4.47392	4.70441	0.483287	0.164657	0.322268
BnaA01g30400D	13.7664	14.4972	9.26308	12.0323	8.36041	10.9897	5.02555	5.35547	3.06026	0.128456	0	0.390765
BnaA01g30460D	0.84035	1.30963	1.00945	2.52889	1.70876	3.40612	1.11623	0.233404	0.077142	0	0	0
BnaA01g30480D	1.77157	2.17623	2.25979	3.60993	3.15802	4.52609	3.26311	2.2754	1.66342	0.56337	0.914162	1.2081
BnaA01g30490D	1.63931	1.10906	0.446597	0.97387	0.919848	0.531333	14.3272	28.2037	51.9834	22.0179	14.6163	22.8519
BnaA01g30500D	14.8957	15.0069	14.8863	11.3848	13.9461	13.7775	21.1214	30.3728	46.8455	69.8773	85.8578	89.549
BnaA01g30650D	0.306044	1.17855	0.660422	0.58437	0.701762	0.628586	0.926206	0.620679	0.921355	2.56206	4.17886	3.69835
BnaA01g30780D	0.147913	0	0	0.0352272	0	0.0491597	0.732366	1.1832	2.46389	4.0307	3.81135	6.47633
BnaA01g30870D	1.57893	2.81651	1.40142	2.41402	2.26795	2.84881	1.54903	0.81481	0.305868	0.636363	0.433174	0.678176
BnaA01g31080D	10.2042	13.5668	7.309	5.10541	8.27868	3.59328	3.73333	3.83082	3.55582	0	0	0.420813
BnaA01g31270D	1.04115	0.244803	0.361565	0.58171	0.0686899	0.0579921	0.983654	0.514748	0.754973	2.11212	2.22203	1.25312
BnaA01g31320D	8.56119	10.3987	12.7162	17.5917	32.2608	18.7513	105.415	67.0698	108.718	117.936	112.425	108.505
BnaA01g31410D	11.9969	14.4956	13.3435	11.2323	10.7527	13.6114	7.12085	6.26313	5.78846	3.40565	2.78085	2.84937
BnaA01g31450D	2.68056	2.82445	2.3555	1.3432	1.31112	1.2502	1.63995	1.71015	1.17366	0.229452	0.0848769	0.744686
BnaA01g31470D	13.6426	13.0652	15.8243	11.6899	13.0402	15.3272	6.05735	4.29177	2.23515	1.17997	0.873161	0.971149
BnaA01g31480D	39.5766	68.4318	69.786	18.3399	21.9358	38.4699	34.0773	44.7323	105.668	2.55086	3.21924	7.59334
BnaA01g31490D	0	0	0	0	0	0.026778	0.168836	0.292294	0.997593	4.8469	7.93964	8.02385
BnaA01g31620D	68.7553	70.5063	71.9515	69.7995	63.2883	70.7115	91.8348	55.6752	30.3824	10.7471	10.4456	20.1098
BnaA01g31650D	1.51629	1.60623	1.57671	2.07718	2.83663	1.96622	11.3134	17.2447	29.6243	13.8292	12.8851	16.8923
BnaA01g31820D	9.32301	10.0759	8.85904	9.65867	10.5252	10.8309	13.8286	19.0895	29.8486	82.7241	93.7391	101.518
BnaA01g31850D	39.6866	32.2477	35.9894	32.0653	30.1404	24.234	93.9099	93.8518	154.493	521.471	590.154	505.549
BnaA01g31860D	0.492921	0.378878	0.423963	0.955561	1.19263	0.574291	0.874169	1.84544	2.58451	10.7861	8.3072	8.85896
BnaA01g31880D	18.4449	18.0247	15.7103	9.11381	8.60944	5.31967	42.9485	94.9697	124.192	306.902	313.116	319.01
BnaA01g31910D	1.9636	5.40003	4.77991	1.02884	3.44162	2.44707	1.27373	0.448606	2.93688	0.780313	0.414978	0.682854
BnaA01g31950D	16.6388	40.2202	30.8074	6.00149	3.29225	6.29894	4.45153	3.68229	2.9421	0	0	0
BnaA01g31970D	15.3335	14.0692	14.7964	9.68246	8.64588	12.2607	9.18864	7.05684	5.73257	3.549	2.2626	2.57491
BnaA01g31980D	3.54281	1.86046	2.15883	3.4235	3.44297	5.15747	4.82536	2.40883	1.12221	0.141813	0	0
BnaA01g32090D	48.532	56.3702	49.0885	65.0585	73.9499	63.8153	88.9091	122.044	103.14	210.598	215.421	290.12
BnaA01g32110D	1.64411	1.33528	1.24901	8.14117	7.52271	5.96847	5.27858	11.7433	12.7084	16.4598	12.4486	12.0477
BnaA01g32140D	12.2709	8.69282	13.6786	11.0206	9.06248	12.2016	8.95219	5.86467	3.27537	1.45442	1.023	1.54017
BnaA01g32200D	25.637	23.3188	28.6786	1.41225	1.62929	0.665639	11.1424	10.1655	8.57394	4.15079	4.0536	4.17429
BnaA01g32210D	5.34377	5.03022	5.9292	2.96417	2.53126	3.40227	4.77508	9.5827	10.9826	15.9934	18.1268	18.9615
BnaA01g32220D	0.287941	0.185931	0.287224	0.0779528	0.0786953	0	1.80622	2.5825	5.8847	41.4053	49.9041	73.6687
BnaA01g32240D	1.76646	3.80065	3.18705	2.48263	2.14186	2.84799	2.42819	2.40467	2.64115	0.412294	0.54564	0.590875
BnaA01g32250D	7.40867	6.98381	8.51329	2.00283	2.34124	1.70895	11.9537	7.06058	12.1012	0.705016	0.128406	1.95382
BnaA01g32280D	2.4016	2.64125	3.31782	1.50548	2.21215	1.93225	4.83513	7.82223	14.1355	13.0493	11.3114	13.5713
BnaA01g32300D	7.22118	7.45822	9.05689	1.05339	1.6322	1.8293	8.42874	10.5539	11.8579	8.22209	6.72165	10.8923
BnaA01g32350D	2.33901	2.06813	3.43682	2.59406	4.31187	4.52636	1.84919	1.10522	1.84906	1.00343	0.824937	0.268187
BnaA01g32400D	5.70431	8.1421	6.05682	2.57013	2.81092	2.64558	7.75661	19.264	24.0426	56.8004	53.3827	43.9978
BnaA01g32460D	1.37499	0	0	0	0.440071	0.48323	1.19969	1.52744	0.379648	8.85333	5.14686	6.19335
BnaA01g32650D	0.616396	0.605492	1.60892	2.38189	2.22939	3.80754	1.46161	1.18559	1.14471	0	0	0
BnaA01g32740D	9.60572	10.0938	11.1903	8.57628	10.2206	7.87921	7.59345	5.45166	4.7367	1.42032	2.10787	3.35182
BnaA01g32760D	0	0.282393	0	0.202171	0.117385	0.94186	0.139207	0.251648	0	1.73397	1.28391	1.00456
BnaA01g32870D	0.974608	1.03352	1.09224	4.45349	4.21874	4.41608	1.94774	1.69253	1.69595	0.552708	1.40869	1.90078
BnaA01g32900D	0	0.220558	0.170559	0.363632	0.270766	0.396038	0.501406	2.96327	2.73645	12.6862	9.40651	2.60623
BnaA01g32920D	1.87709	2.28933	2.23202	1.57667	0.466927	0.897046	9.70427	4.0774	4.13509	0	0.162793	0.239673
BnaA01g32940D	83.8579	117.436	88.6961	69.6146	60.1801	43.0592	120.406	147.798	178.021	297.088	272.01	278.582
BnaA01g33040D	27.0057	28.0438	22.1234	26.2354	25.4491	26.7472	53.3441	106.609	141.076	358.134	365.709	336.118
BnaA01g33120D	0.980549	0.587713	0.885834	1.56066	1.4476	1.49981	2.99146	1.5678	1.15237	0.204669	0.218728	0.213838
BnaA01g33130D	2.25961	2.16267	1.43661	2.33817	2.55602	2.28298	5.38584	5.2186	9.81649	21.9513	28.4009	35.1201
BnaA01g33250D	56.0698	64.3843	46.5462	6.37715	5.48911	3.84512	26.8766	27.4049	19.9429	0.687228	1.23103	1.86548
BnaA01g33290D	3.12283	1.9036	2.44262	0.807039	0.502794	0.819535	0.954149	1.00211	0.629774	0	0	0
BnaA01g33350D	1.15375	1.11652	0.652612	3.27401	3.35411	2.05864	4.42343	6.64486	8.65766	10.7661	14.0331	9.23878
BnaA01g33390D	3.02704	6.50104	5.0273	4.98324	7.84222	3.40715	2.35789	1.1037	1.22623	0.145991	0.0847174	0.0392064
BnaA01g33410D	52.8393	77.3937	60.8915	48.1451	66.0877	57.7392	37.5176	39.1624	24.7489	3.1176	5.12384	5.61812
BnaA01g33420D	3.00112	5.61119	5.72886	4.24115	7.39096	5.35026	6.3099	5.28135	5.29853	0.756647	0.658438	0.161124
BnaA01g33560D	28.2953	44.4392	35.2686	69.9562	71.3633	69.767	18.3721	11.5485	11.7277	1.02866	1.70694	3.00316
BnaA01g33590D	28.8092	26.8922	28.0279	12.0867	13.9231	15.9386	10.8359	5.97723	6.92846	1.88014	1.22457	2.60324
BnaA01g33620D	6.96788	8.50175	6.73328	7.70258	7.85489	9.29853	4.52251	3.14582	2.73969	0.397156	0.368913	0.318765
BnaA01g33660D	24.1026	16.7371	14.9584	27.5674	23.5949	26.5622	117.194	193.908	242.359	346.984	470.985	634.754
BnaA01g33670D	0	0	0	0	0	0	0.266066	0.440791	2.15818	2.84297	2.96104	4.2854
BnaA01g33750D	0.300533	0	0.100911	0.196171	0.293961	0.232245	1.06855	1.15512	4.7345	1.18568	1.55845	2.75909
BnaA01g33790D	10.9775	13.0784	10.6529	5.05267	8.46563	6.16418	11.3196	10.5639	14.147	2.99433	1.73379	5.5951
BnaA01g33800D	9.93521	10.1307	16.8948	15.6661	19.6478	11.0204	33.8162	63.9821	72.5423	129.153	135.554	151.468
BnaA01g33820D	0.84785	1.10965	0.894287	0.798609	0.780956	0.62353	1.44594	1.54895	1.0342	5.39781	4.933	1.94776
BnaA01g33870D	5.44936	2.99341	3.30366	10.1691	12.894	8.33707	15.8856	30.6279	32.7871	31.8022	23.7783	27.9544
BnaA01g33880D	0.371428	0	0	0.148691	0	0	0.487124	0.974206	0.955328	3.88858	1.40133	2.81605
BnaA01g33940D	4.02689	4.94329	4.36737	6.20117	5.26875	5.27819	4.13818	3.53522	0.716539	0.526512	0.855362	0.973754
BnaA01g34010D	1.88727	0.406418	1.47825	1.20807	1.43001	1.67961	1.42979	1.32477	0.717781	0.0821793	0.444068	0.170132
BnaA01g34090D	12.5231	8.82367	9.72763	11.7926	11.795	12.4713	17.4165	28.52	31.7187	59.1103	65.6095	77.1965
BnaA01g34310D	0.193691	0.185154	1.0429	0.153761	0.153295	0.393934	0.613878	1.17344	1.74663	7.93777	5.53834	4.66041
BnaA01g34330D	7.72491	9.59341	7.44699	2.88284	2.78531	3.77039	6.12412	3.95156	3.7577	1.07582	1.26475	1.6814
BnaA01g34350D	0	0.448722	0	0	0	0	0.0336627	0.0323738	0.254057	2.72755	6.6867	2.44036
BnaA01g34380D	7.86907	6.16676	4.60434	5.23508	4.35359	5.40599	9.54605	20.9154	30.9952	104.806	96.4606	108.373
BnaA01g34490D	74.3722	84.223	57.9046	33.0973	30.8757	32.3505	36.4629	34.5649	27.2727	0.344805	1.52546	3.37458
BnaA01g34500D	0.231131	0.217907	0.0540518	0.244036	0.0911602	0.466182	1.41753	1.32805	6.15068	6.59717	1.99725	4.4712
BnaA01g34520D	0.310249	0.146919	0.0558638	0.556784	0.215032	0.42177	0.686026	1.89538	1.50163	2.48653	0.89344	1.39558
BnaA01g34540D	0	0.412478	0.156337	0	0.0848058	0.147301	0.153505	0.223373	0.386084	2.34956	2.25845	3.36282
BnaA01g34580D	43.1833	49.3929	38.02	22.336	23.8208	23.6953	25.3625	19.177	15.0005	2.38103	3.67729	4.17022
BnaA01g34610D	6.15203	4.01637	2.55281	5.70515	6.30551	2.27111	26.0568	61.6647	116.623	494.62	498.514	491.478
BnaA01g34620D	7.44902	3.71458	1.77754	1.21278	2.09034	2.14881	63.2611	76.4867	151.145	531.187	429.19	634.364
BnaA01g34640D	0.303068	0.436229	0	1.21109	0.90201	1.0904	0.711031	0.155101	0.13787	0	0	0
BnaA01g34650D	2.62367	1.78022	1.20695	5.67555	5.27753	5.58991	4.96885	6.81566	8.83287	15.4086	14.7674	15.5023
BnaA01g34710D	305.817	381.352	113.168	7.30746	2.77595	2.77719	103.353	120.057	43.9021	3.70249	6.38323	9.23142
BnaA01g34720D	7.99706	9.44656	8.91588	28.5472	35.1074	39.4815	20.872	30.6783	50.7521	171.599	146.348	150.35
BnaA01g34750D	2.53279	1.69334	2.76208	1.27837	1.67066	1.45313	1.0855	0.762424	0.742626	0.151055	0.0646189	0.0800802
BnaA01g34810D	1.53264	1.32226	0.74663	1.15018	0.633181	1.3382	2.58993	1.58364	0.643216	0	0.247228	0.0399528
BnaA01g34910D	0.491359	1.64376	1.80687	1.84661	2.27882	0.966366	23.4185	35.0763	109.393	62.7757	36.1117	77.1352
BnaA01g34960D	8.41755	3.10965	4.35139	37.5171	40.7752	40.6033	6.46883	10.4618	17.0343	11.5449	15.7191	12.7039
BnaA01g34980D	0.67984	1.96968	1.4996	2.35139	4.48261	3.75759	27.4785	48.5945	102.466	107.852	233.567	197.339
BnaA01g35070D	0.32145	0.102116	0.460078	0.38334	0.382345	0.108939	1.17671	2.93477	3.80859	12.5309	19.4061	13.3868
BnaA01g35140D	5.53917	8.56415	7.70641	11.2446	10.2079	10.3792	4.52776	3.78268	2.80593	0.513721	0.711	0.879123
BnaA01g35160D	1.54049	2.4575	2.1212	1.55794	1.41477	1.61601	2.18345	2.95148	4.71883	6.74709	7.64436	9.03198
BnaA01g35250D	1.35233	1.53054	1.91113	1.27426	1.31845	1.08461	0.577791	0.321503	0.36403	0.078092	0.336785	0.246751
BnaA01g35260D	2.68814	3.93666	3.62067	1.55985	1.91319	2.42855	4.42189	5.54215	7.86616	10.1998	12.5871	15.3984
BnaA01g35320D	7.03793	6.13648	6.80988	2.56846	2.25691	4.77136	2.50319	1.26087	1.31439	0.288629	1.53635	0.203591
BnaA01g35330D	35.9542	29.0456	24.3962	12.1077	10.1796	9.72261	19.7629	14.6324	7.69487	1.17486	0.543804	1.39059
BnaA01g35430D	62.978	77.6512	71.8261	37.8986	33.9268	37.3157	41.6308	25.3012	23.0173	2.05138	2.4553	1.96377
BnaA01g35480D	0.0910971	0.256184	0	0.248892	0.213029	0.270372	0.376101	0.5592	1.09938	1.20306	1.04288	0.964866
BnaA01g35710D	8.28879	8.33559	14.4779	8.21909	10.2908	11.6918	9.62531	12.6607	13.9531	1.3655	2.16102	1.46723
BnaA01g35740D	0.308624	0.586456	0.669311	2.01084	1.72882	0.756434	0.894507	2.13178	2.92636	3.6691	3.00618	2.95563
BnaA01g35760D	0	0.251919	0	0	0	0.357024	3.62993	7.57831	46.4058	6.92289	4.64075	14.213
BnaA01g35770D	8.37739	8.61436	8.43376	6.66792	6.67134	7.62889	5.29421	3.35035	1.99402	0.706866	1.30246	1.03006
BnaA01g35820D	0.774386	0.135881	0.199473	1.06826	0.949662	0.567744	0.671298	0.736282	0.797949	2.17758	2.44108	2.16022
BnaA01g35850D	55.2757	81.4229	44.8751	24.3105	11.9149	17.0305	31.2564	20.9004	17.1188	2.00136	1.79776	1.6176
BnaA01g35910D	10.2421	12.7472	10.9985	8.94245	11.6598	11.009	23.091	30.4585	51.6065	69.4042	64.1882	74.4561
BnaA01g35930D	1.81605	1.8051	1.64525	0.437702	0.343835	0.268451	0.475412	0.825335	1.73394	1.48036	0.635262	1.57416
BnaA01g36010D	4.89304	5.39606	5.70916	4.06593	3.7625	3.45664	7.9371	10.9289	20.0099	25.1555	21.9322	21.0138
BnaA01g36080D	2.69729	4.18817	4.51582	4.15041	3.25279	4.25292	9.66606	6.14297	6.30126	1.82544	2.40559	1.67758
BnaA01g36090D	0	0	0	0	0	0	0.53893	0.177059	4.74753	10.5238	3.57548	8.26486
BnaA01g36230D	3.15183	2.26062	3.27348	4.66722	9.15857	7.02066	19.5548	34.435	30.4462	33.266	34.2024	30.0797
BnaA01g36270D	0	0	0	0.0769792	0	0.0327108	0.0339795	0.28917	0.806119	50.8038	36.5317	12.2175
BnaA01g36280D	0.500003	0.237902	0.355008	0.796477	0.301642	1.02744	44.7729	61.0279	161.887	120.964	59.0076	132.895
BnaA01g36440D	4.99116	7.29661	5.51111	13.7187	17.1436	16.8408	6.87095	15.5938	14.6236	26.7618	26.5938	27.8152
BnaA01g36530D	11.0246	12.5294	10.2394	5.14246	5.22368	4.37874	6.74978	4.49443	3.71931	0.30745	0.133932	0.458127
BnaA01g36810D	2.6582	1.88892	6.65098	19.1144	24.1295	40.0754	3.60211	3.76391	6.06167	1.99574	1.43604	2.14995
BnaA01g36820D	1.03744	1.27427	2.24512	3.40838	2.84208	5.20128	2.00398	1.15446	1.39563	0.590171	0.276968	0.90297
BnaA01g36880D	0.29825	0	0.702998	0.875447	0.621356	0.439085	3.97179	6.59892	19.6364	4.99964	5.44169	8.40861
BnaA01g36890D	2.5517	2.79501	2.60439	3.25184	3.06799	3.81954	1.95586	1.25989	0.765411	0.191638	0.594739	0.0415942
BnaA01g36920D	4.57038	4.37371	7.07629	9.58148	12.0546	13.5951	28.4044	26.7404	20.1716	6.83471	8.82627	6.92799
BnaA01g36930D	0.792389	0.510543	0.768358	0.631984	1.84122	1.49461	2.69421	3.30462	6.46188	6.15259	4.68173	8.03955
BnaA01g37010D	4.98605	6.6095	4.24597	1.32001	0.664119	1.09254	3.6492	3.70383	4.62657	7.83429	6.74816	11.0275
BnaA01g37030D	9.9427	11.0485	7.45337	12.1518	10.425	11.9513	17.3227	27.1619	35.2245	121.376	109.03	118.902
BnaA01g37100D	11.3218	15.2225	16.7912	52.9122	56.1674	67.7705	17.1938	14.2139	22.0912	1.81298	4.17544	4.70666
BnaA01g37150D	20.8607	33.607	36.7681	41.2473	50.5958	60.288	11.7013	7.26167	9.01341	2.13262	2.53788	2.4984
BnaA01g37160D	0.346452	1.01821	1.27276	1.12184	2.1069	1.85018	15.0094	24.5685	59.3936	82.6789	76.2621	117.283
BnaA01g37170D	0.311738	0.303243	0.456469	1.14467	2.42135	0.994955	15.0456	29.6848	65.5061	64.1172	54.6028	84.4401
BnaA01g37180D	2.8679	6.16043	3.36398	5.13029	7.77253	6.3882	14.42	22.7428	36.9873	44.7465	36.0049	55.4083
BnaA01g37200D	0.990589	1.34271	1.58339	0.943733	1.63385	1.88787	0.495624	0.441614	0.677562	0	0.0660924	0.128663
BnaA01g37210D	9.27039	16.8238	27.3254	26.5798	49.7652	72.8973	5.64008	5.95471	9.87442	0.366365	0.428635	0.529446
BnaA01g37220D	0.0835382	0	0.179792	0.10012	0.265358	0.255371	2.70553	3.7858	7.73669	33.1231	38.9126	55.555
BnaA01g37330D	0	0	0.229818	0	0.0428786	0.0366688	3.1115	5.31273	13.2664	9.01595	3.91298	11.3683
BnaA02g00100D	849.928	808.285	669.359	391.659	331.384	365.523	397.144	337.815	258.293	6.27793	9.77874	25.8821
BnaA02g00120D	2.29288	1.23112	2.2501	1.57475	2.36077	1.80848	5.69969	8.05051	9.27664	17.8919	15.5569	16.8542
BnaA02g00310D	28.9336	23.8996	25.209	16.7063	18.0341	18.3571	20.1132	17.7355	17.9351	3.11549	3.07876	4.18123
BnaA02g00380D	4.90451	8.1721	4.25778	4.6478	5.59415	4.99112	3.69849	1.56417	2.49141	0.238967	0.589482	0.457103
BnaA02g00400D	0.0845744	0	0	0.734448	1.17246	1.25303	0.0901922	0.169907	0.343009	0.0478262	1.08343	0.455944
BnaA02g00450D	11.062	12.5569	11.9205	15.105	15.1684	16.6208	15.305	20.7503	27.8231	60.0202	54.3336	44.7358
BnaA02g00470D	14.8716	17.5369	11.2334	40.6875	36.1405	41.2558	23.3977	42.1401	43.7504	96.4055	89.0425	86.5513
BnaA02g00490D	2.15168	3.58078	1.51841	1.31683	0.502736	0.708745	2.23239	0.93611	0.607577	0	0.0643579	0
BnaA02g00520D	25.2015	29.8287	42.5068	28.7105	25.3252	68.2792	189.702	95.0936	68.0081	12.2935	9.34754	0.91676
BnaA02g00570D	1.01065	0.286502	0.214062	0.600071	0.477552	0.374206	1.27822	2.27978	3.07389	4.84541	4.33849	3.53926
BnaA02g00650D	5.33141	6.52281	5.5137	6.06846	7.19058	6.53834	3.42704	3.04792	2.08439	0.641879	1.10886	1.3249
BnaA02g00660D	37.4855	42.1844	33.3928	20.0531	15.9366	16.6671	31.7489	29.265	43.1642	2.14962	1.85338	4.09077
BnaA02g00670D	102.554	75.164	76.386	168.438	93.8036	111.099	105.219	44.7027	22.1252	4.1977	2.7292	2.68663
BnaA02g00740D	95.6102	114.021	135.15	106.922	148.273	166.353	73.6061	36.6111	49.5589	15.8239	11.0985	12.187
BnaA02g00750D	2.00379	2.0052	1.99659	4.81805	5.13352	6.20922	2.45719	5.40553	3.71494	1.28179	1.4427	1.66332
BnaA02g00790D	0	0	0	1.71369	0.422911	1.17481	1.22975	1.58841	5.96817	18.4768	16.1784	16.9173
BnaA02g00800D	1.04868	0.254087	0.78457	1.09052	1.2863	1.29974	1.09258	0.441257	1.01891	0.0771044	0	0.245939
BnaA02g00810D	24.9594	20.0783	18.7717	35.6444	26.3649	29.7449	17.4236	14.7907	9.98156	7.65882	5.36464	6.90103
BnaA02g00830D	7.36559	12.7183	16.2551	46.6058	65.2182	67.3076	9.00821	8.01627	7.97253	7.82848	5.75474	9.23145
BnaA02g00920D	1.89566	0.538099	2.31177	1.64105	2.05562	2.55754	0.209651	0.393988	0.649399	0	0	0
BnaA02g01000D	46.251	82.9688	71.4476	46.7061	50.5131	71.2454	44.2616	46.4091	48.1757	10.8587	29.2911	5.67065
BnaA02g01070D	22.023	23.3687	26.6905	23.9606	26.6691	26.3501	14.7942	12.0099	10.2401	3.33323	4.23681	4.27297
BnaA02g01130D	25.1771	28.793	27.7325	23.191	22.6184	25.5767	22.4604	19.1377	15.5741	0.752486	1.15623	1.04525
BnaA02g01150D	32.683	32.3815	30.4883	16.6631	13.2285	13.9568	76.2989	144.434	186.891	260.542	225.094	239.602
BnaA02g01170D	1.84454	1.61542	1.78543	0.122194	0.120755	0	0.492361	0.462716	0.205755	0	0	0
BnaA02g01220D	0.416876	0	1.26595	0	0.680275	0.92584	16.2411	15.748	45.3597	12.7391	6.82976	18.0863
BnaA02g01250D	3.29231	2.38118	2.28963	3.06375	2.49053	2.39828	5.20474	6.13285	10.6921	17.4894	11.5043	10.7383
BnaA02g01270D	7.6692	6.76144	7.65723	3.38135	4.705	4.9597	3.27263	2.53333	2.12808	0.40909	0.325838	0.708264
BnaA02g01300D	1.49383	1.32445	1.55397	2.32771	1.96496	1.74397	1.41792	1.05977	0.623673	0.326722	0	0.346958
BnaA02g01310D	1.40603	1.09772	1.01533	0.465339	0.621674	0.710232	2.35377	1.29671	0.761094	0	0.249312	0.326626
BnaA02g01320D	4.91802	5.23523	4.80564	8.0804	2.58678	7.72659	6.50267	3.58607	2.31878	0.0811105	0	0
BnaA02g01340D	2.37957	2.03008	1.40381	1.15418	0.489275	1.42727	2.34331	1.42886	0.826273	0	0.0324264	0.220925
BnaA02g01360D	1.36041	1.1375	0.518374	1.10649	0.809059	1.54132	0.958289	0.726717	0.516483	0.0906574	0.14236	0.0138453
BnaA02g01390D	10.3929	10.3676	11.7147	11.405	11.5904	13.0572	8.52707	5.95747	3.35658	1.7974	0.453555	0.331736
BnaA02g01410D	9.28868	9.16345	10.9666	10.6336	9.71936	9.80381	17.3704	28.3198	27.3416	72.6146	63.9632	63.1664
BnaA02g01510D	8.22733	7.30258	9.32277	9.10681	9.4259	7.64835	57.5497	67.2131	172.83	171.386	118.076	168.649
BnaA02g01540D	4.21316	2.67582	2.81841	4.51154	4.24882	4.09017	7.14415	12.4222	13.5573	25.062	27.46	30.7633
BnaA02g01560D	0.0923421	0	0	0.182489	0	0	12.9737	28.3175	89.8768	1.90483	0.448726	18.1692
BnaA02g01590D	4.59789	8.40913	6.74787	5.48805	5.38126	5.69871	5.21582	2.92445	1.76168	0.050411	0	0
BnaA02g01600D	101.745	108.027	72.0393	96.8586	105.842	107.877	74.2708	72.7018	51.126	11.854	15.4163	17.0061
BnaA02g01680D	159.354	164.342	156.208	165.744	142.162	159.1	238.18	345.771	421.497	1259.33	986.558	1136.67
BnaA02g01690D	83.2864	118.216	99.3829	90.9159	96.2507	100.495	77.3167	71.5796	47.4053	3.99707	6.10966	5.97701
BnaA02g01770D	14.1346	13.2566	13.9764	12.7373	12.9411	13.1197	24.2865	29.182	34.4326	100.43	74.5155	75.5609
BnaA02g01780D	19.2402	26.41	19.462	12.777	13.2049	11.9134	10.1403	9.0206	8.85777	2.03687	2.25299	1.27734
BnaA02g01810D	2.72534	2.49843	2.12812	3.77312	2.94633	3.24007	1.84401	0.710814	0.542454	0.358303	0	0.0692477
BnaA02g01820D	111.706	96.4403	96.8859	222.69	208.851	235.482	95.5578	74.0419	82.1872	17.7574	14.7032	20.9664
BnaA02g01830D	1.67618	4.03049	1.45117	10.6462	13.8736	17.7182	0.718205	0.761736	0.661662	0	0.0712653	0.138897
BnaA02g01870D	84.7915	86.6294	74.5604	15.9966	14.1082	13.8785	47.9118	29.4875	27.5738	3.85391	2.54802	4.06637
BnaA02g01890D	6.10818	6.67416	4.01253	1.4207	0.827205	0.613756	3.06068	2.35628	1.89789	1.95872	1.34167	1.25673
BnaA02g01910D	5.69716	5.53951	7.41478	6.91382	6.63721	6.27132	13.8759	15.4949	26.3636	41.9984	33.7457	37.1351
BnaA02g01970D	24.8582	23.8267	27.7352	36.4028	37.4394	41.2178	41.9394	62.2663	78.9632	180.14	180.96	207.019
BnaA02g02020D	103.866	66.6427	36.1282	45.8897	40.3343	19.8639	166.34	116.303	78.4241	2.48724	1.09271	4.11037
BnaA02g02070D	2.077	1.59621	5.72404	3.85524	4.01251	4.22968	1.99908	0.893197	1.06426	1.74353	0.17902	0.396137
BnaA02g02080D	19.0551	14.6138	15.9206	8.22264	8.77245	6.89355	8.03239	5.54517	4.20119	1.95601	2.61602	2.01844
BnaA02g02130D	4.98318	5.17259	4.56259	5.19099	3.76005	5.05446	3.1529	2.62597	2.00862	0.137498	0.225218	0.293777
BnaA02g02160D	16.0958	8.50997	8.41702	20.1889	14.142	18.8809	8.41527	4.53103	4.26526	5.59989	3.75703	3.62637
BnaA02g02200D	64.5276	46.3746	42.9996	53.08	55.2691	54.4084	30.092	14.9401	11.021	0.648423	1.21336	1.61739
BnaA02g02220D	1.1891	1.07425	0.639197	1.62136	1.93186	1.92368	0.813233	0.366009	0.222348	0.142095	0.0389415	0.0379002
BnaA02g02250D	0	0	0.080029	0.176901	0.312226	0	3.73924	12.5629	57.5435	22.9965	13.4311	36.6458
BnaA02g02290D	1849.18	1044.3	1232.61	443.407	291.128	498.362	472.714	336.077	265.555	4.20105	5.4154	13.5885
BnaA02g02310D	0.414414	0.399051	0.101359	0	0.0545754	0	1.1472	3.64753	3.09963	168.086	236.567	121.208
BnaA02g02340D	23.9955	23.8608	17.8599	7.10775	5.60445	6.88853	9.28903	5.83443	4.34946	1.1793	0.87929	1.09319
BnaA02g02350D	107.106	131.945	104.731	112.258	106.076	118.52	79.5018	73.1831	48.5428	2.53046	4.4275	10.5259
BnaA02g02370D	2.81691	2.98978	1.56918	2.3991	1.3779	1.05745	0.938865	0.740284	0.464818	0	0.211186	0.13723
BnaA02g02400D	1.27457	0.969224	1.81693	8.87616	7.19597	8.80649	1.85201	1.29244	0.630398	0.367122	0.320345	0.234228
BnaA02g02430D	290.315	260.045	220.95	130.663	121.107	125.634	152.648	130.136	103.772	51.2311	50.5774	65.9263
BnaA02g02470D	14.8265	11.8653	9.36548	19.2453	19.7934	19.6289	78.0992	58.0335	70.5124	44.384	24.7451	35.3071
BnaA02g02520D	0	0	0	0	0	0	0	0.380022	0.25101	15.9773	30.9592	15.3707
BnaA02g02550D	7.21685	9.40934	8.78076	12.1708	15.6121	13.8179	5.53423	3.23839	2.10866	0	0.190417	0.752986
BnaA02g02560D	100.968	173.489	168.437	153.234	176.118	265.813	29.6833	27.1718	35.2169	0.587347	2.48285	2.24603
BnaA02g02580D	8.02699	9.94047	10.6011	9.29596	8.53323	11.7365	6.54325	5.33576	4.20184	0.0680937	0.504714	0.287018
BnaA02g02620D	77.1991	73.2678	58.335	48.9565	49.8505	53.2015	42.2181	42.3095	36.5029	16.9065	20.2933	14.7019
BnaA02g02630D	5.03997	3.65153	3.58318	5.76074	5.64437	6.64801	3.96381	3.10937	1.96153	1.45303	1.3581	1.87391
BnaA02g02690D	14.1326	14.2217	16.3197	6.13301	3.79944	3.06297	14.9881	20.3913	24.5892	2.57139	5.45197	5.55643
BnaA02g02710D	11.8832	13.3694	11.2708	11.609	9.23744	10.0339	56.0926	73.9463	135.026	236.458	193.866	236.645
BnaA02g02720D	1.23628	0.338989	0	1.06849	0.779335	1.34116	3.26638	7.23711	7.68249	14.4406	22.4416	24.3388
BnaA02g02770D	3.16245	3.05506	1.33697	9.98616	10.0734	4.5404	14.0834	29.2963	29.4349	52.1515	24.6669	41.4771
BnaA02g02790D	10.8126	13.7881	15.2933	7.47465	8.51187	11.1285	6.46946	5.55166	5.46188	0.259658	0.424125	1.39082
BnaA02g02830D	18.0829	13.2911	13.0404	5.08771	3.98489	4.14353	11.0461	5.29142	4.66005	0.241031	1.02475	1.25147
BnaA02g02840D	57.3759	49.6195	57.2932	0.932137	0.833394	0.591359	32.8634	22.4413	20.0598	6.68025	2.73845	6.51684
BnaA02g02880D	25.9681	22.0197	26.5506	14.5874	10.4032	11.7306	26.6301	18.766	15.0174	5.27112	5.8531	8.21149
BnaA02g02910D	144.621	79.3883	57.2793	325.482	195.528	91.4987	256.097	416.891	517.57	25.7915	34.4553	73.2291
BnaA02g02930D	24.9515	28.6925	26.6309	22.5154	19.9407	15.8479	15.0864	12.5632	16.4543	6.89385	5.4096	10.2788
BnaA02g02950D	65.1892	102.201	102.654	79.7416	76.3493	92.2322	8.65988	9.48817	10.3902	1.27857	0.388108	1.12772
BnaA02g02980D	4.89723	7.11807	4.10194	1.43186	4.77574	1.48034	2.62521	0.889999	0.630379	0.305184	0	0.420761
BnaA02g03050D	0	4.50433	5.66604	3.29129	1.19386	1.48619	8.74609	16.548	21.367	34.5102	24.5831	23.2245
BnaA02g03140D	313.094	196.585	232.589	205.64	134.457	136.077	215.605	189.457	90.5729	76.0391	34.8208	45.7212
BnaA02g03150D	0.784852	0.601985	1.19279	1.41524	1.20225	2.36382	2.51583	1.92064	1.03761	0.231053	0.255279	0.297277
BnaA02g03200D	3.14502	0.958432	0.0796646	4.76223	2.83315	2.67883	6.56123	4.29874	1.87335	0.245514	0.133319	0.589598
BnaA02g03260D	12.8636	13.3923	10.9801	6.13303	6.09739	6.43081	8.19581	6.29658	5.65775	0.41304	0.455653	1.22158
BnaA02g03310D	0.241147	0.368093	0.31503	0.230038	0.249675	0.228293	1.60625	1.35314	4.81249	19.8317	14.4113	8.06639
BnaA02g03330D	0.967062	0.75412	0.372501	2.09866	0.924933	1.07585	5.19424	5.14507	9.24718	11.0919	5.4986	7.09899
BnaA02g03370D	11.9737	12.668	10.6437	6.74819	4.33638	4.77226	6.62573	6.65065	5.91347	1.03529	1.01792	1.73737
BnaA02g03390D	1.55947	2.24744	1.55651	0.488677	1.42421	0.866698	0.711857	1.24892	0.591795	0.119236	0.303899	0.126502
BnaA02g03410D	298.728	330.404	192.142	185.808	154.6	153.31	193.998	173.208	131.478	79.3377	84.0861	88.9621
BnaA02g03450D	92.4064	91.4269	70.7488	17.5085	14.1172	11.487	53.6763	36.0425	20.7631	0.921301	0.596051	1.15489
BnaA02g03490D	14.2996	16.5566	16.5801	14.1292	15.0179	6.20675	23.8851	30.3009	46.5879	94.2492	77.8399	108.212
BnaA02g03510D	5.07416	4.3601	2.87022	0.570849	0.241823	0.712919	1.59897	1.42136	1.0585	0	0.0659041	0.193088
BnaA02g03550D	0	0	0.775233	0.211348	0.205568	0	6.56192	8.6916	25.6293	13.1134	15.1239	24.0076
BnaA02g03590D	0	0.0841778	0	0.0342322	0	0.0293686	0.184503	0.31674	0.274717	1.92565	0.751537	0.88664
BnaA02g03610D	2.51363	2.45599	2.93616	4.59107	3.33892	4.40922	5.81093	4.04115	2.14058	0.833858	0.355267	2.62424
BnaA02g03640D	2.04285	1.55601	1.22665	1.96218	0.900543	1.63544	1.11825	1.32423	0.935091	0	0	0.155687
BnaA02g03750D	0.646077	0.493784	1.20096	2.10015	1.80074	2.62947	3.89829	5.71006	7.38362	19.6315	18.3009	9.7729
BnaA02g03760D	26.6336	39.6777	26.7872	37.3175	31.9789	32.2242	21.0193	13.961	8.74521	0.639671	1.01634	1.0088
BnaA02g03840D	0	0	0	1.31767	1.19118	2.0859	0	0	0	0	0	0
BnaA02g03850D	8.24807	8.23671	6.36544	13.1931	10.3077	10.6472	14.5039	23.5772	36.2678	129.003	166.563	172.406
BnaA02g03880D	10.7243	12.7289	11.9873	3.51125	3.87952	3.53131	7.59433	2.75416	1.35961	0.355679	0.373155	0
BnaA02g03890D	4.18349	12.4032	11.4533	5.21968	5.06455	4.01691	9.89781	3.18401	5.06629	0	0	0
BnaA02g03980D	1.7329	0.364122	0.682803	1.21036	0.377476	0.259264	10.9365	14.2303	12.0706	21.4515	15.0746	17.2057
BnaA02g03990D	0.333028	0	0	0.129566	0	0.444799	10.059	3.25775	36.3588	21.9214	16.413	44.7711
BnaA02g04130D	3.38411	0.588441	1.61979	4.67071	7.07689	5.82236	1.62894	0.85319	0.425364	0.658057	0.830967	0.608592
BnaA02g04180D	43.6904	45.2067	41.7313	39.709	42.1591	48.9198	35.0604	35.3792	27.1385	1.28721	3.78957	2.64666
BnaA02g04190D	2.43512	3.50701	1.97038	2.19881	3.45278	2.86801	29.8993	50.6165	85.2862	436.589	311.375	284.541
BnaA02g04200D	6.67294	10.5345	9.04966	7.19033	5.92073	7.72793	7.68706	5.72379	4.29632	0.910563	0.532943	0.517913
BnaA02g04210D	12.9094	11.3639	11.5639	9.73418	9.58538	10.9539	16.4189	17.1969	26.9361	48.35	43.3244	45.8753
BnaA02g04250D	69.2384	59.5779	49.5061	9.98149	8.62952	6.8994	32.8245	22.6561	15.9722	1.21762	1.27275	2.32038
BnaA02g04280D	7.60852	5.53149	5.63738	12.1181	9.4373	11.1653	5.66924	5.15044	2.11811	2.5468	3.38458	1.20367
BnaA02g04290D	63.9481	64.6515	54.9948	78.153	74.1314	78.9409	34.9398	20.4569	17.3117	5.94519	5.42504	6.91092
BnaA02g04320D	6.07242	3.47968	15.6162	15.1404	12.5968	18.2765	13.7689	21.0035	24.1332	42.3733	43.0655	39.2741
BnaA02g04350D	1.69924	3.94427	0.524995	1.51726	2.3712	2.61201	1.75492	2.58112	3.56653	37.8386	41.6958	11.4522
BnaA02g04440D	2.59926	1.77499	1.49336	0.0409691	0.162955	0.176224	0.623097	0.551386	0.231287	0	0	0
BnaA02g04550D	0.685191	0.756196	1.06375	0.63203	0.715205	0.518792	25.9229	33.7819	122.675	1045.57	936.362	1356.23
BnaA02g04590D	0.302824	0.502797	0.650531	0.864064	0.888415	1.39635	0.372021	0.200271	0.0672682	0.0856016	0.140595	0.045611
BnaA02g04630D	33.2033	31.4312	25.5443	42.4104	42.639	38.6306	56.8703	83.3774	80.6102	145.539	149.19	163.27
BnaA02g04650D	0.943836	2.44465	3.07993	5.62814	5.46566	5.99065	2.70896	2.12531	2.36812	0.37712	1.61768	1.39306
BnaA02g04720D	1.97787	2.68461	2.03727	4.10289	4.17328	3.29682	1.79965	1.70779	1.00931	0.593278	1.63747	0.741284
BnaA02g04780D	2.54332	9.9571	8.90927	55.8942	62.684	63.218	12.9172	9.82627	27.0905	120.953	86.3594	54.9813
BnaA02g04800D	9.91256	6.8139	4.37841	7.69851	2.00803	2.04533	5.66521	5.06224	1.72436	1.19561	1.00184	1.00595
BnaA02g04810D	28.0628	32.1653	26.0427	74.4673	67.2784	63.2561	65.1801	96.1069	98.0076	165.319	145.261	138.061
BnaA02g04870D	31.2286	32.9258	24.5017	8.39106	9.44168	7.42612	13.324	9.44394	8.58826	2.90715	2.36144	3.37895
BnaA02g04890D	2.22761	1.92525	1.623	2.04012	1.8039	1.9462	3.12605	4.70225	4.15739	16.9616	11.6714	9.25266
BnaA02g04900D	2.67169	4.47187	3.7436	5.79609	4.28053	6.7116	4.87074	2.71442	1.44062	0.938314	2.00024	1.7257
BnaA02g04960D	4.7547	17.9658	15.8842	294	345.134	463.38	1.2348	0.346398	0.882272	0.282878	0.6168	0.601764
BnaA02g05040D	213.312	204.06	162.598	254.953	190.961	193.419	102.511	63.6617	37.8491	30.0644	28.7711	38.22
BnaA02g05060D	18.6569	18.5778	17.541	20.1095	21.1021	26.8806	15.4953	17.2719	8.63285	1.29238	3.88248	2.97256
BnaA02g05070D	12.301	9.79361	11.4832	12.2838	12.1843	11.2007	6.56765	4.33572	3.09242	2.06028	2.08135	2.14824
BnaA02g05080D	7.73585	1.87939	2.36395	8.78314	5.78077	3.30607	3.02392	0.274863	0.912019	0	0.501384	0.499035
BnaA02g05120D	8.29338	5.5036	5.06079	13.4832	12.9557	11.0834	21.108	20.8276	25.5139	65.7492	55.5454	65.5194
BnaA02g05180D	1.27289	1.52635	0.807607	3.59815	2.97117	3.78983	17.3469	40.2614	78.1979	313.145	289.702	324.538
BnaA02g05200D	4.56949	1.59264	5.26046	6.99305	6.25876	9.06432	5.62576	2.60204	1.39958	0.475617	0.915408	0.642026
BnaA02g05210D	0	0	0	0.0199116	0	0	0.0867805	0.117182	0.377568	0.646007	0.832124	0.866783
BnaA02g05220D	47.2273	49.6208	51.1465	51.7575	59.1508	60.5557	173.836	291.582	525.173	756.637	685.45	915.223
BnaA02g05230D	17.1192	15.7709	11.5098	5.79334	3.23625	2.81262	74.4218	164.193	197.937	158.786	112.998	93.62
BnaA02g05310D	21.4432	29.5437	42.2573	29.3544	53.794	54.419	14.9257	9.07883	16.7678	6.96768	4.03787	4.9567
BnaA02g05340D	29.5329	28.5563	26.2395	13.2371	10.6943	13.41	6.45139	4.66706	5.611	3.97984	2.28914	1.77074
BnaA02g05360D	33.9096	47.3752	47.647	35.9567	50.8993	59.0414	23.7988	19.1713	28.311	10.7949	10.9669	7.36266
BnaA02g05380D	8.28003	5.61657	9.28072	0.728055	1.37677	0.275667	4.85197	2.92799	1.36378	0.0957966	0.618823	0.303897
BnaA02g05410D	1.70437	1.29064	1.62227	1.3083	2.29008	1.3928	8.96531	12.2952	28.315	84.3912	64.4145	83.1005
BnaA02g05510D	2.87879	2.84148	3.88069	3.23699	4.84419	2.96181	29.1548	47.2672	71.8579	56.0231	54.8286	57.7652
BnaA02g05520D	0	3.50596	5.85453	0	7.69582	0	41.3191	118.736	232.712	479.974	276.668	500.862
BnaA02g05560D	10.0472	9.79098	5.43447	7.27214	10.0874	9.00596	12.1581	21.4386	25.0318	55.1017	50.3949	47.6653
BnaA02g05610D	30.0336	45.5068	35.6705	20.3481	20.9672	19.0983	17.2376	18.5974	13.1168	3.12859	4.05108	2.57519
BnaA02g05760D	1.14744	0.493457	0.649221	1.22922	0.864378	0.484951	1.39957	0.764412	1.55302	0.345524	0.0636976	0.061838
BnaA02g05770D	27.977	27.2154	19.2308	18.3403	17.4204	19.6414	15.2889	17.4273	12.0698	4.08058	3.21042	4.41783
BnaA02g05780D	3.50211	3.38025	3.60109	7.44413	6.73868	5.36078	13.2135	18.8556	50.4836	64.978	48.507	45.1069
BnaA02g05840D	6.22908	4.50788	4.04099	26.6463	26.3828	18.719	27.2547	53.4571	48.3026	73.8194	51.5113	53.4564
BnaA02g05940D	6.63025	8.78862	5.25324	6.60504	5.48161	5.00554	4.40281	3.46857	2.40384	0.573894	0.438502	0.319027
BnaA02g05980D	1.59656	2.01679	2.41062	3.57908	2.9998	3.07977	5.18451	6.63171	8.51704	30.4939	22.9571	27.0982
BnaA02g06000D	1.16199	2.24261	2.28151	3.5116	2.79471	3.33562	2.45314	2.2493	0.790665	0.215616	0	0.170999
BnaA02g06160D	0	0.0534139	0	0.199305	0.226133	0.190308	0.363715	0.891303	0.989679	2.19607	1.69945	1.5875
BnaA02g06190D	0.402723	0.608152	0	0.41166	0.380272	0.297174	1.39014	3.14435	2.31939	8.95146	12.5048	10.9421
BnaA02g06200D	4.76724	3.07513	2.31542	1.22375	0.868967	1.43642	2.00621	1.25587	0.434296	0.441804	0.535247	0.419378
BnaA02g06210D	1.5686	2.69427	2.48991	2.32657	1.52005	2.0144	7.07359	19.8994	15.7193	34.1722	31.0099	31.692
BnaA02g06220D	1.12246	1.99927	1.46975	1.04612	2.37355	1.6734	2.3282	4.4558	7.31174	15.2718	14.5134	11.9062
BnaA02g06460D	1.73893	0.31886	0.565232	0.606092	0.572596	0.796678	0.694091	0.709368	0.0914355	0	0	0.0420863
BnaA02g06660D	0.916364	0.857713	0.696695	0.619798	0.510687	0.13361	0.205639	0.216998	0.671358	0.160737	0.0763784	0.226571
BnaA02g06730D	0	3.91007	2.33175	0.363971	2.61655	5.02598	0.932567	16.3916	1.93812	12.6632	8.49386	5.46502
BnaA02g06790D	0.680575	2.33383	3.70074	2.19196	0.897177	3.02322	24.1398	38.0484	62.2612	129.758	112.316	104.153
BnaA02g06840D	0.730013	0.439468	1.28299	1.75042	1.53557	1.101	0.866666	0.283099	0.379601	0	0.180281	0
BnaA02g06860D	11.2828	16.8821	9.6631	4.78002	5.9451	3.99584	6.17663	4.02998	5.35165	0.93983	1.00211	1.55708
BnaA02g06950D	0.137675	0.555787	0.582742	0.999615	1.12718	0.591188	0.869513	0.779764	1.32534	0.279488	0.0810501	0.157415
BnaA02g07020D	0.793442	1.02751	0.452804	0.820905	1.4849	0.749767	6.42513	8.1429	18.9602	13.5606	7.2773	15.8429
BnaA02g07050D	2.34273	0.76285	3.26595	3.25542	3.86321	3.2022	2.56646	1.37843	0.720532	0.313434	0.169885	0.33475
BnaA02g07120D	1.08544	4.41949	2.81385	3.77152	7.19285	3.14677	12.3112	1.33956	0.868627	0.464417	0	0
BnaA02g07130D	7.74285	7.38263	8.80475	4.13192	4.98345	3.21336	5.1372	4.14569	2.42305	1.49567	2.19213	2.73515
BnaA02g07140D	3.10948	1.05925	2.34869	4.57223	4.04333	5.04585	7.07376	8.83419	7.86936	21.4422	27.7383	25.0026
BnaA02g07170D	4.42696	7.01691	8.32613	7.34798	7.69101	9.71303	3.31357	2.76864	1.61349	0.634767	0.551664	0.404271
BnaA02g07190D	4.85907	4.00611	3.38644	3.9342	2.64893	1.95888	4.55237	2.85807	1.04086	0	0	0
BnaA02g07210D	37.3546	34.3664	35.0379	33.9324	30.5666	34.5429	11.1035	9.30374	6.34822	0.993242	0.460988	1.49558
BnaA02g07230D	0.173964	0.499159	1.5653	2.95031	1.83664	2.96147	14.0369	33.9679	36.5662	60.4024	39.422	46.8962
BnaA02g07320D	1.52755	4.11557	3.84572	5.87989	6.2319	6.67678	1.17409	1.08352	0.603193	0.780685	0	0
BnaA02g07340D	4.66607	5.09606	2.43634	5.57809	5.21608	4.60553	3.91999	4.07132	2.45558	1.28431	1.67683	0.909353
BnaA02g07440D	4.19053	4.21281	2.63282	4.05425	3.17804	3.11019	1.77853	2.06701	1.31433	0.778643	0.648136	0.952352
BnaA02g07470D	27.6436	28.6333	18.5452	1.32244	1.92455	0.810277	6.8107	5.89024	2.77979	0	0	0.212019
BnaA02g07530D	0.339016	0.537562	0.500377	0.373071	0.165318	0.0526886	1.45291	1.06515	0.767024	0.330068	0.527549	0.140203
BnaA02g07600D	0.959025	1.40777	1.59542	1.1349	1.35941	0.884782	1.48183	0.765546	0.761146	0.190941	0.256959	0.302571
BnaA02g07630D	0.396975	0.385585	0.2954	0.162832	0.240963	0.422229	0.657541	4.87292	9.08817	495.485	498.196	162.795
BnaA02g07720D	4.79128	4.28573	3.76207	1.5384	1.41028	1.60437	10.0031	10.0156	2.83655	21.6296	14.4651	12.9322
BnaA02g07730D	82.3786	80.7796	63.7671	31.9375	28.8617	25.575	43.6248	38.5072	24.1742	9.18349	8.95037	10.9339
BnaA02g07740D	24.4326	28.1733	28.8628	52.0827	47.8803	41.4692	18.379	17.3423	20.8862	9.21164	6.22006	9.53508
BnaA02g07840D	61.796	57.9445	51.1567	15.3275	14.8499	13.6191	31.1101	18.7663	13.8597	0.743077	0.427625	0.48767
BnaA02g07850D	20.4798	28.8193	22.4118	11.9702	12.1447	11.9228	11.0258	5.73567	2.95319	0.10212	0.330356	0.215588
BnaA02g07960D	0.819985	1.00394	1.45798	0.805958	0.746923	0.558576	1.03235	0.277254	0.300187	0.240923	0.200538	0
BnaA02g07980D	15.2189	12.7233	13.9849	13.5146	11.9363	11.0836	7.68051	6.41578	4.13236	1.35065	1.10436	1.75175
BnaA02g07990D	0.725882	1.0582	0.633922	1.09783	1.14926	1.03054	0.829255	0.510514	0.710027	0.248052	0.170877	0.165942
BnaA02g08000D	11.7064	12.255	7.19795	9.28656	11.6298	8.97024	7.29822	5.23271	3.39807	1.18288	0.322617	1.17931
BnaA02g08090D	67.3215	79.9161	59.2747	52.2786	36.7958	45.1378	62.1333	53.088	42.5152	2.61846	1.47222	4.50659
BnaA02g08160D	173.618	182.649	127.996	133.379	139.046	142.521	92.7342	87.0211	80.6509	27.1295	28.6263	30.4411
BnaA02g08170D	405.545	422.247	376.241	376.166	356.665	311.327	251.026	179.055	177.594	9.89936	12.5555	22.1242
BnaA02g08270D	0	0	0	0.189373	0.190602	0.205079	2.38963	4.29465	5.48588	9.4593	9.05442	12.4254
BnaA02g08300D	12.4149	18.2672	16.5223	9.8937	9.93015	11.3878	8.60609	5.0346	3.2137	0.294412	0.636094	0.622492
BnaA02g08320D	0	0.573727	0	0.644195	0.319097	0.137235	2.13908	4.9425	6.6757	0.341782	0.368136	0.840773
BnaA02g08330D	19.9707	19.6664	16.388	25.8291	20.1501	23.7765	12.5525	6.85616	7.16876	4.29835	6.44849	3.93475
BnaA02g08400D	3.59253	2.29984	2.65567	2.51987	3.12971	1.65144	8.19036	12.0284	15.3857	8.00247	15.0427	7.39845
BnaA02g08430D	0.318493	0.310447	0.542239	0.218163	0.221204	0.25635	14.7975	19.3501	53.2853	72.9556	41.2725	72.1484
BnaA02g08490D	20.3564	22.9639	16.814	6.25218	8.25551	7.95201	4.47981	2.90868	2.98326	1.76273	0.861544	1.85852
BnaA02g08510D	5.96364	5.33373	5.59584	4.301	3.39233	6.26605	3.49684	2.84307	2.01356	0.712866	0.706199	0.787429
BnaA02g08520D	3.29239	2.10767	3.07514	4.62186	5.64435	5.09951	4.70173	5.24355	6.2055	16.5832	11.5294	14.4056
BnaA02g08530D	9.44316	9.77812	13.5538	21.3265	23.1391	20.2965	26.3992	26.8546	31.1706	49.0584	51.1207	48.0097
BnaA02g08560D	22.9506	33.9131	29.5543	5.24183	9.70415	6.05904	10.3151	5.98669	11.9143	0.40645	0.289956	0.996924
BnaA02g08610D	23.7049	24.5231	17.6842	5.56325	6.94308	4.53144	12.5285	12.3712	9.72045	3.16811	3.32748	2.7544
BnaA02g08670D	2.35539	0.323875	1.70301	2.31749	1.87157	1.76022	4.02172	2.11012	3.93522	8.58396	9.6459	8.03101
BnaA02g08790D	12.4717	18.194	14.9057	14.1836	11.8061	11.3529	8.63228	4.47676	4.17583	0.165268	0.525258	1.20203
BnaA02g08820D	7.06913	4.17379	3.0825	5.24385	4.10022	4.12326	34.4982	47.0793	81.7671	25.9098	16.5957	27.5211
BnaA02g08890D	13.8243	21.1633	9.26687	13.8812	18.4847	13.5272	9.75808	8.50494	5.2043	1.00871	0.438032	1.71894
BnaA02g08940D	14.5638	14.956	14.7774	16.7358	18.3634	16.4487	12.6093	6.95146	7.64416	4.97551	4.27995	3.62539
BnaA02g09030D	2.30694	1.35951	4.55125	1.88016	1.86582	1.48873	23.538	49.0251	37.1166	722.678	1778.24	1921.51
BnaA02g09040D	0	0	0	0	0	0	0	0	0	20.6661	64.2931	35.953
BnaA02g09150D	46.3841	46.0133	54.7013	55.0756	56.1693	58.0959	66.3158	78.4517	75.7732	208.754	224.637	224.218
BnaA02g09170D	4.45146	4.48806	4.38525	3.32292	3.41361	3.74904	2.30756	1.06742	1.3203	0.155302	0.170755	0.165654
BnaA02g09180D	21.59	36.3488	22.7516	23.2339	25.737	29.7115	18.324	20.6545	13.4053	0.301978	0.910878	0.519796
BnaA02g09200D	0.109325	0.107168	0.166546	3.85189	2.82733	1.46632	2.92936	1.69792	1.0458	1.57161	1.57419	0.3659
BnaA02g09270D	0.189172	0.17927	0.200889	0.452113	0.45363	0.19223	1.46813	3.09936	6.47181	17.72	12.7217	14.192
BnaA02g09300D	19.9412	20.3043	17.0669	19.6589	19.383	18.7952	30.8489	43.172	50.7829	127.492	124.654	133.663
BnaA02g09370D	52.8033	25.8378	8.10328	11.2299	6.77246	2.81446	50.0503	26.2338	3.40489	0.0441678	0	0.32878
BnaA02g09380D	2.64337	2.27673	1.65195	2.45214	2.13693	2.35863	2.04445	0.806725	0.513545	0.0733378	0.473492	0.693618
BnaA02g09450D	0.839456	0.632773	0.291341	0.843644	0.742178	0.867758	4.47056	5.93201	12.6599	11.9943	6.88655	10.3735
BnaA02g09460D	2159.23	2187.24	1496.8	2027.31	1773.33	1626.81	1134.43	779.947	595.704	18.4142	24.3947	49.9896
BnaA02g09470D	0.227788	0.519588	0.290828	0.0867254	0.150164	0.235751	0.647601	0.104617	0.654172	1.22174	1.38542	0.683386
BnaA02g09510D	0.218732	0.283306	0.104835	0.524058	0.220397	0.359661	0.98336	2.11257	2.81297	2.5096	1.47118	2.23199
BnaA02g09530D	10.9455	14.8312	18.1789	14.3492	17.1688	17.2672	5.95516	6.01782	5.98464	2.5546	2.15372	2.9136
BnaA02g09540D	38.5592	66.6088	48.8146	53.4879	53.8933	74.2386	30.2262	35.7062	22.397	1.61929	3.01436	3.57544
BnaA02g09560D	0	0	0	0	0.280503	0	1.14727	1.21489	2.01286	0.614916	0	0.217105
BnaA02g09580D	4.21201	4.59988	5.84283	8.24933	6.26786	7.89397	87.4765	113.952	217.788	401.39	318.054	385.072
BnaA02g09590D	4.87337	2.22549	12.6851	3.86409	5.37591	3.73185	41.1294	78.3164	152.604	88.099	57.7596	110.076
BnaA02g09600D	37.2623	57.6268	33.7466	4.50654	4.46522	4.0903	11.1441	15.2679	12.3725	3.82603	7.54979	6.0105
BnaA02g09660D	2.60062	3.77206	2.11257	3.45222	3.50256	3.27545	5.59802	10.9545	8.88652	17.0081	15.1681	13.7538
BnaA02g09680D	14.8337	14.4146	8.87477	27.119	20.3998	19.1357	9.76722	10.0602	6.28229	1.53421	2.44265	3.13208
BnaA02g09700D	64.8365	48.1101	64.8071	62.7118	41.1281	64.5824	29.0048	19.2665	21.1699	0.481407	1.36546	2.01644
BnaA02g09790D	4.95306	5.66229	4.96958	4.8826	3.37171	4.43393	3.65768	1.33109	0.654566	0.671815	0.822738	1.08749
BnaA02g09850D	20.9831	21.2655	16.2115	11.4622	12.3178	8.30426	17.6242	17.8844	14.3479	3.80674	4.62255	4.59274
BnaA02g09880D	3.87799	3.88465	3.29521	3.18221	4.0881	4.57753	2.14236	2.41555	1.45006	0.843718	0.685304	0.704631
BnaA02g09960D	7.24405	6.85158	4.32016	1.84997	0.74336	0.733926	3.44872	4.28026	1.27816	3.90137	5.40624	4.37442
BnaA02g10030D	2.68415	3.57997	2.67111	0.721801	0.363603	1.16198	2.04415	1.1249	1.6041	0	0.360848	0.177483
BnaA02g10050D	103.005	126.034	188.741	667.234	385.093	581.214	769.675	669.767	357.298	357.688	273.94	88.2199
BnaA02g10130D	7.10093	3.96792	6.86386	19.1814	15.9801	18.42	6.06701	3.30886	2.90436	4.69754	1.37535	4.50372
BnaA02g10220D	38.2423	35.4344	22.5352	37.894	44.5254	31.2047	68.7319	130.655	119.555	402.183	381.192	340.875
BnaA02g10290D	2.47988	1.45063	1.85765	2.00521	1.19531	2.09588	1.98633	0.823286	0.777025	0.0585698	0.448234	0.500413
BnaA02g10410D	56.4242	62.3676	38.8956	12.9558	14.4561	14.1158	21.2233	15.6778	11.1256	3.30533	2.40234	2.60885
BnaA02g10420D	4.1154	4.4528	6.25722	1.72092	2.33655	2.73428	2.74391	2.36011	1.8428	0.820059	0.546791	0.532844
BnaA02g10460D	0	0	0	0	0	0	0.0648825	0.681532	1.07216	2.84738	6.08169	2.57426
BnaA02g10480D	1.62334	1.61961	1.76611	2.88438	2.81041	2.86051	1.75303	1.27981	0.401363	0.205461	0.112702	0.218907
BnaA02g10490D	1.85481	1.96902	1.08025	4.47649	4.05268	3.6368	3.22699	5.83048	5.66768	8.3266	10.3085	11.5688
BnaA02g10690D	30.2751	24.7686	27.1188	37.308	41.7225	34.5965	12.3215	10.3066	7.89206	0	0.122699	0.964652
BnaA02g10720D	1.39159	0	0.230862	0.793937	2.50403	1.88017	10.2265	20.8657	53.6391	13.6838	7.94122	20.2086
BnaA02g10810D	11.9033	12.5685	8.55637	20.6259	14.5745	21.239	13.1427	11.1623	8.99469	0.70499	3.89347	2.57875
BnaA02g10850D	27.9804	40.035	24.6969	31.8978	27.7191	26.6254	22.476	15.8498	10.7421	2.4276	2.16373	1.98817
BnaA02g10880D	12.3304	11.7104	8.65635	11.0645	9.24316	8.65746	3.86689	4.16738	1.92031	0.740432	1.22618	0.796179
BnaA02g10910D	0	0	0	0	0	0	0.217069	1.13837	1.96329	6.68167	5.61641	6.99031
BnaA02g10970D	0.472525	0.504572	2.42484	32.276	33.1248	20.6051	7.18767	1.75838	1.56621	1.22017	0.299943	0.183702
BnaA02g10990D	1.12579	1.81323	1.33397	3.02539	2.53737	3.02252	4.49551	3.10485	2.16763	0.124343	0.354709	0.0795304
BnaA02g11050D	2.20919	2.29566	1.39651	9.57118	10.2861	9.07066	5.30681	3.82005	4.87638	1.37894	1.50275	0.998054
BnaA02g11080D	67.4698	80.0823	54.989	15.7201	17.2139	13.4495	39.3935	30.4658	23.0809	1.3187	1.97139	3.18245
BnaA02g11250D	1.35272	0.668915	0.613607	0.937581	0.682453	0.690468	0.657953	0.698767	0.433565	0.216504	0.102913	0.19937
BnaA02g11400D	2.90618	1.96409	1.88775	3.44436	3.99442	2.3655	1.99402	2.71679	1.24391	1.00649	0.850305	0.686049
BnaA02g11500D	1.09553	1.62652	2.47099	2.08194	2.15102	1.76899	4.48097	2.15932	2.09258	0.0996579	0.0555402	0.376261
BnaA02g11510D	0.900581	0.28355	0.758649	0.901667	1.12116	1.0478	1.09214	0.667232	0.588536	0	0.0374555	0.0727563
BnaA02g11520D	11.939	14.3713	8.38626	12.0217	9.00749	8.85701	15.47	19.0184	19.6222	52.9358	55.1029	47.3376
BnaA02g11680D	5.34394	4.16987	5.36597	7.56185	6.13933	6.22561	8.34136	10.7354	12.9758	23.1741	28.2855	25.0975
BnaA02g11690D	18.9433	26.2903	27.889	26.8448	42.5227	27.8449	13.4148	9.11664	15.4022	3.27285	2.31181	3.22763
BnaA02g11710D	1.07325	0.864872	0.533481	2.88032	2.20186	3.02308	1.70492	1.73415	0.781316	0.286277	0.473136	0.051356
BnaA02g11840D	62.0037	49.4519	39.1281	43.336	42.6497	37.0079	41.8814	40.2835	30.2542	9.87432	12.9914	9.50456
BnaA02g11890D	3.84806	3.38009	2.8219	4.39893	4.9899	4.13953	5.21638	6.15804	9.3365	16.5528	17.0656	14.7019
BnaA02g11950D	85.4037	91.269	65.9475	47.2307	43.6399	38.5971	54.8502	47.6611	34.4763	15.0924	17.7835	23.2523
BnaA02g11980D	0.124166	0.294627	0.217287	0.0620822	0	0	0.40591	0.834517	0.382272	1.8578	3.7678	3.21582
BnaA02g12010D	154.85	171.458	130.644	119.321	119.476	105.271	98.9676	78.81	59.4262	2.30081	2.7612	6.97363
BnaA02g12030D	133.738	141.862	92.6778	101.561	108.897	89.2913	92.444	89.9525	70.3186	17.6637	22.2115	22.6449
BnaA02g12050D	23.4179	22.064	19.4141	33.4932	32.6299	32.733	27.2239	45.8379	42.9121	103.85	131.973	109.955
BnaA02g12070D	3.75907	4.0991	2.80676	2.9077	3.53658	3.3338	1.63158	1.30636	0.479669	0.262547	0.145568	0.14162
BnaA02g12130D	519.094	626.639	310.777	339.928	430.932	260.864	229.852	351.373	156.946	38.2563	35.0228	43.5333
BnaA02g12150D	3.2196	4.69155	1.42369	0.734425	0.52289	0.537897	3.05233	2.1355	2.81739	0.919999	1.66286	1.45712
BnaA02g12160D	0.238092	0.521655	0.222235	0.31928	0.402824	0.288574	2.15182	3.30406	3.50023	1.93678	1.30931	1.77366
BnaA02g12230D	0.662264	0.85851	0	0.264265	0.438057	0.534791	1.2126	2.16536	4.6162	3.7986	3.36084	5.06132
BnaA02g12280D	4.05189	2.9261	2.34254	6.97559	7.20821	6.7419	9.54192	11.58	11.685	23.5665	16.3673	17.6074
BnaA02g12360D	0.355515	0	0.172352	0.326243	0.327274	0.280528	5.34504	9.64222	25.449	49.9382	42.3574	56.3364
BnaA02g12380D	7.29748	10.8002	11.0257	4.17767	3.99923	5.50384	4.25983	7.41831	10.3401	21.2641	17.6213	19.6652
BnaA02g12410D	0.920231	0.733792	0.826831	0.49273	0.402415	0.144933	15.6838	89.1359	125.265	221.94	308.558	218.033
BnaA02g12430D	114.544	139.744	74.3775	69.9285	77.0567	68.5014	59.0974	52.0753	37.4098	9.69839	14.693	13.8231
BnaA02g12440D	1.43761	1.28323	0.605586	1.29326	1.76631	1.91066	2.06023	0.90236	0.946036	0.36132	0.0655715	0.0643561
BnaA02g12480D	7.16115	7.46963	4.12563	2.87472	2.74203	2.72907	1.96296	2.22079	1.42797	0.195466	0.0718961	0.210354
BnaA02g12540D	1.46545	1.62548	1.28517	2.90532	3.03241	2.1105	58.8073	124.036	174.258	287.453	265.555	319.508
BnaA02g12570D	31.1468	45.974	22.2061	18.8606	20.9699	19.426	15.0271	11.075	9.96187	2.15177	0.335755	0.577833
BnaA02g12600D	0.745567	1.00201	1.93452	3.67621	3.57031	2.8134	0.972261	0.321087	0.236597	0.35999	0.0655994	0.192446
BnaA02g12640D	2.04234	1.44472	2.04482	1.19011	1.26069	1.01909	4.06231	2.54743	3.47427	1.04766	0.924918	0.702115
BnaA02g12720D	0.876693	0.306384	0.36596	1.72574	0.909363	0.512414	0.698455	0.36817	0.759192	0.274901	0	0.0782384
BnaA02g12730D	0.243325	0.531903	0.610345	0.864023	1.04401	0.700171	1.17398	0.157154	0.599197	0.0440351	0.144843	0
BnaA02g12740D	0	0	0	0.0507059	0.0254187	0.0215667	0.919197	1.70548	4.6865	12.4974	14.3179	16.42
BnaA02g12780D	3.10993	2.12142	2.31075	2.97068	4.01108	4.45684	10.3184	12.3869	25.719	32.1851	25.9929	35.0973
BnaA02g12820D	30.9472	28.7183	26.8965	23.8634	20.3015	22.3317	16.9079	10.8265	6.19138	3.2086	6.09395	4.10395
BnaA02g12990D	0.56661	0.465154	0.543298	0.346544	0.275245	0.221604	0.298063	0.177454	0.158826	0.0205142	0.0225774	0.0879418
BnaA02g13070D	3.39919	2.73445	2.76133	5.47717	9.92869	5.79193	1.15265	0.80879	1.17927	0.662972	0	1.39356
BnaA02g13100D	5.49471	4.74161	4.64045	1.82847	2.02079	0.375508	3.79006	2.08583	0.50166	0.749564	0.464385	0.675127
BnaA02g13110D	1.02174	1.05158	1.20132	2.49534	3.0922	2.57323	6.24821	8.80338	6.62355	5.03318	10.3561	6.67945
BnaA02g13140D	3.2928	5.08675	3.3695	7.86731	11.1042	7.98008	6.82147	15.3037	13.381	23.3209	29.3205	19.6463
BnaA02g13230D	0.355117	0.384549	0.254433	0.580442	0.402012	0.426006	0.878534	1.82028	2.50022	0.115925	0.253658	0.431932
BnaA02g13250D	4.47501	3.73283	3.01256	2.6233	2.72061	2.71282	1.31126	0.311126	0.252876	0	0	0.0585294
BnaA02g13300D	35.2454	24.499	16.5879	2.98159	1.56754	1.38994	14.5768	12.6415	5.62603	0	0	0.235876
BnaA02g13320D	396.523	462.551	428.656	333.095	334.094	327.297	329.227	282.741	183.9	5.24954	7.26927	10.3314
BnaA02g13360D	0.655538	0	1.50771	0.823869	0.532187	0.734203	17.2234	15.9193	42.2406	11.6829	7.84441	38.9333
BnaA02g13370D	1.64744	2.54922	2.15874	2.54512	1.72135	1.45495	16.5222	34.5627	30.4767	72.0271	94.0953	55.7628
BnaA02g13380D	0	0.222049	0.0999418	0.168096	0.0331168	0.0475279	0.517124	0.517638	0.568467	0.472645	0.257529	0.292828
BnaA02g13390D	8.92256	14.7579	9.72082	22.1417	26.9353	32.9253	7.69049	5.87165	4.63411	1.24599	0.779709	0.855405
BnaA02g13400D	0.65053	0.0820068	0.337315	0.943311	0.441424	0.614111	7.90407	16.6035	29.1664	42.7215	28.7691	44.9362
BnaA02g13410D	7.22356	10.1618	7.28998	7.04248	12.7898	14.9776	20.6137	25.1266	25.0629	35.2084	31.2308	42.1153
BnaA02g13420D	0	0	0	0	0	0	18.2457	52.0378	41.9251	187.969	122.198	157.463
BnaA02g13460D	14.456	11.5366	13.4249	15.9896	29.3803	24.6399	74.9847	183.827	256.116	1159.87	1374.84	1312.22
BnaA02g13590D	0	0.1747	0.402893	0.365869	0.147444	0.25539	0.201425	0.257936	0.419303	7.09324	2.87719	4.19938
BnaA02g13610D	3.2075	3.99209	2.99716	7.35781	5.76776	7.38836	3.2829	2.0856	2.00959	0.239091	0.0290433	0.169471
BnaA02g13750D	0.684736	1.56167	2.26696	1.00657	1.45404	0.484914	7.20298	10.0841	21.1313	13.6523	10.6368	17.0147
BnaA02g13840D	1.17995	2.16989	1.31662	1.22763	1.44449	0.808574	7.83206	10.3736	12.0758	22.9714	25.7851	18.0361
BnaA02g13850D	0	0	0	0	0	0	0.738204	0.736404	0.934828	25.0411	30.0648	36.74
BnaA02g13920D	33.1588	37.5349	36.1571	32.5755	40.5733	38.3706	22.0274	11.5556	11.1568	0.67539	0	0.819744
BnaA02g13970D	2.69473	1.32294	1.97794	3.05435	2.42908	2.74582	1.58054	1.01345	1.47163	0.919328	0.504321	0.771556
BnaA02g14110D	7.00041	8.74474	7.14977	6.73462	6.21107	6.30377	4.0475	2.45901	2.42028	0.892344	0.736944	0.893539
BnaA02g14180D	0.453839	1.02377	0.255683	0.709275	0.917522	0.691843	1.41628	0.357039	0.239672	0.150931	0.163939	0.0534923
BnaA02g14220D	1.21601	1.91976	1.64287	1.55292	1.62329	1.6424	1.42754	0.582261	0.360762	0.460912	0.493838	0.407182
BnaA02g14230D	3.65715	4.13366	1.85664	4.9741	6.19896	5.17742	4.4288	8.28543	6.31503	18.7979	19.9375	24.1702
BnaA02g14310D	2.00221	2.87341	2.10481	1.92523	1.78322	2.55286	0.716498	0.703847	0.411725	0.0372406	0.0816364	0.0397912
BnaA02g14340D	283.193	324.473	222.022	95.5926	64.2875	111.75	41.7691	27.1506	18.8494	2.0815	1.83799	1.54838
BnaA02g14460D	2.37658	4.71403	3.2217	3.94085	5.07973	4.64958	4.51029	7.41311	8.31288	13.8554	15.0696	15.9212
BnaA02g14660D	3.17137	2.29797	2.69575	4.5525	3.9397	3.38746	8.15337	12.7106	11.807	22.5272	16.2432	15.2271
BnaA02g14780D	27.9365	29.3346	17.7716	8.56547	5.60922	2.42532	7.11695	4.57982	3.50821	1.01081	0.197281	1.15401
BnaA02g14800D	0.292427	0.126343	0.455035	0.291388	0.432343	0.396089	0.736032	0.676746	1.51312	25.4431	17.9275	8.9069
BnaA02g14850D	9.54098	14.4989	15.9591	16.4393	19.9486	22.1607	19.3895	36.8888	54.8118	75.9655	66.7338	70.025
BnaA02g14860D	0.387242	0.190398	0	0.158881	0.0795915	0.276182	2.9082	5.10525	15.5259	35.1009	29.1667	35.4866
BnaA02g14930D	9.2148	14.5035	9.46944	8.07378	6.58992	5.9756	14.5938	19.8642	15.3729	30.2641	31.4314	25.4199
BnaA02g14960D	0.233113	0.0738184	0.110405	0.183981	0.212951	0.255111	1.73783	3.91637	9.43822	2.89477	3.33421	5.48787
BnaA02g14980D	1.59837	2.54031	1.15446	1.75583	1.43576	1.87301	1.36377	0.747088	0.629308	0	0	0.0549688
BnaA02g14990D	14.2277	15.5229	11.0981	13.4041	10.745	14.5954	5.05199	4.60336	2.38564	0.193631	0	0.135927
BnaA02g15030D	3.24344	0.396145	0	0	0	0	8.36305	7.18277	5.92337	10.5204	5.65243	7.15808
BnaA02g15130D	0.533126	0.677171	0.129195	0.356249	0.356098	0.483328	7.93125	14.0485	27.4164	21.1057	18.4693	30.726
BnaA02g15140D	135.112	123.926	98.1154	69.4602	67.6008	60.0872	66.1705	55.8748	36.3603	2.30735	0.573759	3.16107
BnaA02g15150D	5.46407	4.82358	5.15039	7.19303	7.06772	6.84114	6.69183	10.398	10.923	31.6777	34.1608	31.0297
BnaA02g15230D	1.28992	0.156257	0.398115	8.77447	12.1353	11.5207	3.65204	1.28176	1.34183	1.93869	7.47154	1.07539
BnaA02g15250D	21.8494	22.76	15.2014	10.5526	16.1105	8.35745	5.8825	9.37748	5.6119	0.356772	1.16154	0.911516
BnaA02g15290D	0.512843	0.540277	0.491504	0.374832	0.497423	0.557746	0.381237	0.625881	0.624448	8.82082	8.64824	5.42203
BnaA02g15350D	1.44752	3.17803	1.74221	6.39024	5.74152	4.36175	15.4434	23.97	34.5965	51.1027	38.5157	47.1824
BnaA02g15390D	7.58868	2.96963	4.01067	6.42276	5.52006	6.23742	6.65917	7.40886	2.73036	0.421448	0.304866	0.594483
BnaA02g15410D	0	0	0	0	0	0	0	0	0.598971	13.2243	11.8234	15.5041
BnaA02g15460D	3.23063	2.8517	3.05299	2.41274	1.20627	2.78635	0.944346	0.51447	0.0792403	0	0.0539355	0.0523625
BnaA02g15640D	7.03059	8.21129	7.9413	5.51605	5.28616	3.84708	7.42277	5.9423	3.23083	1.75799	1.52898	1.76395
BnaA02g15690D	0.334028	0.560492	0.183337	0.234978	0.236302	0.0864724	0.911681	1.47809	1.41763	9.72504	5.85263	3.35112
BnaA02g15700D	0	0	0.353447	0.772184	2.0863	0.676497	2.83777	3.31014	3.54031	17.2032	10.9629	8.71961
BnaA02g15710D	5.48036	5.13539	5.08985	4.86924	4.90843	6.13059	4.33493	2.80856	2.94589	0.657841	0	0.391976
BnaA02g15780D	4.00383	2.96734	3.79446	3.42493	4.02171	3.19996	2.13734	1.29464	0.955039	0.571605	0.380285	0.723067
BnaA02g15790D	1.43064	0.227828	0.277779	0.205055	0.159452	0.0760169	3.78281	7.01636	8.3157	9.72824	11.833	15.0278
BnaA02g15810D	0	0	0	0	0.0452698	0	0.156656	0.63999	1.60595	2.04001	2.8183	3.14755
BnaA02g15830D	3.30556	2.73303	1.95076	1.79895	2.94306	2.48569	2.09387	2.08354	0.9908	0.204529	0.890578	0.706733
BnaA02g15880D	0.590768	0.554953	0.697378	0.317564	0.230339	0.486852	0.434638	0.171322	0.130449	0.0615151	0	0.0218385
BnaA02g15960D	3.75728	5.14045	1.8231	11.1224	10.1044	10.0344	9.11896	13.2299	10.1176	18.2571	21.821	19.5058
BnaA02g15980D	0.830394	0.828967	2.49703	2.82655	3.70061	3.03455	8.90431	8.32583	8.72857	0.501899	1.36731	1.06944
BnaA02g15990D	9.36239	7.25956	5.17241	3.90203	3.81382	4.04525	52.5041	105.837	136.239	214.203	169.153	168.658
BnaA02g16000D	0.0870269	0.335011	0.383609	0.239574	0.138274	0.14802	1.21376	2.87916	2.55069	5.51384	2.14144	2.35096
BnaA02g16020D	1.23199	0.945399	1.39385	0.660027	0.594193	0.684504	42.8415	71.5583	184.221	331.115	269.28	279.414
BnaA02g16030D	0.507514	0.289313	0.290005	0.16197	0.321373	0.172233	0.14324	0.723094	0.410003	1.27642	1.07455	0.922572
BnaA02g16100D	0	0.323597	0.0820022	0.181014	0.496638	0.19449	0.403956	1.14692	1.69453	1.88005	1.6842	0.996242
BnaA02g16170D	1.83076	1.46231	0.642228	2.97678	3.0129	2.44414	0.720206	0.539612	0.200864	0	0	0.0700882
BnaA02g16190D	0.114616	0.109277	0.164752	0.0914909	0.0909757	0.146289	0.50308	1.43939	2.80949	3.87822	5.24042	5.96754
BnaA02g16290D	2.63119	3.13518	1.51431	2.8492	2.07352	3.00297	0.888291	2.01417	1.17777	0.385998	0.167827	0.575443
BnaA02g16360D	2.96628	2.62176	1.76103	2.39012	1.35865	2.32981	1.48989	0.753908	0.751434	0.0400251	0.13096	0.127255
BnaA02g16390D	0.474984	0.96915	0.597442	3.97887	4.47716	3.11722	1.36405	0.878345	1.3041	1.08387	1.11046	1.01831
BnaA02g16450D	10.7247	10.609	8.40575	8.44877	8.17803	8.91744	7.62937	6.96229	4.58776	0.0781138	0.343053	0.500905
BnaA02g16520D	6.37368	6.87628	4.64132	2.80924	2.05693	1.65022	3.4831	2.32472	1.4995	0.0767596	0.208221	0.162546
BnaA02g16590D	62.0306	58.2264	44.8895	39.1952	41.1526	37.2377	40.0779	34.7468	20.5869	0.904997	1.43142	2.3794
BnaA02g16680D	10.0041	12.1053	7.96924	11.0583	10.6188	10.513	3.85467	2.78493	3.26052	1.42183	0.710167	0.820434
BnaA02g16690D	0	0	0	0.249494	0.0830207	0.141637	0.344851	0.594741	0.436709	3.0788	2.27403	1.98008
BnaA02g16700D	18.0758	15.8946	15.564	15.6009	13.3318	12.2472	14.042	9.2002	6.48136	1.14425	1.04435	1.56045
BnaA02g16740D	1.27728	1.96028	1.46678	1.09525	1.21111	1.34578	0.774824	0.742316	0.529717	0.0726656	0.132971	0.154654
BnaA02g16780D	0	0	0	0.0269413	0	0	0.163911	0.977471	2.95952	6.79305	4.18988	5.64757
BnaA02g17020D	0.283437	0.35264	0.264522	1.09759	0.805574	1.15383	0.584546	1.08567	0.575811	1.80483	1.92012	1.59836
BnaA02g17090D	3.83221	4.63196	4.34052	4.32733	4.38443	4.18656	29.3293	40.8507	62.3132	99.4579	71.1502	101.208
BnaA02g17230D	69.0631	79.5373	64.4106	49.9904	59.9884	45.1262	44.7141	26.5038	16.2003	1.10145	0.997911	1.56659
BnaA02g17240D	1.96681	2.17569	1.45468	1.67986	2.82676	2.08382	1.75201	1.46712	1.11575	0	0.267427	0.522157
BnaA02g17370D	1.06356	1.16161	1.04873	2.08663	1.43953	2.48582	2.47572	3.26125	1.4151	0.184332	0.404346	0.442243
BnaA02g17390D	6.44795	8.45808	6.0895	2.86221	2.94101	2.69417	4.31683	2.44161	2.22092	0	0.420633	0.256322
BnaA02g17450D	1.62147	2.00818	2.4791	1.79402	2.31268	1.43875	0.98885	0.853179	0.560401	0.587059	0.412442	0.59595
BnaA02g17480D	150.847	119.868	158.651	29.9548	27.6882	31.8008	133.973	75.0004	68.7247	74.6635	56.2717	52.3517
BnaA02g17550D	0.47845	0.454247	0.796486	0.940997	1.26407	0.485705	4.12782	2.23848	1.87529	0.183442	0.199029	0
BnaA02g17660D	0.154677	0	0	0.253612	0.0522549	0.328018	2.28567	2.79192	4.89565	5.17197	3.50295	3.09176
BnaA02g17670D	2.05834	1.18853	1.88968	2.31163	2.98499	2.51967	65.5881	156.262	143.974	123.856	83.4457	102.89
BnaA02g17690D	12.1601	4.08345	18.4345	14.298	13.6167	12.0885	6.66701	8.97811	9.92618	0.516094	0.54215	0
BnaA02g18110D	19.2108	12.7831	20.4458	12.0654	11.8102	11.79	17.847	12.5918	18.1461	1.35742	0.579057	1.46225
BnaA02g18150D	2.30463	1.31817	1.99347	4.51996	6.01157	1.68386	13.3014	15.5671	15.3248	6.7207	4.62691	2.78811
BnaA02g18160D	12.9432	13.9492	11.5522	9.56824	8.81502	9.13427	5.51445	5.48364	4.57108	0.174995	0.482189	0.847668
BnaA02g18180D	2.53463	0	2.83677	1.93636	2.80896	2.10067	54.6544	93.2621	232.98	125.142	91.1572	166.289
BnaA02g18200D	1.36698	0.738667	0.897249	3.1685	1.53341	3.38756	0.574193	0.382432	0.129092	0	0	0
BnaA02g18390D	4.21195	2.11217	3.00892	1.38654	1.5485	0.989182	5.94847	10.7531	13.7331	17.506	21.6139	19.5758
BnaA02g18410D	1.47877	0.124043	0	3.00413	1.97436	1.48489	3.53969	9.79134	16.7148	5.73306	7.68678	6.86048
BnaA02g18480D	0.718892	1.97352	1.38397	0.484923	0.373676	0.340563	0.479356	0.225101	0.128228	0.148358	0.0810588	0.0524733
BnaA02g18490D	0.693331	0.675558	0.560944	0.336918	0.771107	0.386522	0.279148	0.373152	0.310693	0.199174	0	0
BnaA02g18610D	0.309459	0.0946122	0.298729	0.211872	0.19767	0.084053	0.297869	1.20362	3.63766	43.3202	44.5295	20.5654
BnaA02g18690D	0.667147	0.473508	0.233898	0.130756	0.131779	0	0.482007	0.491408	0.617482	3.33927	6.04704	8.6535
BnaA02g18700D	19.7605	19.4887	20.5562	7.90305	8.80108	10.2186	12.0618	9.62298	6.49979	1.15881	0.751529	0.366765
BnaA02g18780D	58.2852	66.6757	52.6358	42.3619	49.9516	46.9725	33.5359	31.7547	32.3937	2.00843	1.43897	4.31195
BnaA02g18790D	10.0841	8.39515	8.99653	5.56418	4.4523	6.1572	7.16859	9.39868	11.0383	27.7611	20.3147	23.4088
BnaA02g18840D	13.2055	9.8512	14.813	6.64226	8.64044	8.75543	9.9134	5.32755	5.15705	0.427653	0.65571	0.783543
BnaA02g18870D	1.41836	1.48597	0	0.635649	1.16027	0.580648	50.4527	129.652	285.652	293.176	284.412	462.849
BnaA02g18890D	0.776993	1.04165	0.940799	0.559104	1.10919	1.02297	1.58846	1.86191	3.87757	4.30502	3.55712	4.19503
BnaA02g18970D	23.9273	31.7226	32.4571	22.8646	28.6507	32.4391	13.9562	12.6513	10.2487	0.435066	0.376377	1.57129
BnaA02g19080D	2.19219	3.14585	2.94546	2.40866	2.74219	2.92788	2.30342	1.58051	0.690138	0.188921	0.341364	0.267251
BnaA02g19300D	121.048	140.977	102.397	70.3413	76.7419	75.2582	67.5104	57.8334	56.1999	22.5539	18.5093	26.7461
BnaA02g19400D	0.765371	1.18695	1.15617	1.91804	1.30845	2.45912	1.39969	0.662799	0.59462	0.242203	0.309695	0.258435
BnaA02g19510D	4.34537	6.58803	6.4682	7.53891	9.01612	10.0078	8.5192	6.04891	4.58661	0.747678	0.222376	1.08191
BnaA02g19700D	0.329139	0.83862	0.548875	2.987	2.47771	2.78036	1.62734	2.67766	6.06679	9.22403	8.31849	11.1244
BnaA02g19720D	3.6905	1.91978	3.42417	5.32628	3.82665	5.47807	3.86824	2.67594	4.76202	0.699974	1.25196	1.96088
BnaA02g19730D	0	0	0	0.546042	0	0	1.6137	4.94852	10.1337	6.05308	5.02158	9.23727
BnaA02g19760D	3.55013	3.46456	4.07966	4.21018	3.67712	4.72034	3.59588	2.05459	1.47744	0.259004	1.05454	1.50407
BnaA02g19770D	9.01862	12.6141	12.175	10.6225	10.1581	11.7802	7.23745	7.69491	3.59837	0.0624626	0.204141	0.333248
BnaA02g19950D	51.7446	41.8534	31.2686	13.4027	17.8599	19.1504	10.6393	8.50528	8.72964	3.72894	4.43351	9.0562
BnaA02g19970D	0.991574	1.44709	0.183667	0	0.197464	0.0869709	2.49198	3.67381	4.50053	70.4367	92.2239	67.3341
BnaA02g20020D	11.4637	12.7819	13.7802	3.13968	1.69257	2.11106	5.8518	4.49151	3.5809	0.565885	0.308441	0
BnaA02g20100D	0	0	0	0.0364947	0.0216973	0	0.144318	0.182061	0.672354	2.9213	4.08383	3.71492
BnaA02g20140D	34.5175	28.3575	26.7531	15.2149	9.73237	10.7039	21.3972	15.7117	11.0345	2.45492	2.00053	2.63061
BnaA02g20170D	77.2948	81.5245	73.9016	23.615	20.9933	21.8469	38.5884	28.6944	19.8755	0.72432	0.73878	1.54979
BnaA02g20230D	64.6396	51.4645	56.4216	25.5694	20.6135	18.9392	35.1936	28.3911	18.2992	2.31488	5.73784	8.06391
BnaA02g20360D	7.45189	4.09192	3.01596	2.91266	2.11387	1.23058	1.45363	2.69661	1.08074	1.02782	0.974814	0.797764
BnaA02g20410D	0.865978	1.02576	0.611284	1.60966	0.765499	0.875509	2.13798	1.95954	1.05988	6.25218	13.6832	10.3578
BnaA02g20470D	1.33956	1.14993	1.51479	1.41757	1.69527	1.856	2.1034	1.66668	0.942771	0.106687	0.271014	0.394675
BnaA02g20480D	1.45989	0.819869	1.36645	0.785973	0.654313	1.25833	1.61677	1.8804	2.20682	0.448741	0.385316	0.591613
BnaA02g20510D	16.6936	19.801	16.1746	12.3897	12.8568	14.2381	11.1604	7.81641	6.45062	1.38431	1.60557	1.66927
BnaA02g20540D	0.767357	2.42942	2.34669	2.97904	4.06161	4.28288	3.82859	1.94071	1.65967	0.753352	0.31207	0.92674
BnaA02g20570D	1.01642	0.607912	0.480922	0.673691	0.511533	0.629881	0.512723	0.349248	0.302767	0.241442	0.0966678	0.212704
BnaA02g20580D	0.300482	0	0.111036	0.0594927	0.296425	0.102943	0.481897	2.11475	3.91252	6.33075	3.02262	4.95759
BnaA02g20620D	2.11419	2.5318	3.48389	2.10884	1.49388	1.80343	4.73637	8.24871	9.12261	14.4637	17.5677	16.4639
BnaA02g20630D	3.80141	6.42926	3.16354	3.51167	3.8735	4.34552	3.89759	1.4182	1.50738	0	0	0
BnaA02g20640D	12.0452	6.21913	9.53525	29.4587	43.2723	39.4752	196.291	519.236	916.988	896.329	1142.92	1135.47
BnaA02g20750D	18.0154	22.9706	30.8294	19.9603	33.7593	19.4825	7.19716	5.37232	3.68327	4.60772	9.08251	6.41414
BnaA02g20760D	7.71047	7.73449	4.52687	8.09755	9.37981	8.11029	5.48393	4.72702	4.72103	1.76619	2.64768	1.8559
BnaA02g20860D	16.2841	10.0138	2.97902	3.92596	2.38566	0.661093	44.5894	27.0572	17.7202	0.112848	0.123372	1.06659
BnaA02g21060D	3.76114	4.3773	4.50595	6.74399	7.6803	7.37829	12.3388	18.825	35.2306	41.4279	29.8236	42.8888
BnaA02g21150D	0.513171	0.237432	0.292223	0.324759	0.391978	0.555828	1.98864	4.81286	9.54496	11.1575	9.81057	10.1629
BnaA02g21180D	42.8362	45.2859	37.674	19.3154	18.2261	20.2344	14.2316	18.1833	18.433	3.7543	2.00178	5.72474
BnaA02g21240D	18.7781	19.6881	17.8868	9.45849	9.14243	6.00774	10.6033	6.6697	4.88573	2.77476	3.83711	2.99962
BnaA02g21290D	4.79122	3.41766	2.84645	2.82348	2.41375	2.22146	3.04449	1.72511	0.915598	0.205341	0.659532	0.51456
BnaA02g21300D	1.95737	4.78233	5.84194	10.694	10.7678	13.0842	17.1057	12.7669	8.57968	0.562153	0.707489	1.14917
BnaA02g21340D	3.10796	5.17848	4.68532	2.56205	4.04889	4.82631	1.87069	1.60204	0.873962	0	0	0
BnaA02g21450D	13.7387	15.4299	12.9432	7.4714	7.86676	3.91526	8.12771	3.86813	2.80156	1.73874	1.12816	3.30677
BnaA02g21550D	5.39241	4.19259	5.24953	3.94357	4.30264	3.36679	16.721	18.054	29.3997	28.2815	20.5758	27.5917
BnaA02g21660D	0	0	0.130564	0.0711231	0	0	0.384477	0.845416	1.50233	54.3171	129.006	94.7605
BnaA02g21690D	0.988722	2.33293	1.39644	3.63505	4.46816	2.76631	2.32382	0.916575	0.696796	0.735978	0.0726609	0.49768
BnaA02g21780D	0.825897	0.468126	0.576448	0.429759	0.154302	0.322683	0.324845	0.199072	0.0484656	0.0919318	0.0335548	0.097773
BnaA02g21850D	0	0	0	0.129029	0.192706	0	3.99282	6.1885	20.1067	4.98561	3.50841	6.63947
BnaA02g21950D	0.0753591	0.443761	0.363433	1.05575	1.35787	1.24193	0.856218	1.309	1.37111	1.51451	1.06204	1.60707
BnaA02g21960D	6.22969	7.33	7.5326	5.63116	4.75451	7.10529	3.94203	2.43093	2.74412	0.924861	1.28371	0.812073
BnaA02g21970D	0.0631382	0	0.0544042	0.0497373	0.0604794	0.0422884	0.437931	0.664085	2.04582	41.0506	34.5142	25.2669
BnaA02g21980D	26.9161	22.9041	20.1729	56.1081	57.1953	53.8183	43.8731	77.8335	83.8314	122.222	111.005	125.655
BnaA02g22000D	24.404	19.4842	20.011	15.585	12.1928	10.9472	13.1547	13.4758	8.68586	4.8049	6.04018	3.95474
BnaA02g22020D	0.194618	0.187462	0	0.470834	1.24837	0.61053	4.26657	5.971	14.7884	7.80124	2.97074	9.60449
BnaA02g22140D	0.411756	0.279828	0.259926	0.277665	0.160877	0.197508	0.129053	0.148108	0.0328046	0	0	0
BnaA02g22240D	1.90459	3.4662	1.41444	5.96188	4.4365	5.25558	5.52501	11.955	11.0621	15.0961	14.2141	11.9892
BnaA02g22310D	0.851918	1.49592	0.775574	1.77986	0.824507	1.38689	0.470345	1.05908	0.268306	0.0677132	0.147259	0.0718319
BnaA02g22320D	55.0309	47.0238	48.6657	37.418	41.0632	39.4977	30.1355	27.8693	19.9178	0.891031	1.16025	1.25331
BnaA02g22340D	1.11297	1.91434	2.50911	1.67023	1.17583	1.86109	6.37905	13.8004	31.3269	40.8678	31.5824	26.306
BnaA02g22360D	76.017	79.5949	47.1579	2.94686	2.46741	2.42422	23.4927	20.9564	10.1326	0.121194	0.130457	1.00901
BnaA02g22400D	13.0032	16.7598	12.76	3.68463	5.66127	4.10653	9.78318	4.0863	4.31761	0.30076	0.660512	0.409993
BnaA02g22450D	2.01143	2.80146	2.16508	1.99927	1.7939	1.96798	1.68814	1.18632	0.652898	0.421973	0.28423	0.624158
BnaA02g22470D	2.13013	2.421	2.11112	2.97416	3.9658	1.00937	24.1379	29.4292	23.183	30.4632	56.5928	55.2317
BnaA02g22480D	1.3449	1.45127	2.50537	4.69814	5.54493	4.99326	11.4732	14.4329	45.4313	16.5346	11.2096	25.3231
BnaA02g22500D	3.21569	3.06828	2.58472	0	0	0	0	0	0	0	0	0
BnaA02g22520D	6.14713	7.10474	7.6829	14.3921	6.92247	8.30076	2.87822	2.17273	1.78663	3.58591	1.22677	0
BnaA02g22550D	30.417	28.8565	30.2755	5.94017	7.68464	5.93386	11.708	13.2593	6.23878	0.725249	0.708801	1.25216
BnaA02g22630D	0.364371	0	0.396764	0.502333	0.426924	0.0620427	0.864622	2.34588	1.858	6.14246	6.16383	3.83226
BnaA02g22810D	32.7925	36.4609	33.1257	28.2138	31.2723	41.6796	31.2494	19.4647	17.792	1.31933	0.281797	2.28702
BnaA02g22960D	6.23133	4.66644	3.48777	12.4141	8.63304	8.79025	11.9467	19.1885	23.6364	38.4741	30.9881	37.2541
BnaA02g23000D	5.19572	5.81783	4.81869	19.5102	17.1011	17.9392	13.3046	21.3021	24.6532	42.3596	37.175	35.2216
BnaA02g23050D	10.8962	9.9882	12.4678	10.2246	12.5908	8.3425	15.4555	24.6031	24.1714	46.7894	40.5893	61.1913
BnaA02g23180D	9.32378	10.4644	7.88964	91.6231	48.0689	25.4768	89.4562	207.27	470.041	370.831	384.557	415.839
BnaA02g23230D	2.928	2.32221	2.71534	1.98795	1.62406	2.35789	3.03705	4.40178	13.6117	10.0843	9.19333	12.8188
BnaA02g23290D	2.52592	2.22599	5.19164	5.86953	6.09876	8.07908	1.92957	1.12698	1.56522	1.25346	0.411923	0.800163
BnaA02g23330D	1.27481	0.762516	1.11322	0.76591	1.26099	1.20083	1.62348	6.90406	20.4164	11.3831	9.14467	5.14675
BnaA02g23460D	198.317	194.077	175.679	56.4507	59.6371	57.8285	67.6437	50.2479	43.7637	3.03454	6.23179	4.02822
BnaA02g23490D	0.627158	0.296743	0.89652	0.858711	1.19514	1.65628	1.61245	2.9264	6.01484	3.41643	2.10949	4.43567
BnaA02g23500D	37.5382	39.5025	37.9014	9.00232	7.55711	8.96148	19.9122	12.3762	12.7762	0.376011	0.548453	1.25776
BnaA02g23580D	21.1365	25.0982	17.7813	18.6315	15.7785	21.2449	14.8159	14.5717	10.8921	3.92794	4.81872	6.15827
BnaA02g23600D	16.6157	16.0457	14.8919	7.18943	5.56234	5.27444	9.38558	5.56637	5.79988	0.0860196	0.152452	0.205403
BnaA02g23630D	0.33107	0.469912	0.465904	0.795929	0.461233	0.622162	1.80363	3.79804	3.45782	4.41234	1.20247	4.87959
BnaA02g23640D	0.525855	0	0	0.104084	0.208438	0.546097	0.963077	0.828809	2.56232	2.63358	2.81882	3.73261
BnaA02g23650D	0.611954	3.08737	1.60109	3.16023	3.09838	2.43138	8.08626	18.8477	23.8675	43.2692	39.8677	46.1587
BnaA02g23660D	9.50655	13.4418	11.5616	11	8.07131	13.7952	7.45479	5.41179	2.18426	0	0	0
BnaA02g23670D	0.0734936	0	0	0.61339	0.731263	0.0242633	1.35055	1.08204	4.94327	2.69686	1.29877	1.67141
BnaA02g23810D	7.11151	6.70289	7.97522	5.00258	4.924	5.30308	8.82077	6.22248	7.46987	1.23508	0.781726	1.32212
BnaA02g23860D	1.45339	2.42535	2.82866	2.10817	0.824613	2.06037	1.31662	1.3134	0.750947	0.27269	0.302999	0.956333
BnaA02g23870D	5.96434	8.49957	9.9078	12.707	15.9164	22.7446	116.322	208.86	462.917	98.6213	189.911	224.167
BnaA02g23880D	23.0923	24.2277	27.3368	16.498	17.2052	18.4258	17.3562	10.762	17.3738	1.15991	1.26727	2.28489
BnaA02g24000D	9.28617	13.3192	12.9042	10.5909	12.2498	21.6678	7.75663	7.84424	5.35386	0.734634	2.78682	3.39531
BnaA02g24010D	3.04311	1.67319	3.1456	1.62906	1.51115	2.27615	2.46898	1.11627	0.861671	0.0830968	0	0
BnaA02g24040D	2.2439	2.36219	2.08161	15.7079	16.9253	13.1453	5.26052	10.4139	14.1978	28.3844	27.3298	37.131
BnaA02g24100D	5.76996	8.52591	7.37057	15.9948	15.9099	10.9699	15.2278	24.1136	29.2721	42.5774	37.1809	44.5439
BnaA02g24110D	1.97867	2.6913	1.72548	0.387119	0.243312	0.2482	0.957822	1.41516	0.828564	0.0705265	0.153333	0.0747929
BnaA02g24130D	0.120593	0.114683	0	0	0.0949012	0.0405686	0.127672	0.121821	0	2.53899	30.9021	24.0167
BnaA02g24150D	61.8514	68.649	52.7451	50.9667	49.2065	53.1205	33.4916	27.8456	18.6334	1.51113	3.64028	4.41069
BnaA02g24170D	22.2504	16.1636	13.6656	26.2401	13.7389	26.7037	23.1405	12.1672	7.56423	0.0882099	0.0954135	0.0936056
BnaA02g24180D	3.34533	1.24861	2.55975	11.2203	7.24788	9.48664	2.59031	1.51911	0.272993	0.1039	0	0.218567
BnaA02g24310D	418.673	469.655	455.442	265.498	231.681	292.918	246.914	165.637	152.209	10.145	17.4441	24.2017
BnaA02g24390D	0.875835	1.01204	1.13987	0.211619	0.153683	0.33765	0.5317	0.336478	0.480502	0.305175	0.242122	0.530084
BnaA02g24400D	2.96409	4.15547	3.17557	7.27653	8.5037	9.63342	4.20814	4.92338	5.13213	0.91949	1.14425	1.04707
BnaA02g24410D	4.13381	0	0	0	3.38416	0	49.0626	40.4219	176.724	155.709	108.442	240.861
BnaA02g24470D	0	0	0	0.328848	0.692688	0.122234	3.12791	7.90467	18.9857	18.5249	8.12144	21.4198
BnaA02g24530D	0.319082	1.33939	0.666455	1.12397	0.44567	0.442038	0.695526	0.520579	0.778882	0.0797626	0.0743889	0.0849901
BnaA02g24580D	0	0	0.0893062	0	0	0	3.40749	4.96317	12.7234	48.3889	37.8066	63.3213
BnaA02g24690D	91.4264	100.939	76.2114	14.2801	11.3511	12.8295	56.8412	55.7412	37.3572	15.9893	13.4097	13.2952
BnaA02g24750D	6.72424	8.76291	12.2083	20.333	20.7807	24.6117	4.85222	3.94487	4.34202	0.938683	0.172584	0.870842
BnaA02g24780D	1.20703	0.958787	1.04502	0.863549	0.683983	0.802033	3.74875	5.85576	14.8028	24.1919	15.9649	19.7355
BnaA02g25020D	4.37186	4.33017	5.74381	1.74334	2.44194	1.2953	3.56211	2.04302	1.74642	0	0	0
BnaA02g25080D	5.83627	6.81519	4.44075	3.91413	2.80193	2.05712	2.75589	2.38442	0.994209	0.16277	0	0.114538
BnaA02g25110D	7.03389	4.89693	8.12049	0.725231	1.7579	1.69915	38.0963	62.2147	128.706	84.5363	69.2337	107.597
BnaA02g25130D	0	2.75233	0.201764	0.200288	0.10127	0.389702	3.04924	3.36901	9.2224	11.6477	7.45567	12.7037
BnaA02g25150D	0	0	0	0	0	0.132058	1.65797	3.88073	12.6714	10.0606	3.55721	5.5884
BnaA02g25450D	2.66553	1.86759	2.01533	5.72683	5.02412	4.14897	6.26556	11.2047	10.2084	12.9998	13.6997	25.117
BnaA02g25550D	2.20483	2.55899	1.16234	0.652932	0.44303	0.337585	12.8711	27.5135	43.3478	242.81	179.366	130.088
BnaA02g25570D	23.3929	38.1679	38.5921	32.2615	38.374	33.6573	16.847	16.3773	17.005	7.83968	8.03012	11.081
BnaA02g25600D	55.421	48.7074	43.9716	20.9179	20.1743	17.6115	27.6032	19.0483	15.9461	5.1266	3.32048	6.19129
BnaA02g25750D	46.9781	47.0304	49.2512	44.9075	44.9047	44.6417	26.6341	20.3602	15.9634	0.873276	1.42125	1.69946
BnaA02g25820D	58.8404	61.3807	59.7875	47.7071	48.6796	47.7437	40.5934	24.9889	21.2273	5.62485	7.41208	7.75785
BnaA02g25830D	5.1833	6.7126	5.75178	7.67115	8.5969	9.03969	4.56849	2.62681	2.92936	1.10055	0.370163	0.978563
BnaA02g25860D	5.65282	6.44054	6.91758	3.19284	2.14405	2.3258	3.10318	2.64911	2.20711	1.21068	1.53882	1.28532
BnaA02g25880D	7.32476	7.13712	7.05204	11.1211	11.0518	14.1313	9.95679	14.5542	22.3562	31.905	37.1593	39.2066
BnaA02g25910D	10.1888	4.61605	7.61266	19.4338	18.4592	16.4415	8.26478	3.335	2.67893	0.706749	0.0701969	0.477153
BnaA02g25970D	5.55372	6.16433	5.76575	6.29741	6.20786	6.18015	12.5724	7.34825	7.4603	2.39339	1.71993	1.29449
BnaA02g26140D	1.0734	0.599494	0.58367	0.567766	0.426436	0.635853	70.8203	132.792	352.911	636.737	346.266	525.021
BnaA02g26210D	0	0.822324	0.619797	32.177	22.6897	47.1528	12.789	5.61738	4.63469	0.488706	5.59149	0.780228
BnaA02g26250D	11.2013	11.2556	10.9841	10.037	11.8885	11.0855	18.8811	27.4515	53.0657	72.8945	56.9967	82.6183
BnaA02g26260D	0.247501	0.354677	0.352771	1.23288	1.30909	1.30047	0.807562	1.13321	2.54054	5.82823	7.53891	5.33726
BnaA02g26290D	1.84426	3.13816	3.21506	1.52815	1.34244	1.36942	1.52008	0.774281	0.846688	0.513721	0.535017	0.366456
BnaA02g26380D	6.24985	5.75668	6.82935	6.18333	5.32746	6.80696	3.83698	2.95567	2.57536	1.20021	1.45151	1.08033
BnaA02g26420D	4.02139	2.94385	4.8268	4.31846	3.20174	4.35321	2.91403	2.68323	2.703	0.602351	0.245011	0.635495
BnaA02g26450D	3.76279	5.84332	4.5327	6.38874	6.14422	7.22531	5.4993	6.10375	3.85276	0.185873	0.397215	0.580721
BnaA02g26600D	4.06823	2.96585	3.42821	3.66474	2.47174	2.82919	15.392	22.0299	25.7776	70.1812	49.7018	56.7786
BnaA02g26610D	6.36938	6.61451	4.43301	7.15487	8.11822	7.74111	26.9833	45.8612	50.0709	145.035	150.074	139.025
BnaA02g26620D	0.40646	0.647439	0	1.94866	2.23808	1.12029	0.51779	2.58617	1.71487	3.34823	3.92051	2.55266
BnaA02g26630D	0.740314	0.592798	1.45374	1.29152	0.99891	1.9382	1.26768	1.01293	0.647344	0.463698	0.189961	0.368112
BnaA02g26640D	5.97099	7.24672	4.75902	2.99098	2.81528	3.45244	2.50422	1.48903	2.10233	0.287613	0.313594	0.365506
BnaA02g26710D	0.679704	0.247619	0.0740532	0.351382	0.206317	0.861344	2.03046	3.14835	9.05275	6.0177	10.5194	10.0138
BnaA02g26810D	13.2491	11.4694	12.9135	9.36819	7.52415	9.15296	13.2876	15.0073	16.7292	34.9936	35.2719	35.6509
BnaA02g26850D	1.51959	1.98924	2.21032	1.67801	1.61412	1.80378	1.64196	1.29594	1.64684	6.25843	7.42622	7.22097
BnaA02g26890D	10.3123	7.79362	8.26383	10.5132	8.75072	8.89868	9.46417	13.4928	13.4941	36.9693	36.9347	40.2741
BnaA02g26920D	1.88924	3.40449	2.97165	5.86614	8.58352	6.31672	31.5408	29.619	41.5034	5.42576	5.58717	5.47943
BnaA02g26930D	0	0	0	0.0997359	0	0.103831	0.35968	0.428494	0.786721	6.25728	3.11347	5.30982
BnaA02g26960D	0	0	3.87247	0	0	0	30.1081	30.0012	62.2726	377.64	253.418	406.551
BnaA02g26980D	17.6221	15.2158	18.4234	23.2728	31.5287	25.9291	41.1001	56.3338	74.9933	125.343	145.566	212.12
BnaA02g27000D	5.85353	9.60397	7.49663	5.89785	12.0906	9.67546	40.6939	36.9197	85.864	41.6555	26.9206	61.9278
BnaA02g27070D	5.62885	10.3491	6.87887	22.4904	22.5862	24.3208	14.9476	30.691	30.0284	43.5825	41.8933	46.6386
BnaA02g27160D	75.7372	79.8046	66.0037	38.9046	41.8855	40.9262	40.0431	27.7889	19.8517	1.34281	1.12858	2.20174
BnaA02g27230D	11.0496	9.38702	9.15191	10.1594	10.9598	13.1496	8.8524	6.73999	3.93007	1.12515	1.50568	1.87548
BnaA02g27270D	30.216	27.2793	28.2362	13.4081	11.2457	10.6833	16.8557	13.4898	14.0077	1.8993	1.65722	4.37976
BnaA02g27290D	2.26878	1.46702	3.52469	3.90316	1.81391	4.11506	94.2711	135.744	315.659	150.037	108.706	271.852
BnaA02g27300D	0.260048	0.24933	0.560406	1.57133	1.75855	1.62531	63.1188	60.8865	142.231	44.5013	18.4015	83.417
BnaA02g27350D	19.2209	11.2128	16.5932	14.7906	9.95697	9.53138	10.6961	7.64553	10.4916	2.41377	0.153206	1.53804
BnaA02g27490D	46.9652	42.909	42.3687	6.71776	9.38067	9.52487	19.1144	17.6192	8.61151	0.646829	0.261514	2.60107
BnaA02g27550D	1.38946	1.54876	1.25922	2.8356	2.37228	3.37038	16.5274	23.6235	78.5478	95.1408	81.1332	97.4664
BnaA02g27600D	0.964649	1.68734	1.97454	1.73947	3.18219	2.32221	1.28819	1.02658	0.955307	0.0648601	0.213969	0
BnaA02g27670D	0.442743	0.435809	1.67735	1.23605	1.93552	0.943817	9.49851	19.9056	37.5693	25.4953	18.413	23.4381
BnaA02g27680D	0.624771	0.62543	1.16727	1.90653	1.5447	1.10571	3.6804	4.49406	4.62743	4.07837	3.13558	4.33395
BnaA02g27830D	1.41519	1.85532	1.47515	3.62313	2.34322	2.32024	14.4067	30.1049	36.2637	65.0607	59.7826	64.0117
BnaA02g27850D	3.0065	3.94975	4.57579	2.33921	3.32848	2.63755	1.59653	1.61602	2.28051	0.638754	0.50599	0.537992
BnaA02g27890D	61.5742	58.9195	49.3932	29.8894	30.1911	25.0538	28.1937	15.0769	11.4045	1.61488	1.27818	4.36247
BnaA02g27920D	0.192285	0.180718	0	0.151844	0.264006	0.160607	0.301024	0.640564	1.87635	1.18277	1.46512	1.2005
BnaA02g27980D	527.921	543.048	392.302	515.62	442.561	421.293	312.191	197.312	148.858	4.81742	5.70558	14.3334
BnaA02g28080D	0.105406	0.304647	0.230116	0.792907	1.42051	0.503357	2.84999	4.91038	14.681	17.9747	9.90627	18.2258
BnaA02g28090D	9.87704	11.2919	11.9826	6.86995	11.5642	14.0126	6.81962	5.85488	7.79155	0.387128	0	0.840925
BnaA02g28130D	282.274	412.774	553.906	437.493	565.247	660.821	547.519	389.504	405.699	5.72236	11.3041	17.9315
BnaA02g28150D	35.0468	38.4802	39.597	15.2659	13.9588	17.6956	13.5806	8.3142	6.50807	0.168933	0.387704	1.14322
BnaA02g28160D	4.62541	4.82178	3.7956	4.70651	4.92964	5.56019	36.7983	65.3431	120.478	108.609	71.3855	123.324
BnaA02g28200D	33.4388	38.0397	46.9999	408.329	456.995	441.667	23.0907	6.80783	13.6174	14.6145	6.57994	12.9854
BnaA02g28220D	1.99805	3.30816	1.81294	1.55354	2.00022	1.71547	1.34688	1.07203	0.972794	0.491691	0.336342	0.262262
BnaA02g28260D	120.505	111.929	118.453	10.7979	10.3177	9.30605	121.984	166.586	208.455	93.7345	76.3511	123.112
BnaA02g28270D	7.01929	3.78139	8.16671	12.8524	12.3999	14.3964	11.3642	15.0517	14.3348	36.9518	36.8775	31.5917
BnaA02g28330D	2.08932	1.78825	1.14516	0.256236	0.230084	0.500457	0.788324	1.2022	0.343774	0.0359557	0.039532	0
BnaA02g28400D	3.81399	3.85491	4.67375	4.76473	5.48682	5.82112	6.89579	7.47203	18.8745	34.0458	33.97	26.176
BnaA02g28410D	1.71456	4.16822	1.56999	2.65663	2.66226	3.10106	0.783515	0.584739	0.269573	0.0571653	0	0.120847
BnaA02g28570D	1.81716	1.47289	2.1891	1.14291	1.4825	2.53008	6.93954	5.90682	7.59921	5.94025	4.9294	4.27617
BnaA02g28660D	34.9951	55.6142	40.4522	49.6502	58.8134	67.1117	24.7214	28.1857	16.4455	1.39433	2.40196	3.6527
BnaA02g28670D	0.375034	0	0.0869138	1.04308	2.97509	2.89135	0.0640997	0.422574	0.163045	0	0	0
BnaA02g28680D	3.78164	3.86385	2.82459	3.78404	4.52147	4.54994	2.52377	1.75549	2.06904	0.74265	1.05691	0.856582
BnaA02g28700D	4.99286	6.47672	19.0303	15.0137	17.5049	15.4463	3.09091	2.00641	2.02679	5.78828	4.73185	4.36716
BnaA02g28710D	0.464328	2.06e-07	0.494809	1.16383	1.24065	0.767275	0.11414	6.62e-09	5.8e-06	0.179213	0.261022	0.0822266
BnaA02g28770D	7.97927	8.48515	8.59035	24.6086	35.0243	29.2493	13.8132	10.672	28.6555	66.2576	47.0722	64.6916
BnaA02g28780D	0	0	0	0	0.0804171	0	0.434797	0.948824	2.63349	2.82565	2.56644	5.84804
BnaA02g28870D	8.51142	6.16728	6.59347	1.07429	0.987009	0.735131	3.43438	4.18048	2.01021	0.126796	0.344079	0.262038
BnaA02g28880D	20.8661	22.8684	20.0898	12.5571	11.1394	10.6078	20.3559	31.2718	27.8243	86.4561	93.0805	99.1059
BnaA02g28890D	11.8351	10.1716	11.6618	20.1073	18.7454	23.4984	7.93973	5.13628	5.59467	1.54295	2.02424	2.11152
BnaA02g28930D	0.561635	1.08078	0.661488	0.647274	0.572163	0.676522	0.828591	0.817967	0.774955	3.33472	3.0744	2.14906
BnaA02g28960D	0	0.172316	0.132334	0.937819	0.286345	0.439578	1.45716	1.33134	2.70607	5.54988	3.11424	5.40399
BnaA02g28980D	2.18907	1.27322	2.25909	1.13859	1.40168	1.37638	2.58739	1.61674	3.85048	5.59233	6.17086	6.72472
BnaA02g29010D	199.142	209.903	301.59	50.9426	39.5253	42.1344	116.527	59.3092	52.1286	4.07952	1.66861	5.53532
BnaA02g29040D	0.044787	0.251142	0.123858	0.0978729	0.204653	0.119155	0.171576	0.300841	0.492824	1.15369	0.81198	1.26165
BnaA02g29050D	25.876	27.7992	29.3491	15.6389	18.5779	15.2354	31.2972	41.9791	55.9085	110.638	113.778	117.309
BnaA02g29080D	97.8383	111.017	120.662	90.249	97.9513	107.272	75.8044	54.2212	43.0311	6.53353	4.51497	9.68768
BnaA02g29140D	0.146317	0.140925	0	0	0.151849	0.623675	0.60152	3.38768	2.04794	1.33499	1.00958	1.15237
BnaA02g29180D	0.256641	0.339991	0.248608	0.463249	0.189306	0.738886	2.06665	1.57366	2.55934	6.29929	6.4919	6.97607
BnaA02g29300D	9.41006	13.4189	12.0004	9.44828	10.2306	13.6803	22.2174	25.8771	54.6924	50.2213	48.8048	60.5512
BnaA02g29390D	25.1817	29.0873	28.8646	21.4521	23.2026	21.5635	14.4686	9.79617	12.0634	4.02149	5.3725	5.98783
BnaA02g29490D	1.8813	3.43544	4.93494	1.40397	1.84564	2.78879	2.28845	1.62661	1.57882	0.14212	0.154009	0.0751267
BnaA02g29610D	0.855605	1.32096	1.61191	0.40403	1.26936	0.903924	8.09838	9.92521	20.8006	35.0582	29.2009	41.076
BnaA02g29670D	4.58068	5.02706	5.31028	4.5377	5.21419	3.32321	14.6078	17.28	32.9626	36.3052	21.9458	34.0094
BnaA02g29720D	1.08061	0.781695	0.819655	2.79083	1.78153	2.47937	0.349801	0.271453	0.111082	0.0932214	0.151628	0.14816
BnaA02g29770D	5.75783	5.88562	4.59186	7.28944	8.04588	9.60573	15.0594	35.2943	52.3007	22.8729	24.9017	37.8333
BnaA02g29830D	1.01197	0.538925	0.615516	31.6488	23.6948	30.7995	0.745824	0.377988	0.273878	0.125023	0.220176	0.0534554
BnaA02g29910D	1.50934	1.0372	0.663459	0.088244	0.175283	0.142681	6.96456	6.53186	10.8446	9.63188	9.51144	20.227
BnaA02g29930D	6.18334	9.57606	10.2841	6.27654	5.63647	6.25553	8.14052	5.13412	4.39966	0.0712486	0.154187	0.0753849
BnaA02g29950D	0.232431	0.331735	0.248439	0.185968	0.41958	0.317324	4.08777	9.79972	14.4137	26.9104	20.5066	28.1757
BnaA02g29990D	0	1.14317	0.99661	0.265997	0.153971	0.229673	2.49176	4.28208	5.08388	65.9296	162.621	70.2205
BnaA02g30030D	0.247011	0.0878913	0.0877103	0.375702	0.289843	0.184789	0.0705408	0.390655	0.549147	1.9969	3.1869	3.07448
BnaA02g30040D	0.653699	0.616498	0.535223	10.9361	12.9119	16.1765	0.67785	0.357132	0.239968	0.244755	0.333026	0.778475
BnaA02g30130D	0	0	0	0	0.0460211	0.02333	0.0959574	0.299871	0.709225	1.0782	1.52003	1.66159
BnaA02g30190D	33.848	30.8247	49.3542	49.9605	52.8548	60.061	58.3339	33.4879	24.9128	1.83086	1.77101	4.63236
BnaA02g30200D	0.808534	2.93634	1.42923	3.8011	2.40503	5.86379	1.44667	1.38477	1.78334	0.169351	0.180051	0
BnaA02g30310D	0.103565	0.491988	0.217395	0.682024	1.32382	1.16017	0.602885	0.439734	0.816089	1.6187	1.46171	1.1768
BnaA02g30470D	2.32278	3.22761	1.91143	2.64808	1.84495	3.03865	2.51449	2.0941	1.2019	0.342188	0.876982	0.0810823
BnaA02g30520D	13.7319	14.0725	12.7136	17.0342	16.1634	16.8672	11.3821	10.6061	7.78118	3.60739	3.67621	3.6536
BnaA02g30630D	1.25247	1.85755	3.47116	1.77748	2.13736	3.15705	1.85418	1.80142	1.00713	0.755526	0.481407	0.779666
BnaA02g30680D	7.09962	9.36064	9.01883	1.65004	0.136661	0.479311	11.5917	6.6703	4.24994	0.375367	0.597443	1.19655
BnaA02g30690D	5.40225	2.93649	6.21277	1.29708	0.553406	0.654658	4.06242	2.93551	4.75087	0.523702	1.19859	0.419364
BnaA02g30760D	1.49712	1.40986	1.1848	0.974007	0.922094	0.851096	0.782057	0.622633	0.582078	0.163478	0.267995	0.129909
BnaA02g30780D	114.742	120.092	151.84	75.5957	63.9095	96.8763	39.9558	30.5637	31.913	8.99583	10.6651	10.0702
BnaA02g30810D	1.85989	2.12248	2.27475	1.8286	2.54036	1.196	1.48057	2.83871	10.7471	7.15063	7.268	7.05721
BnaA02g30850D	2.98432	2.42654	2.98977	2.59255	2.3108	1.61905	1.62586	1.7585	1.67351	0.617285	0.885659	0.5911
BnaA02g30900D	147.452	147.08	135.295	58.6791	54.8015	50.1002	78.2927	59.9923	53.3142	29.8815	26.3961	36.9447
BnaA02g30980D	2.69118	1.91255	3.90728	1.93032	2.40222	2.73999	3.89267	3.38819	5.52688	14.5155	16.4695	15.3168
BnaA02g31000D	7.90757	9.9099	11.8282	5.70361	9.65162	7.35187	8.27478	5.84696	7.21634	1.04091	0.408718	0.94199
BnaA02g31030D	0.598837	1.22999	0.662907	3.30446	2.91566	4.68608	1.02074	0.733461	0.411294	0.128464	0.0697604	0.0677763
BnaA02g31060D	0.699865	0.846487	1.08027	0.603089	0.986022	0.823186	0.566858	0.359996	0.440428	0.0846098	0.337988	0.0597538
BnaA02g31130D	0.502464	0.475919	0.237954	0.849271	1.10035	0.616907	0.573499	0.658114	0.877089	2.20138	1.92628	1.67559
BnaA02g31140D	0	0	0	0.105912	0.106342	0	7.02554	9.47091	26.1477	71.0192	68.6389	78.9985
BnaA02g31150D	4.9951	9.07731	9.08801	5.65896	6.20879	6.4864	10.5809	15.0464	24.0107	28.9347	31.559	41.8004
BnaA02g31210D	0.183358	0.258034	0	0.0892664	0.0536387	0.0606223	0.143717	0.24176	0.34629	1.03259	0.782033	0.522687
BnaA02g31240D	7.74549	12.2635	9.76965	17.8495	26.2481	18.8945	7.34684	5.47404	2.53563	3.33807	3.57361	3.14566
BnaA02g31270D	7.95794	11.0484	10.0011	6.52238	4.58738	5.2896	3.04549	1.61504	1.58068	0.355122	0.54474	0.379297
BnaA02g31290D	1.41576	0.898705	2.52021	1.85446	1.42481	2.25601	22.8473	46.9687	73.1759	229.338	232.463	283.846
BnaA02g31370D	4.90919	2.81391	4.48405	2.07769	1.52335	1.59918	5.34323	6.55183	9.79409	8.38227	8.86766	10.3035
BnaA02g31430D	0	0.0738933	0	0	0.0306502	0.0525225	0.35799	0.730475	7.99959	1.15795	0.916718	2.78377
BnaA02g31470D	15.5389	18.7482	20.4891	15.8422	13.2823	16.5477	9.61811	6.44417	4.76559	1.81307	2.05924	1.89852
BnaA02g31550D	0.967586	0.183658	0.546848	2.05847	2.51912	2.07627	1.89631	3.92369	3.28193	3.41572	2.00288	2.47542
BnaA02g31590D	5.52483	1.96441	1.11615	9.31749	9.74125	6.43392	5.1782	7.71712	4.72679	0.753161	0.853464	0.872844
BnaA02g31620D	1.21594	0.777184	0.52738	3.92598	4.42147	5.59793	0.431523	0.372915	0.329839	0.140893	0.0665357	0.0859404
BnaA02g31630D	1.91336	1.44481	0.952507	1.06988	2.47152	2.28156	2.37972	4.6216	3.82926	8.26482	7.69925	12.6083
BnaA02g31670D	12.2697	13.6972	13.9048	11.6577	13.6407	13.7012	7.44232	4.23687	4.41548	0.66916	0.259566	0.647175
BnaA02g31820D	0.488105	0.467254	0.867306	1.32498	1.04888	0.946271	4.11125	5.80049	12.1291	13.8621	8.79689	10.861
BnaA02g31880D	8.71111	15.7714	5.28879	11.1571	12.367	10.3214	14.9087	8.73465	7.32384	2.23199	1.57079	3.08628
BnaA02g31890D	1.10268	0.746891	0.975172	0.641632	0.700553	0.829882	0.262216	0.329731	0.10201	0.193594	0	0.137454
BnaA02g31900D	3.54628	1.41982	2.89501	3.1021	3.91552	6.61931	2.59506	4.21326	1.12238	0	0.0659291	0.128652
BnaA02g31910D	96.5584	80.7858	73.6467	46.254	59.1603	45.2179	47.7647	27.4971	26.2689	18.4103	16.0386	13.7507
BnaA02g31930D	0.208599	0	0.0753633	0.371896	0.123149	0.141443	0.11185	0.602148	0.235854	2.30333	2.97825	1.22841
BnaA02g31980D	0.369353	0.586095	0.446963	1.47451	0.488939	4.06556	0.793203	0.750787	1.78423	0	0.23208	0.0754685
BnaA02g32020D	14.959	12.0414	13.8989	7.97098	9.01507	10.8789	7.62745	7.67083	10.1542	3.80953	2.80259	3.57209
BnaA02g32060D	0.745093	1.06172	1.86437	4.52502	5.76963	6.85193	3.50494	5.76388	9.34653	12.6272	13.9109	16.2316
BnaA02g32070D	0	0	0	0	0.0408055	0.0352074	0.148142	0.246717	0.518958	2.13824	0.876952	1.11676
BnaA02g32090D	0.304201	0.0969428	0.437898	0.407869	0.48004	0.379842	4.21359	5.92382	12.3483	38.9034	27.7462	31.5123
BnaA02g32100D	14.3712	23.0489	27.3915	17.3828	36.6085	17.6529	26.8247	21.7218	4.72152	3.40556	0.000257576	0.00107906
BnaA02g32190D	30.8896	29.1426	28.2503	7.01684	6.74333	6.08649	22.0607	17.8392	13.9477	3.19266	2.13703	3.67885
BnaA02g32290D	17.2335	20.6327	22.4289	19.7564	19.5208	17.7111	19.7995	11.1225	11.7437	2.82172	4.43062	5.82606
BnaA02g32320D	0.980843	1.50301	1.57686	1.05514	1.07522	1.69389	13.8853	27.6263	45.9589	35.7334	27.5524	36.2607
BnaA02g32330D	4.26127	5.52706	4.59716	3.51613	2.91163	4.05986	3.45218	3.32979	2.02001	0.897523	1.1068	1.66494
BnaA02g32370D	1.38892	1.31301	1.68963	1.71674	1.47746	1.75838	1.09349	0.772627	0.434112	0.327652	0.239532	0
BnaA02g32550D	1.82677	1.44934	1.39227	3.12875	2.81945	3.36133	0.615869	1.20658	0.966764	0.294384	0.448808	0.062649
BnaA02g32720D	0.0897604	0	0	0	0.0350706	0	0	0	0	0.863522	0.942794	1.34726
BnaA02g32770D	0	0	0	1.25068	1.52688	1.69326	0.145288	0	0	0.15786	0	0
BnaA02g32820D	1.19261	0.711456	1.19265	1.41164	1.26217	1.27892	0.630302	0.924268	0.278163	0.214525	0.311464	0.227862
BnaA02g32860D	0.873298	0.89943	0.551068	0.342297	0.496265	0.787427	0.472434	0.554097	0.213906	0.0459043	0	0
BnaA02g32870D	6.1254	8.07534	6.92464	7.18371	7.26499	8.28942	13.2036	19.8517	34.2948	38.5131	33.5377	41.8011
BnaA02g32880D	24.9199	27.5916	46.9433	34.4879	34.5468	42.6237	19.0832	13.5586	16.8917	2.97488	4.88678	7.08006
BnaA02g32920D	3.65478	1.24077	3.76757	2.76625	3.25975	4.32056	3.04212	2.93297	4.43343	0.760258	0.165385	0.644042
BnaA02g32960D	8.68932	13.5593	12.9314	23.4704	24.6323	30.9926	50.111	25.2988	20.5682	0.457224	0.498148	0.594336
BnaA02g33190D	121.679	123.511	106.208	52.1729	50.0602	47.1406	66.901	49.8417	33.8964	0.742423	0.907664	1.87758
BnaA02g33200D	0.346279	0.663656	0.752427	0.417307	0.139277	1.43406	1.8875	5.09278	16.241	79.1824	94.2122	90.0081
BnaA02g33230D	79.1423	89.0153	87.0672	51.6905	52.9606	55.4465	65.96	47.2219	37.0717	11.4198	14.551	20.1964
BnaA02g33250D	8.1042	7.66841	5.44598	2.1186	1.92482	2.07355	2.32545	1.76825	0.993683	1.02197	1.0176	0.499916
BnaA02g33280D	36.9357	27.5814	22.6523	22.3138	18.1089	16.9303	148.539	265.699	355.412	789.856	805.138	945.283
BnaA02g33370D	32.6676	23.1363	27.5665	111.574	99.7796	104.613	39.4099	20.3076	23.4625	5.67322	10.5192	19.8091
BnaA02g33480D	1.07014	4.08647	4.1456	19.887	33.4635	34.149	4.7759	2.34462	3.10432	4.20795	3.57096	2.83483
BnaA02g33520D	0.474442	0.391435	0.415356	0.487002	0.577843	0.608366	0.669901	0.578716	0.207557	0.0328586	0.143836	0
BnaA02g33610D	0.669614	1.16745	0.787918	1.01007	0.74193	1.19815	0.686009	0.763565	0.243797	0.0618366	0	0
BnaA02g33650D	0.109226	0	0	5.04832	15.0558	9.55156	2.45038	3.31395	6.74087	6.15163	4.0443	6.07786
BnaA02g33710D	0.56183	0.627562	0.922436	0.993363	1.20247	1.02058	6.24721	9.0536	15.1287	26.5501	21.3195	29.5832
BnaA02g33770D	3.88563	4.30096	1.6842	3.38923	2.28667	3.51785	2.90403	2.31285	1.09619	0.379872	0.457443	0.0499936
BnaA02g33880D	1.12009	0.601377	0.363077	0.9892	0.737785	0.634952	1.95845	2.45918	3.53842	6.59229	5.28547	6.01025
BnaA02g33900D	69.8754	66.203	61.3673	15.6617	14.7346	16.4647	19.5452	15.3748	11.5166	0.336131	0.73553	0.786963
BnaA02g33910D	20.0075	19.919	22.2987	12.6015	15.5607	12.2853	66.6072	109.164	217.966	183.266	130.362	184
BnaA02g33920D	1.85117	2.92959	5.62284	6.06718	11.4123	12.3161	8.29107	4.18367	10.4162	1.3744	0.606195	1.95738
BnaA02g33950D	5.52769	5.94585	6.65777	16.1774	17.2122	16.7506	5.70201	2.97672	2.30831	2.7006	2.68102	3.31475
BnaA02g33980D	0.5449	1.15849	0.387288	0.48281	0.265297	0.36596	1.99844	4.19081	4.27174	15.4998	13.2269	14.8742
BnaA02g34030D	47.7417	44.1781	60.352	25.3105	25.5061	28.8024	22.8119	12.7333	14.2002	2.00535	1.23459	1.73763
BnaA02g34050D	20.2171	22.9191	24.5346	10.0668	10.6138	14.4556	11.4885	6.87874	8.73833	1.15358	0.182839	1.24035
BnaA02g34070D	1.02879	0.142405	0.103665	0.179001	0.353514	0.653641	2.01265	4.04302	24.7967	3.48906	2.87646	3.6354
BnaA02g34090D	14.0986	16.6054	16.3374	2.92031	3.13383	3.1837	19.042	19.477	33.5201	28.5931	25.5692	39.2783
BnaA02g34120D	2.19912	4.65676	11.1417	2.31663	3.9422	3.64388	69.2014	96.7341	173.142	77.4625	69.4227	70.0147
BnaA02g34130D	13.3911	11.3768	11.868	6.76373	6.78662	6.38745	6.67966	4.68578	4.42493	0.81703	0.7597	0.518111
BnaA02g34200D	0.605471	0.861841	1.7742	1.63441	2.11525	3.22454	3.66154	3.07163	5.10877	2.14998	0.949472	1.80639
BnaA02g34230D	0	0	0	0.0354271	0.0352171	0	0.0925278	0.117477	0.668458	2.30592	2.16293	2.97278
BnaA02g34280D	1.55024	0.938392	1.72649	8.46506	8.44945	14.9167	5.35971	5.49739	5.38569	5.78816	2.23787	1.99509
BnaA02g34370D	0.123207	0.823295	0.450463	0.588519	1.95414	0.633672	3.37171	12.4346	18.3828	11.1111	8.60132	8.03316
BnaA02g34380D	99.1489	104.164	123.904	56.1663	51.6453	63.0998	28.4161	15.5857	10.4777	0	0	1.11355
BnaA02g34420D	433.765	430.13	368.81	62.1252	58.3668	51.4706	217.029	141.695	98.3855	17.7775	15.6765	29.7139
BnaA02g34430D	40.4705	33.7819	28.3441	3.57979	4.6876	5.84465	18.5399	9.03488	6.33441	1.97895	3.16806	5.14353
BnaA02g34440D	0.161549	0.381867	0.114348	0.190604	0.380135	0.431859	22.0521	36.0955	110.961	162.12	136.268	185.723
BnaA02g34580D	5.84229	10.5992	7.89381	4.68266	6.44755	5.44675	16.629	23.4727	44.3264	33.323	22.6316	37.3534
BnaA02g34610D	29.8385	66.1854	130.763	6.10474	3.92701	4.29801	10.4065	20.5663	4.21496	0.911445	0.529027	1.20955
BnaA02g34690D	3.84567	4.26572	3.52973	0.109214	0.653066	0.141251	0.887598	0.326091	0.310959	0.317192	0.0860566	0.25153
BnaA02g34700D	4.86412	7.49312	9.16473	5.16369	6.66424	6.47024	3.12767	1.85609	1.74309	0.26548	0.863398	0.844113
BnaA02g34760D	1170.23	1334.09	1300.91	1005.09	1004.19	1184.05	795.404	596.586	579.358	28.7359	33.6296	65.2755
BnaA02g34790D	0.79381	0.485109	1.51576	1.73667	1.39818	2.11198	1.18413	0.81654	0.171647	0.363042	0.69192	0
BnaA02g34860D	13.3193	19.0078	19.1845	22.3548	22.7859	23.7421	13.7256	12.6414	10.5325	2.90427	1.4796	1.7806
BnaA02g34880D	30.7993	40.012	42.7407	27.1425	27.9896	32.4372	21.8548	17.9341	15.7696	5.26156	5.64867	7.47225
BnaA02g34890D	0.589666	0.688105	0.950818	1.18714	1.06534	1.6092	0.818166	0.943145	0.508976	0.337419	0.240867	0.278162
BnaA02g34940D	2.0405	1.91558	2.83369	2.0029	1.41531	3.10023	2.03776	1.78145	1.35806	0.0485663	0.0535359	0.0518355
BnaA02g34950D	1.71048	0.427343	0.875194	1.53965	0.926629	1.54387	5.19906	4.34959	3.02652	0	1.00877	0.263003
BnaA02g34980D	14.5256	17.6329	20.8288	78.7561	84.6051	76.3522	95.9838	66.6409	88.7422	81.6412	49.8895	72.5209
BnaA02g35010D	5.95275	5.37774	3.16708	8.78567	8.60907	7.54456	105.952	145.737	380.949	1071.36	887.895	971.367
BnaA02g35030D	0.579433	4.19646	2.52767	5.44248	8.87372	8.07396	10.3783	10.8483	17.018	16.4997	23.3776	21.5147
BnaA02g35070D	2.21958	3.07395	2.2343	1.79054	2.15084	1.94309	1.46292	0.676885	1.01154	0.308159	0.111032	0.145582
BnaA02g35120D	4.99685	5.33161	4.81203	9.51541	9.18196	7.44465	15.7569	23.2288	37.8539	85.9138	68.494	71.2832
BnaA02g35140D	1.4238	1.03193	1.45475	2.01832	1.93342	2.5842	1.30787	1.07007	0.953725	0.300653	0.661432	0.643547
BnaA02g35170D	0.742486	1.30455	1.10793	0.758552	1.00056	1.14712	1.41467	1.10528	1.0612	0	0.05988	0.117039
BnaA02g35270D	11.6376	10.07	9.38901	14.1505	13.7229	13.4253	9.61251	8.07181	9.82545	0.651257	0.198504	0.578487
BnaA02g35410D	52.7239	36.0057	56.3591	9.74695	7.23895	11.3713	25.2833	14.0121	17.7681	4.41242	1.79249	5.21346
BnaA02g35440D	4.14176	2.89975	1.02037	2.56056	2.76348	2.29561	17.3043	23.3975	32.3616	11.8026	8.49135	13.4064
BnaA02g35550D	28.0118	33.9645	20.4837	10.4693	12.0377	9.34393	11.7395	11.8587	6.77385	5.1574	5.31908	6.11261
BnaA02g35620D	0.38998	1.1211	0.141426	0.464853	0.153215	0.0664281	1.73771	0.266432	0.525191	3.72276	6.90588	6.47953
BnaA02g35640D	1.36051	1.78671	0.792527	1.42861	2.12154	1.45236	1.32318	0.794869	0.394225	0.159161	0.305825	0.421707
BnaA02g35670D	90.9364	87.9069	63.0561	31.0795	35.3509	22.4378	54.2851	45.4872	30.3002	6.04824	6.3453	9.23318
BnaA02g35740D	0.291767	0.165766	0.253237	0.127133	0.174942	0.118468	7.43955	16.6272	41.2446	78.9549	66.591	79.4309
BnaA02g35750D	0.422257	0.921964	0.706348	1.12813	1.26114	1.36719	5.79481	5.53782	11.1642	3.51809	2.04794	3.48019
BnaA02g35760D	0	0	0.270801	0	0.144649	0.510504	5.53883	5.24992	16.4109	169.103	171.417	218.374
BnaA02g35770D	0	0.212602	0	0	0.177615	0.229675	6.46117	11.5701	19.8751	116.288	126.072	148.292
BnaA02g35860D	2.85739	2.79647	3.2773	3.25672	2.88122	1.58641	9.1014	10.1041	11.6448	3.79195	2.61184	3.82772
BnaA02g35880D	4.77667	5.97602	4.17711	5.71477	7.19513	6.03695	5.02547	7.54581	7.55718	37.7448	35.1822	27.9129
BnaA02g35900D	1.54891	0.562713	1.10714	0.837851	1.75712	2.35515	0.0748178	0.386331	5.76e-08	0	0.47599	0
BnaA02g35970D	3.61859	3.45573	2.12404	2.01182	1.4593	1.31889	110.542	269.495	400.358	1837.14	1496.97	1872.93
BnaA02g35980D	1.26581	0.306261	0	0	0	0	1.1689	1.6972	2.33436	31.0277	52.8664	47.9674
BnaA02g36000D	0.266672	0.258589	0.392097	1.00101	1.57878	1.46294	0.0484694	0.137642	0.303061	0	0.169424	0.08245
BnaA02g36020D	1.40587	1.43862	2.55555	3.76053	3.24189	5.07287	0.610735	0.501579	0.414664	0	0.0715371	0.486063
BnaA02g36050D	2.56248	2.39975	2.31893	1.50847	1.47912	2.08421	1.45038	1.26305	0.750663	0.527742	0.526289	0.405948
BnaA02g36150D	3.38815	4.81755	3.49642	2.02978	1.80269	2.29919	3.49633	2.48285	1.11934	0.234093	0.688748	0.502024
BnaA02g36210D	7.74585	10.1426	8.37558	2.68796	3.25021	2.64278	2.46495	1.77348	1.52997	2.00864	1.89524	1.23535
BnaA02g36250D	0.191592	0	0.128789	0.138045	0.139772	0.134834	7.7142	21.8868	93.7344	9.34651	7.64447	21.3845
BnaA02g36270D	2.94457	3.20252	3.96499	9.72545	8.16897	7.43729	7.5003	10.6678	13.8187	14.9295	14.5633	15.2689
BnaA02g36380D	359.463	376.206	322.951	178.578	160.729	176.105	241.056	216.166	180.355	16.7995	26.6568	29.9589
BnaA02g36470D	0	0.215203	0.0860545	0	0	0	0.0863986	0.365716	0.301845	1.55747	1.93793	1.58792
BnaA02g36480D	0	0.0483112	0	0.201558	0.0604349	0.0163808	0.138784	0.299626	0.460155	1.61921	1.68601	1.07621
BnaA02g36490D	7.80256	10.2822	8.05445	4.81277	4.37036	5.08724	3.67216	2.07913	2.44814	1.64836	1.02885	0.796583
BnaA02g36510D	0	0.2698	0	0	0.456021	0.19687	2.08453	4.48984	8.89797	35.4213	61.5591	67.4262
BnaA02g36540D	0.328917	0.865547	0.000118733	0.386201	0.247155	0.508847	0.860759	0.85547	0.788203	0.176755	0.0479741	0
BnaA02g36580D	16.1937	16.4183	12.4564	10.8448	8.37738	13.0468	8.95306	8.25815	10.1765	1.826	1.37136	1.0926
BnaA02g36690D	1.80845	3.53162	4.06031	6.13342	4.38042	2.58662	1.61862	2.71869	1.36	11.9015	12.5811	5.96965
BnaA02g36790D	0	0.394583	0.116572	23.1676	22.1333	28.4678	0.0576488	0.219969	0.110297	0.0926059	0	0.097759
BnaA02g36860D	1.79507	2.17962	1.8644	3.41675	3.31804	3.68584	2.1827	1.04428	1.06919	0.260164	0.122829	0.239027
BnaA02g36910D	6.37859	6.77479	7.39829	1.53611	1.71785	1.15378	2.81225	2.68048	1.95571	2.47549	2.23324	2.22063
BnaA02g36920D	2.73286	2.1436	2.15066	3.97311	5.46119	4.90916	2.49061	4.74921	1.15477	0.296467	0.159979	0
BnaA02g36930D	1.60894	4.10895	2.5519	3.16662	3.49342	4.59957	0.652467	1.02586	0.617968	0.388212	0.567637	0.276406
BnaA02g36950D	1.01793	0.977517	0.570941	1.33085	1.20045	0.793733	1.9713	3.30887	6.66993	7.94505	8.4769	10.0583
BnaA02g37030D	0.309149	0.426671	0.649034	0.281185	0.161055	0.180858	0.574227	2.72812	8.28784	258.244	550.822	612.86
BnaA02g37060D	8.47572	8.74884	8.45341	2.78886	3.98249	3.0146	4.21236	1.9066	1.8933	0.846148	0.917326	0.321939
BnaA03g00100D	56.2019	72.4049	62.8884	37.205	38.4645	48.8255	25.8161	17.7649	13.6375	0.265713	0.585712	0.687807
BnaA03g00160D	0.0970468	0	0.277433	0.15365	0.501816	0.297062	0.27433	0.625362	1.22658	1.89198	1.03399	1.95861
BnaA03g00170D	9.92357	7.75516	11.7073	1.03122	0.678652	1.01303	24.4605	27.9959	26.682	0.815239	0.873057	2.9069
BnaA03g00220D	77.6849	66.3417	76.2688	66.9706	62.8648	64.2797	65.9061	53.9126	45.6357	8.14492	8.14259	10.9061
BnaA03g00280D	28.3178	31.3932	26.7367	27.4692	28.0675	29.9616	19.3736	15.15	15.5704	3.33965	4.80331	4.92309
BnaA03g00350D	7.97993	7.33044	5.81653	6.69677	9.43613	6.06214	20.448	39.2412	45.1617	168.61	169.802	193.935
BnaA03g00380D	79.3944	68.2579	58.7494	32.4329	30.8155	32.8318	46.2059	42.3644	29.1948	7.08849	7.95516	7.71138
BnaA03g00390D	0	0.471789	0	0.131589	0.0645022	0.170516	2.15642	1.94174	4.94409	16.8353	11.2177	12.4781
BnaA03g00420D	7.90375	11.0965	10.0111	5.36075	3.62321	4.73998	9.30822	10.1476	8.97678	25.9604	22.3683	27.4677
BnaA03g00450D	9.0265	9.07238	7.55859	4.32876	5.05707	5.4215	4.55319	3.81412	2.28709	0.854254	1.57811	1.94935
BnaA03g00460D	34.9674	30.4071	27.4456	34.9825	33.9823	31.3836	21.5357	16.3843	11.0356	4.75423	4.39549	3.41001
BnaA03g00480D	1.5876	3.01802	3.19623	4.18748	3.13086	5.50658	1.29637	0.824842	0.43531	0.210179	0.152998	0.14875
BnaA03g00520D	0.898856	1.05925	1.54655	0.467006	0.463641	0.694138	0.710173	0.622378	0.574609	0.0957017	0.0349102	0.170043
BnaA03g00550D	0	0	0.473714	0.260149	0	0.22916	0	1.65873	0.603887	36.3406	32.4656	30.528
BnaA03g00570D	3.72811	3.61165	5.33295	5.04553	5.23664	4.08052	14.4375	18.109	58.7577	124.336	95.6612	139.697
BnaA03g00600D	0.572301	0	0.578929	2.02097	0.894761	1.97004	0.0802034	0	0	0	0	0
BnaA03g00640D	25.0022	23.0748	21.6141	3.48571	2.89726	2.82824	12.7762	8.31523	7.62262	0.451308	0.413458	0.783488
BnaA03g00670D	4.99623	7.9004	6.13563	13.2169	13.3464	14.2742	13.5603	20.1272	23.558	32.1609	30.2957	29.8006
BnaA03g00760D	0.38095	0.520406	0.520567	1.26051	1.81945	2.30359	1.19075	0.731408	0.426031	0.138631	0.153457	0.14996
BnaA03g00800D	5.02347	8.58342	8.69515	9.22972	12.0883	12.7133	2.85174	2.00412	1.73778	0.567565	1.22289	0.600148
BnaA03g00820D	2.04446	0.484832	1.44003	1.66966	1.63427	2.51331	2.58589	3.025	3.88379	8.10762	7.54476	9.12405
BnaA03g00840D	0.811612	2.50211	2.0889	1.97258	1.61446	2.36454	4.30069	8.213	10.9431	32.9856	29.058	37.5906
BnaA03g00870D	0.504944	0.397801	1.94241	2.35204	2.04125	2.71715	3.35826	2.95766	6.24406	5.87684	3.18528	3.69278
BnaA03g00890D	2.50884	1.94814	1.97559	5.42735	4.54493	4.72876	1.63879	0.7177	1.0122	3.71929	4.72947	5.48338
BnaA03g00930D	6.11141	6.33204	3.83816	0.472799	0.474819	0.211606	3.01235	2.18073	0.754136	0.388481	0.194049	0.226246
BnaA03g00990D	13.1066	8.02102	10.365	11.3755	10.1683	8.85667	44.7975	82.1793	86.1485	315.039	215.24	220.475
BnaA03g01150D	0.284301	0.135935	0.613703	0.476082	0.815859	0.642982	0.274732	0.519179	0.669086	3.46082	5.05426	2.64023
BnaA03g01200D	0.0878501	0	0.135191	1.43121	2.18375	2.27703	1.63128	3.83157	4.32315	17.0395	12.5853	4.74709
BnaA03g01300D	40.9945	35.013	48.4594	46.1066	46.3402	52.9786	31.2247	20.8212	16.8713	2.25373	2.71177	2.52112
BnaA03g01420D	3.9559	2.23924	2.33857	2.82814	1.95843	2.75915	6.7065	9.25777	13.1517	20.0054	15.8782	22.4001
BnaA03g01440D	0	0	0.0905117	1.53928	1.22891	1.46993	0	0	0	0	0.157501	0
BnaA03g01450D	3.7989	5.09495	5.47082	12.5655	16.2127	14.5712	14.7396	29.1383	24.085	59.7838	51.6337	42.0319
BnaA03g01480D	6.51608	8.082	6.46904	11.2435	9.56598	11.8414	11.5819	19.9554	32.2309	43.4321	40.4626	59.258
BnaA03g01540D	3.34642	2.7272	3.63331	3.54815	3.88791	4.20873	5.46975	6.37016	11.1506	19.054	15.2959	13.0615
BnaA03g01650D	2.73569	0.432113	0.935147	8.75669	5.63118	2.45441	15.8225	54.9605	49.0729	79.6416	86.9745	64.8178
BnaA03g01690D	6.35706	4.78257	5.24859	7.89171	9.26766	8.69465	51.2886	107.342	166.323	635.503	693.339	712.802
BnaA03g01740D	3.14991	2.09732	1.5507	2.49744	2.13847	2.29954	0.85447	1.2235	0.694448	0.101452	4.84e-149	0.224933
BnaA03g01760D	7.40423	7.0651	7.15746	6.69157	6.73071	5.88665	7.55139	11.8776	13.6133	31.4864	28.109	35.8375
BnaA03g01790D	0	0.267244	0.0794482	0.111153	0	0.0626043	1.44989	6.23018	13.2271	28.0393	118.266	176.52
BnaA03g01910D	2.01824	1.64913	1.07082	5.04668	5.88792	3.81906	7.45801	9.46065	12.3572	15.1087	10.037	10.3437
BnaA03g01940D	26.1683	30.1831	24.2157	15.6077	15.7167	16.2863	12.5644	10.9275	9.68987	3.54034	4.75719	4.13756
BnaA03g01970D	17.7379	16.8572	20.9272	16.0456	14.4104	16.7746	20.4929	14.3196	12.1199	3.07434	2.5056	4.37076
BnaA03g02010D	7.93762	9.47594	7.90661	11.2217	11.2986	12.2392	11.8854	16.3099	21.0459	44.5603	38.9396	37.6131
BnaA03g02040D	4.38698	4.07039	1.77687	2.51201	1.49063	2.04491	8.09267	19.2815	17.7812	143.169	191.8	140.484
BnaA03g02060D	0.889018	5.79972	0.454163	0.483336	1.30365	0.745065	3.33618	6.49234	17.3488	153.947	418.355	609.616
BnaA03g02070D	0.452227	5.21593	0	0.273543	1.15923	0.712065	2.07745	4.09136	4.38314	73.369	146.76	281.067
BnaA03g02250D	0.338953	1.28942	1.6077	3.13652	5.60496	3.32019	8.90187	15.7417	14.1976	12.6708	9.82727	10.0315
BnaA03g02290D	0.599238	0.944129	0.526153	1.10017	1.01439	0.688791	0.460673	0.547102	0.197369	0.0545996	0	0.058389
BnaA03g02320D	194.132	206.03	207.214	122.125	136.49	148.925	98.7095	93.0932	78.9609	1.89325	3.69864	3.8322
BnaA03g02350D	3.44875	5.63031	3.56707	2.07881	2.00235	2.39479	2.64267	1.55435	1.46371	0.493134	0.269187	0.43812
BnaA03g02400D	0.27066	0.263428	0.408127	0.653305	0.766589	1.22761	1.01879	1.1635	2.60464	4.73984	4.75179	5.04163
BnaA03g02410D	0	0.207861	0.156579	2.91289	1.89293	5.78918	0.82806	0.81568	0.619467	0.361418	0.658141	0.12792
BnaA03g02420D	2.59272	1.72633	2.93035	9.43473	9.93023	11.29	1.43288	0.979847	1.34546	0	0.371101	0.216548
BnaA03g02450D	5.18937	4.85719	3.40208	5.17086	4.25006	4.23424	7.90861	10.7336	13.4096	33.753	35.3511	42.6094
BnaA03g02500D	0	0.273941	0.421374	0.352096	0	0.0999083	0.210585	1.31165	1.98735	8.85515	4.60704	4.67886
BnaA03g02510D	5.12988	4.03389	3.11146	8.12077	11.2108	11.0551	5.35036	3.40817	2.8372	0.77493	2.19289	0.572063
BnaA03g02560D	51.2076	55.026	45.7212	28.4718	28.8783	31.3059	27.4167	22.4628	17.5569	2.91186	3.14478	4.24479
BnaA03g02600D	17.6899	16.6645	15.4224	5.6936	4.7639	5.06409	8.03245	5.60006	4.48213	0.583535	0.318167	0.538117
BnaA03g02610D	2.01316	3.29867	2.29343	1.26798	0.684511	0.702679	1.76446	0.495574	1.03712	0	0	0
BnaA03g02640D	8.37072	9.63098	11.7325	8.47286	14.2099	9.67883	60.7793	87.7003	190.626	81.5936	65.4466	113.844
BnaA03g02710D	0	0	0.109585	0.178365	0.059579	0.0517123	1.40379	0.914849	1.08619	0	0	0
BnaA03g02840D	3.92317	5.33771	4.60575	10.5519	10.3437	11.7548	10.1248	22.1266	28.1547	64.658	34.3854	35.0074
BnaA03g02850D	1.8294	2.73075	1.60211	3.86879	3.83729	3.88493	5.90251	13.2505	16.7628	36.6423	39.9608	51.8759
BnaA03g02860D	0	0	0	0	0	0	0.276297	0.548719	1.16361	2.99641	5.45417	2.10075
BnaA03g02880D	3.5819	3.1113	2.52417	2.01459	1.69011	1.91589	1.7966	0.990942	0.987355	0.655701	0.70987	0.597679
BnaA03g02900D	4.73314	2.97383	3.31151	1.7793	1.5396	1.60543	0.944039	0.88158	0.224396	0.0705956	0	0
BnaA03g02930D	26.6145	27.1346	29.3598	41.9204	50.9819	47.9477	23.8644	29.1081	26.298	13.5362	10.7735	11.8496
BnaA03g02940D	29.3591	34.5564	25.6094	9.4179	7.1284	9.0942	14.0173	10.2144	8.2338	1.00009	0.521259	1.54297
BnaA03g02950D	9.37974	14.142	9.67919	8.38317	5.30718	4.98311	6.49763	5.54666	1.18726	2.06741	1.03435	0.881954
BnaA03g03190D	10.1626	8.17732	7.39681	23.0527	19.2658	21.5688	8.23034	7.86024	4.57698	3.23286	2.08124	3.58446
BnaA03g03200D	13.5525	12.1336	12.5521	22.9677	24.0503	26.9932	17.9205	14.3085	6.75576	1.07065	0.391018	1.51984
BnaA03g03250D	1.18596	0	0	0.0961022	0.191762	0	0.68713	0.0828183	1.41168	13.0381	24.398	17.9802
BnaA03g03330D	0.352854	0.347144	0.320529	1.89114	2.82213	2.80571	0.763544	0.692716	1.40362	0.312947	0.0944703	0.441877
BnaA03g03400D	5.17209	4.16009	4.02243	4.9106	6.25631	5.84968	6.44744	8.47287	10.8843	54.0262	75.5926	66.3775
BnaA03g03440D	21.3342	15.2222	15.0506	147.193	137.967	155.545	68.726	118.443	187.778	131.243	105.52	126.629
BnaA03g03490D	10.5733	12.3384	10.3989	7.64967	7.07177	8.73732	7.62237	5.8354	5.96617	0.608522	2.17022	1.23267
BnaA03g03530D	3.56862	6.17603	5.8313	14.1571	8.72542	5.3507	14.8933	23.3008	32.9464	109.683	102.208	107.151
BnaA03g03580D	18.5323	18.0321	17.2042	13.9804	16.0641	18.2281	9.78803	8.79852	9.50401	3.03669	3.76136	4.68485
BnaA03g03630D	3.28607	2.7057	10.3767	7.53405	10.0385	13.9667	3.61677	4.54906	2.6368	3.8626	1.47583	2.88509
BnaA03g03710D	17.9316	24.6405	15.1099	6.52123	0.905369	0.856879	7.22023	4.05192	4.98168	4.62644	5.21517	5.31595
BnaA03g03720D	3.4875	3.97006	4.48269	6.88549	4.95848	3.9161	11.0551	12.9288	21.6118	30.5456	28.6109	41.2987
BnaA03g03950D	2.5601	1.98047	2.4694	3.35468	3.52054	4.42271	4.33471	7.0844	10.3019	21.3024	17.9552	18.0155
BnaA03g04140D	34.9744	34.2139	27.2459	25.5152	25.5419	27.0134	22.649	17.9158	16.6865	5.37604	6.73686	8.04448
BnaA03g04160D	0.353513	0	0	0.144358	0	0.125958	15.8476	26.2438	51.5187	158.864	147.023	166.719
BnaA03g04170D	26.195	28.5419	29.0427	8.37552	11.3588	14.758	15.0332	7.48122	9.07596	3.62143	4.18358	5.20312
BnaA03g04190D	0.560857	0.526168	0.561483	0.472271	0.219596	0.402499	0.499753	1.92773	1.6241	5.50361	8.21726	3.94493
BnaA03g04200D	21.8461	26.2523	22.2	17.9161	22.4458	19.5694	17.1005	17.9842	11.8414	1.52065	2.65248	2.23424
BnaA03g04250D	0	0	0	0	0	0	2.90881	7.02616	12.1475	8.12852	7.78271	13.6721
BnaA03g04270D	1.13293	0.741802	1.39973	0.80668	0.75746	1.21958	0.811193	0.532819	0.345857	0.0770238	0	0.1096
BnaA03g04280D	0.0897078	0	0.0631116	0.0352621	0	0.0300646	10.7997	16.4816	67.6523	9.14621	4.60342	26.822
BnaA03g04290D	0.240521	0.459405	0.714942	0.851028	1.0719	0.560013	8.15113	21.9243	32.7932	102.165	110.66	87.3138
BnaA03g04310D	0.889845	0.326175	0.574389	2.62992	2.39488	0.966797	13.1224	29.2548	35.9599	141.168	160.327	152.295
BnaA03g04320D	3.913	3.09532	3.76285	3.35463	3.48384	3.27404	8.69946	13.9288	19.4832	43.4384	33.8398	45.7006
BnaA03g04330D	18.829	18.621	18.8972	18.1336	17.0076	20.3309	20.0555	26.5559	33.194	85.8116	92.7859	95.2185
BnaA03g04370D	27.2138	28.5951	23.79	29.6798	32.9419	31.6406	51.2599	74.1023	104.106	305.008	218.762	238.833
BnaA03g04380D	3.81	1.81211	3.63257	3.50928	2.51728	3.28789	6.20798	11.0806	15.6785	42.3401	40.977	41.1052
BnaA03g04410D	16.8999	11.4463	9.69914	8.22811	7.24289	5.51943	15.4653	20.8739	27.2839	79.4509	100.902	93.8468
BnaA03g04440D	332.882	363.187	299.259	111.741	96.2762	123.198	163.583	100.224	109.337	2.05763	3.83967	3.74238
BnaA03g04450D	0.524089	0.127782	0.475363	1.3105	1.58866	1.64284	0.331957	0.0353867	0.415498	0	0	0.237553
BnaA03g04470D	1.1697	1.15084	2.64593	1.72894	3.35635	3.34179	67.7739	124.654	267.982	179.045	136.163	161.163
BnaA03g04480D	0.129037	0.121114	0	0	0	0.0856017	0.589943	3.1265	5.1578	40.6505	35.6578	38.0295
BnaA03g04510D	0.997816	1.05732	1.83343	2.01306	1.2949	1.41605	3.17081	3.8717	6.16124	5.57067	5.96923	6.92256
BnaA03g04520D	6.4178	5.95546	8.09999	1.22373	1.57009	1.0464	6.02044	9.6225	16.0499	36.7055	36.941	44.3181
BnaA03g04610D	0.859603	1.03934	0.909747	5.44968	4.92634	6.77077	3.09154	1.07402	0.916251	0.580655	0.335948	0.322694
BnaA03g04620D	3.34921	4.25884	3.3982	4.97034	5.75372	7.73961	3.91023	2.62748	2.67002	0.282754	1.31375	0.501863
BnaA03g04640D	2.21739	3.70669	2.78492	3.26609	3.68846	3.20891	3.02155	1.87677	2.28128	0.383687	1.03079	1.00904
BnaA03g04670D	3.92769	2.5296	3.29432	5.49455	4.86659	5.40599	4.61781	6.38245	10.183	17.1354	19.0925	19.0027
BnaA03g04680D	8.05511	9.10356	7.55315	13.5873	11.3612	13.1045	9.60569	15.7627	19.068	50.7909	53.1792	50.1191
BnaA03g04690D	81.1097	98.2572	84.5863	55.6607	61.3793	71.5769	48.8824	33.447	42.6603	2.46627	7.07535	7.78603
BnaA03g04730D	4.75874	3.91033	4.99552	4.65693	8.95626	6.55774	21.3355	25.089	42.4196	150.032	132.938	107.84
BnaA03g04810D	1.1672	2.16121	1.83338	2.21293	2.94694	3.02189	5.06364	4.36081	11.9174	24.1156	18.4507	25.8164
BnaA03g04820D	30.253	51.8793	45.4966	45.806	47.6756	65.8892	26.2205	31.7199	22.3734	0.44534	1.7475	2.32845
BnaA03g04850D	10.5136	18.0293	13.9448	9.39536	7.5492	7.73658	8.9223	7.87497	6.20661	0.0836643	0.730457	0.0726847
BnaA03g04880D	0.494337	0.836267	0.840195	0.503074	0.424704	0.792591	0.716297	0.521146	0.134068	1.88223	3.08576	2.16568
BnaA03g04890D	5.95592	4.90712	3.7976	4.37893	3.56014	4.61473	2.71916	2.04141	1.55295	0.429726	0.421323	0.412214
BnaA03g05130D	3.15457	2.5341	3.42208	5.4828	6.97189	6.8837	18.1412	13.821	11.8891	1.7935	0.737891	0.915669
BnaA03g05160D	3.65979	2.79653	3.21665	2.77517	2.61699	2.78133	3.51521	4.0066	5.84355	14.6599	11.6898	10.1267
BnaA03g05170D	0.811961	0.841695	1.10638	0.472418	0.735022	0.399749	1.56485	2.87355	5.14087	22.1172	25.1641	19.2082
BnaA03g05280D	1.2903	1.98321	2.10762	2.05904	1.93219	1.96878	1.14952	0.799382	0.95984	0.269885	0.685972	0.380855
BnaA03g05320D	1.14312	4.42077	2.80659	19.775	17.0695	28.7056	0.280946	0.268569	0.525346	0	0.937601	0.230803
BnaA03g05390D	0.774057	0.933277	2.15894	2.22334	2.07965	2.51812	4.08027	3.60246	3.06975	0	0.125305	0.490676
BnaA03g05430D	0.753871	0.909037	1.40242	1.24637	1.18864	1.14942	7.40144	16.77	44.8707	48.9843	38.8084	49.1285
BnaA03g05450D	0.93082	1.00055	0.916342	0.912931	1.05046	1.29243	1.16702	2.59168	3.534	5.75393	3.07491	5.99587
BnaA03g05500D	0.310524	0.889474	0	1.54082	1.45394	1.09978	0.107146	0.102508	0.273649	0.11661	0	0.0617021
BnaA03g05540D	3.15718	3.16221	2.49443	5.33509	4.08455	4.69137	2.32309	1.62244	1.46533	2.02428	0.789414	0.614613
BnaA03g05550D	1.67229	1.22058	0.531961	1.73532	2.79257	2.8996	1.43846	0.893207	0.820706	0.552368	0.711016	0.69301
BnaA03g05570D	1.43655	1.74468	1.79379	2.81044	3.29268	3.51608	4.95197	7.25955	7.31006	16.1446	13.7039	15.4436
BnaA03g05580D	0.425163	0.680287	0.310386	0.857979	1.52532	1.02498	1.83581	5.31397	10.5549	14.4785	17.5717	16.4124
BnaA03g05620D	0.561574	0.329289	0.290934	0.689909	0.877953	0.510768	0.388335	0.624573	0.277637	0.077868	0.170368	0.165898
BnaA03g05790D	2.25596	0.88369	2.14205	3.91252	2.98885	5.105	1.61912	1.33801	0.971094	0	0	0.127115
BnaA03g05810D	19.2897	31.4714	24.382	24.1927	21.0292	24.0427	6.50284	7.66196	5.96889	1.06439	1.32544	1.55115
BnaA03g05830D	20.4059	22.0857	25.9501	8.87778	14.0401	10.1617	48.1697	52.0053	77.2477	79.5089	56.421	81.4816
BnaA03g05860D	0	0.163751	0	0	0.0699011	0.119463	0.928507	1.53914	2.96741	4.11963	2.2124	3.5014
BnaA03g05950D	2.04543	2.17351	3.42506	3.45861	2.44414	2.84701	1.81712	1.78607	2.47228	0.653197	0.477301	0.466278
BnaA03g05980D	8.21407	5.68004	11.5167	22.2766	26.3795	27.2475	10.5133	6.24513	5.62675	6.4043	6.94075	6.90987
BnaA03g06000D	5.72591	8.77463	8.35853	13.5996	11.3593	15.296	9.08444	8.94773	6.30917	1.27926	1.40198	0.801459
BnaA03g06030D	31.2482	22.5308	21.2085	15.696	11.4336	12.3292	14.5052	12.1483	8.05705	0	0.528603	0.987509
BnaA03g06110D	1.41667	1.10496	1.85677	1.96984	2.31153	2.21491	1.57066	1.19192	0.578793	0.509711	0.07834	0.228541
BnaA03g06160D	1.34094	1.31845	1.77458	1.10145	1.24151	1.06987	2.85218	2.44405	2.1814	0.366868	0.743902	0.720777
BnaA03g06170D	0.419549	1.63177	0.518995	0.793351	0.732272	0.293309	0.77235	2.15334	2.99095	3.39232	2.23313	2.63265
BnaA03g06240D	4.96958	4.71467	9.36997	6.53507	6.16959	4.54462	14.5126	22.984	41.3217	37.2759	34.7448	54.8051
BnaA03g06260D	0.407385	0.856852	0.884892	1.33242	0.873432	2.05232	16.0024	18.0962	58.0478	19.8589	5.6829	30.6015
BnaA03g06320D	4.0156	2.60061	5.32187	4.33872	5.01652	5.24004	6.31463	7.54281	10.6948	23.1561	20.7807	18.2701
BnaA03g06450D	14.7432	16.7913	17.1823	5.37368	5.78909	4.78407	8.27173	6.56452	6.35217	0.660608	0.512834	0.989654
BnaA03g06490D	16.1607	12.8964	14.1464	0.78971	1.19606	1.13499	5.55111	4.02053	5.37558	3.12051	2.42089	4.21463
BnaA03g06670D	20.1882	24.5718	26.0806	25.5939	26.0976	27.3203	20.0672	10.4214	6.14025	3.60926	4.34442	5.58348
BnaA03g06680D	12.8373	19.0844	18.8205	15.0328	18.6037	17.1209	21.3537	20.8699	37.2888	107.808	108.34	112.128
BnaA03g06710D	1.88617	0.976194	1.09794	0.683377	0.679596	0.354283	1.69491	1.61037	2.04892	7.76567	9.9356	9.77592
BnaA03g06760D	129.877	139.679	132.432	87.9648	88.0713	92.927	59.892	49.6269	35.8877	2.13246	2.51403	4.07404
BnaA03g06830D	14.0759	25.0746	21.9098	5.71886	5.77329	4.48884	12.7525	9.57398	2.70746	0	0	0
BnaA03g06850D	7.79727	12.4944	13.4056	1.98506	3.14782	0.880318	4.88286	0.451315	1.74555	0	0	0
BnaA03g06930D	1.3117	0.913307	2.12738	8.08476	5.63389	5.10519	4.4202	10.2165	9.50317	10.6918	10.1771	8.18737
BnaA03g06940D	26.3449	31.6985	36.5673	0.176665	0	0	0	0	0	0	0.286485	0
BnaA03g07040D	2.60454	2.92072	3.72226	1.83556	1.76097	2.07327	4.29162	4.33563	5.78259	1.39698	0.762581	1.51994
BnaA03g07050D	1.07692	1.16671	1.05184	0.689455	0.612725	1.19611	1.03892	2.11551	3.26031	4.10076	3.52696	2.97482
BnaA03g07090D	4.27195	5.67317	3.64193	6.44718	7.67832	5.2866	16.6362	33.5298	38.1967	81.0663	76.2898	78.8835
BnaA03g07130D	1.22496	1.17466	1.12602	2.37687	1.83735	1.44965	7.41152	22.5116	26.0142	20.5973	10.5656	6.74575
BnaA03g07140D	1.8116	1.78483	1.81789	4.71816	4.85999	5.91656	28.6621	40.8587	98.6121	114.997	76.4025	138.683
BnaA03g07160D	1.85355	3.05879	1.59043	2.27592	3.17064	2.59474	3.85429	6.80278	12.1563	13.1108	8.68397	8.12781
BnaA03g07170D	0.724993	0.707919	0.291317	1.18782	0.720692	1.11026	0.662497	0.462016	0.410618	0.06437	0	0
BnaA03g07200D	1.67109	0	0	17.7668	20.0778	23.3609	2.07768	2.05813	9.56468	0	10.3391	1.15668
BnaA03g07230D	33.5548	25.4984	38.8672	19.1334	21.613	19.4883	10.9515	9.40498	11.1267	9.38059	6.11273	7.76047
BnaA03g07240D	59.4512	82.4034	61.4613	7.48259	10.4922	9.14261	66.4579	108.143	296.672	324.574	223.822	294.707
BnaA03g07280D	0.0358348	0.0336428	0.0500384	0.0281789	0.127149	0.0325419	0.12437	0.275003	0.365285	1.12962	1.14188	1.00682
BnaA03g07360D	1.49687	1.55451	1.88143	1.83049	1.2373	1.12038	1.26956	1.10418	0.521216	0.510009	0	0.434724
BnaA03g07400D	10.6051	9.12388	10.9472	10.4977	7.84612	8.31848	4.65535	2.59532	2.76558	0.24948	1.59124	1.05399
BnaA03g07480D	2.22247	2.24057	6.54483	11.1816	21.7773	19.3537	6.36504	3.83277	5.31651	3.83827	2.39946	1.1706
BnaA03g07490D	222.33	174.154	147.264	157.607	133.177	119.291	93.716	112.589	75.1282	655.68	786.472	687.111
BnaA03g07500D	4.86292	5.91414	4.42323	5.66993	6.81392	8.14126	4.49606	5.17934	4.1196	0.922508	0.767903	0.749565
BnaA03g07520D	27.2495	41.8587	40.0868	20.3464	14.1056	15.6794	32.0289	11.8466	11.8132	0	0.385093	0.374988
BnaA03g07710D	8.89138	8.11986	7.54157	25.8355	26.6543	29.2759	7.09962	6.21039	7.82759	8.40135	6.69601	5.72127
BnaA03g07720D	0.346069	0.498785	1.76337	2.99843	2.09772	3.49779	1.27915	0.854464	0.697837	0.595515	0.653175	0.21145
BnaA03g07830D	0.707195	0	0.511358	0.849609	1.70742	1.27405	6.88067	8.92438	20.5355	32.0307	23.1087	32.6696
BnaA03g07920D	6.84692	8.98981	11.5204	8.79875	7.0728	8.39029	3.70298	2.42692	2.212	0.318569	0.225836	0.77947
BnaA03g08000D	19.2697	9.78601	13.7097	14.9274	10.0521	8.85798	87.7015	105.522	137.452	159.018	78.9335	126.418
BnaA03g08110D	0.984572	0.640879	0.531348	0.980696	0.538547	1.27003	1.86368	4.87094	9.75013	54.5127	76.559	60.473
BnaA03g08150D	5.42038	6.42958	6.03137	7.35541	7.74258	8.40025	12.0904	23.491	23.4063	39.3133	36.7336	42.5779
BnaA03g08160D	35.6479	23.8196	18.5351	20.5755	21.6141	21.3655	19.8116	14.4763	5.1463	0.955877	1.50301	0.494712
BnaA03g08190D	2.06131	1.41212	1.53897	1.09544	1.33229	1.78868	1.10155	0.581565	0.914901	0.245604	0.192939	0.15042
BnaA03g08230D	0.558698	1.22334	2.80066	1.48807	1.23274	0.90322	1.97013	1.47509	2.47286	0.343913	0	0.592394
BnaA03g08250D	8.84162	7.63138	7.65487	10.6431	11.2903	12.2978	14.4008	15.8552	15.8727	39.2077	36.8013	43.4401
BnaA03g08260D	0	0.183555	0.0607217	0	0.0341839	0.23817	0.293233	0.522348	0.762864	2.82966	2.54105	1.60891
BnaA03g08270D	40.7733	37.3336	27.0068	16.5033	15.8218	21.4002	17.8575	21.4407	12.1689	0.278236	1.22469	0.74367
BnaA03g08340D	1.34104	1.9416	2.26077	3.00984	3.45781	4.72624	0.88094	0.760998	0.611771	0.250072	0.419706	0.237177
BnaA03g08350D	2.88801	3.23157	1.60448	1.5415	1.38223	1.55873	1.75312	1.64089	0.913088	0.579885	0.310375	0.301344
BnaA03g08360D	4.51881	2.23552	2.74728	4.10476	4.18108	4.82566	5.0445	4.10082	2.37678	0.505838	1.01287	1.341
BnaA03g08370D	3.86438	2.28903	2.92416	2.34608	3.20986	3.3156	5.2006	9.21113	11.2381	16.9589	12.8996	15.4709
BnaA03g08390D	13.1179	15.0219	9.05441	11.5474	13.3759	10.8385	8.3921	6.10066	6.995	0.544938	0.694532	1.37454
BnaA03g08430D	0.445687	0.670505	1.39206	0.359017	1.18063	1.18885	1.09134	4.6028	2.65137	2.36357	4.64755	5.48552
BnaA03g08490D	32.4134	44.1421	31.6204	24.4002	23.8217	26.7939	19.458	19.8323	14.0641	0.763151	0.75921	0.892952
BnaA03g08520D	2.58317	1.721	0.81371	4.53148	1.26977	0.938665	4.28335	8.17752	7.15458	0.0491994	0.304078	1.09217
BnaA03g08590D	0.285915	0.82406	0.312625	3.12613	1.50535	1.39931	2.53036	5.43448	5.20715	8.01296	11.0423	7.22306
BnaA03g08660D	1.55043	1.15275	1.48837	1.38143	0.953466	1.18056	0.810963	0.5934	0.548842	0.142954	0.293407	0.283591
BnaA03g08710D	0.293656	0.698723	0.313957	0.172245	0.174535	0.443098	0.845473	0.705258	3.90306	8.59089	8.71845	9.72301
BnaA03g08720D	0.948519	0.385185	1.70125	2.55319	3.5997	4.08301	1.03745	0.816408	0.301203	0.993983	0.498277	0.970179
BnaA03g08800D	4.80593	5.76245	6.62185	7.15303	6.31113	7.40391	11.348	18.1357	23.9727	33.2185	24.4264	30.129
BnaA03g08910D	6.63553	3.43346	9.51833	5.66024	4.16603	8.0587	5.60677	2.67743	1.86643	0	0	0
BnaA03g08950D	0.580042	0.565154	0.428574	1.78075	0.771945	2.06333	2.7269	7.31322	5.99351	10.8279	6.18383	8.62767
BnaA03g09010D	0.215092	0.602476	0.74821	0.123916	3.58e-39	0.567645	1.42221	3.8025	10.3573	19.6771	7.85284	13.2971
BnaA03g09020D	2.71483	4.06001	2.09758	2.46291	1.09515	1.94041	2.01577	1.83493	1.60582	0.219204	0.721482	0.511779
BnaA03g09210D	1.67686	0.732861	2.19474	5.98889	5.13668	4.53327	5.34411	9.30284	7.73107	17.0673	13.3106	17.559
BnaA03g09250D	5.6024	8.24312	16.0992	2.41404	2.2434	2.49971	62.181	95.0374	187.659	249.751	198.522	297.368
BnaA03g09270D	29.0405	26.705	21.3654	14.2024	8.75386	9.4719	26.2651	13.4716	8.66126	1.88928	2.10619	4.74193
BnaA03g09280D	0.139163	0.987737	1.14928	1.45747	1.46447	0.733372	2.83475	5.77462	7.95996	6.48434	2.40144	7.02738
BnaA03g09340D	13.1168	12.0926	11.129	10.0527	6.54288	12.0728	8.64256	7.37828	11.6371	2.37174	1.07108	2.48863
BnaA03g09400D	3.38147	2.20614	2.76919	1.13507	1.80099	0.953895	8.21213	10.0059	22.1011	18.1736	14.0611	21.7513
BnaA03g09440D	8.86108	8.79506	6.36152	4.7881	3.38112	3.30167	10.3207	12.4896	9.46236	24.0274	26.5531	26.7346
BnaA03g09460D	2.80031	3.41377	2.08099	2.6928	0.618292	0.146992	5.88734	10.1388	8.47312	37.198	69.4183	62.001
BnaA03g09480D	12.685	13.8683	10.7317	2.22097	2.86503	1.76032	14.7834	26.2036	25.1392	36.7511	36.7558	50.8036
BnaA03g09490D	0.608469	0.803419	0.856407	1.05335	0.748386	0.988816	0.845374	0.766604	0.907784	0.188061	0.0885315	0.114884
BnaA03g09520D	0.784595	2.4562	1.85329	1.66769	2.48484	2.28803	0.493963	0.0668298	0.445181	0	0.373843	0
BnaA03g09550D	4.01933	6.16709	4.63815	5.78432	1.9737	4.05664	2.47185	3.53887	1.50507	0	0.627699	0.220202
BnaA03g09600D	1.87391	2.52571	2.33421	2.63977	1.83857	2.38575	4.22176	4.14647	1.30048	0.332856	0.121833	0.356853
BnaA03g09700D	0	0	0	0	0.0708892	0	0.468649	1.84011	2.51279	2.32403	2.14575	3.91329
BnaA03g09800D	90.2232	85.9543	84.1924	58.8013	57.7528	56.1895	54.1271	35.5153	34.9122	6.04343	5.90127	11.0004
BnaA03g09820D	1.13915	2.08107	1.29259	0.779737	0.59536	0.888926	1.21306	0.723566	0.434513	0	0.0925901	0
BnaA03g09850D	152.037	175.004	129.662	99.9944	90.7508	95.4565	86.3895	73.3744	52.8149	0.327171	1.41382	3.97048
BnaA03g09900D	10.3916	8.99949	8.74508	5.62658	4.32475	3.74935	7.17334	4.36314	3.6371	0.360606	0.242749	0.265018
BnaA03g09920D	8.99721	7.69866	7.86679	14.9856	13.7353	11.7882	3.8338	2.93338	3.40641	1.34541	1.05165	1.15563
BnaA03g09940D	0.195796	0.246607	0.256851	0.53992	0.460035	0.491323	0.485291	0.467009	0.498306	1.19734	1.1585	1.19243
BnaA03g10000D	2.3995	2.03881	1.8679	0.388476	0.086433	0	1.71599	1.45078	1.56445	0	0.547591	0.133879
BnaA03g10070D	3.88537	2.5883	6.7836	2.59255	3.86444	5.06306	1.0785	1.1867	0.999255	0.141372	0.0491098	0.180846
BnaA03g10140D	1.16715	0.770702	0.543175	0.983488	0.737708	1.73373	0.562788	0.849017	0.472919	0.104462	0.0569978	0.277142
BnaA03g10160D	3.44174	2.74193	3.70756	45.503	66.002	63.231	5.53565	2.71496	3.3086	2.852	4.33732	2.58517
BnaA03g10230D	0	0	0.160311	0.178567	0	0	0.631107	2.51292	3.58912	11.9503	8.03269	8.6834
BnaA03g10240D	12.2564	10.0178	11.3557	8.89132	8.59148	11.4261	14.645	15.2094	19.1	46.5498	35.857	42.4327
BnaA03g10310D	0.2426	0	0	0.872694	1.44478	1.26881	0	0.105932	0.358536	0.939672	1.64385	1.51661
BnaA03g10320D	4.68223	1.97845	2.16212	3.86945	3.22804	5.18809	3.73942	3.15789	1.4107	0.681017	0.734036	0.644297
BnaA03g10380D	0	0.10681	0	0.044094	0	0.0384561	0	0.0384102	0	1.89756	9.64159	4.66549
BnaA03g10440D	126.722	128.809	106.618	140.237	146.083	131.327	62.7203	72.2992	67.6308	22.3293	19.0918	30.4
BnaA03g10450D	6.74044	6.86719	6.93938	8.1179	8.59091	8.6571	15.3498	25.6546	42.595	53.7168	38.3475	49.9774
BnaA03g10480D	1.85502	2.11051	1.85502	6.50177	6.66973	7.40774	7.94608	7.95894	19.129	14.949	9.18222	14.9985
BnaA03g10490D	0	0	0	0.323999	0.710603	0.0931914	3.5747	4.45129	9.49948	20.5822	10.1345	16.9663
BnaA03g10550D	0.484415	0	1.93336	3.31651	4.18636	3.36928	0.680386	0.162663	0.428233	4.72355	7.04507	5.99127
BnaA03g10560D	2.86399	2.59132	1.95769	0.667282	0.777117	0.620157	0.463631	0.353186	0	0.146546	0.0792632	0.15514
BnaA03g10570D	1.86715	1.35269	1.84106	0.684224	1.0375	1.74249	1.0094	0.535089	0.513427	0	0	0
BnaA03g10620D	1.01118	0.380205	0.636601	1.52559	1.17517	0.895559	2.76957	4.79625	7.95773	10.3683	9.5097	17.2245
BnaA03g10690D	6.71722	5.53245	5.47102	6.1638	4.87914	5.66385	14.1669	24.5642	36.1943	74.262	69.183	101.351
BnaA03g10700D	18.4704	22.6393	15.4015	7.9889	5.91884	5.3812	14.3828	9.50394	7.00829	0.464302	0.504782	0.989198
BnaA03g10740D	6.87875	7.73559	12.9585	0.236837	3.2624	1.4293	4.86862	4.54827	8.42535	1.34635	0.718832	2.12466
BnaA03g10770D	0.948719	1.85428	0.711813	1.58879	1.84821	1.58524	3.12134	3.72404	3.54722	7.86766	6.47119	5.53306
BnaA03g10990D	2.39729	1.46623	2.7225	2.33381	1.53975	2.01764	3.07641	3.21868	0.898283	0.128037	0	0.268736
BnaA03g11000D	2.12111	2.64683	2.86745	1.34676	1.29649	1.48046	1.72952	1.41828	0.981796	0.200893	0.451262	0.45402
BnaA03g11030D	6.28936	4.12758	9.5807	4.70181	5.25912	4.77238	2.44155	2.31558	1.86585	2.90603	3.10622	1.29915
BnaA03g11050D	3.19163	4.01882	8.3872	6.222	3.67435	5.56516	28.5565	15.7258	14.7026	4.26897	2.47305	4.01884
BnaA03g11120D	3.65174	4.29735	3.32013	0.706374	1.22521	0.912084	5.33874	3.08729	1.99729	0.251513	0.135132	0.397448
BnaA03g11130D	3.20599	2.31082	3.41124	0.905811	1.44283	0.92029	3.16404	3.13523	5.14307	7.98281	4.90211	7.80913
BnaA03g11150D	8.57407	5.47061	3.72932	5.61406	4.93393	4.77568	16.9783	23.0458	30.9319	23.0908	16.1613	23.4994
BnaA03g11180D	1.06191	1.76291	1.76505	1.898	1.72058	1.77342	5.1856	8.25376	10.7672	14.023	10.5485	13.0265
BnaA03g11190D	48.5468	34.0002	41.1698	37.0904	42.3606	33.2292	93.4885	141.078	156.03	325.724	262.744	299.757
BnaA03g11250D	20.9124	14.8083	13.3272	17.7545	16.7815	24.1458	11.774	14.03	5.22536	0.995197	0.727721	2.47715
BnaA03g11290D	3.79989	4.21285	3.35737	1.81879	2.54254	5.00756	0.974843	1.00536	0.592729	0.625322	0.4553	0.0743412
BnaA03g11310D	2.94021	4.98872	4.54835	6.3227	8.65833	8.94356	3.04199	2.27331	1.82114	0.945808	0.292835	0.765479
BnaA03g11320D	0.713592	0.72974	0.206425	1.08476	1.33015	1.30399	53.9475	75.8959	205.587	354.685	204.87	348.252
BnaA03g11410D	7.11e-07	4.11e-07	2.38e-06	2.69e-06	2.49e-07	5.72e-07	0.478525	1.80465	1.5618	10.0803	16.8951	12.7831
BnaA03g11590D	5.5461	5.28181	4.69607	5.517	5.06445	4.84817	32.8755	33.8454	78.1197	213.018	120.755	199.785
BnaA03g11600D	0.265468	0.0715531	0.0925908	0.20884	0.389632	0.31832	0.69319	0.481595	0.83301	1.53547	1.84562	2.78896
BnaA03g11620D	15.9383	11.1346	7.34638	10.7498	5.78346	11.1646	19.0358	13.331	11.3221	1.73054	2.15219	3.0137
BnaA03g11650D	30.7021	33.816	42.644	17.0836	26.8015	22.4578	70.6736	137.228	182.35	170.885	196.215	240.825
BnaA03g11680D	1.96551	3.45277	3.29592	1.44102	1.42367	1.85289	2.72656	4.82606	7.45793	17.0272	8.29811	15.6284
BnaA03g11690D	1.96973	1.25281	1.3275	2.79075	2.66241	2.13048	10.7562	18.421	31.7954	119.008	124.587	117.715
BnaA03g11700D	0.082095	0	0	0.159821	0	0	0.537995	0.868981	2.63787	4.86802	5.146	6.13327
BnaA03g11710D	408.635	375.985	282.264	375.205	328.979	309.353	178.183	132.34	87.2889	2.94518	3.00044	7.30275
BnaA03g11750D	7.99453	7.61574	7.91592	5.68264	5.8841	5.01427	5.42132	4.66432	2.54636	0.17635	0.193796	1.13911
BnaA03g11760D	0.436226	0.478999	0.36616	0.152018	0.452093	0.367537	0.813497	1.13303	3.01168	5.2141	2.38961	4.50637
BnaA03g11780D	0	0	0.474532	1.13092	0.628194	0.3304	14.4784	27.9731	61.6889	33.2332	28.7621	34.224
BnaA03g11800D	0.952059	0.360187	0.535524	2.52792	2.90084	3.2476	5.8723	6.79172	15.6428	18.283	15.4855	19.0737
BnaA03g11850D	1.1067	1.94094	0.813616	8.63784	8.63912	9.38772	32.2626	48.9431	130.457	550.043	439.829	608.863
BnaA03g11860D	0	0.345554	0.257965	0.0706125	0.070785	0.364391	0.252408	1.07998	2.56278	7.31621	5.08549	7.73894
BnaA03g11920D	11.9541	16.6152	20.7518	5.39381	7.2892	5.941	45.6488	107.328	206.061	94.1713	92.8745	169.917
BnaA03g11990D	17.7583	14.9624	11.6352	9.92171	9.99662	7.32443	22.5561	30.7765	61.8346	37.2276	85.2887	51.0292
BnaA03g12010D	0.452445	0.438783	1.29254	1.62037	1.60532	1.31336	110.544	89.6142	258.802	73.2624	16.7241	89.9322
BnaA03g12050D	2.41621	3.26369	2.85392	0.998716	1.57938	0.999588	0.80588	0.567538	0.302772	0	0	0
BnaA03g12150D	11.7197	12.8293	11.0445	13.4268	12.9329	12.4133	4.33379	4.43693	4.60202	1.18115	0.303234	0.754712
BnaA03g12220D	0	0	0	0.117521	0.029504	0	0.155169	0.0247985	0.327968	1.76276	3.48128	2.57831
BnaA03g12250D	4.68349	3.90044	3.77454	8.42977	9.59945	9.35733	7.0426	12.0052	15.0292	51.2839	73.3631	31.2364
BnaA03g12280D	38.0082	35.147	30.1311	33.8395	32.1474	27.4498	22.2618	17.6118	11.6449	3.52667	2.86867	4.54256
BnaA03g12320D	0	0.141126	0.108975	1.7028	1.54422	1.68726	0.053953	0.0510923	0.202777	0	0.189812	0
BnaA03g12450D	2.07952	1.04832	2.17733	32.8783	45.5672	54.1985	0.894478	1.13247	1.62598	0.319375	0.339852	0.750989
BnaA03g12500D	0	0.204234	0.313159	1.13227	0.782503	1.12951	3.3382	2.34087	3.70986	1.94925	2.26067	1.3778
BnaA03g12600D	11.3177	16.0881	16.2873	14.0129	14.687	19.1384	11.4214	11.996	7.21964	2.33704	1.68435	2.98095
BnaA03g12610D	0	0.091729	0.13948	0.0376921	0.0760979	0.0326266	4.30166	4.09223	10.648	61.4998	46.0145	60.9472
BnaA03g12740D	21.3154	33.6577	27.7706	14.5012	20.5815	19.1554	14.9492	10.9027	7.65484	1.15395	3.97971	3.0437
BnaA03g12790D	9.76684	6.03991	8.74185	5.43387	8.04765	8.71868	4.50811	4.77919	2.06812	0	0.119914	0.226358
BnaA03g12800D	2.49492	3.08468	2.00389	1.84192	2.36717	2.28856	1.56182	1.26409	0.758944	0	0	0.154327
BnaA03g12810D	2.41189	2.29254	1.48601	3.64131	2.71535	3.45726	4.81524	8.55564	7.35136	20.3542	19.6124	22.9142
BnaA03g12860D	0.13625	0	0	0.110756	0.111154	0.190433	4.56522	8.19387	18.7795	2.7246	1.75979	1.7206
BnaA03g13080D	13.036	13.4896	15.7557	33.3494	31.7838	29.9941	29.8603	52.565	54.8459	102.484	127.416	97.1356
BnaA03g13090D	14.9683	18.7429	14.2411	12.9984	16.4048	17.8787	12.512	9.42533	6.88714	2.79314	2.27146	4.14954
BnaA03g13110D	1.37006	1.16089	0.681659	1.2146	0.972843	1.27982	0.446605	0.480091	0.349918	0.0511371	0.0557622	0.0542902
BnaA03g13170D	3.931	0.714961	1.11358	4.47098	3.65049	1.71491	134.111	168.293	255.869	89.1253	16.6942	48.4297
BnaA03g13240D	2.62625	2.89135	2.8804	2.68499	2.40269	3.0311	0.891692	0.943606	0.430544	0.900557	0.332452	1.12834
BnaA03g13290D	130.205	180.562	157.872	114.691	121.953	137.003	90.4298	81.9319	65.307	1.30764	2.09875	8.09424
BnaA03g13330D	24.6949	32.7655	26.1447	25.6907	28.4956	24.3262	70.2697	91.0897	194.12	181.517	105.831	137.105
BnaA03g13340D	0.0471438	0.0444926	0.0332772	0.036553	0	0.0155067	0.452048	1.6956	4.21127	1.5104	0.884013	1.43398
BnaA03g13370D	30.9932	39.3856	19.6554	24.7469	19.1116	22.7247	18.9812	13.298	15.2635	0.238127	0.514364	0.762501
BnaA03g13460D	1.30722	0.733076	2.22351	4.66428	5.695	6.36788	3.83477	2.20781	1.93906	0.800154	0.636268	0.99297
BnaA03g13480D	0.133573	0.317535	0.0946826	0.633369	0.906814	0.71813	0.140207	0.0223138	0.0595609	0	0	0
BnaA03g13550D	6.75624	7.16735	6.60649	9.6157	8.17004	11.6264	1.64949	1.00587	0.621804	0	0	0.178175
BnaA03g13590D	0.280026	0.934921	0.505466	0.722799	0.278437	0.334279	0.69476	4.61629	6.8348	21.2702	45.7038	11.1177
BnaA03g13600D	0.723286	0.778045	0.391992	0.722912	0.5072	0.616342	3.89419	5.21942	7.37224	29.2893	25.1027	26.5171
BnaA03g13660D	2.12621	2.97767	2.52533	0.810457	1.06856	1.10626	1.01096	1.32384	0.632934	0.0625396	0.343242	0.270115
BnaA03g13690D	1.22875	0.269048	1.05236	2.13031	3.19905	2.75886	1.00116	0.368791	0.746831	0.590856	0.183166	0.133664
BnaA03g13740D	0.148236	0	0	0.176653	0.292774	0.152212	8.04811	18.8998	28.3099	49.7608	51.8731	58.6603
BnaA03g13820D	0.479328	0.113635	0.253555	1.25078	1.18452	0.889733	2.69505	2.21573	4.16449	1.79961	2.47893	3.28522
BnaA03g13830D	1.15222	4.48723	2.8103	4.3888	4.51222	4.34002	6.96527	11.6388	17.8696	19.0878	9.68475	17.0713
BnaA03g14010D	5.10415	3.09339	2.76517	2.87609	2.33353	1.41623	10.8113	25.9143	76.3342	88.5275	95.9306	39.6652
BnaA03g14020D	2.99948	3.98788	4.21578	1.24883	1.10563	1.25391	0.624678	0.35694	0.965527	0.0533689	0.116243	0.228949
BnaA03g14030D	3.68585	4.24886	7.0375	1.65862	1.79202	1.81335	2.55854	0.950439	1.20776	0.223204	0	0.0597588
BnaA03g14140D	83.5153	62.5141	31.5576	69.9088	60.3074	45.3872	204.222	293.943	302.7	767.254	1194.55	1265.81
BnaA03g14150D	6.39753	6.10991	5.53131	15.1377	17.9927	19.9653	23.5763	42.9402	47.951	61.5859	77.1615	65.2125
BnaA03g14210D	10.9071	8.98075	8.10281	15.853	15.2917	16.2363	24.5275	58.3731	116.283	254.272	217.996	187.53
BnaA03g14220D	0.163148	0.458612	0.19076	0.910569	0.509796	0.898927	1.08171	0.833807	0.691875	0.149695	0.229682	0.128025
BnaA03g14260D	0	0	0.428039	0.116558	0.57873	0.611319	2.26969	0.928173	7.36024	9.29302	7.11576	9.90356
BnaA03g14300D	15.1434	14.2658	24.7429	18.4692	19.4126	21.2142	22.1884	32.2046	36.0456	76.7032	110.178	111.066
BnaA03g14380D	4.58104	5.50108	5.86174	3.19891	3.1276	2.69114	11.3805	16.6787	18.5376	16.1651	16.9673	23.8015
BnaA03g14420D	4.67225	3.48445	5.15596	3.95017	5.05293	5.19739	7.45911	11.8014	18.0136	41.1076	74.7582	62.1911
BnaA03g14430D	1.39027	1.12253	1.17137	3.539	3.33613	3.0018	5.75907	7.24177	12.0596	9.88196	6.11117	11.2139
BnaA03g14510D	1.84017	3.86865	2.73082	2.17213	2.94159	2.13666	2.69417	1.37334	0.98111	0.330069	0.257441	0.200557
BnaA03g14520D	0	0	0	0	0.857924	0	4.26838	8.55079	14.9737	27.7204	22.7664	24.1219
BnaA03g14540D	0.054533	0.0511692	0	0.127331	0.0424972	0.107886	0.166985	0.748312	0.996864	0.537603	1.05002	0.831001
BnaA03g14650D	0.741933	0.439634	0.725286	0.540864	0.317396	0.602414	0.37071	0.532431	0.406304	0.171552	0.164357	0.0912881
BnaA03g14770D	4.91387	4.53492	3.98667	5.04071	6.1635	5.77105	3.68783	2.53703	2.12706	0.446025	1.10632	0.637616
BnaA03g14810D	0.428799	0.522216	0.64625	0.677957	0.50901	0.370496	3.76565	6.31055	15.3549	9.70593	6.66581	11.3441
BnaA03g14830D	3.25812	3.1533	2.69835	6.10892	8.9845	5.50552	6.52778	15.1855	12.8524	24.1392	15.3134	19.978
BnaA03g14850D	6.52643	6.77702	6.82491	2.62822	2.10777	1.89003	6.16719	13.348	20.962	14.7793	11.908	16.2093
BnaA03g14960D	3.37707	2.81387	3.08549	3.49469	3.07831	2.83052	2.67169	3.04127	3.16313	1.05462	0.400464	0.435235
BnaA03g14980D	7.04248	9.8737	7.75816	4.81225	4.32292	6.17115	4.80801	4.07483	3.2312	0.121892	0.707758	0.431382
BnaA03g15100D	1.40012	1.44403	0.905822	0.32608	0.54913	0.475573	0.364807	0.463132	0.255616	0.0639132	0.069538	0
BnaA03g15120D	2.11904	1.42315	2.31988	0.471392	0.525383	0.875745	2.87351	3.90764	11.4346	5.00136	4.87505	8.33978
BnaA03g15250D	248.206	307.424	170.091	181.202	231.883	188.633	147.251	187.296	150.179	49.3407	45.0101	54.9958
BnaA03g15270D	1.11846	1.65362	1.2663	0.679707	0.845326	0.0838702	2.47495	2.47599	3.92331	19.968	13.7367	15.298
BnaA03g15280D	12.6076	12.3514	13.8787	17.1092	15.4251	14.1369	34.4946	44.199	71.693	128.424	91.6279	129.074
BnaA03g15290D	37.7471	29.2872	26.8877	31.7447	28.1015	24.8093	43.9941	72.8676	88.1022	225.301	237.005	281.887
BnaA03g15330D	0.727439	0.756548	0.107648	2.49598	1.64175	1.01247	2.09794	4.91605	4.83446	8.23325	8.8594	6.03183
BnaA03g15360D	3.48246	8.53607	6.06855	6.18696	4.40797	4.32781	3.25198	3.56941	2.27875	0.110623	1.08052	0.352063
BnaA03g15390D	4.97695	2.73393	2.57926	3.51974	1.49964	2.18849	2.61851	4.0532	2.99045	0.539972	0.350228	0.796046
BnaA03g15510D	0.404796	0.385971	0.146767	0.320514	0.805467	0.619215	0.501199	0.772205	1.03141	2.33922	2.5035	2.80663
BnaA03g15580D	0	0	0.0816264	0	0.0890912	0.0382082	0.0398276	0.377777	0.306793	1.38388	2.89731	2.45755
BnaA03g15610D	188.144	187.102	399.803	1341.02	1722.83	1806.86	214.085	80.7889	127.689	174.305	91.5864	143.82
BnaA03g15740D	5.83668	7.40869	6.53355	6.32889	6.50681	5.75116	1.8532	0.661712	0.436759	0.0798557	0.0868454	0.680098
BnaA03g15760D	8.75863	7.08273	9.25716	10.947	11.0678	12.2018	17.7871	29.5314	44.8693	90.5654	75.9748	91.5275
BnaA03g15820D	0.429011	1.10701	1.19203	1.4936	0.829433	0.956463	1.27901	2.58235	4.9866	9.30502	10.6921	8.53749
BnaA03g15830D	570.469	603.813	606.842	438.722	437.865	502.952	395.952	284.679	256.663	11.7506	11.0646	28.3377
BnaA03g15870D	1.6941	1.8702	1.28902	3.10059	3.57753	1.76527	3.02129	5.61305	6.73104	9.04637	10.8088	8.75599
BnaA03g15920D	4.16417	6.36951	3.78943	2.4993	2.35246	2.40758	8.16212	13.7634	16.3516	26.515	23.3801	27.4201
BnaA03g15940D	0.41022	0.623525	0.286057	0.597352	0.418857	0.915492	0.952126	0.690081	0.392233	0.0279259	0.0456229	0.0445342
BnaA03g15980D	4.95848	4.6185	5.27592	3.10387	2.72082	2.94501	3.01033	2.38453	1.62406	1.36123	0.864048	0.841056
BnaA03g16020D	2.56262	1.32726	3.17527	1.74632	2.75797	3.63747	20.2539	40.4744	80.7066	106.258	78.7247	139.956
BnaA03g16040D	1.79847	1.40095	1.39509	2.71661	1.48331	1.16166	3.393	5.6815	7.50823	17.4902	21.1488	24.5285
BnaA03g16050D	0	0	0	0	0	0	0.0272551	0.029321	0.327448	0.432358	0.525966	0.419677
BnaA03g16100D	1.34299	0.78672	1.00765	1.30898	0.318163	1.04638	1.69326	1.41858	1.25236	6.17776	5.91614	4.62344
BnaA03g16160D	51.8781	49.5597	50.4459	31.6599	31.6738	36.1019	25.8518	14.9946	13.1372	0.338599	0.453797	1.41502
BnaA03g16200D	9.41008	9.91227	11.2863	9.89245	10.987	11.7536	18.0726	12.4781	8.81593	0.761154	0.830655	1.44818
BnaA03g16240D	0	0	0.260385	0	0.405281	0.733947	5.0221	13.4236	25.2391	42.7095	27.8689	41.2726
BnaA03g16270D	0.979239	1.84259	1.01614	0.407634	0.378486	0.229591	0.378916	0.158144	0.457823	0.116125	0.0426296	0.0412941
BnaA03g16310D	13.3723	14.3978	12.0923	4.56017	5.3262	5.9666	6.25508	4.51136	5.32353	1.07229	1.462	1.27271
BnaA03g16340D	62.4961	62.8394	45.264	28.044	28.276	26.2538	40.905	33.1766	22.0397	5.54288	7.51064	7.88169
BnaA03g16360D	1.29623	0	0.439291	0.194724	0.0973901	0.543018	1.70102	1.66788	1.30739	1.73202	3.41106	1.77102
BnaA03g16370D	3.38576	2.95918	4.23229	4.43833	5.29732	4.82161	9.29275	8.46676	4.48646	1.35071	0.119878	0.559061
BnaA03g16500D	0	0	0	0	0	0	0.866475	0.940147	4.00589	11.5905	8.92822	10.9465
BnaA03g16530D	5.35473	6.38024	4.08863	13.1806	11.6175	15.1879	11.08	19.4114	23.1846	35.0929	41.1861	41.4053
BnaA03g16540D	11.7533	16.563	14.3397	33.2055	25.0122	32.8569	26.0929	43.7647	43.238	75.4581	72.5959	91.9991
BnaA03g16670D	0.736851	0.0792709	0.977055	2.17843	3.38635	2.79202	3.34316	4.04221	8.72548	12.9149	7.76472	7.51905
BnaA03g16770D	0.339104	0.396536	0.61881	0.947034	0.413212	0.780875	0.978883	0.35304	0.44268	0.041089	0.0451423	0.0443163
BnaA03g16790D	19.709	19.0744	8.30332	4.37641	4.60878	5.05935	7.64959	4.89113	3.02998	3.28494	3.37513	2.78923
BnaA03g16830D	1.60618	0.914331	2.62783	2.50183	1.21278	1.46376	46.1889	64.5056	104.541	38.5709	19.5444	57.8647
BnaA03g16860D	56.6885	46.5952	40.7999	30.8359	32.4458	30.036	60.6386	84.9392	117.209	383.801	449.7	458.383
BnaA03g16880D	7.79508	6.20079	8.19005	8.59097	7.1061	12.7795	3.43527	2.26908	1.61843	0.324081	0.516012	0.326279
BnaA03g16950D	0.410154	0.720984	0.642179	0.753748	0.500535	0.878064	0.700449	0.421981	0.419895	0.0257129	0	0.109653
BnaA03g16960D	1.82702	3.35427	2.57066	1.16161	1.38262	1.26058	3.72364	4.1821	6.97286	12.9062	10.7076	9.83968
BnaA03g16990D	14.978	18.3908	22.6847	18.6629	21.1092	21.0011	35.7708	52.3465	81.9681	122.718	123.009	163.283
BnaA03g17020D	459.441	477.333	453.717	64.5054	77.2484	58.5225	215.201	162.502	145.457	21.0244	23.4871	46.6156
BnaA03g17040D	5.61616	5.9905	4.30765	15.274	11.7148	8.97242	13.0785	21.9532	17.6233	41.0505	31.2077	38.7357
BnaA03g17050D	2.39098	3.26065	2.3842	1.00218	0.958381	1.31857	1.07895	1.06367	0.630317	0.118675	0.172106	0.672727
BnaA03g17080D	35.753	57.5251	38.9193	46.9068	53.9512	67.9284	31.9788	31.3972	22.8145	7.89644	7.6982	9.21321
BnaA03g17100D	4.56688	5.14532	5.14724	9.52567	10.5652	10.5553	15.0371	42.8457	70.7246	194.58	214.082	187.556
BnaA03g17210D	0	0	0.637164	0	0	0.152651	10.3763	9.21979	62.3403	46.7054	17.4454	57.7604
BnaA03g17290D	13.8879	12.7111	13.3973	1.77467	0.349264	0.784995	7.28369	6.28326	2.20847	0.263755	0.286697	0.281173
BnaA03g17310D	9.02679	8.78301	9.19609	18.6675	21.8113	21.1384	18.6106	29.5596	30.1337	46.8351	51.4687	47.8045
BnaA03g17360D	0.826779	0.322857	0.672018	1.09578	0.690935	1.06506	0.666637	0.575237	0.385472	0.262835	0.165203	0.0397905
BnaA03g17380D	3.83561	3.15906	4.02701	6.44102	6.53682	8.14745	8.67228	10.1789	12.7919	1.76113	0.778064	1.7898
BnaA03g17390D	44.9021	61.2051	113.852	38.7928	50.5645	35.959	42.1623	108.061	154.667	262.905	198.4	122.447
BnaA03g17450D	0.804162	1.33505	0.980434	0.592848	0.314662	0.967768	0.758566	1.21757	0.575984	0.0566558	0	0.241505
BnaA03g17490D	12.5573	14.7937	12.3145	8.91671	8.63753	8.16001	7.20268	5.30471	4.94935	2.5199	2.35349	1.8924
BnaA03g17500D	0	0	0.281519	0.154614	0.254878	0.332962	1.22104	2.86842	7.08668	10.7113	8.28269	8.91525
BnaA03g17520D	6.74009	3.31937	2.01291	0.988151	0.131327	0.198726	4.24752	6.86711	10.492	0.577151	0.865983	0.660012
BnaA03g17530D	0.745087	1.99422	1.00871	1.49074	1.29223	0.774868	2.06784	3.16458	5.95833	6.78415	5.01771	7.4531
BnaA03g17560D	5.48642	9.87485	6.60036	5.36899	8.4022	5.87421	3.92125	4.50403	3.1227	0.317318	0.565591	0.775514
BnaA03g17630D	5.18281	6.49728	6.15086	10.5012	12.5749	13.6522	3.04369	5.0601	1.56569	0	0.58288	0.440393
BnaA03g17640D	1.00087	0.613729	0.721167	1.24239	1.22337	0.503542	2.6085	3.20105	4.35323	13.76	10.3406	10.754
BnaA03g17670D	36.9175	54.0564	50.0869	49.1968	52.566	52.2342	39.0936	39.2845	31.8933	11.7034	12.948	16.0862
BnaA03g17720D	4.39007	8.40408	10.3499	4.56474	7.1713	6.55621	8.90339	10.3736	7.00598	1.02888	1.3006	0.546336
BnaA03g17740D	13.4965	15.3445	15.4782	12.9893	12.1257	12.2489	7.92246	5.5293	5.11838	0.627015	0.902518	0.378515
BnaA03g17750D	0	0.328903	1.02821	0.846201	1.55735	0.857756	6.86652	11.5748	24.422	12.9122	10.308	15.19
BnaA03g17820D	2.89925	1.95405	4.96446	2.41829	4.16298	4.33612	29.4154	53.0361	121.089	201.767	141.552	187.068
BnaA03g17890D	1.10574	1.1344	0.617781	1.23368	1.1636	1.13284	1.79452	2.84468	1.65947	6.19473	5.92555	5.78996
BnaA03g17960D	17.9282	15.9192	14.5353	16.5181	11.3065	6.83571	11.7288	26.3383	24.8169	68.156	81.4054	100.069
BnaA03g17980D	1.9839	1.19317	1.45259	3.04836	2.78227	3.69481	2.63525	1.85639	1.74815	0.744317	0.997893	0.640809
BnaA03g18010D	4.64382	2.93388	2.00335	3.412	2.71504	3.16374	4.62447	7.09846	4.68977	11.4163	12.3045	19.1665
BnaA03g18070D	0	0.149255	0	0.499422	0.187579	0.215474	1.75012	2.86253	4.87526	0.092986	1.21529	2.36809
BnaA03g18090D	13.0143	11.516	10.4743	7.41193	6.24141	6.50681	4.87696	3.85771	2.72841	0.249207	0	0.317724
BnaA03g18230D	2.63182	2.06736	1.67276	0.0354532	0.319491	0.0601928	0.999252	1.6266	3.46415	3.5764	2.96345	4.88737
BnaA03g18260D	1.01896	0.457199	0.654412	1.036	1.14565	1.4347	0.402436	0.388537	0.426642	0.0778558	0.0829802	0
BnaA03g18300D	3.27385	3.57283	2.5849	18.0136	9.50255	17.2908	4.39252	2.92045	1.45627	0.167099	0	0.535955
BnaA03g18340D	5.0903	5.20609	1.91062	8.11665	6.29872	4.11817	7.1645	10.5742	9.22051	71.3218	79.7919	73.3103
BnaA03g18410D	31.2954	36.9994	27.0432	28.8572	25.8728	29.3071	18.2951	13.2032	12.616	1.23022	1.73849	1.56957
BnaA03g18420D	0.369781	0.57459	0.339915	0.0953372	0.526951	0.121716	1.54099	2.73555	10.0148	9.30623	6.14762	12.5339
BnaA03g18460D	0	6.78e-07	0	2.73e-05	1.22912	0.215945	26.8605	38.6222	130.747	165.779	118.491	174.093
BnaA03g18480D	2.36571	4.26238	2.8878	2.42978	2.71629	2.57243	3.40731	5.52051	10.7888	18.9389	31.4244	60.7073
BnaA03g18600D	0.12039	0.227787	0.0860079	0.567368	0.187528	0.16108	13.2538	20.7756	31.2684	70.6944	61.406	81.85
BnaA03g18620D	1.50169	0.901087	1.03453	1.1648	0.511356	0.638297	2.21045	5.66092	8.90236	16.2077	12.687	12.6901
BnaA03g18640D	2.19541	2.28281	2.46636	2.47844	2.35456	2.69933	4.59572	6.73883	13.8742	37.4975	25.9523	22.9901
BnaA03g18670D	0.85799	0.721904	0.704931	0.424737	0.383785	0.731174	2.21964	4.64832	8.66947	19.9559	17.2896	18.8026
BnaA03g18680D	0.307939	0.752539	0	0.517705	0.593449	0.611216	2.53714	4.50181	11.7993	21.7615	17.5623	21.7233
BnaA03g18700D	3.9884	4.28625	5.94329	3.95829	4.21528	3.90722	6.47604	7.93354	12.0629	22.714	21.2648	19.1079
BnaA03g18710D	4324.57	4853.66	3739.96	336.07	323.695	307.358	1866.28	1355.53	1121.39	18.1053	32.5679	79.2527
BnaA03g18720D	1.16702	1.51475	1.75178	1.73786	1.75512	2.15022	1.51249	1.1632	0.736983	0.346408	0.228043	0.111602
BnaA03g18750D	0.244624	0.701727	0.622942	0.928126	0.777483	1.33976	0.827378	1.22636	0.713241	0.210374	0.075984	0.296618
BnaA03g18760D	0.953699	1.05938	0.433508	0.331056	0.286652	0.413055	0.270988	0.129157	0.07432	0.0633554	0.0695673	0.168968
BnaA03g18800D	1.88198	1.4044	0.874639	6.02272	5.42517	5.41942	0.768701	0.581588	0.546593	0.213087	0.340172	0
BnaA03g18830D	0.490063	0.700575	0.77886	1.74452	1.54126	2.508	0.205645	0.389432	0.183771	0.0936679	0.0512091	0.0997847
BnaA03g18840D	1.9727	0.269606	0.832515	25.4417	29.3973	22.8691	0.912721	1.82434	1.79331	1.63789	2.58602	3.4504
BnaA03g18860D	2.60955	1.83802	1.79522	3.03346	2.71259	4.0627	3.10893	5.58619	7.36245	18.5872	13.9789	13.9415
BnaA03g18870D	0.937819	0.306838	0.279592	0.77238	0.831502	1.20568	3.71396	9.50969	19.1363	38.3358	26.7324	33.2141
BnaA03g18890D	1.47964	2.91508	1.36407	0.330629	0.54912	0.366431	0.851143	0.831111	0.230328	0.0614533	0.0360593	0
BnaA03g18910D	1.3925	2.72467	4.58751	1.74518	3.46451	1.04364	29.6707	48.7984	84.5806	39.7949	23.2114	60.4948
BnaA03g18920D	0.96914	1.17867	1.56922	0.905206	1.36613	1.70174	0.720304	0.610965	0.711271	0.0318162	0.0344683	0.100682
BnaA03g18970D	2.92633	2.13804	1.10144	9.44475	6.69105	3.9258	1.65251	8.40057	4.11662	11.6773	12.2076	12.0883
BnaA03g19030D	3.4683	3.44005	2.43362	7.18246	8.02999	10.894	11.1837	11.8451	6.19933	1.40364	0.427883	1.47042
BnaA03g19060D	8.66933	7.24831	9.62738	4.75417	5.30425	4.93826	9.10211	4.97608	4.25788	0.273452	0.214579	0.302514
BnaA03g19090D	1.94893	2.26137	2.18495	1.75699	1.20833	1.88098	2.36424	1.5722	0.577327	0.0497054	0.272899	0.212947
BnaA03g19130D	14.6953	16.1469	18.3963	2.55041	2.98465	2.57501	0.172411	0.16359	0.363049	0	0.300347	0.0973381
BnaA03g19180D	0	0	0.14037	0	0	0	0.335552	1.40058	8.71205	21.0329	8.93505	12.3258
BnaA03g19220D	3.24064	2.67105	2.88212	3.18963	1.94532	2.66091	2.48885	1.78806	0.863396	0.918446	0.546341	0.533672
BnaA03g19230D	11.6525	7.862	7.55342	5.47034	5.34729	5.89642	6.2434	4.69481	2.53106	1.67405	1.18856	1.15826
BnaA03g19280D	5.0269	3.53715	3.48562	1.71532	2.1823	2.8211	3.30796	8.61995	12.2938	19.6905	21.2284	9.95485
BnaA03g19290D	3.20752	3.99895	1.67655	1.80091	1.75899	1.15014	1.35817	1.07257	0.889065	0.644864	0.501881	0
BnaA03g19320D	31.8115	42.966	57.0604	17.2139	20.3817	17.4368	77.4827	90.8463	117.148	48.7629	45.0472	55.6617
BnaA03g19340D	1.30851	0.43191	1.0089	2.37454	2.89034	2.10346	3.07148	6.12296	5.75727	6.68204	6.38857	10.6406
BnaA03g19350D	6.43372	5.19237	3.30417	1.1156	0.933931	1.24484	3.8198	2.90571	1.49795	0.154656	0.0621768	0.0548046
BnaA03g19400D	2.06023	3.46636	1.76588	0.336497	0.334467	0.347739	0.486966	0.627184	1.00248	0.0973543	0	0.10231
[truncated: 17,768 more rows]
