# Supplementary material for: Transcriptome Analysis Reveals the Complex Molecular Mechanisms of Brassica napus–Sclerotinia sclerotiorum Interactions
Source: Front Plant Sci. 2021 Oct 8;12:716935. doi: 10.3389/fpls.2021.716935 (PMC8531588; doi:10.3389/fpls.2021.716935)
Supplement: Supplementary file 6 [file Table_6.XLSX]

## Sheet: 6hpi vs 0hpi
Table S6	The annotation and enrichment of all different expression genes in B.napus at 6-, 24- and 48-hpi comparing to 0-hpi.
#ID	6hpi-1 Count	6hpi-2 Count	6hpi-3 Count	0hpi-1 Count	0hpi-2 Count	0hpi-3 Count	6hpi-1_FPKM	6hpi-2_FPKM	6hpi-3_FPKM	0hpi-1_FPKM	0hpi-2_FPKM	0hpi-3_FPKM	FDR	log2FC	regulated	COG_class	COG_class_annotation	GO_annotation	KEGG_annotation	KEGG_pathway_annotation	KOG_class	KOG_class_annotation	Pfam_annotation	Swiss-Prot_annotation	eggNOG_class	eggNOG_class_annotation	NR_annotation
BnaC01g11300D	822	618	642	3519	3518	2605	33.7159	24.7929	25.7423	140.269	142.063	97.6487	6.03033e-19	2.19556	up	[MG]	Cell wall/membrane/envelope biogenesis;; Carbohydrate transport and metabolism	Molecular Function: nucleotide binding (GO:0000166);; Cellular Component: mitochondrion (GO:0005739);; Cellular Component: vacuole (GO:0005773);; Cellular Component: chloroplast stroma (GO:0009570);; Biological Process: stomatal complex morphogenesis (GO:0010103);; Biological Process: mRNA modification (GO:0016556);;	--	--	[G]	Carbohydrate transport and metabolism	Complex I intermediate-associated protein 30 (CIA30);; NADH(P)-binding;; NmrA-like family;; NAD dependent epimerase/dehydratase family	Probable complex I intermediate-associated protein 30 GN=At1g17350 OS=Arabidopsis thaliana (Mouse-ear cress) PE=1 SV=2	G	Carbohydrate transport and metabolism	BnaC01g11300D [Brassica napus]
BnaC03g12840D	808	998	914	16	23	17	37.5374	46.3305	42.1957	0.796202	1.0707	0.787284	3.01002e-118	-5.61578	down	[RTKL]	General function prediction only;; Signal transduction mechanisms;; Transcription;; Replication, recombination and repair	Molecular Function: protein serine/threonine kinase activity (GO:0004674);; Molecular Function: ATP binding (GO:0005524);; Cellular Component: nucleus (GO:0005634);; Biological Process: protein phosphorylation (GO:0006468);; Biological Process: signal transduction (GO:0007165);;	--	--	[T]	Signal transduction mechanisms	Protein kinase domain;; Protein tyrosine kinase;; NAF domain;; Kinase-like	CBL-interacting serine/threonine-protein kinase 21 GN=MUA2.22 OS=Arabidopsis thaliana (Mouse-ear cress) PE=1 SV=1	T	Signal transduction mechanisms	BnaC03g12840D [Brassica napus]
BnaA03g04450D	22	23	28	7	1	6	1.3105	1.58866	1.64284	0.524089	0.127782	0.475363	0.000126285	-2.38878	down	--	--	--	--	--	--	--	--	--	S	Function unknown	BnaA03g04450D [Brassica napus]
BnaA09g33720D	875	687	560	3667	3689	2750	71.5769	56.0539	46.3637	294.885	300.092	228.408	1.01145e-19	2.23405	up	[G]	Carbohydrate transport and metabolism	Cellular Component: vacuole (GO:0005773);; Cellular Component: plasma membrane (GO:0005886);; Biological Process: glycolytic process (GO:0006096);; Biological Process: calcium ion transport (GO:0006816);; Biological Process: iron ion transport (GO:0006826);; Biological Process: water transport (GO:0006833);; Biological Process: hyperosmotic response (GO:0006972);; Biological Process: Golgi organi…	K09872|0|brp:103841267|aquaporin PIP2-1; K09872 aquaporin PIP (A)	--	[G]	Carbohydrate transport and metabolism	Major intrinsic protein	Aquaporin PIP2-1, N-terminally processed GN=F4P12.120 OS=Arabidopsis thaliana (Mouse-ear cress) PE=1 SV=1	P	Inorganic ion transport and metabolism	PREDICTED: aquaporin PIP2-1 [Brassica rapa]
BnaCnng34330D	44	128	100	1	10	22	3.03002	8.54828	6.75271	0.139201	0.724363	1.54997	0.000911325	-3.05034	down	--	--	Cellular Component: chloroplast (GO:0009507);;	--	--	--	--	Plant invertase/pectin methylesterase inhibitor	--	R	General function prediction only	BnaCnng34330D [Brassica napus]
BnaA03g52650D	309	397	398	29	15	22	34.3165	43.8996	44.5674	3.3234	1.79267	2.54149	3.54109e-57	-4.07369	down	--	--	Cellular Component: nucleus (GO:0005634);; Cellular Component: vacuolar membrane (GO:0005774);;	--	--	--	--	COPI associated protein	--	S	Function unknown	BnaA03g52650D [Brassica napus]
BnaA02g01870D	529	495	464	2636	2646	2347	15.9966	14.1082	13.8785	84.7915	86.6294	74.5604	3.9382e-32	2.34354	up	--	--	Cellular Component: chloroplast (GO:0009507);; Biological Process: chloroplast organization (GO:0009658);;	--	--	[R]	General function prediction only	PPR repeat family;; PPR repeat;; Pentatricopeptide repeat domain;; PPR repeat	Pentatricopeptide repeat-containing protein At5g13770, chloroplastic (Precursor) GN=At5g13770 OS=Arabidopsis thaliana (Mouse-ear cress) PE=2 SV=1	R	General function prediction only	PREDICTED: pentatricopeptide repeat-containing protein At5g13770, chloroplastic [Brassica rapa]
BnaC03g21190D	31	24	15	0	3	0	2.59052	2.40087	1.46799	0	0.692604	0	5.2404e-07	-4.57536	down	[R]	General function prediction only	Cellular Component: cytoplasm (GO:0005737);; Biological Process: toxin catabolic process (GO:0009407);; Biological Process: response to cyclopentenone (GO:0010583);; Molecular Function: oxidoreductase activity, acting on paired donors, with incorporation or reduction of molecular oxygen, 2-oxoglutarate as one donor, and incorporation of one atom each of oxygen into both donors (GO:0016706);; Biol…	--	--	[QR]	Secondary metabolites biosynthesis, transport and catabolism;; General function prediction only	non-haem dioxygenase in morphine synthesis N-terminal;; 2OG-Fe(II) oxygenase superfamily	Protein SRG1 GN=SRG1 OS=Arabidopsis thaliana (Mouse-ear cress) PE=2 SV=1	Q	Secondary metabolites biosynthesis, transport and catabolism	BnaC03g21190D [Brassica napus]
BnaCnng26370D	36	32	35	208	213	241	2.71553	2.10704	2.87467	26.9719	28.107	30.5801	7.1503e-28	2.6713	up	--	--	Biological Process: regulation of cyclin-dependent protein serine/threonine kinase activity (GO:0000079);; Molecular Function: cyclin-dependent protein serine/threonine kinase activity (GO:0004693);; Cellular Component: nucleus (GO:0005634);; Biological Process: stomatal lineage progression (GO:0010440);; Molecular Function: protein kinase binding (GO:0019901);;	--	--	[R]	General function prediction only	Cyclin;; Cyclin, N-terminal domain	Cyclin-U1-1 GN=CYCU1-1 OS=Arabidopsis thaliana (Mouse-ear cress) PE=1 SV=1	R	General function prediction only	BnaA05g19400D [Brassica napus]
Cole_newGene_5570	174	175	151	785	982	898	22.671	22.5864	19.8134	99.2079	125.865	113.389	1.31287e-35	2.3991	up	--	--	Biological Process: cytokinesis by cell plate formation (GO:0000911);; Molecular Function: protein binding (GO:0005515);; Cellular Component: nucleus (GO:0005634);; Biological Process: regulation of DNA replication (GO:0006275);; Biological Process: double-strand break repair (GO:0006302);; Biological Process: mitotic recombination (GO:0006312);; Biological Process: RNA processing (GO:0006396);; …	K02365|6.14785e-24|eus:EUTSA_v10029518mg|hypothetical protein; K02365 separase [EC:3.4.22.49] (A)	--	--	--	Peptidase family C50	Separase GN=F7H19.150 OS=Arabidopsis thaliana (Mouse-ear cress) PE=2 SV=1	D	Cell cycle control, cell division, chromosome partitioning	BnaC04g05300D [Brassica napus]
BnaC04g41700D	61	74	86	0	8	5	1.75025	2.0986	2.42713	0	0.250988	0.149553	2.31153e-19	-4.10193	down	[RTKL]	General function prediction only;; Signal transduction mechanisms;; Transcription;; Replication, recombination and repair	Molecular Function: protein serine/threonine kinase activity (GO:0004674);; Molecular Function: protein tyrosine kinase activity (GO:0004713);; Molecular Function: ATP binding (GO:0005524);; Cellular Component: plasma membrane (GO:0005886);; Biological Process: protein phosphorylation (GO:0006468);;	--	--	[T]	Signal transduction mechanisms	Protein tyrosine kinase;; Protein kinase domain;; Ethylene-responsive protein kinase Le-CTR1	Serine/threonine-protein kinase CTR1 GN=CTR1 OS=Arabidopsis thaliana (Mouse-ear cress) PE=1 SV=1	T	Signal transduction mechanisms	BnaC04g41700D [Brassica napus]
BnaA09g05170D	7	6	5	59	49	52	0.492577	0.4472	0.395247	3.90773	3.40533	3.77886	4.02773e-11	3.13635	up	--	--	Molecular Function: nucleotide binding (GO:0000166);; Molecular Function: protein binding (GO:0005515);; Cellular Component: cytoplasm (GO:0005737);; Cellular Component: heterotrimeric G-protein complex (GO:0005834);; Biological Process: chloroplast organization (GO:0009658);; Biological Process: response to UV-B (GO:0010224);; Biological Process: regulation of protein homodimerization activity (…	K10143|0|brp:103865631|WD repeat-containing protein RUP2; K10143 E3 ubiquitin-protein ligase RFWD2 [EC:6.3.2.19] (A)	Ubiquitin mediated proteolysis (ko04120);; Circadian rhythm - plant (ko04712)	--	--	WD domain, G-beta repeat	WD repeat-containing protein RUP2 GN=MRO11.23 OS=Arabidopsis thaliana (Mouse-ear cress) PE=1 SV=1	R	General function prediction only	BnaA09g05170D [Brassica napus]
BnaC03g60270D	6	3	5	125	88	84	0.694934	0.382692	0.567839	12.6419	8.91523	8.6915	1.91294e-18	4.39343	up	--	--	Molecular Function: sequence-specific DNA binding transcription factor activity (GO:0003700);; Cellular Component: nucleus (GO:0005634);; Biological Process: regulation of transcription, DNA-templated (GO:0006355);; Biological Process: circadian rhythm (GO:0007623);; Molecular Function: zinc ion binding (GO:0008270);; Biological Process: response to UV (GO:0009411);; Biological Process: flavonoid…	--	--	--	--	B-box zinc finger	B-box zinc finger protein 19 {ECO:0000303|PubMed:19920209} OS=Arabidopsis thaliana (Mouse-ear cress) PE=2 SV=1	S	Function unknown	BnaC03g60270D [Brassica napus]
BnaCnng16200D	18	11	11	74	62	72	1.03254	0.620416	0.631025	4.16509	3.44518	3.99252	1.12659e-09	2.36191	up	--	--	Cellular Component: nucleus (GO:0005634);; Cellular Component: plasma membrane (GO:0005886);;	--	--	--	--	--	--	S	Function unknown	BnaCnng16200D [Brassica napus]
BnaA07g28050D	532	647	249	2955	2794	2034	39.3847	47.6948	18.4561	219.884	206.502	148.727	3.33452e-14	2.42626	up	[QR]	Secondary metabolites biosynthesis, transport and catabolism;; General function prediction only	Molecular Function: methyltransferase activity (GO:0008168);;	--	--	[R]	General function prediction only	Methyltransferase domain;; Methyltransferase domain;; Methyltransferase domain;; ubiE/COQ5 methyltransferase family;; Methyltransferase domain;; Methyltransferase domain;; Methyltransferase domain;; Hypothetical methyltransferase	24-methylenesterol C-methyltransferase 2 GN=Smt2-1 OS=Oryza sativa subsp. japonica (Rice) PE=2 SV=2	R	General function prediction only	BnaA07g28050D [Brassica napus]
BnaC08g24360D	61	72	73	273	325	285	1.84396	2.20091	2.24765	8.23358	9.74179	8.80572	1.23891e-22	2.08744	up	[E]	Amino acid transport and metabolism	Cellular Component: cytosol (GO:0005829);; Biological Process: L-phenylalanine catabolic process (GO:0006559);; Biological Process: polyamine catabolic process (GO:0006598);; Biological Process: defense response (GO:0006952);; Biological Process: response to oxidative stress (GO:0006979);; Biological Process: response to wounding (GO:0009611);; Biological Process: cinnamic acid biosynthetic proce…	K10775|0|brp:103841251|phenylalanine ammonia-lyase 2; K10775 phenylalanine ammonia-lyase [EC:4.3.1.24] (A)	Phenylalanine metabolism (ko00360);; Phenylpropanoid biosynthesis (ko00940)	[Q]	Secondary metabolites biosynthesis, transport and catabolism	Aromatic amino acid lyase	Phenylalanine ammonia-lyase 2 GN=PAL2 OS=Arabidopsis thaliana (Mouse-ear cress) PE=1 SV=2	E	Amino acid transport and metabolism	BnaC08g24360D [Brassica napus]
BnaA09g51440D	15	15	10	206	271	193	0.829759	0.825987	0.536077	11.0046	14.4145	10.0341	1.78339e-29	4.04801	up	--	--	Molecular Function: endonuclease activity (GO:0004519);; Molecular Function: exonuclease activity (GO:0004527);; Molecular Function: calcium ion binding (GO:0005509);; Cellular Component: nucleus (GO:0005634);; Biological Process: metabolic process (GO:0008152);; Biological Process: response to cold (GO:0009409);;	--	--	[K]	Transcription	Endonuclease/Exonuclease/phosphatase family	Uncharacterized calcium-binding protein At1g02270 GN=At1g02270 OS=Arabidopsis thaliana (Mouse-ear cress) PE=2 SV=2	K	Transcription	BnaA09g51440D [Brassica napus]
BnaA03g50840D	21	19	26	99	147	103	0.791922	0.688133	0.97348	3.58947	5.4257	3.78238	6.25752e-11	2.39043	up	[I]	Lipid transport and metabolism	Molecular Function: biotin carboxylase activity (GO:0004075);; Molecular Function: methylcrotonoyl-CoA carboxylase activity (GO:0004485);; Cellular Component: mitochondrial matrix (GO:0005759);; Biological Process: leucine catabolic process (GO:0006552);; Molecular Function: zinc ion binding (GO:0008270);; Biological Process: virus induced gene silencing (GO:0009616);; Biological Process: vegetat…	K01969|0|brp:103862316|methylcrotonoyl-CoA carboxylase beta chain, mitochondrial; K01969 3-methylcrotonyl-CoA carboxylase beta subunit [EC:6.4.1.4] (A)	Valine, leucine and isoleucine degradation (ko00280)	[EI]	Amino acid transport and metabolism;; Lipid transport and metabolism	Carboxyl transferase domain	Methylcrotonoyl-CoA carboxylase beta chain, mitochondrial (Precursor) OS=Arabidopsis thaliana (Mouse-ear cress) PE=2 SV=1	EI	Amino acid transport and metabolism;; Lipid transport and metabolism	BnaA03g50840D [Brassica napus]
BnaA08g17040D	11	7	10	44	35	42	0.537991	0.41623	0.52286	2.29025	1.86088	2.11258	1.62286e-05	2.09894	up	--	--	Cellular Component: nucleus (GO:0005634);; Biological Process: tryptophan catabolic process (GO:0006569);; Biological Process: indoleacetic acid biosynthetic process (GO:0009684);;	--	--	--	--	Arabidopsis phospholipase-like protein (PEARLI 4)	--	S	Function unknown	BnaA08g17040D [Brassica napus]
BnaC06g23560D	42	65	24	359	415	285	2.29043	3.48202	1.32259	19.0269	22.1384	15.3452	1.63754e-20	2.9957	up	[I]	Lipid transport and metabolism	Cellular Component: cytoplasm (GO:0005737);; Biological Process: response to cold (GO:0009409);; Biological Process: response to water deprivation (GO:0009414);; Biological Process: response to abscisic acid (GO:0009737);; Molecular Function: hydrolase activity (GO:0016787);; Biological Process: hyperosmotic salinity response (GO:0042538);; Biological Process: cell wall biogenesis (GO:0042546);;	--	--	[I]	Lipid transport and metabolism	Putative lysophospholipase;; Alpha/beta hydrolase family;; Alpha/beta hydrolase family;; alpha/beta hydrolase fold	Caffeoylshikimate esterase GN=CSE OS=Arabidopsis thaliana (Mouse-ear cress) PE=1 SV=1	I	Lipid transport and metabolism	BnaC06g23560D [Brassica napus]
BnaC03g08840D	0	0	0	194	147	124	0	0	0	51.5552	41.7068	36.2227	1.51728e-31	Inf	up	--	--	Molecular Function: nutrient reservoir activity (GO:0045735);;	--	--	--	--	Protease inhibitor/seed storage/LTP family	Napin embryo-specific large chain (Precursor) OS=Brassica napus (Rape) PE=2 SV=1	R	General function prediction only	BnaC03g08840D [Brassica napus]
BnaA03g38920D	2917	3946	4110	363	506	673	971.907	1255.54	1415.63	114.361	165.802	221.689	6.43775e-25	-2.84114	down	--	--	Cellular Component: nucleus (GO:0005634);; Cellular Component: chloroplast (GO:0009507);; Biological Process: embryo development ending in seed dormancy (GO:0009793);; Biological Process: defense response to fungus (GO:0050832);;	--	--	--	--	--	--	S	Function unknown	BnaA03g38920D [Brassica napus]
BnaC07g18710D	189	163	213	35	30	37	7.82804	6.7688	8.9208	1.45231	1.24289	1.55177	1.22113e-22	-2.48056	down	[RTKL]	General function prediction only;; Signal transduction mechanisms;; Transcription;; Replication, recombination and repair	Molecular Function: protein serine/threonine kinase activity (GO:0004674);; Molecular Function: ATP binding (GO:0005524);; Cellular Component: plasma membrane (GO:0005886);; Biological Process: protein phosphorylation (GO:0006468);; Biological Process: transmembrane receptor protein tyrosine kinase signaling pathway (GO:0007169);; Biological Process: systemic acquired resistance (GO:0009627);; Bi…	--	--	--	--	Protein tyrosine kinase;; Leucine rich repeat;; Protein kinase domain;; Leucine Rich repeats (2 copies);; Leucine Rich Repeat;; Leucine rich repeat;; Leucine Rich repeat	Probable LRR receptor-like serine/threonine-protein kinase At2g24230 (Precursor) GN=At2g24230 OS=Arabidopsis thaliana (Mouse-ear cress) PE=2 SV=1	T	Signal transduction mechanisms	BnaC07g18710D [Brassica napus]
BnaC08g45810D	55	33	37	217	184	177	5.55799	3.01585	3.45816	21.2917	17.9356	16.8572	3.69177e-19	2.19299	up	--	--	Cellular Component: nucleus (GO:0005634);; Cellular Component: plastid (GO:0009536);; Biological Process: secondary shoot formation (GO:0010223);; Biological Process: strigolactone biosynthetic process (GO:1901601);;	K17911|0|brp:103843711|beta-carotene isomerase D27, chloroplastic; K17911 beta-carotene isomerase [EC:5.2.1.14] (A)	Carotenoid biosynthesis (ko00906)	--	--	Domain of unknown function (DUF4033)	Beta-carotene isomerase D27, chloroplastic (Precursor) GN=D27 OS=Arabidopsis thaliana (Mouse-ear cress) PE=1 SV=1	R	General function prediction only	BnaC08g45810D [Brassica napus]
BnaC06g29540D	87	64	93	11	3	9	5.46488	3.95871	5.80092	0.693151	0.217572	0.568955	1.96204e-17	-3.4156	down	[S]	Function unknown	Biological Process: response to molecule of bacterial origin (GO:0002237);; Cellular Component: plasma membrane (GO:0005886);; Biological Process: signal transduction (GO:0007165);; Biological Process: stomatal complex morphogenesis (GO:0010103);; Biological Process: stamen development (GO:0048443);;	--	--	[R]	General function prediction only	Leucine Rich repeats (2 copies);; Leucine rich repeat;; Leucine Rich Repeat;; Leucine rich repeat;; Leucine Rich repeat	Piriformospora indica-insensitive protein 2 (Precursor) GN=PII-2 OS=Arabidopsis thaliana (Mouse-ear cress) PE=2 SV=1	R	General function prediction only	BnaC06g29540D [Brassica napus]
BnaA06g32020D	31	26	28	88	158	154	1.80189	1.67922	1.73339	5.0712	8.9693	8.991	2.78905e-06	2.21986	up	--	--	Molecular Function: beta-1,4-mannosylglycoprotein 4-beta-N-acetylglucosaminyltransferase activity (GO:0003830);; Cellular Component: Golgi apparatus (GO:0005794);; Biological Process: protein N-linked glycosylation (GO:0006487);; Cellular Component: membrane (GO:0016020);;	K00737|0|brp:103875208|beta-1,4-mannosyl-glycoprotein 4-beta-N-acetylglucosaminyltransferase; K00737 beta-1,4-mannosyl-glycoprotein beta-1,4-N-acetylglucosaminyltransferase [EC:2.4.1.144] (A)	N-Glycan biosynthesis (ko00510)	--	--	Glycosyltransferase family 17	--	G	Carbohydrate transport and metabolism	BnaA06g32020D [Brassica napus]
BnaA05g05860D	2	5	7	28	49	41	0.230532	0.458129	0.596454	2.10334	3.82196	3.25839	1.54728e-08	3.07011	up	--	--	Molecular Function: aspartic-type endopeptidase activity (GO:0004190);; Cellular Component: extracellular region (GO:0005576);; Biological Process: proteolysis (GO:0006508);;	--	--	[O]	Posttranslational modification, protein turnover, chaperones	Xylanase inhibitor C-terminal;; Xylanase inhibitor N-terminal;; Eukaryotic aspartyl protease	Aspartic proteinase PCS1 (Precursor) GN=T7H20.240 OS=Arabidopsis thaliana (Mouse-ear cress) PE=2 SV=1	O	Posttranslational modification, protein turnover, chaperones	BnaA05g05860D [Brassica napus]
BnaC03g69740D	381	346	408	61	47	67	18.0351	16.2432	19.2756	2.93612	2.28131	3.17035	1.23768e-37	-2.70831	down	[Q]	Secondary metabolites biosynthesis, transport and catabolism	Molecular Function: copper ion binding (GO:0005507);; Cellular Component: extracellular region (GO:0005576);; Biological Process: nitric oxide biosynthetic process (GO:0006809);; Molecular Function: primary amine oxidase activity (GO:0008131);; Biological Process: amine metabolic process (GO:0009308);; Biological Process: abscisic acid-activated signaling pathway (GO:0009738);; Molecular Function…	K00276|0|brp:103848201|primary amine oxidase; K00276 primary-amine oxidase [EC:1.4.3.21] (A)	Glycine, serine and threonine metabolism (ko00260);; Tyrosine metabolism (ko00350);; Phenylalanine metabolism (ko00360);; beta-Alanine metabolism (ko00410);; Isoquinoline alkaloid biosynthesis (ko00950);; Tropane, piperidine and pyridine alkaloid biosynthesis (ko00960)	[Q]	Secondary metabolites biosynthesis, transport and catabolism	Copper amine oxidase, enzyme domain;; Copper amine oxidase, N3 domain	Primary amine oxidase (Precursor) GN=At1g62810 OS=Arabidopsis thaliana (Mouse-ear cress) PE=2 SV=1	Q	Secondary metabolites biosynthesis, transport and catabolism	BnaC03g69740D [Brassica napus]
BnaAnng38950D	383	323	329	2005	2218	1910	35.0558	29.0475	30.3702	179.955	199.522	170.219	6.49369e-38	2.55212	up	[G]	Carbohydrate transport and metabolism	Biological Process: response to hypoxia (GO:0001666);; Molecular Function: protein binding (GO:0005515);; Molecular Function: starch synthase activity (GO:0009011);; Biological Process: glucan biosynthetic process (GO:0009250);; Cellular Component: chloroplast (GO:0009507);; Biological Process: myo-inositol hexakisphosphate biosynthetic process (GO:0010264);; Biological Process: galactolipid bios…	K13679|0|brp:103874772|probable granule-bound starch synthase 1, chloroplastic/amyloplastic; K13679 granule-bound starch synthase [EC:2.4.1.242] (A)	--	--	--	Starch synthase catalytic domain	Probable granule-bound starch synthase 1, chloroplastic/amyloplastic (Precursor) GN=WAXY OS=Arabidopsis thaliana (Mouse-ear cress) PE=2 SV=1	M	Cell wall/membrane/envelope biogenesis	PREDICTED: probable granule-bound starch synthase 1, chloroplastic/amyloplastic [Brassica rapa]
BnaA03g26230D	162	187	203	14	19	29	22.0698	25.4769	28.3953	1.93441	2.62737	4.08165	1.00286e-30	-3.16465	down	--	--	Cellular Component: vacuolar membrane (GO:0005774);; Cellular Component: chloroplast (GO:0009507);; Biological Process: root hair elongation (GO:0048767);;	--	--	--	--	Protein of unknown function, DUF538	--	R	General function prediction only	BnaA03g26230D [Brassica napus]
BnaA05g01090D	19	17	9	187	163	130	0.980372	0.880554	0.480332	9.44544	8.25311	6.58409	1.45219e-23	3.39535	up	[T]	Signal transduction mechanisms	Molecular Function: phosphorelay response regulator activity (GO:0000156);; Biological Process: phosphorelay signal transduction system (GO:0000160);; Molecular Function: DNA binding (GO:0003677);; Molecular Function: protein binding (GO:0005515);; Cellular Component: nucleus (GO:0005634);; Biological Process: circadian rhythm (GO:0007623);; Biological Process: response to temperature stimulus (G…	--	--	[K]	Transcription	Response regulator receiver domain;; CCT motif	Two-component response regulator-like APRR9 GN=APRR9 OS=Arabidopsis thaliana (Mouse-ear cress) PE=1 SV=2	K	Transcription	BnaA05g01090D [Brassica napus]
BnaC05g38270D	176	126	176	738	760	650	4.72023	3.26931	4.72339	20.344	20.4385	17.1457	2.90045e-29	2.15497	up	[R]	General function prediction only	Molecular Function: protein kinase activity (GO:0004672);; Molecular Function: signal transducer activity (GO:0004871);; Molecular Function: ATP binding (GO:0005524);; Cellular Component: nucleus (GO:0005634);; Cellular Component: heterotrimeric G-protein complex (GO:0005834);; Biological Process: DNA repair (GO:0006281);; Biological Process: protein phosphorylation (GO:0006468);; Biological Proc…	--	--	--	--	WD domain, G-beta repeat;; Protein kinase domain	Protein SPA1-RELATED 3 GN=SPA3 OS=Arabidopsis thaliana (Mouse-ear cress) PE=1 SV=1	J	Translation, ribosomal structure and biogenesis	BnaC05g38270D [Brassica napus]
BnaC09g37040D	946	1011	1194	179	149	155	28.3217	30.1364	35.5709	5.3432	4.4202	4.6172	4.48358e-44	-2.71631	down	[M]	Cell wall/membrane/envelope biogenesis	Biological Process: microtubule cytoskeleton organization (GO:0000226);; Biological Process: mitotic cell cycle (GO:0000278);; Biological Process: cytokinesis by cell plate formation (GO:0000911);; Biological Process: response to hypoxia (GO:0001666);; Molecular Function: double-stranded RNA binding (GO:0003725);; Molecular Function: ribonuclease III activity (GO:0004525);; Molecular Function: pr…	K00695|0|brp:103845641|sucrose synthase 1; K00695 sucrose synthase [EC:2.4.1.13] (A)	Starch and sucrose metabolism (ko00500)	[M]	Cell wall/membrane/envelope biogenesis	Sucrose synthase;; Glycosyl transferases group 1;; Glycosyl transferases group 1	Sucrose synthase 1 GN=SUS1 OS=Arabidopsis thaliana (Mouse-ear cress) PE=1 SV=3	M	Cell wall/membrane/envelope biogenesis	BnaC09g37040D [Brassica napus]
BnaC07g07540D	627	626	573	4445	5163	2984	19.2607	19.159	17.3743	138.212	159.243	90.781	1.43491e-10	2.77019	up	[R]	General function prediction only	Molecular Function: protein kinase activity (GO:0004672);; Molecular Function: ATP binding (GO:0005524);; Cellular Component: plasma membrane (GO:0005886);; Biological Process: protein phosphorylation (GO:0006468);; Cellular Component: chloroplast (GO:0009507);; Biological Process: response to sucrose (GO:0009744);; Biological Process: flavonoid biosynthetic process (GO:0009813);; Biological Proc…	K08869|0|brp:103828682|uncharacterized aarF domain-containing protein kinase At1g71810, chloroplastic; K08869 aarF domain-containing kinase (A)	--	[R]	General function prediction only	ABC1 family;; Phosphotransferase enzyme family	Uncharacterized aarF domain-containing protein kinase At1g79600, chloroplastic (Precursor) GN=At1g79600 OS=Arabidopsis thaliana (Mouse-ear cress) PE=2 SV=1	R	General function prediction only	BnaC07g07540D [Brassica napus]
BnaA04g14220D	100	63	64	376	390	249	9.3565	5.81821	5.99661	35.1565	36.4163	23.0615	3.42249e-09	2.1428	up	[C]	Energy production and conversion	Molecular Function: 3-chloroallyl aldehyde dehydrogenase activity (GO:0004028);; Cellular Component: cytoplasm (GO:0005737);; Molecular Function: glyceraldehyde-3-phosphate dehydrogenase (NADP+) (non-phosphorylating) activity (GO:0008886);; Biological Process: chloroplast relocation (GO:0009902);; Biological Process: cysteine biosynthetic process (GO:0019344);; Biological Process: oxidation-reduc…	K00131|0|brp:103842267|NADP-dependent glyceraldehyde-3-phosphate dehydrogenase-like; K00131 glyceraldehyde-3-phosphate dehydrogenase (NADP+) [EC:1.2.1.9] (A)	Glycolysis / Gluconeogenesis (ko00010);; Pentose phosphate pathway (ko00030);; Carbon metabolism (ko01200)	[C]	Energy production and conversion	Aldehyde dehydrogenase family	NADP-dependent glyceraldehyde-3-phosphate dehydrogenase GN=F27D4.18 OS=Arabidopsis thaliana (Mouse-ear cress) PE=1 SV=2	C	Energy production and conversion	BnaA04g14220D [Brassica napus]
BnaA08g01780D	167	212	246	7	15	0	6.54588	8.14997	9.48926	0.291095	0.619014	0	1.41707e-35	-4.84487	down	[RTKL]	General function prediction only;; Signal transduction mechanisms;; Transcription;; Replication, recombination and repair	Molecular Function: protein serine/threonine kinase activity (GO:0004674);; Molecular Function: protein tyrosine kinase activity (GO:0004713);; Molecular Function: ATP binding (GO:0005524);; Cellular Component: plasma membrane (GO:0005886);; Biological Process: protein phosphorylation (GO:0006468);; Biological Process: microtubule nucleation (GO:0007020);; Biological Process: cell wall macromolec…	--	--	--	--	Protein tyrosine kinase;; Protein kinase domain;; LysM domain	LysM domain receptor-like kinase 3 (Precursor) GN=LYK3 OS=Arabidopsis thaliana (Mouse-ear cress) PE=2 SV=1	T	Signal transduction mechanisms	BnaA08g01780D [Brassica napus]
BnaA07g09060D	135	178	163	39	39	36	7.26267	9.46961	8.78923	2.04191	2.06508	1.94862	2.15149e-15	-2.07408	down	--	--	Cellular Component: Golgi apparatus (GO:0005794);; Biological Process: carbohydrate biosynthetic process (GO:0016051);; Biological Process: sterol biosynthetic process (GO:0016126);; Molecular Function: polygalacturonate 4-alpha-galacturonosyltransferase activity (GO:0047262);;	--	--	--	--	Glycosyl transferase family 8	Probable galacturonosyltransferase-like 8 GN=F3I6.10 OS=Arabidopsis thaliana (Mouse-ear cress) PE=2 SV=1	G	Carbohydrate transport and metabolism	BnaA07g09060D [Brassica napus]
BnaA05g11360D	19	40	33	299	392	465	2.282	4.71957	4.08415	34.6666	45.9955	55.0666	3.27173e-19	3.64148	up	--	--	Molecular Function: sequence-specific DNA binding transcription factor activity (GO:0003700);; Cellular Component: nucleus (GO:0005634);; Biological Process: regulation of transcription, DNA-templated (GO:0006355);; Molecular Function: zinc ion binding (GO:0008270);; Biological Process: response to sucrose (GO:0009744);; Biological Process: response to UV-B (GO:0010224);; Biological Process: myo-…	--	--	--	--	B-box zinc finger	B-box zinc finger protein 25 {ECO:0000303|PubMed:19920209} GN=At2g31380 OS=Arabidopsis thaliana (Mouse-ear cress) PE=1 SV=2	S	Function unknown	BnaA05g11360D [Brassica napus]
BnaA10g00430D	5	2	0	29	40	33	0.81893	0.304974	0.08869	4.08359	5.62356	4.68492	1.10952e-09	3.83273	up	--	--	Biological Process: response to superoxide (GO:0000303);; Molecular Function: DNA binding (GO:0003677);; Molecular Function: sequence-specific DNA binding transcription factor activity (GO:0003700);; Cellular Component: nucleus (GO:0005634);; Biological Process: regulation of transcription, DNA-templated (GO:0006355);; Biological Process: response to salt stress (GO:0009651);; Biological Process:…	--	--	[O]	Posttranslational modification, protein turnover, chaperones	Myb-like DNA-binding domain	Protein REVEILLE 3 GN=F22L4.18 OS=Arabidopsis thaliana (Mouse-ear cress) PE=2 SV=1	K	Transcription	PREDICTED: protein REVEILLE 3 [Brassica rapa]
BnaC08g11300D	5	5	5	33	17	25	0.647328	0.639453	0.714566	4.1562	2.19926	3.10682	0.000175967	2.31049	up	--	--	Molecular Function: purine nucleobase transmembrane transporter activity (GO:0005345);; Cellular Component: cytoplasm (GO:0005737);; Biological Process: purine nucleobase transport (GO:0006863);; Biological Process: response to nematode (GO:0009624);; Biological Process: nucleobase-containing compound transport (GO:0015931);; Cellular Component: integral component of membrane (GO:0016021);;	--	--	--	--	Triose-phosphate Transporter family	Probable purine permease 10 GN=PUP10 OS=Arabidopsis thaliana (Mouse-ear cress) PE=2 SV=2	P	Inorganic ion transport and metabolism	BnaC08g11300D [Brassica napus]
BnaA10g24070D	50	72	42	14	1	8	6.94134	9.86013	5.60014	1.98208	0.238825	1.10397	7.09196e-07	-2.84471	down	--	--	Biological Process: MAPK cascade (GO:0000165);; Cellular Component: Golgi apparatus (GO:0005794);; Biological Process: protein targeting to membrane (GO:0006612);; Biological Process: amino acid transport (GO:0006865);; Biological Process: response to cold (GO:0009409);; Cellular Component: plant-type cell wall (GO:0009505);; Cellular Component: plasmodesma (GO:0009506);; Biological Process: absc…	--	--	--	--	Leucine Rich Repeat;; Leucine Rich repeats (2 copies);; Leucine rich repeat;; Leucine rich repeat N-terminal domain;; Leucine Rich repeat;; Leucine rich repeat	Polygalacturonase inhibitor 1 (Precursor) GN=PGIP1 OS=Arabidopsis thaliana (Mouse-ear cress) PE=2 SV=1	R	General function prediction only	BnaA10g24070D [Brassica napus]
BnaC05g04880D	508	727	611	106	85	75	20.3782	33.9917	25.3392	4.21479	2.6501	2.30946	1.11868e-21	-2.80708	down	--	--	Cellular Component: mitochondrion (GO:0005739);; Biological Process: meiotic DNA double-strand break formation (GO:0042138);;	--	--	--	--	--	--	S	Function unknown	BnaC05g04880D [Brassica napus]
BnaC03g27100D	330	893	1097	52	81	69	14.6832	39.0902	47.2948	2.31895	3.62734	2.95064	0.000316702	-3.52762	down	--	--	Molecular Function: magnesium ion binding (GO:0000287);; Molecular Function: alpha,alpha-trehalose-phosphate synthase (UDP-forming) activity (GO:0003825);; Molecular Function: trehalose-phosphatase activity (GO:0004805);; Cellular Component: nucleus (GO:0005634);; Biological Process: trehalose biosynthetic process (GO:0005992);; Cellular Component: chloroplast (GO:0009507);; Biological Process: r…	--	--	--	--	Terpene synthase family, metal binding domain;; Terpene synthase, N-terminal domain	Tricyclene synthase, chloroplastic (Precursor) GN=TPS10 OS=Arabidopsis thaliana (Mouse-ear cress) PE=2 SV=1	R	General function prediction only	BnaC03g27100D [Brassica napus]
BnaA08g17800D	276	245	290	1291	1382	966	18.4654	16.2622	19.3319	85.2196	92.2228	64.4394	4.03812e-16	2.15239	up	[R]	General function prediction only	Cellular Component: chloroplast (GO:0009507);; Biological Process: photosystem II assembly (GO:0010207);; Biological Process: myo-inositol hexakisphosphate biosynthetic process (GO:0010264);; Molecular Function: hydrolase activity (GO:0016787);;	--	--	--	--	Beta-lactamase superfamily domain	--	S	Function unknown	BnaA08g17800D [Brassica napus]
BnaA01g16230D	0	0	0	93	44	77	0	0	0	21.7167	10.8571	19.5953	1.85752e-13	Inf	up	--	--	Molecular Function: nutrient reservoir activity (GO:0045735);;	--	--	--	--	--	Napin large chain (Precursor) GN=NAP1 OS=Brassica napus (Rape) PE=2 SV=1	R	General function prediction only	BnaA01g16230D [Brassica napus]
BnaA08g19150D	5	6	7	39	42	36	0.149566	0.199019	0.216815	1.15539	1.24108	1.13791	2.67528e-07	2.68974	up	--	--	Cellular Component: nucleus (GO:0005634);; Molecular Function: zinc ion binding (GO:0008270);;	K16285|7.63506e-47|brp:103835428|E3 ubiquitin-protein ligase EL5-like; K16285 RING/U-box domain-containing protein (A)	--	[O]	Posttranslational modification, protein turnover, chaperones	Ring finger domain;; Zinc finger, C3HC4 type (RING finger)	E3 ubiquitin-protein ligase RHA2A GN=RHA2A OS=Arabidopsis thaliana (Mouse-ear cress) PE=1 SV=1	O	Posttranslational modification, protein turnover, chaperones	BnaA08g19150D [Brassica napus]
BnaC09g49020D	70	50	49	297	316	271	2.14891	1.52367	1.50411	9.15475	9.70427	8.28156	1.08285e-27	2.37049	up	[V]	Defense mechanisms	Molecular Function: ATP binding (GO:0005524);; Cellular Component: mitochondrion (GO:0005739);; Cellular Component: plasma membrane (GO:0005886);; Biological Process: ATP catabolic process (GO:0006200);; Biological Process: response to water deprivation (GO:0009414);; Biological Process: transpiration (GO:0010148);; Molecular Function: ATPase activity, coupled to transmembrane movement of substan…	--	--	[Q]	Secondary metabolites biosynthesis, transport and catabolism	ABC-2 type transporter;; ABC transporter;; ABC-2 family transporter protein	ABC transporter G family member 22 GN=F15M7.6 OS=Arabidopsis thaliana (Mouse-ear cress) PE=1 SV=1	Q	Secondary metabolites biosynthesis, transport and catabolism	BnaC09g49020D [Brassica napus]
BnaC03g35290D	411	476	460	35	44	84	32.8471	38.1053	37.4019	2.86195	3.59982	6.79912	1.35073e-47	-3.05751	down	--	--	Cellular Component: extracellular region (GO:0005576);; Cellular Component: vacuole (GO:0005773);;	--	--	--	--	Protein of unknown function, DUF538	--	R	General function prediction only	BnaC03g35290D [Brassica napus]
BnaA01g07340D	131	129	108	18	24	33	8.22862	8.07756	6.73926	1.17195	1.5534	2.04957	8.46757e-15	-2.30908	down	[QR]	Secondary metabolites biosynthesis, transport and catabolism;; General function prediction only	Molecular Function: protein binding (GO:0005515);; Cellular Component: nucleolus (GO:0005730);; Cellular Component: cytosol (GO:0005829);; Biological Process: regulation of flower development (GO:0009909);; Molecular Function: protein-arginine N-methyltransferase activity (GO:0016274);; Biological Process: histone lysine methylation (GO:0034968);; Biological Process: peptidyl-arginine N-methylati…	K11434|0|brp:103853479|protein arginine N-methyltransferase 1.1; K11434 protein arginine N-methyltransferase 1 [EC:2.1.1.-] (A)	--	[OKT]	Posttranslational modification, protein turnover, chaperones;; Transcription;; Signal transduction mechanisms	Ribosomal protein L11 methyltransferase (PrmA);; Methyltransferase domain;; Methyltransferase domain;; Methyltransferase domain;; PRMT5 arginine-N-methyltransferase;; Methyltransferase domain;; Methyltransferase small domain;; Met-10+ like-protein	Protein arginine N-methyltransferase 1.1 GN=At4g29510 OS=Arabidopsis thaliana (Mouse-ear cress) PE=1 SV=1	KOT	Transcription;; Posttranslational modification, protein turnover, chaperones;; Signal transduction mechanisms	PREDICTED: protein arginine N-methyltransferase 1.1 [Brassica rapa]
BnaC05g43440D	37	97	81	549	827	640	1.40912	3.61791	3.06628	20.1935	30.6896	23.5913	1.365e-18	3.21901	up	--	--	Cellular Component: plasma membrane (GO:0005886);; Biological Process: transport (GO:0006810);;	--	--	--	--	Fusaric acid resistance protein family;; Fusaric acid resistance protein-like	--	S	Function unknown	BnaC05g43440D [Brassica napus]
BnaC03g51830D	3	8	3	18	37	34	0.094549	0.227474	0.0960692	0.479908	0.945328	0.868375	5.4899e-05	2.65197	up	[S]	Function unknown	Biological Process: cell fate specification (GO:0001708);; Biological Process: response to molecule of bacterial origin (GO:0002237);; Molecular Function: protein serine/threonine kinase activity (GO:0004674);; Molecular Function: protein tyrosine kinase activity (GO:0004713);; Molecular Function: ATP binding (GO:0005524);; Cellular Component: extracellular region (GO:0005576);; Biological Proces…	--	--	--	--	Protein kinase domain;; Leucine Rich repeats (2 copies);; Protein tyrosine kinase;; Leucine rich repeat;; Leucine Rich Repeat;; Leucine Rich repeat;; Leucine rich repeat;; Leucine rich repeat N-terminal domain	LRR receptor-like serine/threonine-protein kinase ERL1 {ECO:0000303|PubMed:14985254} (Precursor) OS=Arabidopsis thaliana (Mouse-ear cress) PE=1 SV=1	R	General function prediction only	BnaC03g51830D [Brassica napus]
BnaC01g39730D	98	97	109	18	15	16	13.8166	13.5003	15.4514	2.51517	2.19446	2.22122	2.82793e-15	-2.64486	down	--	--	Cellular Component: endoplasmic reticulum membrane (GO:0005789);; Cellular Component: Golgi apparatus (GO:0005794);; Biological Process: intracellular protein transport (GO:0006886);; Molecular Function: protein transmembrane transporter activity (GO:0008320);; Cellular Component: integral component of membrane (GO:0016021);; Cellular Component: ER to Golgi transport vesicle (GO:0030134);; Biolog…	--	--	[U]	Intracellular trafficking, secretion, and vesicular transport	emp24/gp25L/p24 family/GOLD	Transmembrane emp24 domain-containing protein p24beta2 (Precursor) GN=At3g07680 OS=Arabidopsis thaliana (Mouse-ear cress) PE=1 SV=1	U	Intracellular trafficking, secretion, and vesicular transport	BnaC01g39730D [Brassica napus]
BnaC03g40410D	145	172	203	0	23	21	11.5688	13.6226	16.2064	0	1.80835	1.69975	2.90045e-29	-3.5756	down	--	--	Cellular Component: plasma membrane (GO:0005886);; Biological Process: gibberellic acid mediated signaling pathway (GO:0009740);; Biological Process: seed dormancy process (GO:0010162);; Cellular Component: anchored component of membrane (GO:0031225);;	--	--	--	--	--	Uncharacterized GPI-anchored protein At4g28100 (Precursor) GN=At4g28100 OS=Arabidopsis thaliana (Mouse-ear cress) PE=1 SV=1	R	General function prediction only	BnaC03g40410D [Brassica napus]
BnaA02g17480D	481	448	505	2520	1954	2515	29.9548	27.6882	31.8008	150.847	119.868	158.651	1.00372e-24	2.27349	up	--	--	Cellular Component: extracellular region (GO:0005576);; Cellular Component: anchored component of membrane (GO:0031225);; Biological Process: response to other organism (GO:0051707);;	--	--	--	--	Thaumatin family	Thaumatin-like protein 1 (Precursor) OS=Prunus persica (Peach) PE=2 SV=1	R	General function prediction only	thaumatin-like protein 1b precursor [Brassica rapa]
BnaC06g22530D	50	38	38	5	12	5	1.89789	1.40453	1.43032	0.203671	0.479888	0.210108	3.09837e-07	-2.53695	down	[C]	Energy production and conversion	Molecular Function: iron ion binding (GO:0005506);; Cellular Component: mitochondrion (GO:0005739);; Molecular Function: FMN binding (GO:0010181);; Molecular Function: oxidoreductase activity (GO:0016491);; Molecular Function: iron-sulfur cluster binding (GO:0051536);; Biological Process: oxidation-reduction process (GO:0055114);;	K15449|0|brp:103830661|S-adenosyl-L-methionine-dependent tRNA 4-demethylwyosine synthase-like; K15449 tRNA wybutosine-synthesizing protein 1 [EC:4.1.3.44] (A)	--	[C]	Energy production and conversion	Radical SAM superfamily;; Wyosine base formation	S-adenosyl-L-methionine-dependent tRNA 4-demethylwyosine synthase GN=TYW1 OS=Arabidopsis thaliana (Mouse-ear cress) PE=2 SV=1	C	Energy production and conversion	BnaC06g22530D [Brassica napus]
BnaA02g36000D	13	22	20	3	3	5	1.00101	1.57878	1.46294	0.266672	0.258589	0.392097	0.000949443	-2.33092	down	--	--	--	--	--	--	--	--	--	S	Function unknown	BnaA02g36000D [Brassica napus]
BnaC07g16870D	25	21	25	119	168	89	0.892857	0.773761	0.898818	4.35625	6.09868	3.17892	3.99882e-06	2.3899	up	[E]	Amino acid transport and metabolism	Molecular Function: transporter activity (GO:0005215);; Cellular Component: plasma membrane (GO:0005886);; Biological Process: oligopeptide transport (GO:0006857);; Biological Process: response to wounding (GO:0009611);; Biological Process: response to jasmonic acid (GO:0009753);; Cellular Component: integral component of membrane (GO:0016021);; Biological Process: cellular cation homeostasis (GO…	--	--	[E]	Amino acid transport and metabolism	POT family	Protein NRT1/ PTR FAMILY 6.2 GN=F18A8.6 OS=Arabidopsis thaliana (Mouse-ear cress) PE=1 SV=1	P	Inorganic ion transport and metabolism	BnaC07g16870D [Brassica napus]
BnaA09g04980D	341	483	316	2271	2167	1475	16.4753	23.3278	15.234	111.681	106.062	70.7058	1.16336e-11	2.35951	up	[HC]	Coenzyme transport and metabolism;; Energy production and conversion	Molecular Function: squalene monooxygenase activity (GO:0004506);; Cellular Component: extracellular region (GO:0005576);; Cellular Component: integral component of membrane (GO:0016021);; Biological Process: sterol biosynthetic process (GO:0016126);; Biological Process: pentacyclic triterpenoid biosynthetic process (GO:0019745);; Molecular Function: flavin adenine dinucleotide binding (GO:005066…	K00511|0|brp:103865842|squalene monooxygenase 1,1; K00511 squalene monooxygenase [EC:1.14.13.132] (A)	Steroid biosynthesis (ko00100);; Sesquiterpenoid and triterpenoid biosynthesis (ko00909)	[I]	Lipid transport and metabolism	Squalene epoxidase;; FAD binding domain;; FAD dependent oxidoreductase;; FAD binding domain;; NAD(P)-binding Rossmann-like domain;; Glucose inhibited division protein A;; Thi4 family	Squalene monooxygenase 1,1 GN=SQP1,1 OS=Brassica napus (Rape) PE=2 SV=1	I	Lipid transport and metabolism	BnaA09g04980D [Brassica napus]
BnaAnng00280D	44	14	22	734	524	399	4.56567	1.49841	2.30547	73.5159	54.5854	41.525	1.13209e-12	4.35344	up	[R]	General function prediction only	Biological Process: metabolic process (GO:0008152);; Molecular Function: hydrolase activity (GO:0016787);;	--	--	[R]	General function prediction only	Haloacid dehalogenase-like hydrolase;; HAD-hyrolase-like	--	R	General function prediction only	PREDICTED: uncharacterized protein C24B11.05-like [Brassica rapa]
BnaA04g12350D	1373	1311	1472	44	49	30	283.467	269.481	314.471	8.75293	10.6257	6.54493	1.55406e-111	-5.09216	down	[R]	General function prediction only	Molecular Function: nucleotide binding (GO:0000166);; Biological Process: alternative mRNA splicing, via spliceosome (GO:0000380);; Molecular Function: double-stranded DNA binding (GO:0003690);; Molecular Function: single-stranded DNA binding (GO:0003697);; Molecular Function: mRNA binding (GO:0003729);; Molecular Function: protein kinase activity (GO:0004672);; Cellular Component: nucleus (GO:00…	--	--	[R]	General function prediction only	RNA recognition motif. (a.k.a. RRM, RBD, or RNP domain);; RNA recognition motif (a.k.a. RRM, RBD, or RNP domain);; RNA recognition motif. (a.k.a. RRM, RBD, or RNP domain)	Glycine-rich RNA-binding protein GRP2A OS=Sinapis alba (White mustard) PE=2 SV=1	A	RNA processing and modification	BnaA04g12350D [Brassica napus]
BnaCnng75380D	25	20	28	0	1	5	4.25585	2.99108	4.30437	0	0.657966	0.789802	3.57886e-07	-3.61195	down	[F]	Nucleotide transport and metabolism	Molecular Function: ribonucleoside-diphosphate reductase activity, thioredoxin disulfide as acceptor (GO:0004748);; Molecular Function: ATP binding (GO:0005524);; Cellular Component: ribonucleoside-diphosphate reductase complex (GO:0005971);; Biological Process: gluconeogenesis (GO:0006094);; Biological Process: DNA-dependent DNA replication (GO:0006261);; Biological Process: cytoskeleton organiz…	K10807|2.68777e-94|brp:103847573|ribonucleoside-diphosphate reductase large subunit-like; K10807 ribonucleoside-diphosphate reductase subunit M1 [EC:1.17.4.1] (A)	Purine metabolism (ko00230);; Pyrimidine metabolism (ko00240);; Glutathione metabolism (ko00480)	[F]	Nucleotide transport and metabolism	Ribonucleotide reductase, all-alpha domain;; Ribonucleotide reductase, barrel domain	Ribonucleoside-diphosphate reductase large subunit {ECO:0000303|PubMed:10542051} OS=Arabidopsis thaliana (Mouse-ear cress) PE=1 SV=1	F	Nucleotide transport and metabolism	BnaCnng75380D [Brassica napus]
BnaC03g16960D	96	93	95	759	945	662	4.29055	4.15628	4.25487	33.259	42.1055	29.8391	1.24918e-24	3.04408	up	--	--	Molecular Function: iron ion binding (GO:0005506);; Cellular Component: vacuolar membrane (GO:0005774);; Cellular Component: endoplasmic reticulum (GO:0005783);; Cellular Component: Golgi apparatus (GO:0005794);; Cellular Component: plasma membrane (GO:0005886);; Molecular Function: electron carrier activity (GO:0009055);; Cellular Component: plant-type cell wall (GO:0009505);; Cellular Component…	K00487|0|brp:103857323|trans-cinnamate 4-monooxygenase-like; K00487 trans-cinnamate 4-monooxygenase [EC:1.14.13.11] (A)	Ubiquinone and other terpenoid-quinone biosynthesis (ko00130);; Phenylalanine metabolism (ko00360);; Phenylpropanoid biosynthesis (ko00940);; Flavonoid biosynthesis (ko00941);; Stilbenoid, diarylheptanoid and gingerol biosynthesis (ko00945);; Degradation of aromatic compounds (ko01220)	[Q]	Secondary metabolites biosynthesis, transport and catabolism	Cytochrome P450	Trans-cinnamate 4-monooxygenase GN=T6B20.16 OS=Arabidopsis thaliana (Mouse-ear cress) PE=2 SV=1	Q	Secondary metabolites biosynthesis, transport and catabolism	BnaC03g16960D [Brassica napus]
BnaAnng01400D	3	2	9	33	58	36	0.236858	0.140852	0.601913	2.10308	3.67061	2.25878	6.19625e-07	3.17911	up	[I]	Lipid transport and metabolism	Biological Process: fatty acid biosynthetic process (GO:0006633);; Biological Process: response to temperature stimulus (GO:0009266);; Cellular Component: chloroplast envelope (GO:0009941);; Molecular Function: oxidoreductase activity, acting on paired donors, with oxidation of a pair of donors resulting in the reduction of molecular oxygen to two molecules of water (GO:0016717);; Molecular Funct…	K10257|0|brp:103850591|temperature-sensitive omega-3 fatty acid desaturase, chloroplastic; K10257 omega-3 fatty acid desaturase (delta-15 desaturase) [EC:1.14.19.-] (A)	Biosynthesis of unsaturated fatty acids (ko01040);; Fatty acid metabolism (ko01212)	--	--	Domain of unknown function (DUF3474);; Fatty acid desaturase	Temperature-sensitive omega-3 fatty acid desaturase, chloroplastic (Precursor) GN=FAD8 OS=Arabidopsis thaliana (Mouse-ear cress) PE=2 SV=1	I	Lipid transport and metabolism	BnaAnng01400D [Brassica napus]
BnaC04g05700D	173	117	126	3287	2410	1506	8.30101	5.60932	6.09113	153.124	112.75	72.0321	1.58975e-08	4.09785	up	--	--	Biological Process: MAPK cascade (GO:0000165);; Molecular Function: ATP binding (GO:0005524);; Cellular Component: cell wall (GO:0005618);; Cellular Component: nucleus (GO:0005634);; Biological Process: protein targeting to membrane (GO:0006612);; Biological Process: response to cold (GO:0009409);; Cellular Component: chloroplast thylakoid membrane (GO:0009535);; Biological Process: detection of …	--	--	[O]	Posttranslational modification, protein turnover, chaperones	ATPase family associated with various cellular activities (AAA)	Ribulose bisphosphate carboxylase/oxygenase activase, chloroplastic (Precursor) GN=RCA OS=Arabidopsis thaliana (Mouse-ear cress) PE=1 SV=2	O	Posttranslational modification, protein turnover, chaperones	BnaC04g05700D [Brassica napus]
BnaA09g42380D	2031	1892	2714	174	351	313	64.3454	59.2719	84.7272	5.53561	10.9234	9.47472	5.69702e-22	-2.99671	down	[P]	Inorganic ion transport and metabolism	Biological Process: maltose metabolic process (GO:0000023);; Cellular Component: nucleus (GO:0005634);; Cellular Component: chloroplast envelope (GO:0009941);; Biological Process: starch biosynthetic process (GO:0019252);;	--	--	--	--	Protein of unknown function (DUF1012)	Putative ion channel POLLUX-like 2 GN=At5g43745 OS=Arabidopsis thaliana (Mouse-ear cress) PE=2 SV=1	P	Inorganic ion transport and metabolism	BnaA09g42380D [Brassica napus]
BnaA07g22070D	8	8	4	26	39	44	0.882518	0.914614	0.50056	2.8988	4.35122	4.91009	3.67092e-06	2.42714	up	--	--	Cellular Component: chloroplast (GO:0009507);;	--	--	[R]	General function prediction only	--	Pentatricopeptide repeat-containing protein At1g74750 GN=At1g74750 OS=Arabidopsis thaliana (Mouse-ear cress) PE=2 SV=1	R	General function prediction only	BnaA07g22070D [Brassica napus]
BnaA05g26030D	27	36	20	0	3	9	15.8148	20.8504	12.3521	0	2.02543	5.22273	1.52335e-05	-2.80352	down	--	--	--	--	--	--	--	--	--	O	Posttranslational modification, protein turnover, chaperones	BnaA05g26030D [Brassica napus]
BnaC04g29130D	19	20	16	118	72	83	2.48168	1.02694	0.809694	8.76957	3.61793	4.10501	1.9316e-07	2.29756	up	--	--	Molecular Function: selenium binding (GO:0008430);;	K17285|8.60527e-31|brp:103863568|selenium-binding protein 2; K17285 selenium-binding protein 1 (A)	--	[P]	Inorganic ion transport and metabolism	56kDa selenium binding protein (SBP56)	Selenium-binding protein 1 GN=SBP1 OS=Arabidopsis thaliana (Mouse-ear cress) PE=1 SV=1	R	General function prediction only	BnaC04g29130D [Brassica napus]
BnaC08g31440D	278	385	396	31	58	59	18.6323	26.0262	27.1315	2.06221	3.93605	4.10141	1.38996e-21	-2.8502	down	--	--	Molecular Function: iron ion binding (GO:0005506);; Cellular Component: cytoplasm (GO:0005737);; Biological Process: glucose catabolic process (GO:0006007);; Biological Process: fatty acid biosynthetic process (GO:0006633);; Molecular Function: oxidoreductase activity, acting on paired donors, with oxidation of a pair of donors resulting in the reduction of molecular oxygen to two molecules of wa…	K13076|0|brp:103841980|delta(8)-fatty-acid desaturase 1; K13076 delta8-fatty-acid desaturase [EC:1.14.19.4] (A)	--	[I]	Lipid transport and metabolism	Fatty acid desaturase;; Cytochrome b5-like Heme/Steroid binding domain	Delta(8)-fatty-acid desaturase 1 GN=SLD1 OS=Arabidopsis thaliana (Mouse-ear cress) PE=1 SV=1	CI	Energy production and conversion;; Lipid transport and metabolism	BnaC08g31440D [Brassica napus]
BnaC01g16310D	29	12	24	104	92	116	3.84614	1.70517	3.10105	14.1475	12.0151	15.1507	1.90383e-12	2.24997	up	--	--	Cellular Component: chloroplast (GO:0009507);; Biological Process: response to wounding (GO:0009611);; Biological Process: response to fungus (GO:0009620);; Biological Process: ethylene biosynthetic process (GO:0009693);; Biological Process: jasmonic acid biosynthetic process (GO:0009695);; Biological Process: response to jasmonic acid (GO:0009753);; Biological Process: proline transport (GO:0015…	--	--	[E]	Amino acid transport and metabolism	Serine hydrolase (FSH1)	Rhodanese-like domain-containing protein 6 GN=STR6 OS=Arabidopsis thaliana (Mouse-ear cress) PE=2 SV=1	E	Amino acid transport and metabolism	BnaC01g16310D [Brassica napus]
BnaA06g08330D	22	13	27	5	5	2	2.39929	1.35109	3.00076	0.661919	0.496205	0.323285	0.000392168	-2.38105	down	[P]	Inorganic ion transport and metabolism	Molecular Function: N,N-dimethylaniline monooxygenase activity (GO:0004499);; Cellular Component: nucleus (GO:0005634);; Molecular Function: flavin adenine dinucleotide binding (GO:0050660);; Molecular Function: NADP binding (GO:0050661);; Biological Process: defense response to fungus (GO:0050832);; Biological Process: oxidation-reduction process (GO:0055114);;	--	--	[Q]	Secondary metabolites biosynthesis, transport and catabolism	Flavin-binding monooxygenase-like	Flavin-containing monooxygenase FMO GS-OX-like 2 GN=At1g12200 OS=Arabidopsis thaliana (Mouse-ear cress) PE=2 SV=1	Q	Secondary metabolites biosynthesis, transport and catabolism	BnaA06g08330D [Brassica napus]
Cole_newGene_4785	5	5	3	44	56	50	0.360161	0.473005	0.256867	3.33402	4.51975	3.46161	6.09912e-12	3.51011	up	[G]	Carbohydrate transport and metabolism	--	K01188|0|brp:103828583|putative beta-glucosidase 5; K01188 beta-glucosidase [EC:3.2.1.21] (A)	Cyanoamino acid metabolism (ko00460);; Starch and sucrose metabolism (ko00500);; Phenylpropanoid biosynthesis (ko00940)	[G]	Carbohydrate transport and metabolism	Glycosyl hydrolase family 1;; Glycosyl hydrolase family 1;; Glycosyl hydrolase family 1	Putative beta-glucosidase 5 (Precursor) GN=BGLU5 OS=Arabidopsis thaliana (Mouse-ear cress) PE=5 SV=2	G	Carbohydrate transport and metabolism	PREDICTED: putative beta-glucosidase 5 isoform X2 [Brassica rapa]
BnaA02g22550D	95	122	93	479	452	466	5.94017	7.68464	5.93386	30.417	28.8565	30.2755	2.93478e-27	2.1583	up	--	--	Molecular Function: DNA binding (GO:0003677);; Molecular Function: chromatin binding (GO:0003682);; Molecular Function: sequence-specific DNA binding transcription factor activity (GO:0003700);; Cellular Component: nucleus (GO:0005634);; Biological Process: rRNA processing (GO:0006364);; Biological Process: regulation of translation (GO:0006417);; Biological Process: response to salt stress (GO:0…	--	--	--	--	Myb-like DNA-binding domain	Transcription activator GLK2 GN=MLN1.11 OS=Arabidopsis thaliana (Mouse-ear cress) PE=1 SV=1	K	Transcription	BnaA02g22550D [Brassica napus]
Cole_newGene_4952	10	2	6	37	30	26	1.52022	0.326741	1.02062	5.76575	4.58962	3.82251	2.64427e-05	2.35224	up	--	--	--	K14396|7.82751e-08|brp:103855255|polyadenylate-binding protein 2-B-like; K14396 polyadenylate-binding protein 2 (A)	mRNA surveillance pathway (ko03015)	[A]	RNA processing and modification	--	Polyadenylate-binding protein 2 {ECO:0000303|PubMed:18479511} OS=Arabidopsis thaliana (Mouse-ear cress) PE=1 SV=1	A	RNA processing and modification	BnaA02g34350D [Brassica napus]
BnaAnng35680D	51	65	31	9	7	2	3.27602	4.21517	2.23663	0.669527	0.515981	0.196092	1.15982e-05	-3.04911	down	[E]	Amino acid transport and metabolism	Biological Process: alcohol metabolic process (GO:0006066);; Molecular Function: choline dehydrogenase activity (GO:0008812);; Molecular Function: aldehyde-lyase activity (GO:0016832);; Molecular Function: flavin adenine dinucleotide binding (GO:0050660);; Biological Process: oxidation-reduction process (GO:0055114);;	--	--	[R]	General function prediction only	GMC oxidoreductase	Protein HOTHEAD (Precursor) GN=F3N23.17 OS=Arabidopsis thaliana (Mouse-ear cress) PE=1 SV=1	R	General function prediction only	BnaAnng35680D [Brassica napus]
BnaA06g26710D	131	106	78	1	0	5	3.94648	3.58397	2.46683	0.0469202	0	0.200981	8.79867e-18	-5.72476	down	[HC]	Coenzyme transport and metabolism;; Energy production and conversion	Molecular Function: squalene monooxygenase activity (GO:0004506);; Cellular Component: extracellular region (GO:0005576);; Cellular Component: integral component of membrane (GO:0016021);; Biological Process: sterol biosynthetic process (GO:0016126);; Biological Process: pentacyclic triterpenoid biosynthetic process (GO:0019745);; Molecular Function: flavin adenine dinucleotide binding (GO:005066…	K00511|0|brp:103874805|squalene epoxidase 4; K00511 squalene monooxygenase [EC:1.14.13.132] (A)	Steroid biosynthesis (ko00100);; Sesquiterpenoid and triterpenoid biosynthesis (ko00909)	[I]	Lipid transport and metabolism	Squalene epoxidase;; FAD binding domain;; FAD dependent oxidoreductase;; FAD binding domain;; NAD(P)-binding Rossmann-like domain;; Thi4 family;; Glucose inhibited division protein A	Squalene epoxidase 4 GN=MLE8.6 OS=Arabidopsis thaliana (Mouse-ear cress) PE=2 SV=1	CH	Energy production and conversion;; Coenzyme transport and metabolism	BnaA06g26710D [Brassica napus]
BnaA09g43670D	7	5	1	61	31	30	0.569924	0.458288	0.147384	4.68772	2.47335	2.41099	0.00024969	3.20556	up	[E]	Amino acid transport and metabolism	Molecular Function: L-tyrosine:2-oxoglutarate aminotransferase activity (GO:0004838);; Cellular Component: cytosol (GO:0005829);; Biological Process: L-phenylalanine catabolic process (GO:0006559);; Biological Process: tyrosine catabolic process (GO:0006572);; Molecular Function: 1-aminocyclopropane-1-carboxylate synthase activity (GO:0016847);; Molecular Function: pyridoxal phosphate binding (GO…	K00815|0|brp:103842591|tyrosine aminotransferase-like; K00815 tyrosine aminotransferase [EC:2.6.1.5] (A)	Ubiquinone and other terpenoid-quinone biosynthesis (ko00130);; Cysteine and methionine metabolism (ko00270);; Tyrosine metabolism (ko00350);; Phenylalanine metabolism (ko00360);; Phenylalanine, tyrosine and tryptophan biosynthesis (ko00400);; Isoquinoline alkaloid biosynthesis (ko00950);; Tropane, piperidine and pyridine alkaloid biosynthesis (ko00960);; Biosynthesis of amino acids (ko01230)	[E]	Amino acid transport and metabolism	Aminotransferase class I and II;; Beta-eliminating lyase	Tyrosine aminotransferase GN=TAT OS=Arabidopsis thaliana (Mouse-ear cress) PE=2 SV=1	E	Amino acid transport and metabolism	BnaA09g43670D [Brassica napus]
BnaCnng57580D	32	14	15	131	76	69	1.91738	0.834741	0.890629	7.9819	4.59548	4.0717	0.000828216	2.1589	up	[GEPR]	Carbohydrate transport and metabolism;; Amino acid transport and metabolism;; Inorganic ion transport and metabolism;; General function prediction only	Molecular Function: sugar:proton symporter activity (GO:0005351);; Cellular Component: plasma membrane (GO:0005886);; Biological Process: response to nematode (GO:0009624);; Biological Process: response to nitrate (GO:0010167);; Biological Process: nitrate transport (GO:0015706);; Cellular Component: integral component of membrane (GO:0016021);; Biological Process: carbohydrate transmembrane tran…	--	--	[R]	General function prediction only	Sugar (and other) transporter;; Major Facilitator Superfamily	Sugar transporter ERD6-like 17 GN=SFP1 OS=Arabidopsis thaliana (Mouse-ear cress) PE=2 SV=2	R	General function prediction only	BnaCnng57580D, partial [Brassica napus]
BnaA10g07270D	5	2	3	46	56	40	0.546194	0.273768	0.352655	4.30611	5.23387	3.68152	2.0503e-12	3.80948	up	[QR]	Secondary metabolites biosynthesis, transport and catabolism;; General function prediction only	Cellular Component: nucleus (GO:0005634);; Cellular Component: cytosol (GO:0005829);; Cellular Component: plasma membrane (GO:0005886);; Biological Process: polyamine catabolic process (GO:0006598);; Cellular Component: plasmodesma (GO:0009506);; Biological Process: response to wounding (GO:0009611);; Biological Process: coumarin biosynthetic process (GO:0009805);; Biological Process: lignin bios…	K13066|0|brp:103844878|flavone 3'-O-methyltransferase 1-like; K13066 caffeic acid 3-O-methyltransferase [EC:2.1.1.68] (A)	Phenylpropanoid biosynthesis (ko00940)	[R]	General function prediction only	O-methyltransferase;; Dimerisation domain;; AdoMet dependent proline di-methyltransferase	Flavone 3&apos;-O-methyltransferase 1 GN=K18G13.3 OS=Arabidopsis thaliana (Mouse-ear cress) PE=1 SV=1	R	General function prediction only	PREDICTED: flavone 3&apos;-O-methyltransferase 1-like [Brassica rapa]
BnaC04g05720D	9	8	3	56	53	84	0.756243	0.637785	0.249921	4.25355	4.13138	6.6787	7.30567e-10	3.25023	up	--	--	Molecular Function: aspartic-type endopeptidase activity (GO:0004190);; Cellular Component: extracellular region (GO:0005576);; Biological Process: proteolysis (GO:0006508);;	--	--	[O]	Posttranslational modification, protein turnover, chaperones	Xylanase inhibitor C-terminal;; Xylanase inhibitor N-terminal;; Eukaryotic aspartyl protease	Aspartic proteinase PCS1 (Precursor) GN=T7H20.240 OS=Arabidopsis thaliana (Mouse-ear cress) PE=2 SV=1	O	Posttranslational modification, protein turnover, chaperones	BnaC04g05720D [Brassica napus]
BnaC06g22500D	30	30	29	3	5	12	1.41753	1.38306	1.33749	0.178637	0.250849	0.551978	0.000109336	-2.16499	down	[GEPR]	Carbohydrate transport and metabolism;; Amino acid transport and metabolism;; Inorganic ion transport and metabolism;; General function prediction only	Molecular Function: sugar:proton symporter activity (GO:0005351);; Cellular Component: Golgi apparatus (GO:0005794);; Cellular Component: plasma membrane (GO:0005886);; Biological Process: jasmonic acid metabolic process (GO:0009694);; Cellular Component: plant-type vacuole membrane (GO:0009705);; Biological Process: response to jasmonic acid (GO:0009753);; Biological Process: positive regulation…	K08145|0|brp:103830659|sugar transporter ERD6-like 6; K08145 MFS transporter, SP family, solute carrier family 2 (facilitated glucose transporter), member 8 (A)	--	[R]	General function prediction only	Sugar (and other) transporter;; Major Facilitator Superfamily	Sugar transporter ERD6-like 6 GN=At1g75220 OS=Arabidopsis thaliana (Mouse-ear cress) PE=1 SV=1	R	General function prediction only	BnaC06g22500D [Brassica napus]
BnaC08g37640D	50	102	68	5	19	16	3.06197	6.14656	4.18806	0.372772	1.18855	0.948141	0.00014239	-2.4736	down	--	--	Molecular Function: sequence-specific DNA binding transcription factor activity (GO:0003700);; Cellular Component: nucleus (GO:0005634);; Biological Process: regulation of transcription, DNA-templated (GO:0006355);;	K08064|5.49312e-118|brp:103842742|nuclear transcription factor Y subunit A-8; K08064 nuclear transcription factor Y, alpha (A)	--	[K]	Transcription	CCAAT-binding transcription factor (CBF-B/NF-YA) subunit B	Nuclear transcription factor Y subunit A-8 GN=NFYA8 OS=Arabidopsis thaliana (Mouse-ear cress) PE=2 SV=2	R	General function prediction only	BnaC08g37640D [Brassica napus]
BnaA05g09530D	0	0	1	37	28	33	0.0714643	0	0.12159	3.59946	2.74902	3.22531	2.64936e-13	6.63195	up	--	--	--	--	--	--	--	--	--	R	General function prediction only	PREDICTED: uncharacterized protein LOC103867466 isoform X1 [Brassica rapa]
BnaC03g34280D	65	53	71	7	3	4	4.21918	3.41659	4.78517	0.546574	0.258556	0.242017	1.20507e-15	-3.76499	down	--	--	Cellular Component: mitochondrion (GO:0005739);; Biological Process: phosphatidylglycerol biosynthetic process (GO:0006655);; Molecular Function: transferase activity, transferring acyl groups (GO:0016746);;	K13511|0|brp:103859095|tafazzin; K13511 monolysocardiolipin acyltransferase [EC:2.3.1.-] (A)	Glycerophospholipid metabolism (ko00564)	[I]	Lipid transport and metabolism	Acyltransferase	N-acylphosphatidylethanolamine synthase GN=At1g78690 OS=Arabidopsis thaliana (Mouse-ear cress) PE=2 SV=1	I	Lipid transport and metabolism	BnaC03g34280D [Brassica napus]
BnaC04g45130D	16	16	17	103	95	95	1.60772	1.50387	1.66604	9.72521	8.70804	8.96664	3.96884e-14	2.56763	up	--	--	Biological Process: metal ion transport (GO:0030001);; Molecular Function: metal ion binding (GO:0046872);;	--	--	[P]	Inorganic ion transport and metabolism	Heavy-metal-associated domain	Copper transport protein CCH GN=CCH OS=Arabidopsis thaliana (Mouse-ear cress) PE=1 SV=1	P	Inorganic ion transport and metabolism	BnaC04g45130D [Brassica napus]
BnaA10g17370D	8	8	9	191	248	213	0.448506	0.44671	0.521481	10.3617	13.5603	11.6678	7.02731e-53	4.69214	up	--	--	Molecular Function: DNA binding (GO:0003677);; Molecular Function: sequence-specific DNA binding transcription factor activity (GO:0003700);; Cellular Component: nucleus (GO:0005634);; Biological Process: regulation of transcription, DNA-templated (GO:0006355);; Biological Process: circadian rhythm (GO:0007623);; Biological Process: response to salt stress (GO:0009651);; Biological Process: respo…	--	--	[O]	Posttranslational modification, protein turnover, chaperones	Myb-like DNA-binding domain	Protein REVEILLE 1 GN=RVE1 OS=Arabidopsis thaliana (Mouse-ear cress) PE=2 SV=1	K	Transcription	BnaA10g17370D [Brassica napus]
BnaC07g14260D	998	1086	1179	273	257	283	44.0526	47.5877	52.091	11.8512	11.2033	12.2897	3.80761e-26	-2.01621	down	[OC]	Posttranslational modification, protein turnover, chaperones;; Energy production and conversion	Cellular Component: lytic vacuole within protein storage vacuole (GO:0000327);; Molecular Function: protein disulfide isomerase activity (GO:0003756);; Molecular Function: protein binding (GO:0005515);; Cellular Component: vacuolar membrane (GO:0005774);; Cellular Component: endoplasmic reticulum (GO:0005783);; Cellular Component: Golgi apparatus (GO:0005794);; Cellular Component: plasma membrane…	K09580|0|brp:103829367|protein disulfide isomerase-like 1-1; K09580 protein disulfide-isomerase A1 [EC:5.3.4.1] (A)	Protein processing in endoplasmic reticulum (ko04141)	[O]	Posttranslational modification, protein turnover, chaperones	Thioredoxin;; Thioredoxin-like domain;; Thioredoxin-like domain;; Thioredoxin-like;; Thioredoxin-like;; AhpC/TSA family;; Redoxin;; Thioredoxin;; ERp29, N-terminal domain	Protein disulfide isomerase-like 1-1 (Precursor) GN=F8K7.19 OS=Arabidopsis thaliana (Mouse-ear cress) PE=1 SV=1	O	Posttranslational modification, protein turnover, chaperones	BnaC07g14260D [Brassica napus]
BnaCnng14620D	19	13	15	67	96	50	2.08096	1.46804	1.75236	7.19606	10.4026	5.40772	4.5482e-05	2.16305	up	--	--	Cellular Component: plasma membrane (GO:0005886);; Biological Process: cellular response to nitrogen starvation (GO:0006995);; Molecular Function: kinase activity (GO:0016301);;	--	--	--	--	Salt stress response/antifungal	Cysteine-rich receptor-like protein kinase 10 (Precursor) GN=F21P8.70 OS=Arabidopsis thaliana (Mouse-ear cress) PE=1 SV=3	R	General function prediction only	BnaCnng14620D [Brassica napus]
BnaA02g31550D	39	48	40	18	3	10	2.05847	2.51912	2.07627	0.967586	0.183658	0.546848	1.42129e-05	-2.0441	down	[J]	Translation, ribosomal structure and biogenesis	Cellular Component: cytoplasm (GO:0005737);;	K15264|0|brp:103854703|putative methyltransferase NSUN5; K15264 putative methyltransferase [EC:2.1.1.-] (A)	--	[D]	Cell cycle control, cell division, chromosome partitioning	NOL1/NOP2/sun family;; Methyltransferase domain;; ubiE/COQ5 methyltransferase family	--	D	Cell cycle control, cell division, chromosome partitioning	BnaA02g31550D [Brassica napus]
BnaA05g22610D	55	74	61	7	10	17	8.17888	10.7147	8.97073	1.00007	1.45759	2.46546	9.72893e-10	-2.49398	down	[S]	Function unknown	Biological Process: signal transduction (GO:0007165);;	--	--	[R]	General function prediction only	Leucine Rich repeats (2 copies);; Leucine rich repeat;; Leucine Rich Repeat;; Leucine Rich repeat;; Leucine rich repeat N-terminal domain;; Leucine rich repeat	DNA-damage-repair/toleration protein DRT100 (Precursor) OS=Arabidopsis thaliana (Mouse-ear cress) PE=2 SV=2	R	General function prediction only	BnaA05g22610D [Brassica napus]
BnaC07g43230D	117	103	82	667	703	695	12.656	11.4144	6.47887	52.355	65.4893	52.9321	1.83864e-43	2.75717	up	--	--	--	--	--	--	--	AIG2-like family	Protein AIG2 GN=AIG2 OS=Arabidopsis thaliana (Mouse-ear cress) PE=2 SV=1	S	Function unknown	BnaC07g43230D [Brassica napus]
BnaA09g26910D	21	23	15	3	1	1	1.36247	1.46424	1.00933	0.237115	0.113242	0.085343	4.33175e-06	-3.57539	down	--	--	Molecular Function: nucleotide binding (GO:0000166);; Cellular Component: cytoplasm (GO:0005737);; Cellular Component: Cul4-RING E3 ubiquitin ligase complex (GO:0080008);;	K14841|0|brp:103840494|WD repeat-containing protein 74-like; K14841 ribosome biogenesis protein NSA1 (A)	--	[S]	Function unknown	WD domain, G-beta repeat	--	R	General function prediction only	BnaA09g26910D [Brassica napus]
BnaA04g19280D	8	9	5	50	42	36	0.938686	1.08424	0.674523	5.76011	4.99948	4.36327	3.03129e-07	2.52307	up	--	--	Cellular Component: mitochondrion (GO:0005739);;	--	--	--	--	--	--	R	General function prediction only	BnaA04g19280D [Brassica napus]
BnaA04g10600D	81	82	101	11	7	10	4.8674	4.92916	6.06978	0.679353	0.43022	0.634032	1.53528e-17	-3.24656	down	--	--	Biological Process: amino acid transmembrane transport (GO:0003333);; Cellular Component: plasma membrane (GO:0005886);; Biological Process: N-terminal protein myristoylation (GO:0006499);; Biological Process: protein targeting to membrane (GO:0006612);; Biological Process: nucleotide transport (GO:0006862);; Biological Process: ER to Golgi vesicle-mediated transport (GO:0006888);; Biological Pro…	--	--	[E]	Amino acid transport and metabolism	Transmembrane amino acid transporter protein;; Tryptophan/tyrosine permease family	Lysine histidine transporter 1 GN=LHT1 OS=Arabidopsis thaliana (Mouse-ear cress) PE=1 SV=1	E	Amino acid transport and metabolism	BnaA04g10600D [Brassica napus]
BnaA07g27240D	148	51	55	839	675	386	6.55274	2.25435	2.47746	36.7871	29.5611	16.8828	1.12617e-05	2.88074	up	[E]	Amino acid transport and metabolism	Molecular Function: transporter activity (GO:0005215);; Cellular Component: plasma membrane (GO:0005886);; Biological Process: oligopeptide transport (GO:0006857);;	--	--	[E]	Amino acid transport and metabolism	POT family	Protein NRT1/ PTR FAMILY 3.1 GN=F24J5.19 OS=Arabidopsis thaliana (Mouse-ear cress) PE=2 SV=1	E	Amino acid transport and metabolism	BnaA07g27240D [Brassica napus]
BnaA07g21310D	7	1	6	37	17	26	1.55035	0.307243	1.36021	7.32751	3.58993	5.6725	0.000632489	2.50381	up	--	--	Cellular Component: nucleus (GO:0005634);;	--	--	--	--	Protein of unknown function, DUF617	Protein MIZU-KUSSEI 1 GN=MIZ1 OS=Arabidopsis thaliana (Mouse-ear cress) PE=1 SV=1	S	Function unknown	BnaA07g21310D [Brassica napus]
BnaA06g24830D	41	22	24	269	314	287	2.04078	1.17117	1.22511	13.1371	14.4045	14.7719	5.65826e-44	3.30394	up	[O]	Posttranslational modification, protein turnover, chaperones	Cellular Component: nucleus (GO:0005634);; Biological Process: metabolic process (GO:0008152);; Molecular Function: amino acid binding (GO:0016597);;	--	--	--	--	ACT domain;; ACT domain;; ACT domain	ACT domain-containing protein ACR1 {ECO:0000305} OS=Arabidopsis thaliana (Mouse-ear cress) PE=2 SV=1	S	Function unknown	PREDICTED: uncharacterized protein LOC103874028 [Brassica rapa]
BnaA01g19110D	87	62	44	886	845	525	16.1408	11.1885	8.31576	155.597	153.308	96.43	1.22229e-13	3.52721	up	--	--	Cellular Component: chloroplast thylakoid membrane (GO:0009535);; Biological Process: response to sucrose (GO:0009744);; Biological Process: flavonoid biosynthetic process (GO:0009813);; Biological Process: positive regulation of seed germination (GO:0010030);; Biological Process: photoprotection (GO:0010117);; Biological Process: response to UV-B (GO:0010224);; Biological Process: regulation of …	--	--	--	--	Chlorophyll A-B binding protein	Early light-induced protein 2, chloroplastic (Precursor) GN=ELIP2 OS=Arabidopsis thaliana (Mouse-ear cress) PE=1 SV=1	S	Function unknown	BnaA01g19110D [Brassica napus]
BnaA06g05210D	134	233	220	14	5	14	6.23717	11.0283	10.3025	0.72238	0.256611	0.692757	7.51504e-15	-4.15946	down	[GEPR]	Carbohydrate transport and metabolism;; Amino acid transport and metabolism;; Inorganic ion transport and metabolism;; General function prediction only	Molecular Function: sugar:proton symporter activity (GO:0005351);; Cellular Component: endoplasmic reticulum (GO:0005783);; Cellular Component: plasma membrane (GO:0005886);; Biological Process: tryptophan catabolic process (GO:0006569);; Biological Process: response to water deprivation (GO:0009414);; Biological Process: systemic acquired resistance (GO:0009627);; Biological Process: response to…	--	--	[R]	General function prediction only	Sugar (and other) transporter;; Major Facilitator Superfamily	Sugar transporter ERD6 GN=F7G19.19 OS=Arabidopsis thaliana (Mouse-ear cress) PE=1 SV=3	R	General function prediction only	BnaA06g05210D [Brassica napus]
BnaA03g27280D	22	20	19	3	7	2	3.0519	2.78559	2.75991	0.513415	0.989755	0.374262	0.000476767	-2.36472	down	[J]	Translation, ribosomal structure and biogenesis	Cellular Component: mitochondrion (GO:0005739);; Biological Process: translation (GO:0006412);; Biological Process: protein targeting to mitochondrion (GO:0006626);; Biological Process: dolichol biosynthetic process (GO:0019408);;	K02838|2.41613e-164|brp:103858889|ribosome-recycling factor, chloroplastic; K02838 ribosome recycling factor (A)	--	[J]	Translation, ribosomal structure and biogenesis	Ribosome recycling factor	Ribosome-recycling factor, chloroplastic (Precursor) GN=RRF OS=Spinacia oleracea (Spinach) PE=1 SV=1	J	Translation, ribosomal structure and biogenesis	BnaA03g27280D [Brassica napus]
BnaC04g21720D	28	17	33	106	158	134	2.10432	1.32054	2.53745	7.50319	11.4554	10.0448	4.46448e-13	2.33982	up	[CI]	Energy production and conversion;; Lipid transport and metabolism	Molecular Function: iron ion binding (GO:0005506);; Cellular Component: cytoplasm (GO:0005737);; Biological Process: glucose catabolic process (GO:0006007);; Biological Process: fatty acid biosynthetic process (GO:0006633);; Molecular Function: oxidoreductase activity, acting on paired donors, with oxidation of a pair of donors resulting in the reduction of molecular oxygen to two molecules of wa…	K13076|0|brp:103249143|D8C; delta8-sphingolipid desaturase (EC:1.14.99.-); K13076 delta8-fatty-acid desaturase [EC:1.14.19.4] (A)	--	[I]	Lipid transport and metabolism	Fatty acid desaturase;; Cytochrome b5-like Heme/Steroid binding domain	Delta(8)-fatty-acid desaturase 1 GN=SLD1 OS=Arabidopsis thaliana (Mouse-ear cress) PE=1 SV=1	I	Lipid transport and metabolism	BnaC04g21720D [Brassica napus]
BnaA03g00640D	47	40	39	352	325	307	3.48571	2.89726	2.82824	25.0022	23.0748	21.6141	4.45067e-40	2.95055	up	--	--	Molecular Function: DNA binding (GO:0003677);; Molecular Function: chromatin binding (GO:0003682);; Molecular Function: sequence-specific DNA binding transcription factor activity (GO:0003700);; Cellular Component: nucleus (GO:0005634);; Biological Process: regulation of transcription, DNA-templated (GO:0006355);; Biological Process: circadian rhythm (GO:0007623);; Biological Process: response to…	--	--	[O]	Posttranslational modification, protein turnover, chaperones	Myb-like DNA-binding domain	Protein REVEILLE 4 GN=F9G14.150 OS=Arabidopsis thaliana (Mouse-ear cress) PE=2 SV=1	K	Transcription	BnaA03g00640D [Brassica napus]
BnaA03g19850D	85	69	67	26	19	9	2.39998	1.96114	1.88956	0.751849	0.540171	0.237446	2.07234e-08	-2.04899	down	[RTKL]	General function prediction only;; Signal transduction mechanisms;; Transcription;; Replication, recombination and repair	Molecular Function: transmembrane receptor protein serine/threonine kinase activity (GO:0004675);; Molecular Function: protein tyrosine kinase activity (GO:0004713);; Molecular Function: ATP binding (GO:0005524);; Cellular Component: cytosol (GO:0005829);; Cellular Component: plasma membrane (GO:0005886);; Biological Process: transmembrane receptor protein serine/threonine kinase signaling pathwa…	--	--	--	--	Protein tyrosine kinase;; Protein kinase domain;; S-locus glycoprotein family;; D-mannose binding lectin;; PAN-like domain;; Domain of unknown function (DUF3403);; Receptor serine/threonine kinase	Receptor-like serine/threonine-protein kinase SD1-6 (Precursor) GN=F1E22.21 OS=Arabidopsis thaliana (Mouse-ear cress) PE=1 SV=2	T	Signal transduction mechanisms	BnaA03g19850D [Brassica napus]
BnaA09g10770D	25	21	22	119	127	108	2.48742	2.04389	2.20553	11.2262	12.2108	10.3982	9.7599e-15	2.36557	up	--	--	Cellular Component: nucleus (GO:0005634);; Molecular Function: carbohydrate binding (GO:0030246);;	--	--	--	--	Phloem protein 2	F-box protein PP2-A11 GN=F16M19.16 OS=Arabidopsis thaliana (Mouse-ear cress) PE=1 SV=1	R	General function prediction only	PREDICTED: F-box protein PP2-A11 [Brassica rapa]
BnaC05g43490D	1001	1128	1654	320	278	248	165.647	185.269	280.408	52.3029	46.7059	41.39	4.73676e-08	-2.16914	down	--	--	Molecular Function: copper ion binding (GO:0005507);; Biological Process: cellular copper ion homeostasis (GO:0006878);;	--	--	[P]	Inorganic ion transport and metabolism	Metallothionein	Metallothionein-like protein type 2 OS=Brassica campestris (Field mustard) PE=3 SV=1	R	General function prediction only	BnaC05g43490D [Brassica napus]
BnaC06g40700D	79	40	40	344	270	185	5.61174	2.92926	3.00057	24.7396	19.3532	13.3258	4.9921e-06	2.3099	up	--	--	Biological Process: response to oxidative stress (GO:0006979);; Cellular Component: membrane (GO:0016020);;	--	--	--	--	Tetratricopeptide repeat;; Tetratricopeptide repeat	--	R	General function prediction only	BnaC06g40700D [Brassica napus]
BnaC08g41390D	91	92	96	1279	1538	900	3.79112	3.56677	3.81803	50.5353	60.4223	35.1108	1.22104e-15	3.72157	up	[G]	Carbohydrate transport and metabolism	Cellular Component: plant-type vacuole (GO:0000325);; Molecular Function: sucrose alpha-glucosidase activity (GO:0004575);; Biological Process: carbohydrate metabolic process (GO:0005975);; Biological Process: polyamine catabolic process (GO:0006598);; Biological Process: calcium ion transport (GO:0006816);; Biological Process: iron ion transport (GO:0006826);; Biological Process: Golgi organizat…	K01193|0|brp:103843145|acid beta-fructofuranosidase 4, vacuolar; K01193 beta-fructofuranosidase [EC:3.2.1.26] (A)	Galactose metabolism (ko00052);; Starch and sucrose metabolism (ko00500)	[G]	Carbohydrate transport and metabolism	Glycosyl hydrolases family 32 N-terminal domain;; Domain of unknown function (DUF3357);; Glycosyl hydrolases family 32 C terminal	Acid beta-fructofuranosidase 4, vacuolar (Precursor) GN=T28K15.3 OS=Arabidopsis thaliana (Mouse-ear cress) PE=2 SV=2	G	Carbohydrate transport and metabolism	BnaC08g41390D [Brassica napus]
BnaA07g01940D	50	44	30	9	8	13	1.4509	1.26488	0.882824	0.268565	0.254498	0.379462	1.57961e-05	-2.06345	down	--	--	Cellular Component: nucleus (GO:0005634);; Cellular Component: cytosol (GO:0005829);; Biological Process: pyrimidine ribonucleotide biosynthetic process (GO:0009220);; Biological Process: transcription factor import into nucleus (GO:0042991);;	K14833|0|brp:103828411|nucleolar complex protein 2 homolog; K14833 nucleolar complex protein 2 (A)	--	[J]	Translation, ribosomal structure and biogenesis	Noc2p family	Nucleolar complex protein 2 homolog GN=At2g18220 OS=Arabidopsis thaliana (Mouse-ear cress) PE=3 SV=2	J	Translation, ribosomal structure and biogenesis	BnaA07g01940D [Brassica napus]
Cole_newGene_1165	64	83	49	283	339	414	2.99968	3.91465	2.35405	13.3223	15.8794	19.2824	4.98842e-14	2.38648	up	--	--	Molecular Function: sequence-specific DNA binding transcription factor activity (GO:0003700);; Cellular Component: nucleus (GO:0005634);; Biological Process: regulation of transcription, DNA-templated (GO:0006355);; Molecular Function: zinc ion binding (GO:0008270);; Biological Process: response to cold (GO:0009409);; Biological Process: pollen development (GO:0009555);;	--	--	--	--	--	B-box zinc finger protein 32 {ECO:0000303|PubMed:19920209} OS=Arabidopsis thaliana (Mouse-ear cress) PE=1 SV=1	S	Function unknown	PREDICTED: zinc finger protein CONSTANS-LIKE 1-like [Brassica rapa]
BnaA10g04520D	252	287	308	1	8	5	17.1554	19.9364	20.6006	0.162241	0.770093	0.33891	1.48631e-77	-5.934	down	--	--	Cellular Component: mitochondrion (GO:0005739);; Biological Process: meiotic DNA double-strand break formation (GO:0042138);;	--	--	--	--	--	--	S	Function unknown	BnaA10g04520D [Brassica napus]
BnaA06g38220D	1084	1054	1217	76	177	185	192.51	181.848	216.779	12.7677	30.4875	31.5582	1.81725e-50	-2.95003	down	--	--	Molecular Function: chitinase activity (GO:0004568);; Cellular Component: Golgi apparatus (GO:0005794);; Biological Process: glycolytic process (GO:0006096);; Biological Process: calcium ion transport (GO:0006816);; Biological Process: water transport (GO:0006833);; Biological Process: lipid transport (GO:0006869);; Biological Process: hyperosmotic response (GO:0006972);; Biological Process: Golg…	--	--	--	--	Hydrophobic seed protein;; Protease inhibitor/seed storage/LTP family	Lipid transfer protein EARLI 1 (Precursor) GN=EARLI1 OS=Arabidopsis thaliana (Mouse-ear cress) PE=1 SV=1	R	General function prediction only	PREDICTED: 14 kDa proline-rich protein DC2.15-like [Brassica rapa]
BnaA02g28670D	31	91	88	11	0	2	1.04308	2.97509	2.89135	0.375034	0	0.0869138	8.1634e-05	-4.01604	down	[P]	Inorganic ion transport and metabolism	Molecular Function: voltage-gated chloride channel activity (GO:0005247);; Cellular Component: nucleus (GO:0005634);; Biological Process: chloride transport (GO:0006821);; Biological Process: iron ion transport (GO:0006826);; Molecular Function: nitrate:proton symporter activity (GO:0009671);; Cellular Component: plant-type vacuole membrane (GO:0009705);; Biological Process: plant-type cell wall …	K05016|0|brp:103854263|chloride channel protein CLC-b-like; K05016 chloride channel 7 (A)	--	[P]	Inorganic ion transport and metabolism	Voltage gated chloride channel;; CBS domain	Chloride channel protein CLC-b GN=MYF5.4 OS=Arabidopsis thaliana (Mouse-ear cress) PE=1 SV=1	P	Inorganic ion transport and metabolism	BnaA02g28670D [Brassica napus]
BnaC01g18770D	55	37	27	11	0	6	1.80827	1.20663	0.882592	0.363774	0	0.211979	0.000160178	-2.82111	down	[J]	Translation, ribosomal structure and biogenesis	Molecular Function: RNA binding (GO:0003723);; Cellular Component: nucleolus (GO:0005730);; Cellular Component: cytosol (GO:0005829);; Biological Process: rRNA processing (GO:0006364);; Biological Process: protein folding (GO:0006457);; Biological Process: protein import into nucleus (GO:0006606);; Biological Process: cell proliferation (GO:0008283);; Molecular Function: S-adenosylmethionine-depe…	K14835|0|brp:103866374|putative ribosomal RNA methyltransferase nop2; K14835 ribosomal RNA methyltransferase Nop2 [EC:2.1.1.-] (A)	--	[A]	RNA processing and modification	NOL1/NOP2/sun family	--	A	RNA processing and modification	BnaC01g18770D [Brassica napus]
BnaC01g14210D	4	3	0	50	50	33	0.568331	0.340586	3.22669e-44	5.20667	5.88107	3.42241	5.67708e-13	4.21801	up	--	--	Molecular Function: DNA binding (GO:0003677);; Cellular Component: nucleolus (GO:0005730);; Cellular Component: mitochondrion (GO:0005739);; Biological Process: brassinosteroid biosynthetic process (GO:0016132);;	--	--	--	--	Domain of unknown function (DUF296);; AT hook motif	--	S	Function unknown	BnaC01g14210D [Brassica napus]
BnaA06g16720D	2	4	1	24	23	14	0.237804	0.482954	0.207137	2.59921	2.52311	1.6372	2.1065e-05	3.1033	up	--	--	Cellular Component: nucleus (GO:0005634);;	--	--	--	--	PB1 domain	--	S	Function unknown	PREDICTED: uncharacterized protein LOC103873161 [Brassica rapa]
BnaC04g55700D	1	3	0	146	126	99	0.152722	0.387694	0	15.127	13.1276	10.4438	4.01896e-34	6.51152	up	--	--	Molecular Function: DNA binding (GO:0003677);; Molecular Function: sequence-specific DNA binding transcription factor activity (GO:0003700);; Cellular Component: nucleus (GO:0005634);; Biological Process: regulation of transcription, DNA-templated (GO:0006355);;	--	--	--	--	AP2 domain	Ethylene-responsive transcription factor ERF062 GN=ERF062 OS=Arabidopsis thaliana (Mouse-ear cress) PE=2 SV=1	K	Transcription	BnaC04g55700D [Brassica napus]
BnaA05g27860D	99	135	120	5	1	0	14.6975	19.7104	18.225	0.808613	0.265156	0	3.24292e-38	-5.89319	down	--	--	Cellular Component: nucleus (GO:0005634);; Molecular Function: zinc ion binding (GO:0008270);; Biological Process: response to brassinosteroid (GO:0009741);;	--	--	[O]	Posttranslational modification, protein turnover, chaperones	Ring finger domain;; RING-H2 zinc finger	RING-H2 finger protein ATL66 GN=ATL66 OS=Arabidopsis thaliana (Mouse-ear cress) PE=2 SV=1	O	Posttranslational modification, protein turnover, chaperones	PREDICTED: RING-H2 finger protein ATL66 [Brassica rapa]
BnaA10g08850D	17	7	27	103	119	101	1.6627	0.705074	2.59709	9.59748	11.2985	9.63617	6.23995e-16	2.65614	up	--	--	Cellular Component: mitochondrion (GO:0005739);; Biological Process: chloroplast organization (GO:0009658);;	--	--	--	--	Staygreen protein	Protein STAY-GREEN LIKE, chloroplastic (Precursor) GN=SGRL OS=Arabidopsis thaliana (Mouse-ear cress) PE=2 SV=1	S	Function unknown	BnaA10g08850D [Brassica napus]
BnaCnng27780D	324	285	220	2923	2341	1583	7.88633	6.92757	5.38033	71.7671	57.7116	38.8904	3.48569e-09	3.02901	up	[G]	Carbohydrate transport and metabolism	Molecular Function: ATP binding (GO:0005524);; Cellular Component: nucleus (GO:0005634);; Cellular Component: cytosol (GO:0005829);; Biological Process: pyruvate metabolic process (GO:0006090);; Cellular Component: chloroplast stroma (GO:0009570);; Molecular Function: kinase activity (GO:0016301);; Biological Process: phosphorylation (GO:0016310);; Molecular Function: ligase activity (GO:0016874)…	K01006|0|brp:103870831|pyruvate, phosphate dikinase 1, chloroplastic; K01006 pyruvate, orthophosphate dikinase [EC:2.7.9.1] (A)	Pyruvate metabolism (ko00620);; Carbon fixation in photosynthetic organisms (ko00710);; Carbon metabolism (ko01200)	--	--	PEP-utilising enzyme, TIM barrel domain;; Pyruvate phosphate dikinase, PEP/pyruvate binding domain;; PEP-utilising enzyme, mobile domain	Pyruvate, phosphate dikinase 1, chloroplastic (Precursor) GN=PPDK OS=Arabidopsis thaliana (Mouse-ear cress) PE=1 SV=2	C	Energy production and conversion	BnaCnng27780D [Brassica napus]
BnaA05g08640D	517	548	1007	119	101	193	57.2077	60.1711	112.32	13.2338	11.2687	21.5483	0.000257519	-2.3312	down	--	--	Biological Process: polysaccharide catabolic process (GO:0000272);; Molecular Function: chitinase activity (GO:0004568);; Cellular Component: extracellular space (GO:0005615);; Biological Process: chitin catabolic process (GO:0006032);; Biological Process: defense response (GO:0006952);; Molecular Function: chitin binding (GO:0008061);; Biological Process: cell wall macromolecule catabolic proces…	K01183|0|brp:103867366|chitinase; basic endochitinase CHB4-like; K01183 chitinase [EC:3.2.1.14] (A)	Amino sugar and nucleotide sugar metabolism (ko00520)	[R]	General function prediction only	Chitinase class I;; Chitin recognition protein	Basic endochitinase CHB4 (Precursor) OS=Brassica napus (Rape) PE=1 SV=2	R	General function prediction only	BnaA05g08640D [Brassica napus]
BnaC07g45360D	1473	1308	886	12815	14504	8811	86.0659	75.3458	51.861	717.489	821.233	506.828	3.41028e-15	3.28158	up	[P]	Inorganic ion transport and metabolism	--	K03781|0|brp:103862389|catalase-2; K03781 catalase [EC:1.11.1.6] (A)	Tryptophan metabolism (ko00380);; Glyoxylate and dicarboxylate metabolism (ko00630);; Peroxisome (ko04146)	[P]	Inorganic ion transport and metabolism	Catalase;; Catalase-related immune-responsive	Catalase-2 GN=M4E13.140 OS=Arabidopsis thaliana (Mouse-ear cress) PE=2 SV=3	R	General function prediction only	BnaC07g45360D [Brassica napus]
BnaC04g26840D	16	3	11	269	218	203	0.631225	0.136847	0.456557	10.2898	8.37712	7.81975	3.08775e-42	4.50829	up	[DZ]	Cell cycle control, cell division, chromosome partitioning;; Cytoskeleton	Molecular Function: chromatin binding (GO:0003682);; Molecular Function: Ran GTPase binding (GO:0008536);;	--	--	[S]	Function unknown	Regulator of chromosome condensation (RCC1) repeat;; Regulator of chromosome condensation (RCC1) repeat	Ultraviolet-B receptor UVR8 GN=UVR8 OS=Arabidopsis thaliana (Mouse-ear cress) PE=1 SV=1	S	Function unknown	BnaC04g26840D [Brassica napus]
BnaC01g43250D	0	0	0	243	216	225	0.194428	0	0	59.1419	56.0486	60.7237	5.02724e-79	Inf	up	--	--	Molecular Function: nutrient reservoir activity (GO:0045735);;	--	--	--	--	Protease inhibitor/seed storage/LTP family	Napin large chain (Precursor) GN=NAP1 OS=Brassica napus (Rape) PE=2 SV=1	R	General function prediction only	napin [Brassica napus]
BnaA06g17950D	33	38	54	3	12	4	2.63814	3.67329	4.95305	0.360441	1.23162	0.326908	7.20347e-08	-2.73148	down	--	--	Molecular Function: DNA binding (GO:0003677);; Molecular Function: chromatin binding (GO:0003682);; Molecular Function: sequence-specific DNA binding transcription factor activity (GO:0003700);; Cellular Component: nucleus (GO:0005634);; Biological Process: regulation of transcription, DNA-templated (GO:0006355);; Biological Process: circadian rhythm (GO:0007623);;	--	--	--	--	Myb-like DNA-binding domain	Transcription factor LUX GN=F12A12.160 OS=Arabidopsis thaliana (Mouse-ear cress) PE=1 SV=1	K	Transcription	BnaA06g17950D [Brassica napus]
BnaA03g09480D	21	28	16	125	135	105	2.22097	2.86503	1.76032	12.685	13.8683	10.7317	4.64069e-16	2.47261	up	[R]	General function prediction only	Cellular Component: nucleus (GO:0005634);; Biological Process: metabolic process (GO:0008152);; Biological Process: proline transport (GO:0015824);; Molecular Function: hydrolase activity (GO:0016787);;	K07025|0|brp:103856631|uncharacterized protein C24B11.05-like; K07025 putative hydrolase of the HAD superfamily (A)	--	[R]	General function prediction only	Haloacid dehalogenase-like hydrolase;; HAD-hyrolase-like	--	R	General function prediction only	BnaA03g09480D [Brassica napus]
BnaCnng05190D	2590	3912	3671	442	509	751	326.279	481.855	467.843	54.3749	63.3496	95.1126	3.11022e-15	-2.58931	down	--	--	Cellular Component: nucleus (GO:0005634);; Biological Process: response to sucrose (GO:0009744);; Biological Process: response to glucose (GO:0009749);; Biological Process: response to fructose (GO:0009750);;	--	--	--	--	Dormancy/auxin associated protein	Auxin-repressed 12.5 kDa protein OS=Fragaria ananassa (Strawberry) PE=2 SV=1	S	Function unknown	BnaCnng05190D [Brassica napus]
BnaA06g07980D	343	415	408	18	17	30	25.767	31.0746	30.7738	1.37917	1.32135	2.30299	8.70051e-68	-4.17526	down	--	--	Cellular Component: nucleus (GO:0005634);; Molecular Function: carbohydrate binding (GO:0030246);;	--	--	--	--	Phloem protein 2;; F-box domain	F-box protein PP2-A12 GN=P2A12 OS=Arabidopsis thaliana (Mouse-ear cress) PE=2 SV=1	R	General function prediction only	BnaA06g07980D [Brassica napus]
BnaC03g77120D	48	68	42	1	3	2	4.76459	6.53504	4.2095	0.180728	0.346521	0.275191	6.41319e-14	-4.73647	down	--	--	Biological Process: circadian rhythm (GO:0007623);; Biological Process: response to karrikin (GO:0080167);;	--	--	--	--	--	--	S	Function unknown	BnaC03g77120D [Brassica napus]
BnaC02g37030D	3	5	4	46	60	52	0.507366	0.798247	0.619233	6.25555	8.36696	7.37242	3.83202e-13	3.70638	up	--	--	Cellular Component: nucleus (GO:0005634);; Biological Process: photomorphogenesis (GO:0009640);; Biological Process: embryo development ending in seed dormancy (GO:0009793);; Biological Process: seed germination (GO:0009845);; Biological Process: regulation of flower development (GO:0009909);; Biological Process: meristem structural organization (GO:0009933);; Biological Process: seed dormancy pr…	--	--	--	--	Oleosin	Oleosin S2-2 GN=S2 OS=Brassica napus (Rape) PE=1 SV=1	S	Function unknown	BnaC02g37030D [Brassica napus]
BnaC03g08310D	30	31	23	187	241	234	2.08595	2.23419	1.48352	13.2793	16.4013	16.3256	4.32492e-32	2.96231	up	--	--	Molecular Function: DNA binding (GO:0003677);; Molecular Function: chromatin binding (GO:0003682);; Molecular Function: sequence-specific DNA binding transcription factor activity (GO:0003700);; Cellular Component: nucleus (GO:0005634);; Biological Process: regulation of transcription, DNA-templated (GO:0006355);; Biological Process: circadian rhythm (GO:0007623);; Biological Process: response to…	--	--	[O]	Posttranslational modification, protein turnover, chaperones	Myb-like DNA-binding domain	Protein REVEILLE 1 GN=RVE1 OS=Arabidopsis thaliana (Mouse-ear cress) PE=2 SV=1	K	Transcription	BnaC03g08310D [Brassica napus]
BnaA09g37710D	86	86	77	798	930	917	12.0032	11.7531	10.9559	102.728	124.667	125.601	1.58934e-62	3.39462	up	--	--	Biological Process: pentose-phosphate shunt (GO:0006098);; Biological Process: rRNA processing (GO:0006364);; Biological Process: aromatic amino acid family biosynthetic process (GO:0009073);; Cellular Component: chloroplast (GO:0009507);; Biological Process: leaf morphogenesis (GO:0009965);; Biological Process: chloroplast-nucleus signaling pathway (GO:0010019);; Biological Process: photosystem …	--	--	--	--	GUN4-like	Tetrapyrrole-binding protein, chloroplastic (Precursor) GN=GUN4 OS=Arabidopsis thaliana (Mouse-ear cress) PE=1 SV=1	S	Function unknown	PREDICTED: tetrapyrrole-binding protein, chloroplastic [Brassica rapa]
BnaCnng73330D	34	27	20	401	333	307	2.96567	2.33117	1.74171	34.6135	28.6033	26.0379	3.12188e-42	3.66631	up	[K]	Transcription	Molecular Function: transcription regulatory region sequence-specific DNA binding (GO:0000976);; Molecular Function: sequence-specific DNA binding transcription factor activity (GO:0003700);; Cellular Component: nucleus (GO:0005634);; Biological Process: response to water deprivation (GO:0009414);; Biological Process: response to virus (GO:0009615);; Biological Process: response to salt stress (G…	K09338|1.19208e-162|brp:103862806|homeobox-leucine zipper protein ATHB-12-like; K09338 homeobox-leucine zipper protein (A)	--	[K]	Transcription	Homeobox domain;; Homeobox associated leucine zipper	Homeobox-leucine zipper protein ATHB-12 GN=ATHB-12 OS=Arabidopsis thaliana (Mouse-ear cress) PE=2 SV=1	K	Transcription	BnaCnng73330D [Brassica napus]
BnaA10g18150D	946	902	1082	176	150	143	38.9079	37.0185	44.3566	7.16661	6.17564	5.7621	2.1384e-42	-2.65481	down	[GEPR]	Carbohydrate transport and metabolism;; Amino acid transport and metabolism;; Inorganic ion transport and metabolism;; General function prediction only	Molecular Function: sugar:proton symporter activity (GO:0005351);; Cellular Component: plasma membrane (GO:0005886);; Cellular Component: chloroplast envelope (GO:0009941);; Cellular Component: integral component of membrane (GO:0016021);; Biological Process: carbohydrate transmembrane transport (GO:0034219);;	--	--	[R]	General function prediction only	Sugar (and other) transporter;; Major Facilitator Superfamily	Plastidic glucose transporter 4 GN=At5g16150 OS=Arabidopsis thaliana (Mouse-ear cress) PE=1 SV=2	R	General function prediction only	BnaA10g18150D [Brassica napus]
BnaC07g26320D	310	347	392	5	5	9	22.1449	24.0165	27.6292	0.388044	0.399997	0.701747	4.33742e-87	-5.79631	down	--	--	Molecular Function: sequence-specific DNA binding transcription factor activity (GO:0003700);; Molecular Function: protein binding (GO:0005515);; Cellular Component: nucleus (GO:0005634);; Cellular Component: plasma membrane (GO:0005886);; Biological Process: regulation of transcription, DNA-templated (GO:0006355);; Biological Process: circadian rhythm (GO:0007623);; Molecular Function: zinc ion …	--	--	--	--	CCT motif;; B-box zinc finger	Zinc finger protein CONSTANS-LIKE 10 GN=COL10 OS=Arabidopsis thaliana (Mouse-ear cress) PE=1 SV=1	R	General function prediction only	BnaC07g26320D [Brassica napus]
BnaC03g45630D	5	1	3	903	941	511	0.230669	0.0660141	0.141526	40.059	42.0777	22.9868	5.52371e-26	8.01315	up	--	--	Biological Process: myo-inositol hexakisphosphate biosynthetic process (GO:0010264);;	--	--	--	--	--	--	S	Function unknown	BnaC03g45630D [Brassica napus]
BnaA09g00710D	16	4	7	52	40	44	0.377848	0.0986735	0.166219	1.18363	0.912873	0.955324	8.19678e-07	2.31295	up	[M]	Cell wall/membrane/envelope biogenesis	Biological Process: response to hypoxia (GO:0001666);; Biological Process: starch metabolic process (GO:0005982);; Biological Process: sucrose biosynthetic process (GO:0005986);; Biological Process: response to water deprivation (GO:0009414);; Cellular Component: chloroplast (GO:0009507);; Biological Process: suspensor development (GO:0010098);; Biological Process: seed maturation (GO:0010431);; …	K00695|0|brp:103836763|sucrose synthase 3; K00695 sucrose synthase [EC:2.4.1.13] (A)	Starch and sucrose metabolism (ko00500)	[M]	Cell wall/membrane/envelope biogenesis	Sucrose synthase;; Glycosyl transferases group 1	Sucrose synthase 3 GN=SUS3 OS=Arabidopsis thaliana (Mouse-ear cress) PE=1 SV=1	M	Cell wall/membrane/envelope biogenesis	BnaA09g00710D [Brassica napus]
BnaA06g36630D	25	34	48	179	241	210	0.734119	1.00888	1.39953	5.25936	6.97092	6.0614	1.27547e-24	2.54963	up	--	--	Molecular Function: nucleic acid binding (GO:0003676);; Cellular Component: nucleus (GO:0005634);; Biological Process: regulation of transcription, DNA-templated (GO:0006355);; Biological Process: growth (GO:0040007);;	--	--	--	--	Plus-3 domain	--	R	General function prediction only	BnaA06g36630D [Brassica napus]
Cole_newGene_875	16	37	47	1	7	2	2.3028	5.36689	6.85718	0.267619	1.00937	0.370568	0.000529985	-3.33353	down	--	--	--	--	--	--	--	--	--	--	--	BnaCnng70950D [Brassica napus]
BnaC02g25390D	9	9	10	97	71	85	0.828176	0.826098	0.929522	8.44073	6.20348	7.26857	2.89843e-16	3.1644	up	--	--	Biological Process: leaf morphogenesis (GO:0009965);; Biological Process: cell differentiation (GO:0030154);; Biological Process: positive regulation of transcription, DNA-templated (GO:0045893);;	--	--	--	--	--	--	R	General function prediction only	BnaC02g25390D [Brassica napus]
BnaAnng01940D	277	365	167	1	1	0	19.4519	25.4522	11.7461	0.128118	0.123037	0	7.58773e-16	-8.6816	down	--	--	Cellular Component: chloroplast (GO:0009507);; Biological Process: response to wounding (GO:0009611);; Biological Process: jasmonic acid biosynthetic process (GO:0009695);; Biological Process: jasmonic acid mediated signaling pathway (GO:0009867);; Molecular Function: hydroxyjasmonate sulfotransferase activity (GO:0080131);;	--	--	[R]	General function prediction only	Sulfotransferase domain	Cytosolic sulfotransferase 15 GN=MOJ9.18 OS=Arabidopsis thaliana (Mouse-ear cress) PE=1 SV=1	R	General function prediction only	BnaAnng01940D [Brassica napus]
BnaC03g20550D	7	8	3	82	78	73	41.5406	40.2489	23.4757	360.688	437.491	488.199	5.28501e-18	3.67421	up	[G]	Carbohydrate transport and metabolism	Molecular Function: transporter activity (GO:0005215);; Biological Process: transport (GO:0006810);; Cellular Component: integral component of membrane (GO:0016021);;	K09872|3.37723e-44|brp:103857660|aquaporin PIP2-2-like; K09872 aquaporin PIP (A)	--	[G]	Carbohydrate transport and metabolism	Major intrinsic protein	Aquaporin PIP2-2, N-terminally processed GN=T2N18.7 OS=Arabidopsis thaliana (Mouse-ear cress) PE=1 SV=2	G	Carbohydrate transport and metabolism	BnaC03g20550D [Brassica napus]
BnaA02g24110D	5	3	3	29	40	26	0.387119	0.243312	0.2482	1.97867	2.6913	1.72548	2.31408e-07	3.09146	up	[RTKL]	General function prediction only;; Signal transduction mechanisms;; Transcription;; Replication, recombination and repair	Molecular Function: calmodulin-dependent protein kinase activity (GO:0004683);; Molecular Function: ATP binding (GO:0005524);; Cellular Component: cytosol (GO:0005829);; Biological Process: protein phosphorylation (GO:0006468);; Biological Process: signal transduction (GO:0007165);; Biological Process: response to abscisic acid (GO:0009737);;	--	--	[T]	Signal transduction mechanisms	Protein kinase domain;; Protein tyrosine kinase;; NAF domain;; Kinase-like	CBL-interacting serine/threonine-protein kinase 20 GN=K15I22.2 OS=Arabidopsis thaliana (Mouse-ear cress) PE=1 SV=1	T	Signal transduction mechanisms	BnaA02g24110D [Brassica napus]
BnaC04g04630D	26	21	22	103	85	97	1.44753	1.15728	1.21903	5.54646	4.66126	5.15124	4.48696e-10	2.03248	up	[O]	Posttranslational modification, protein turnover, chaperones	Molecular Function: ubiquitin-protein transferase activity (GO:0004842);; Cellular Component: nucleus (GO:0005634);; Biological Process: ubiquitin-dependent protein catabolic process (GO:0006511);; Biological Process: protein ubiquitination (GO:0016567);; Cellular Component: SCF ubiquitin ligase complex (GO:0019005);;	--	--	[O]	Posttranslational modification, protein turnover, chaperones	Skp1 family, dimerisation domain	SKP1-like protein 20 GN=ASK20 OS=Arabidopsis thaliana (Mouse-ear cress) PE=2 SV=1	O	Posttranslational modification, protein turnover, chaperones	BnaC04g04630D [Brassica napus]
BnaA04g06200D	44	64	62	3	7	13	5.53988	7.79278	7.71115	0.451331	0.871145	1.65268	9.89499e-11	-2.89527	down	--	--	Molecular Function: DNA binding (GO:0003677);; Molecular Function: sequence-specific DNA binding transcription factor activity (GO:0003700);; Cellular Component: nucleus (GO:0005634);;	--	--	[K]	Transcription	SRF-type transcription factor (DNA-binding and dimerisation domain)	Agamous-like MADS-box protein AGL97 GN=AGL97 OS=Arabidopsis thaliana (Mouse-ear cress) PE=1 SV=1	K	Transcription	BnaA04g06200D [Brassica napus]
BnaA07g08670D	508	636	603	13	12	37	29.3192	36.8606	35.8102	0.808275	0.781232	2.27454	1.23452e-90	-4.82529	down	--	--	Molecular Function: sequence-specific DNA binding transcription factor activity (GO:0003700);; Cellular Component: nucleus (GO:0005634);; Biological Process: regulation of transcription, DNA-templated (GO:0006355);; Biological Process: circadian rhythm (GO:0007623);; Molecular Function: zinc ion binding (GO:0008270);;	--	--	--	--	CCT motif;; B-box zinc finger	Zinc finger protein CONSTANS-LIKE 15 GN=COL15 OS=Arabidopsis thaliana (Mouse-ear cress) PE=2 SV=1	K	Transcription	BnaA07g08670D [Brassica napus]
BnaA03g15610D	8976	12027	11907	1313	1254	2589	1341.02	1722.83	1806.86	188.144	187.102	399.803	2.56633e-25	-2.68325	down	--	--	Cellular Component: nucleus (GO:0005634);; Biological Process: response to sucrose (GO:0009744);; Biological Process: response to glucose (GO:0009749);; Biological Process: response to fructose (GO:0009750);;	--	--	--	--	Dormancy/auxin associated protein	Auxin-repressed 12.5 kDa protein OS=Fragaria ananassa (Strawberry) PE=2 SV=1	S	Function unknown	PREDICTED: auxin-repressed 12.5 kDa protein-like isoform X1 [Brassica rapa]
BnaA06g05220D	58	93	64	9	8	8	4.1818	6.61972	4.63089	0.667299	0.637089	0.584796	2.34699e-10	-3.11746	down	--	--	Molecular Function: catalytic activity (GO:0003824);; Biological Process: protein targeting to membrane (GO:0006612);; Biological Process: toxin catabolic process (GO:0009407);; Biological Process: positive regulation of flavonoid biosynthetic process (GO:0009963);; Biological Process: regulation of plant-type hypersensitive response (GO:0010363);; Biological Process: response to cyclopentenone (…	--	--	--	--	Histidine phosphatase superfamily (branch 1)	Phosphoglycerate mutase-like protein AT74H {ECO:0000305} OS=Arabidopsis thaliana (Mouse-ear cress) PE=3 SV=2	G	Carbohydrate transport and metabolism	BnaA06g05220D [Brassica napus]
BnaC03g17120D	50	60	87	14	7	14	5.21729	6.17415	9.04221	1.52671	0.729937	1.5276	1.60598e-07	-2.49834	down	[O]	Posttranslational modification, protein turnover, chaperones	Biological Process: sulfur amino acid metabolic process (GO:0000096);; Molecular Function: glutathione transferase activity (GO:0004364);; Molecular Function: glutathione peroxidase activity (GO:0004602);; Molecular Function: copper ion binding (GO:0005507);; Cellular Component: cell wall (GO:0005618);; Cellular Component: vacuole (GO:0005773);; Cellular Component: cytosol (GO:0005829);; Cellular…	K00799|1.92317e-154|brp:103857342|glutathione S-transferase F10; K00799 glutathione S-transferase [EC:2.5.1.18] (A)	Glutathione metabolism (ko00480)	[O]	Posttranslational modification, protein turnover, chaperones	Glutathione S-transferase, N-terminal domain;; Glutathione S-transferase, C-terminal domain;; Glutathione S-transferase, N-terminal domain;; Glutathione S-transferase, N-terminal domain;; Glutathione S-transferase, C-terminal domain	Glutathione S-transferase F10 GN=F7F1.8 OS=Arabidopsis thaliana (Mouse-ear cress) PE=1 SV=3	O	Posttranslational modification, protein turnover, chaperones	BnaC03g17120D [Brassica napus]
BnaC08g06020D	640	730	737	28	33	26	30.2616	34.5174	34.8818	1.29211	1.67764	1.26148	2.914e-90	-4.61092	down	--	--	Molecular Function: transporter activity (GO:0005215);; Cellular Component: plasma membrane (GO:0005886);; Biological Process: oligopeptide transport (GO:0006857);; Cellular Component: integral component of membrane (GO:0016021);;	--	--	[E]	Amino acid transport and metabolism	POT family	Protein NRT1/ PTR FAMILY 5.15 GN=NPF5.15 OS=Arabidopsis thaliana (Mouse-ear cress) PE=2 SV=1	P	Inorganic ion transport and metabolism	BnaC08g06020D [Brassica napus]
BnaC05g45240D	61	66	86	18	10	21	3.08398	3.33674	4.34296	0.965573	0.502953	1.07476	1.1977e-08	-2.12744	down	--	--	Molecular Function: sequence-specific DNA binding transcription factor activity (GO:0003700);; Molecular Function: protein binding (GO:0005515);; Cellular Component: nucleus (GO:0005634);;	--	--	--	--	--	Transcription factor bHLH148 GN=F5E6.8 OS=Arabidopsis thaliana (Mouse-ear cress) PE=1 SV=1	K	Transcription	BnaC05g45240D [Brassica napus]
BnaC08g30320D	33	16	16	131	140	88	3.38212	1.66297	1.71596	12.9247	14.341	9.33789	1.12659e-09	2.44504	up	[O]	Posttranslational modification, protein turnover, chaperones	Cellular Component: nucleus (GO:0005634);; Molecular Function: zinc ion binding (GO:0008270);;	--	--	[O]	Posttranslational modification, protein turnover, chaperones	Ring finger domain;; zinc-finger;; Zinc finger, C3HC4 type (RING finger);; Zinc finger, C3HC4 type (RING finger)	E3 ubiquitin-protein ligase RING1-like GN=At3g19950 OS=Arabidopsis thaliana (Mouse-ear cress) PE=1 SV=1	O	Posttranslational modification, protein turnover, chaperones	BnaC08g30320D [Brassica napus]
BnaC02g25950D	3962	6176	6330	607	765	1270	480.306	723.253	763.995	70.4412	89.8767	148.757	9.10143e-12	-2.64846	down	[O]	Posttranslational modification, protein turnover, chaperones	Cellular Component: nucleus (GO:0005634);; Biological Process: protein folding (GO:0006457);; Biological Process: response to light stimulus (GO:0009416);; Cellular Component: chloroplast stroma (GO:0009570);; Molecular Function: heat shock protein binding (GO:0031072);; Molecular Function: unfolded protein binding (GO:0051082);;	--	--	[O]	Posttranslational modification, protein turnover, chaperones	DnaJ domain	Chaperone protein dnaJ 8, chloroplastic (Precursor) GN=F23A5.28 OS=Arabidopsis thaliana (Mouse-ear cress) PE=2 SV=1	O	Posttranslational modification, protein turnover, chaperones	BnaC02g25950D [Brassica napus]
Cole_newGene_800	11	15	11	76	103	56	0.338746	0.443823	0.321497	2.2465	2.95456	1.56008	2.71662e-07	2.65128	up	--	--	--	--	--	[L]	Replication, recombination and repair	Domain of unknown function (DUF4413)	Putative AC transposase OS=Zea mays (Maize) PE=2 SV=2	L	Replication, recombination and repair	Tam3-like transposon protein; 93317-95488 [Arabidopsis thaliana]
BnaA05g24110D	52	58	59	402	403	303	2.31016	2.52605	2.59078	17.3374	17.3253	12.7886	3.73416e-27	2.70004	up	[DZ]	Cell cycle control, cell division, chromosome partitioning;; Cytoskeleton	Biological Process: protein glycosylation (GO:0006486);; Molecular Function: Ran GTPase binding (GO:0008536);;	--	--	[S]	Function unknown	Regulator of chromosome condensation (RCC1) repeat;; Regulator of chromosome condensation (RCC1) repeat	Ultraviolet-B receptor UVR8 GN=UVR8 OS=Arabidopsis thaliana (Mouse-ear cress) PE=1 SV=1	S	Function unknown	BnaA05g24110D [Brassica napus]
BnaC03g09120D	103	141	160	0	3	4	10.7136	14.5647	16.4489	0	0.375392	0.408566	1.11029e-30	-5.86108	down	[O]	Posttranslational modification, protein turnover, chaperones	Molecular Function: arsenate reductase (glutaredoxin) activity (GO:0008794);; Molecular Function: electron carrier activity (GO:0009055);; Molecular Function: protein disulfide oxidoreductase activity (GO:0015035);; Biological Process: methylglyoxal catabolic process to D-lactate (GO:0019243);; Biological Process: cell redox homeostasis (GO:0045454);;	K03676|3.01145e-68|brp:103856321|monothiol glutaredoxin-S2; K03676 glutaredoxin 3 (A)	--	[O]	Posttranslational modification, protein turnover, chaperones	Glutaredoxin	Monothiol glutaredoxin-S2 GN=T28N17.80 OS=Arabidopsis thaliana (Mouse-ear cress) PE=3 SV=1	O	Posttranslational modification, protein turnover, chaperones	BnaC03g09120D [Brassica napus]
BnaC03g40840D	21	20	7	163	150	120	0.895114	0.819621	0.311094	6.92498	6.5707	5.26925	3.41637e-25	3.15132	up	[IQ]	Lipid transport and metabolism;; Secondary metabolites biosynthesis, transport and catabolism	Cellular Component: mitochondrion (GO:0005739);; Cellular Component: peroxisome (GO:0005777);; Molecular Function: benzoate-CoA ligase activity (GO:0018858);; Biological Process: glucosinolate biosynthetic process (GO:0019761);;	--	--	[I]	Lipid transport and metabolism	AMP-binding enzyme;; AMP-binding enzyme C-terminal domain	Probable acyl-activating enzyme 12, peroxisomal GN=AAE12 OS=Arabidopsis thaliana (Mouse-ear cress) PE=2 SV=1	I	Lipid transport and metabolism	BnaC03g40840D [Brassica napus]
BnaA04g08490D	233	354	305	46	60	91	21.0278	31.8025	27.7659	4.15468	5.37738	8.04706	4.38383e-11	-2.18951	down	--	--	Biological Process: transition metal ion transport (GO:0000041);; Cellular Component: cytosol (GO:0005829);; Molecular Function: transferase activity, transferring acyl groups other than amino-acyl groups (GO:0016747);;	--	--	--	--	Transferase family	Uncharacterized acetyltransferase At3g50280 GN=At3g50280 OS=Arabidopsis thaliana (Mouse-ear cress) PE=3 SV=1	R	General function prediction only	BnaA04g08490D [Brassica napus]
BnaA02g02840D	8	7	5	504	431	492	0.932137	0.833394	0.591359	57.3759	49.6195	57.2932	2.00676e-104	6.14016	up	--	--	--	--	--	[K]	Transcription	CCT motif;; B-box zinc finger	Zinc finger protein CONSTANS-LIKE 1 GN=COL1 OS=Arabidopsis thaliana (Mouse-ear cress) PE=1 SV=1	K	Transcription	BnaA02g02840D [Brassica napus]
BnaA07g20400D	101	110	74	477	576	398	3.77065	4.06826	2.69469	17.9754	21.4542	14.1908	2.11754e-16	2.3307	up	--	--	Cellular Component: nucleus (GO:0005634);; Biological Process: response to wounding (GO:0009611);; Biological Process: coumarin biosynthetic process (GO:0009805);; Biological Process: positive regulation of flavonoid biosynthetic process (GO:0009963);;	--	--	[R]	General function prediction only	YT521-B-like domain	30-kDa cleavage and polyadenylation specificity factor 30 {ECO:0000303|PubMed:18479511} OS=Arabidopsis thaliana (Mouse-ear cress) PE=1 SV=1	R	General function prediction only	BnaA07g20400D [Brassica napus]
BnaA07g12080D	11	12	7	121	122	65	1.70139	1.81053	1.10365	17.2758	17.5011	9.36611	2.04281e-08	3.34123	up	--	--	Cellular Component: cytoplasm (GO:0005737);;	--	--	[R]	General function prediction only	Leucine Rich repeat;; F-box-like;; F-box domain;; Leucine Rich Repeat	F-box protein At5g67140 GN=At5g67140 OS=Arabidopsis thaliana (Mouse-ear cress) PE=2 SV=1	R	General function prediction only	BnaA07g12080D [Brassica napus]
BnaC02g17710D	148	123	188	11	3	14	7.93783	6.48973	9.95509	0.592052	0.186652	0.769185	5.92652e-23	-4.04106	down	--	--	Molecular Function: sequence-specific DNA binding transcription factor activity (GO:0003700);; Cellular Component: nucleus (GO:0005634);; Biological Process: regulation of transcription, DNA-templated (GO:0006355);; Biological Process: response to heat (GO:0009408);; Molecular Function: sequence-specific DNA binding (GO:0043565);;	K09419|1.61153e-167|aly:ARALYDRAFT_676311|hypothetical protein; K09419 heat shock transcription factor, other eukaryote (A)	--	[K]	Transcription	HSF-type DNA-binding	Heat stress transcription factor A-8 GN=T23K23.18 OS=Arabidopsis thaliana (Mouse-ear cress) PE=2 SV=1	K	Transcription	BnaC02g17710D [Brassica napus]
BnaA09g06580D	270	207	125	0	0	0	17.2024	13.235	8.06472	0	0	0	2.65371e-16	#NAME?	down	--	--	Biological Process: defense response to insect (GO:0002213);; Molecular Function: iron ion binding (GO:0005506);; Cellular Component: extracellular region (GO:0005576);; Molecular Function: electron carrier activity (GO:0009055);; Cellular Component: chloroplast (GO:0009507);; Biological Process: pollen development (GO:0009555);; Biological Process: response to wounding (GO:0009611);; Biological …	--	--	[QI]	Secondary metabolites biosynthesis, transport and catabolism;; Lipid transport and metabolism	Cytochrome P450	Cytochrome P450 94B1 GN=CYP94B1 OS=Arabidopsis thaliana (Mouse-ear cress) PE=2 SV=1	Q	Secondary metabolites biosynthesis, transport and catabolism	BnaA09g06580D [Brassica napus]
BnaC03g30350D	81	65	43	3	17	1	4.19607	3.36794	2.23497	0.195714	0.921917	0.0695203	1.39438e-06	-3.19704	down	[Q]	Secondary metabolites biosynthesis, transport and catabolism	Cellular Component: extracellular region (GO:0005576);; Biological Process: iron ion transport (GO:0006826);; Biological Process: positive gravitropism (GO:0009958);; Biological Process: cellular response to iron ion starvation (GO:0010106);; Biological Process: response to nitrate (GO:0010167);; Cellular Component: endomembrane system (GO:0012505);; Biological Process: nitrate transport (GO:0015…	K00517|0|brp:103869357|cytochrome P450 705A5-like; K00517 [EC:1.14.-.-] (A)	Limonene and pinene degradation (ko00903);; Stilbenoid, diarylheptanoid and gingerol biosynthesis (ko00945)	[Q]	Secondary metabolites biosynthesis, transport and catabolism	Cytochrome P450	Cytochrome P450 705A5 GN=MDN11.4 OS=Arabidopsis thaliana (Mouse-ear cress) PE=2 SV=1	Q	Secondary metabolites biosynthesis, transport and catabolism	BnaC03g30350D [Brassica napus]
BnaC02g34990D	7	1	6	50	35	42	0.315907	0.0853335	0.329855	2.19721	1.53676	1.85101	2.19924e-09	3.16958	up	--	--	Molecular Function: DNA binding (GO:0003677);; Molecular Function: sequence-specific DNA binding transcription factor activity (GO:0003700);; Cellular Component: nucleus (GO:0005634);; Biological Process: regulation of transcription, DNA-templated (GO:0006355);;	--	--	--	--	WRKY DNA -binding domain	Probable WRKY transcription factor 3 GN=WRKY3 OS=Arabidopsis thaliana (Mouse-ear cress) PE=2 SV=1	K	Transcription	BnaC02g34990D [Brassica napus]
BnaC04g43450D	1	4	4	26	40	16	0.138596	0.416643	0.417212	2.43678	3.80782	1.49922	0.000353734	3.17933	up	--	--	Molecular Function: protein tyrosine phosphatase activity (GO:0004725);; Cellular Component: cytoplasm (GO:0005737);; Biological Process: peptidyl-tyrosine dephosphorylation (GO:0035335);; Biological Process: negative regulation of MAP kinase activity (GO:0043407);;	K18045|0|brp:103865238|probable tyrosine-protein phosphatase At1g05000; K18045 tyrosine-protein phosphatase SIW14 [EC:3.1.3.48] (A)	--	[V]	Defense mechanisms	Tyrosine phosphatase family;; Tyrosine phosphatase family	Probable tyrosine-protein phosphatase At1g05000 GN=At1g05000 OS=Arabidopsis thaliana (Mouse-ear cress) PE=1 SV=1	V	Defense mechanisms	BnaC04g43450D [Brassica napus]
BnaA08g02210D	5	5	2	16	31	32	0.151171	0.150609	0.072807	0.503565	0.946104	0.92985	3.18651e-05	2.6977	up	--	--	Biological Process: defense response (GO:0006952);; Cellular Component: plasmodesma (GO:0009506);; Molecular Function: ADP binding (GO:0043531);;	--	--	[T]	Signal transduction mechanisms	NB-ARC domain;; AAA domain	Putative disease resistance protein At1g50180 GN=At1g50180 OS=Arabidopsis thaliana (Mouse-ear cress) PE=3 SV=2	T	Signal transduction mechanisms	BnaA08g02210D [Brassica napus]
BnaA07g16480D	0	2	3	20	17	16	0.0244461	0.0975732	0.123787	0.691215	0.588597	0.520764	2.46305e-05	3.40821	up	--	--	Biological Process: signal transduction (GO:0007165);; Molecular Function: phosphatidylinositol binding (GO:0035091);;	--	--	--	--	Protein of unknown function (DUF1336);; START domain;; PH domain	Protein ENHANCED DISEASE RESISTANCE 2-like GN=EDR2L OS=Arabidopsis thaliana (Mouse-ear cress) PE=2 SV=1	I	Lipid transport and metabolism	BnaA07g16480D [Brassica napus]
BnaA01g04020D	16	11	15	80	81	45	0.249251	0.17633	0.24312	1.25367	1.29952	0.719846	3.98609e-06	2.27971	up	--	--	Cellular Component: extracellular region (GO:0005576);; Cellular Component: vacuole (GO:0005773);; Biological Process: protein glycosylation (GO:0006486);; Cellular Component: plasmodesma (GO:0009506);; Cellular Component: chloroplast (GO:0009507);;	--	--	--	--	--	--	R	General function prediction only	BnaA01g04020D [Brassica napus]
BnaC07g42790D	66	74	69	3	15	12	4.94285	5.47047	5.22588	0.274423	1.18794	0.882929	3.2696e-12	-2.81582	down	--	--	--	--	--	[R]	General function prediction only	F-box-like	Putative F-box/LRR-repeat protein 19 GN=FBL19 OS=Arabidopsis thaliana (Mouse-ear cress) PE=4 SV=1	R	General function prediction only	BnaC07g42790D [Brassica napus]
Cole_newGene_2623	3	5	7	50	39	29	0.22956	0.365636	0.467906	3.11925	2.39976	1.78708	3.17061e-08	2.96938	up	--	--	--	--	--	[R]	General function prediction only	zinc-binding in reverse transcriptase	Putative ribonuclease H protein At1g65750 GN=At1g65750 OS=Arabidopsis thaliana (Mouse-ear cress) PE=3 SV=1	R	General function prediction only	non-LTR retroelement reverse transcriptase-like protein [Arabidopsis thaliana]
BnaC03g56320D	33	24	16	110	154	112	5.80197	4.86436	4.39407	22.6646	27.871	23.5778	1.05498e-12	2.34422	up	--	--	--	--	--	--	--	--	--	--	--	BnaC03g56320D [Brassica napus]
BnaA06g00040D	149	168	144	2215	2220	2148	7.78521	8.73635	7.50488	115.844	116.278	111.396	6.0043e-74	3.82212	up	--	--	Biological Process: myo-inositol hexakisphosphate biosynthetic process (GO:0010264);;	--	--	[I]	Lipid transport and metabolism	START domain	--	I	Lipid transport and metabolism	BnaA06g00040D [Brassica napus]
BnaA04g29310D	38	77	83	5	7	10	2.9047	5.68123	6.29766	0.421864	0.537071	0.805545	3.40377e-06	-3.1769	down	--	--	Molecular Function: DNA binding (GO:0003677);; Molecular Function: sequence-specific DNA binding transcription factor activity (GO:0003700);; Molecular Function: protein binding (GO:0005515);; Cellular Component: nucleus (GO:0005634);; Biological Process: regulation of transcription, DNA-templated (GO:0006355);; Biological Process: response to abscisic acid (GO:0009737);; Biological Process: heat…	--	--	--	--	AP2 domain	Dehydration-responsive element-binding protein 2C OS=Arabidopsis thaliana (Mouse-ear cress) PE=2 SV=2	K	Transcription	BnaA04g29310D [Brassica napus]
BnaC07g26480D	23	31	16	1	5	4	0.614319	0.818962	0.439814	0.0486895	0.137976	0.103117	2.08498e-05	-2.82651	down	[E]	Amino acid transport and metabolism	Cellular Component: extracellular region (GO:0005576);; Molecular Function: oxidoreductase activity (GO:0016491);; Biological Process: oxidation-reduction process (GO:0055114);;	--	--	--	--	Plant protein of unknown function (DUF946);; FAD dependent oxidoreductase;; FAD binding domain;; Thi4 family	--	E	Amino acid transport and metabolism	BnaC07g26480D [Brassica napus]
BnaA05g01050D	89	68	56	2052	2090	1989	3.59077	2.70783	2.27146	80.923	82.1541	79.0573	3.59742e-104	4.82997	up	--	--	Molecular Function: chromatin binding (GO:0003682);; Molecular Function: sequence-specific DNA binding transcription factor activity (GO:0003700);; Cellular Component: nucleus (GO:0005634);; Biological Process: response to cold (GO:0009409);; Biological Process: response to red or far red light (GO:0009639);; Biological Process: response to salt stress (GO:0009651);; Biological Process: response …	--	--	[O]	Posttranslational modification, protein turnover, chaperones	Myb-like DNA-binding domain	Protein CCA1 GN=CCA1 OS=Arabidopsis thaliana (Mouse-ear cress) PE=1 SV=1	K	Transcription	BnaA05g01050D [Brassica napus]
BnaAnng11090D	84	119	134	5	5	12	7.17744	10.0847	11.5392	0.462879	0.446346	1.03366	2.74226e-19	-3.94414	down	--	--	Cellular Component: plasma membrane (GO:0005886);; Biological Process: gibberellic acid mediated signaling pathway (GO:0009740);; Biological Process: seed dormancy process (GO:0010162);; Cellular Component: anchored component of membrane (GO:0031225);;	--	--	--	--	--	Uncharacterized GPI-anchored protein At4g28100 (Precursor) GN=At4g28100 OS=Arabidopsis thaliana (Mouse-ear cress) PE=1 SV=1	R	General function prediction only	BnaAnng11090D [Brassica napus]
BnaC08g02740D	125	75	123	867	808	842	8.4504	3.18285	8.61553	43.9988	32.358	32.1106	5.57591e-50	2.94992	up	--	--	Molecular Function: phospholipase C activity (GO:0004629);; Cellular Component: plasma membrane (GO:0005886);; Biological Process: lipid metabolic process (GO:0006629);; Cellular Component: plasmodesma (GO:0009506);; Biological Process: intracellular signal transduction (GO:0035556);;	--	--	--	--	--	PI-PLC X domain-containing protein At5g67130 (Precursor) GN=At5g67130 OS=Arabidopsis thaliana (Mouse-ear cress) PE=1 SV=1	R	General function prediction only	BnaC08g02740D [Brassica napus]
BnaA09g35480D	34	31	38	0	3	4	1.61582	1.43765	1.78598	0	0.168831	0.187295	6.09728e-10	-3.89163	down	--	--	Molecular Function: phosphatidylinositol phospholipase C activity (GO:0004435);; Molecular Function: signal transducer activity (GO:0004871);; Molecular Function: calcium ion binding (GO:0005509);; Cellular Component: plasma membrane (GO:0005886);; Biological Process: lipid metabolic process (GO:0006629);; Biological Process: actin filament-based movement (GO:0030048);; Biological Process: intrac…	K05857|0|brp:103841495|phosphoinositide phospholipase C 7; K05857 phosphatidylinositol phospholipase C, delta [EC:3.1.4.11] (A)	Inositol phosphate metabolism (ko00562);; Phosphatidylinositol signaling system (ko04070)	[T]	Signal transduction mechanisms	Phosphatidylinositol-specific phospholipase C, X domain;; Phosphatidylinositol-specific phospholipase C, Y domain;; Phosphoinositide-specific phospholipase C, efhand-like;; C2 domain	Phosphoinositide phospholipase C 7 GN=F27K19.120 OS=Arabidopsis thaliana (Mouse-ear cress) PE=1 SV=1	I	Lipid transport and metabolism	BnaA09g35480D [Brassica napus]
BnaA09g30070D	79	73	89	1	7	5	2.96108	2.73059	3.34726	0.068544	0.263514	0.20138	1.99055e-21	-4.22729	down	--	--	Cellular Component: nucleus (GO:0005634);; Cellular Component: vacuolar membrane (GO:0005774);; Cellular Component: endoplasmic reticulum (GO:0005783);; Cellular Component: Golgi apparatus (GO:0005794);; Cellular Component: plasma membrane (GO:0005886);; Biological Process: pentose-phosphate shunt (GO:0006098);; Cellular Component: plasmodesma (GO:0009506);; Biological Process: response to salt s…	--	--	[S]	Function unknown	Uncharacterised conserved protein (DUF2359)	--	S	Function unknown	BnaA09g30070D [Brassica napus]
BnaA02g26210D	138	98	199	0	3	2	32.177	22.6897	47.1528	0	0.822324	0.619797	1.88918e-14	-6.45541	down	--	--	Biological Process: polysaccharide biosynthetic process (GO:0000271);; Cellular Component: extracellular region (GO:0005576);; Cellular Component: plasma membrane (GO:0005886);; Biological Process: proteolysis (GO:0006508);; Biological Process: defense response (GO:0006952);; Biological Process: pattern specification process (GO:0007389);; Molecular Function: peptidase activity (GO:0008233);; Bio…	--	--	--	--	Gamma-thionin family	Defensin-like protein 2 (Precursor) GN=F5O4.13 OS=Arabidopsis thaliana (Mouse-ear cress) PE=2 SV=1	R	General function prediction only	PREDICTED: defensin-like protein 1 [Brassica rapa]
BnaA01g12270D	279	385	346	31	37	48	13.0761	18.0687	16.1348	1.51779	1.77548	2.25882	1.56243e-30	-3.13346	down	[QR]	Secondary metabolites biosynthesis, transport and catabolism;; General function prediction only	Biological Process: respiratory burst involved in defense response (GO:0002679);; Cellular Component: nucleus (GO:0005634);; Cellular Component: cytosol (GO:0005829);; Molecular Function: methyltransferase activity (GO:0008168);; Biological Process: response to chitin (GO:0010200);; Biological Process: endoplasmic reticulum unfolded protein response (GO:0030968);; Biological Process: methylation …	--	--	[R]	General function prediction only	Methyltransferase domain	--	R	General function prediction only	BnaA01g12270D [Brassica napus]
BnaA06g23870D	688	558	680	2790	3177	3075	19.2504	15.5465	18.8296	79.0023	88.9775	83.6136	7.48882e-29	2.21792	up	[R]	General function prediction only	Molecular Function: transporter activity (GO:0005215);; Cellular Component: plasma membrane (GO:0005886);; Biological Process: transport (GO:0006810);; Cellular Component: chloroplast envelope (GO:0009941);; Molecular Function: transferase activity, transferring phosphorus-containing groups (GO:0016772);;	--	--	[R]	General function prediction only	ABC1 family	Uncharacterized aarF domain-containing protein kinase At1g79600, chloroplastic (Precursor) GN=At1g79600 OS=Arabidopsis thaliana (Mouse-ear cress) PE=2 SV=1	R	General function prediction only	BnaA06g23870D [Brassica napus]
BnaA04g26370D	29	37	33	3	8	9	1.64343	2.06138	1.851	0.211579	0.497657	0.518453	1.77687e-05	-2.3205	down	--	--	Biological Process: mitotic cell cycle (GO:0000278);; Molecular Function: translation initiation factor activity (GO:0003743);; Cellular Component: nucleus (GO:0005634);; Biological Process: RNA processing (GO:0006396);; Biological Process: regulation of translational initiation (GO:0006446);; Biological Process: protein import into nucleus (GO:0006606);; Biological Process: pyrimidine ribonucleo…	K03256|0|brp:103866230|tRNA (adenine(58)-N(1))-methyltransferase non-catalytic subunit trm6; K03256 tRNA (adenine-N(1)-)-methyltransferase non-catalytic subunit (A)	--	[J]	Translation, ribosomal structure and biogenesis	Gcd10p family	--	J	Translation, ribosomal structure and biogenesis	BnaA04g26370D [Brassica napus]
BnaA03g57560D	10	6	11	118	129	107	1.25865	0.796615	1.38525	14.0368	15.7518	12.9947	1.19424e-25	3.70096	up	[I]	Lipid transport and metabolism	Biological Process: long-chain fatty acid metabolic process (GO:0001676);; Biological Process: defense response to insect (GO:0002213);; Biological Process: fatty acid biosynthetic process (GO:0006633);; Cellular Component: chloroplast (GO:0009507);; Molecular Function: oxidoreductase activity (GO:0016491);;	K00507|0|brp:103859644|probable lipid desaturase ADS3.2, chloroplastic; K00507 stearoyl-CoA desaturase (delta-9 desaturase) [EC:1.14.19.1] (A)	Biosynthesis of unsaturated fatty acids (ko01040);; Fatty acid metabolism (ko01212)	[I]	Lipid transport and metabolism	Fatty acid desaturase	Probable lipid desaturase ADS3.2, chloroplastic (Precursor) GN=ADS3.2 OS=Arabidopsis thaliana (Mouse-ear cress) PE=2 SV=3	I	Lipid transport and metabolism	BnaA03g57560D [Brassica napus]
BnaC09g03660D	381	396	414	89	76	56	8.35311	8.64755	9.00064	1.98685	1.6808	1.22377	1.41859e-32	-2.4429	down	[G]	Carbohydrate transport and metabolism	Molecular Function: ATP binding (GO:0005524);; Biological Process: starch catabolic process (GO:0005983);; Cellular Component: chloroplast stroma (GO:0009570);; Biological Process: plant-type cell wall organization (GO:0009664);; Molecular Function: carbohydrate kinase activity (GO:0019200);; Biological Process: starch biosynthetic process (GO:0019252);; Biological Process: protein autophosphoryl…	K15535|0|brp:103837124|phosphoglucan, water dikinase, chloroplastic; K15535 phosphoglucan, water dikinase [EC:2.7.9.5] (A)	--	--	--	Pyruvate phosphate dikinase, PEP/pyruvate binding domain;; Starch binding domain	Phosphoglucan, water dikinase, chloroplastic (Precursor) OS=Arabidopsis thaliana (Mouse-ear cress) PE=1 SV=1	R	General function prediction only	BnaC09g03660D [Brassica napus]
BnaA06g36800D	23	22	12	129	161	134	15.3724	13.6114	8.52108	73.4853	98.7431	84.4696	4.54476e-22	2.87556	up	--	--	Cellular Component: chloroplast (GO:0009507);; Molecular Function: heat shock protein binding (GO:0031072);; Molecular Function: unfolded protein binding (GO:0051082);;	--	--	--	--	--	--	R	General function prediction only	PREDICTED: uncharacterized protein LOC103827982 [Brassica rapa]
BnaA01g23780D	10	11	5	28	42	36	0.660532	0.675281	0.33443	1.74817	2.56785	2.01184	8.79359e-05	2.00752	up	--	--	--	K03327|4.18457e-17|brp:103833615|MATE efflux family protein ALF5-like; K03327 multidrug resistance protein, MATE family (A)	--	[R]	General function prediction only	--	--	V	Defense mechanisms	BnaA01g23780D [Brassica napus]
BnaA10g02760D	94	115	126	35	26	14	5.22162	6.28854	6.92781	1.96823	1.47043	0.802271	1.24865e-12	-2.17064	down	[C]	Energy production and conversion	Cellular Component: chloroplast (GO:0009507);; Biological Process: chlorophyll cycle (GO:0033354);; Molecular Function: coenzyme F420 hydrogenase activity (GO:0050454);; Molecular Function: 7-hydroxymethyl chlorophyll a reductase activity (GO:0090415);;	K18010|0|brp:103844235|7-hydroxymethyl chlorophyll a reductase, chloroplastic; K18010 7-hydroxymethyl chlorophyll a reductase [EC:1.17.7.2] (A)	Porphyrin and chlorophyll metabolism (ko00860)	--	--	Coenzyme F420 hydrogenase/dehydrogenase, beta subunit C terminus;; Coenzyme F420 hydrogenase/dehydrogenase, beta subunit N-term	7-hydroxymethyl chlorophyll a reductase, chloroplastic (Precursor) GN=T1G11.13 OS=Arabidopsis thaliana (Mouse-ear cress) PE=1 SV=1	G	Carbohydrate transport and metabolism	BnaA10g02760D [Brassica napus]
BnaC06g10700D	18	23	26	0	3	1	1.21274	1.55315	1.74549	0	0.236278	0.0875544	1.77163e-07	-4.08309	down	--	--	Cellular Component: mitochondrion (GO:0005739);; Cellular Component: chloroplast (GO:0009507);;	--	--	--	--	--	--	S	Function unknown	BnaC06g10700D [Brassica napus]
Cole_newGene_2699	0	0	0	14	19	29	0	0.0948413	0.0819287	1.92029	2.52337	3.75731	2.06559e-08	Inf	up	--	--	--	K00630|2.65034e-06|crb:CARUB_v10012611mg|hypothetical protein; K00630 glycerol-3-phosphate O-acyltransferase [EC:2.3.1.15] (A)	Glycerolipid metabolism (ko00561);; Glycerophospholipid metabolism (ko00564)	--	--	--	Glycerol-3-phosphate acyltransferase, chloroplastic (Precursor) GN=ATS1 OS=Arabidopsis thaliana (Mouse-ear cress) PE=2 SV=2	--	--	BnaA09g38460D [Brassica napus]
BnaA04g29360D	148	181	200	0	1	8	11.3121	13.7935	15.2367	0	0.135833	0.593645	1.99246e-53	-5.88232	down	--	--	Biological Process: amino acid transmembrane transport (GO:0003333);; Molecular Function: amine transmembrane transporter activity (GO:0005275);; Cellular Component: vacuolar membrane (GO:0005774);; Cellular Component: plasma membrane (GO:0005886);; Biological Process: phosphatidylinositol biosynthetic process (GO:0006661);; Biological Process: response to sucrose (GO:0009744);; Biological Proces…	--	--	[E]	Amino acid transport and metabolism	Transmembrane amino acid transporter protein;; Tryptophan/tyrosine permease family	--	E	Amino acid transport and metabolism	BnaA04g29360D [Brassica napus]
BnaC09g41940D	4	3	12	48	53	55	0.286155	0.24401	0.915735	3.34575	3.67669	3.85067	1.92469e-10	3.03702	up	--	--	--	--	--	--	--	GDSL/SGNH-like Acyl-Esterase family found in Pmr5 and Cas1p;; PMR5 N terminal Domain	Protein trichome birefringence-like 21 GN=TBL21 OS=Arabidopsis thaliana (Mouse-ear cress) PE=3 SV=1	S	Function unknown	BnaC09g41940D [Brassica napus]
BnaAnng17890D	75	61	74	1971	2001	2047	2.90737	2.22922	2.94577	69.5812	69.537	74.4974	4.32794e-104	4.82823	up	--	--	Molecular Function: sequence-specific DNA binding transcription factor activity (GO:0003700);; Cellular Component: nucleus (GO:0005634);; Biological Process: response to cold (GO:0009409);; Biological Process: response to red or far red light (GO:0009639);; Biological Process: response to salt stress (GO:0009651);; Biological Process: response to ethylene (GO:0009723);; Biological Process: respon…	K12133|0|brp:103836661|protein LHY-like; K12133 MYB-related transcription factor LHY (A)	Circadian rhythm - plant (ko04712)	[O]	Posttranslational modification, protein turnover, chaperones	Myb-like DNA-binding domain	Protein LHY GN=LHY OS=Arabidopsis thaliana (Mouse-ear cress) PE=1 SV=2	K	Transcription	BnaAnng17890D [Brassica napus]
BnaA09g54760D	268	365	397	28	65	69	20.8585	28.0411	30.7063	2.13043	5.01169	5.27968	2.6475e-17	-2.67935	down	--	--	Cellular Component: nucleus (GO:0005634);; Biological Process: circadian rhythm (GO:0007623);;	K09562|0|brp:103841303|hsp70-binding protein 1; K09562 hsp70-interacting protein (A)	Protein processing in endoplasmic reticulum (ko04141)	[O]	Posttranslational modification, protein turnover, chaperones	HEAT repeat;; HEAT repeats;; Armadillo/beta-catenin-like repeat;; Nucleotide exchange factor Fes1;; V-ATPase subunit H;; HEAT-like repeat	--	O	Posttranslational modification, protein turnover, chaperones	BnaA09g54760D [Brassica napus]
BnaC08g22870D	218	195	192	978	1016	897	29.2595	26.27	26.2439	128.549	135.313	118.403	1.12461e-31	2.24203	up	--	--	Biological Process: maltose metabolic process (GO:0000023);; Cellular Component: chloroplast thylakoid membrane (GO:0009535);; Biological Process: starch biosynthetic process (GO:0019252);; Biological Process: positive regulation of catalytic activity (GO:0043085);;	--	--	--	--	--	--	S	Function unknown	BnaC08g22870D [Brassica napus]
BnaC03g06070D	97	138	72	535	422	477	5.22446	7.22232	3.87809	27.9313	22.2199	25.2575	2.4865e-24	2.20804	up	[R]	General function prediction only	Biological Process: cytokinesis by cell plate formation (GO:0000911);; Molecular Function: signal transducer activity (GO:0004871);; Molecular Function: protein binding (GO:0005515);; Cellular Component: nucleus (GO:0005634);; Cellular Component: heterotrimeric G-protein complex (GO:0005834);; Biological Process: DNA methylation (GO:0006306);; Biological Process: chromatin silencing (GO:0006342);…	K03364|0|brp:103856035|protein FIZZY-RELATED 3; K03364 cell division cycle 20-like protein 1, cofactor of APC complex (A)	Ubiquitin mediated proteolysis (ko04120)	[DO]	Cell cycle control, cell division, chromosome partitioning;; Posttranslational modification, protein turnover, chaperones	WD domain, G-beta repeat;; Eukaryotic translation initiation factor eIF2A	Protein FIZZY-RELATED 3 GN=MAC12.21 OS=Arabidopsis thaliana (Mouse-ear cress) PE=1 SV=1	D	Cell cycle control, cell division, chromosome partitioning	BnaC03g06070D [Brassica napus]
BnaA09g08250D	11	18	19	125	103	91	1.03222	1.7304	1.86875	11.7246	9.6081	8.65365	2.57512e-16	2.72333	up	[O]	Posttranslational modification, protein turnover, chaperones	Biological Process: response to hypoxia (GO:0001666);; Molecular Function: glutathione transferase activity (GO:0004364);; Cellular Component: cytoplasm (GO:0005737);; Biological Process: toxin catabolic process (GO:0009407);; Biological Process: systemic acquired resistance, salicylic acid mediated signaling pathway (GO:0009862);; Biological Process: regulation of hydrogen peroxide metabolic pro…	K00799|0|brp:103837644|glutathione S-transferase F14; K00799 glutathione S-transferase [EC:2.5.1.18] (A)	Glutathione metabolism (ko00480)	[O]	Posttranslational modification, protein turnover, chaperones	Glutathione S-transferase, C-terminal domain;; Glutathione S-transferase, N-terminal domain;; Glutathione S-transferase, N-terminal domain;; Glutathione S-transferase, N-terminal domain;; Glutathione S-transferase, C-terminal domain	Glutathione S-transferase F14 GN=GSTF14 OS=Arabidopsis thaliana (Mouse-ear cress) PE=2 SV=1	O	Posttranslational modification, protein turnover, chaperones	PREDICTED: glutathione S-transferase F14 [Brassica rapa]
BnaA10g23470D	43	57	33	417	614	634	2.98335	3.83876	2.27802	28.3804	41.6423	43.2	4.43212e-20	3.62967	up	--	--	Cellular Component: nucleus (GO:0005634);; Biological Process: response to salt stress (GO:0009651);; Biological Process: response to abscisic acid (GO:0009737);; Biological Process: myo-inositol hexakisphosphate biosynthetic process (GO:0010264);; Biological Process: response to karrikin (GO:0080167);;	--	--	--	--	--	--	S	Function unknown	PREDICTED: uncharacterized protein LOC103847102 isoform X1 [Brassica rapa]
BnaAnng38150D	22	37	27	11	3	5	4.77154	7.92788	5.74625	2.20949	0.717217	1.10067	0.000121059	-2.18828	down	--	--	Cellular Component: nucleus (GO:0005634);; Cellular Component: plasma membrane (GO:0005886);;	--	--	--	--	--	Uncharacterized protein At5g65660 GN=At5g65660 OS=Arabidopsis thaliana (Mouse-ear cress) PE=2 SV=1	S	Function unknown	BnaAnng38150D [Brassica napus]
BnaC08g16970D	85	146	139	18	8	22	4.26137	7.33559	6.94174	0.944983	0.472467	1.20536	5.50132e-10	-2.95317	down	[RTKL]	General function prediction only;; Signal transduction mechanisms;; Transcription;; Replication, recombination and repair	Molecular Function: protein serine/threonine kinase activity (GO:0004674);; Molecular Function: ATP binding (GO:0005524);; Cellular Component: plasma membrane (GO:0005886);; Biological Process: systemic acquired resistance (GO:0009627);; Biological Process: salicylic acid biosynthetic process (GO:0009697);; Biological Process: salicylic acid mediated signaling pathway (GO:0009863);; Biological Pr…	--	--	[T]	Signal transduction mechanisms	Protein kinase domain;; Protein tyrosine kinase	Probable LRR receptor-like serine/threonine-protein kinase At1g56140 (Precursor) GN=At1g56140 OS=Arabidopsis thaliana (Mouse-ear cress) PE=2 SV=2	T	Signal transduction mechanisms	BnaC08g16970D [Brassica napus]
BnaA04g12720D	41	31	33	700	753	578	2.11027	1.59285	1.70076	35.2749	37.8691	29.0336	6.01224e-65	4.25817	up	[I]	Lipid transport and metabolism	Molecular Function: nucleotide binding (GO:0000166);; Molecular Function: inositol-3-phosphate synthase activity (GO:0004512);; Molecular Function: protein binding (GO:0005515);; Cellular Component: cytoplasm (GO:0005737);; Biological Process: inositol biosynthetic process (GO:0006021);; Biological Process: phospholipid biosynthetic process (GO:0008654);; Biological Process: response to heat (GO:…	K01858|0|brp:103864334|inositol-3-phosphate synthase-like; K01858 myo-inositol-1-phosphate synthase [EC:5.5.1.4] (A)	Inositol phosphate metabolism (ko00562)	[I]	Lipid transport and metabolism	Myo-inositol-1-phosphate synthase;; Myo-inositol-1-phosphate synthase	Inositol-3-phosphate synthase GN=MIPS OS=Triticum aestivum (Wheat) PE=2 SV=1	I	Lipid transport and metabolism	BnaA04g12720D [Brassica napus]
BnaC08g37980D	21	40	31	0	0	0	2.9359	5.60916	4.3493	0	0	0	1.28365e-12	#NAME?	down	--	--	Cellular Component: extracellular region (GO:0005576);;	--	--	--	--	--	--	S	Function unknown	BnaC08g37980D [Brassica napus]
BnaA08g20790D	685	796	843	44	81	71	31.8609	36.8528	38.9937	2.0792	3.7999	3.2868	7.36438e-67	-3.58028	down	--	--	Molecular Function: transporter activity (GO:0005215);; Cellular Component: plasma membrane (GO:0005886);; Biological Process: oligopeptide transport (GO:0006857);; Cellular Component: integral component of membrane (GO:0016021);;	--	--	[E]	Amino acid transport and metabolism	POT family	Protein NRT1/ PTR FAMILY 5.15 GN=NPF5.15 OS=Arabidopsis thaliana (Mouse-ear cress) PE=2 SV=1	P	Inorganic ion transport and metabolism	BnaA08g20790D [Brassica napus]
BnaA09g50780D	0	0	0	58	40	44	0	0	0	2.986	2.12784	2.3393	5.84303e-20	Inf	up	--	--	Cellular Component: extracellular region (GO:0005576);; Biological Process: seed maturation (GO:0010431);; Molecular Function: nutrient reservoir activity (GO:0045735);;	--	--	--	--	Cupin;; S locus-related glycoprotein 1 binding pollen coat protein (SLR1-BP)	12S seed storage protein CRD beta chain (Precursor) GN=F21M11.18 OS=Arabidopsis thaliana (Mouse-ear cress) PE=1 SV=1	R	General function prediction only	BnaA09g50780D [Brassica napus]
BnaA02g30040D	188	226	279	11	10	9	10.9361	12.9119	16.1765	0.653699	0.616498	0.535223	2.40508e-33	-4.53955	down	--	--	Molecular Function: sequence-specific DNA binding transcription factor activity (GO:0003700);; Molecular Function: protein binding (GO:0005515);; Cellular Component: nucleus (GO:0005634);; Cellular Component: plasma membrane (GO:0005886);; Biological Process: regulation of transcription, DNA-templated (GO:0006355);; Biological Process: circadian rhythm (GO:0007623);; Molecular Function: zinc ion …	--	--	--	--	CCT motif;; B-box zinc finger	Zinc finger protein CONSTANS-LIKE 10 GN=COL10 OS=Arabidopsis thaliana (Mouse-ear cress) PE=1 SV=1	R	General function prediction only	BnaA02g30040D [Brassica napus]
BnaC08g10180D	13	5	8	104	122	85	0.526341	0.167613	0.306422	3.54344	4.33056	3.00169	4.00648e-22	3.56227	up	--	--	Cellular Component: plasma membrane (GO:0005886);; Biological Process: regulation of transcription, DNA-templated (GO:0006355);; Biological Process: circadian rhythm (GO:0007623);; Biological Process: response to salt stress (GO:0009651);; Biological Process: response to ethylene (GO:0009723);; Biological Process: response to auxin (GO:0009733);; Biological Process: response to abscisic acid (GO:…	--	--	[R]	General function prediction only	Domain of unknown function DUF221;; Late exocytosis, associated with Golgi transport;; Domain of unknown function (DUF4463)	CSC1-like protein At4g15430 GN=At4g15430 OS=Arabidopsis thaliana (Mouse-ear cress) PE=2 SV=1	S	Function unknown	BnaC08g10180D [Brassica napus]
BnaC05g46670D	38	46	36	7	8	10	1.41746	1.66651	1.33842	0.281259	0.334827	0.402334	4.00648e-06	-2.2766	down	--	--	Cellular Component: endoplasmic reticulum (GO:0005783);; Biological Process: nucleotide biosynthetic process (GO:0009165);; Biological Process: transcription factor import into nucleus (GO:0042991);;	--	--	--	--	--	--	S	Function unknown	BnaC05g46670D [Brassica napus]
BnaA02g30690D	8	3	4	37	21	37	1.29708	0.553406	0.654658	5.40225	2.93649	6.21277	3.45983e-06	2.64601	up	--	--	Molecular Function: sequence-specific DNA binding transcription factor activity (GO:0003700);; Cellular Component: nucleus (GO:0005634);; Biological Process: regulation of transcription, DNA-templated (GO:0006355);; Molecular Function: zinc ion binding (GO:0008270);; Biological Process: toxin catabolic process (GO:0009407);; Molecular Function: sequence-specific DNA binding (GO:0043565);;	--	--	[K]	Transcription	GATA zinc finger	GATA transcription factor 16 GN=GATA16 OS=Arabidopsis thaliana (Mouse-ear cress) PE=2 SV=1	K	Transcription	BnaA02g30690D [Brassica napus]
BnaC01g24700D	85	102	105	13	5	5	6.85372	8.26402	8.63394	1.04317	0.433107	0.444947	6.52938e-22	-3.67631	down	--	--	Molecular Function: DNA binding (GO:0003677);; Molecular Function: sequence-specific DNA binding transcription factor activity (GO:0003700);; Cellular Component: nucleus (GO:0005634);; Biological Process: regulation of transcription, DNA-templated (GO:0006355);; Biological Process: circadian rhythm (GO:0007623);; Biological Process: regulation of flower development (GO:0009909);;	--	--	--	--	Myb-like DNA-binding domain	Transcription factor LUX GN=F12A12.160 OS=Arabidopsis thaliana (Mouse-ear cress) PE=1 SV=1	K	Transcription	BnaC01g24700D [Brassica napus]
BnaC07g45620D	57	94	98	26	5	18	15.285	25.1268	27.5912	6.3899	1.38537	5.11939	1.02231e-06	-2.3507	down	[O]	Posttranslational modification, protein turnover, chaperones	--	--	--	[O]	Posttranslational modification, protein turnover, chaperones	Ring finger domain;; RING-H2 zinc finger;; Zinc finger, C3HC4 type (RING finger);; Zinc finger, C3HC4 type (RING finger);; Anaphase-promoting complex subunit 11 RING-H2 finger	RING-H2 finger protein ATL45 GN=F15J1.50 OS=Arabidopsis thaliana (Mouse-ear cress) PE=2 SV=1	R	General function prediction only	BnaC07g45620D [Brassica napus]
BnaA05g22600D	25	25	30	5	5	9	1.94825	2.00571	2.43936	0.628906	0.408889	0.714084	0.000354392	-2.08368	down	[U]	Intracellular trafficking, secretion, and vesicular transport	Molecular Function: DNA binding (GO:0003677);; Cellular Component: nucleus (GO:0005634);; Cellular Component: cytoplasm (GO:0005737);; Molecular Function: ARF GTPase activator activity (GO:0008060);; Molecular Function: zinc ion binding (GO:0008270);; Biological Process: regulation of ARF GTPase activity (GO:0032312);;	K12486|9.36904e-177|brp:103869668|probable ADP-ribosylation factor GTPase-activating protein AGD15; K12486 stromal membrane-associated protein (A)	Endocytosis (ko04144)	[T]	Signal transduction mechanisms	Putative GTPase activating protein for Arf	Probable ADP-ribosylation factor GTPase-activating protein AGD15 GN=AGD15 OS=Arabidopsis thaliana (Mouse-ear cress) PE=2 SV=1	S	Function unknown	BnaA05g22600D [Brassica napus]
BnaA06g20180D	38	36	30	247	284	194	0.733454	0.678514	0.580712	4.73439	5.375	3.64293	1.22792e-19	2.78497	up	[F]	Nucleotide transport and metabolism	Molecular Function: iron ion binding (GO:0005506);; Molecular Function: copper ion binding (GO:0005507);; Cellular Component: extracellular region (GO:0005576);; Cellular Component: cell wall (GO:0005618);; Cellular Component: cytosol (GO:0005829);; Molecular Function: primary amine oxidase activity (GO:0008131);; Molecular Function: UDP-N-acetylmuramate dehydrogenase activity (GO:0008762);; Mole…	K11817|0|brp:103848036|indole-3-acetaldehyde oxidase; K11817 indole-3-acetaldehyde oxidase [EC:1.2.3.7] (A)	Tryptophan metabolism (ko00380)	[F]	Nucleotide transport and metabolism	Molybdopterin-binding domain of aldehyde dehydrogenase;; FAD binding domain in molybdopterin dehydrogenase;; Aldehyde oxidase and xanthine dehydrogenase, a/b hammerhead domain;; [2Fe-2S] binding domain;; CO dehydrogenase flavoprotein C-terminal domain;; 2Fe-2S iron-sulfur cluster binding domain	Indole-3-acetaldehyde oxidase GN=F22J12.40 OS=Arabidopsis thaliana (Mouse-ear cress) PE=1 SV=2	F	Nucleotide transport and metabolism	BnaA06g20180D [Brassica napus]
BnaA03g58470D	5	3	0	22	21	16	0.43333	0.310196	0.0530796	1.88377	1.80007	1.34457	7.30033e-05	2.85221	up	[S]	Function unknown	Molecular Function: serine-type endopeptidase activity (GO:0004252);; Cellular Component: cell wall (GO:0005618);; Cellular Component: nucleus (GO:0005634);; Biological Process: protein folding (GO:0006457);; Biological Process: proteolysis (GO:0006508);; Biological Process: response to high light intensity (GO:0009644);; Biological Process: heat acclimation (GO:0010286);; Biological Process: pos…	--	--	--	--	(2R)-phospho-3-sulfolactate synthase (ComA)	--	O	Posttranslational modification, protein turnover, chaperones	PREDICTED: uncharacterized protein LOC103861224 [Brassica rapa]
BnaA06g21870D	30	22	19	142	127	134	2.99038	2.14011	1.89479	13.7295	12.2892	12.9852	1.70547e-17	2.48818	up	--	--	Molecular Function: DNA binding (GO:0003677);; Molecular Function: sequence-specific DNA binding transcription factor activity (GO:0003700);; Molecular Function: protein binding (GO:0005515);; Cellular Component: nucleus (GO:0005634);; Cellular Component: mitochondrion (GO:0005739);; Biological Process: cell death (GO:0008219);; Molecular Function: zinc ion binding (GO:0008270);; Biological Proce…	--	--	--	--	Dof domain, zinc finger	Cyclic dof factor 1 OS=Arabidopsis thaliana (Mouse-ear cress) PE=1 SV=2	K	Transcription	BnaA06g21870D [Brassica napus]
BnaC03g22220D	13729	13845	12338	118453	127979	101550	613.905	615.19	555.143	5154.75	5596.47	4523.59	4.39972e-51	3.10925	up	--	--	Biological Process: MAPK cascade (GO:0000165);; Molecular Function: ATP binding (GO:0005524);; Cellular Component: cell wall (GO:0005618);; Cellular Component: nucleus (GO:0005634);; Biological Process: protein targeting to membrane (GO:0006612);; Biological Process: response to cold (GO:0009409);; Cellular Component: chloroplast thylakoid membrane (GO:0009535);; Biological Process: detection of …	--	--	[O]	Posttranslational modification, protein turnover, chaperones	ATPase family associated with various cellular activities (AAA)	Ribulose bisphosphate carboxylase/oxygenase activase, chloroplastic (Precursor) GN=RCA OS=Arabidopsis thaliana (Mouse-ear cress) PE=1 SV=2	O	Posttranslational modification, protein turnover, chaperones	BnaC03g22220D [Brassica napus]
BnaA08g02310D	383	375	300	2110	1900	1600	39.946	38.9018	31.0086	218.029	194.243	161.679	2.90045e-29	2.39102	up	--	--	Cellular Component: chloroplast thylakoid membrane (GO:0009535);;	--	--	--	--	--	--	S	Function unknown	PREDICTED: uncharacterized protein LOC103832899 [Brassica rapa]
BnaC04g33570D	1569	1250	1137	20418	21952	14976	73.89	58.8665	53.8602	929.506	1012.43	705.072	7.96056e-30	3.84069	up	[G]	Carbohydrate transport and metabolism	Molecular Function: fructose-bisphosphate aldolase activity (GO:0004332);; Biological Process: glycolytic process (GO:0006096);; Biological Process: pentose-phosphate shunt (GO:0006098);; Biological Process: rRNA processing (GO:0006364);; Biological Process: glycine catabolic process (GO:0006546);; Biological Process: unsaturated fatty acid biosynthetic process (GO:0006636);; Biological Process: …	K01623|0|brp:103864267|probable fructose-bisphosphate aldolase 1, chloroplastic; K01623 fructose-bisphosphate aldolase, class I [EC:4.1.2.13] (A)	Glycolysis / Gluconeogenesis (ko00010);; Pentose phosphate pathway (ko00030);; Fructose and mannose metabolism (ko00051);; Carbon fixation in photosynthetic organisms (ko00710);; Carbon metabolism (ko01200);; Biosynthesis of amino acids (ko01230)	[G]	Carbohydrate transport and metabolism	Fructose-bisphosphate aldolase class-I	Probable fructose-bisphosphate aldolase 1, chloroplastic (Precursor) GN=FBA1 OS=Arabidopsis thaliana (Mouse-ear cress) PE=1 SV=2	G	Carbohydrate transport and metabolism	BnaC04g33570D [Brassica napus]
BnaA05g32310D	30	18	15	1	1	1	1.131	0.694682	0.563493	0.0755622	0.0719849	0.0547078	4.91573e-06	-4.41127	down	[R]	General function prediction only	Molecular Function: ATP binding (GO:0005524);; Cellular Component: plasma membrane (GO:0005886);; Biological Process: ATP catabolic process (GO:0006200);; Molecular Function: zinc ion binding (GO:0008270);; Cellular Component: plant-type cell wall (GO:0009505);; Molecular Function: ATPase activity (GO:0016887);;	K17681|0|brp:103855127|ATPase family AAA domain-containing protein 3-A-like; K17681 ATPase family AAA domain-containing protein 3A/B (A)	--	[O]	Posttranslational modification, protein turnover, chaperones	Domain of unknown function (DUF3523);; ATPase family associated with various cellular activities (AAA);; AAA ATPase domain	26S protease regulatory subunit 6A homolog GN=TBP1 OS=Solanum lycopersicum (Tomato) PE=2 SV=1	O	Posttranslational modification, protein turnover, chaperones	BnaA05g32310D [Brassica napus]
BnaC01g28160D	37	31	30	357	289	228	1.3198	1.10712	1.08817	13.0338	10.49	8.05079	1.04758e-15	3.14171	up	--	--	Cellular Component: extracellular region (GO:0005576);; Biological Process: lipid metabolic process (GO:0006629);; Cellular Component: chloroplast (GO:0009507);; Cellular Component: membrane (GO:0016020);; Molecular Function: lipase activity (GO:0016298);;	--	--	[R]	General function prediction only	Domain of unknown function DUF221;; Late exocytosis, associated with Golgi transport	CSC1-like protein RXW8 GN=RXW8 OS=Arabidopsis thaliana (Mouse-ear cress) PE=2 SV=1	S	Function unknown	BnaC01g28160D [Brassica napus]
BnaC08g50010D	4	0	4	99	94	100	0.299462	0	0.299694	6.6587	6.36147	6.7719	1.46353e-29	5.18486	up	--	--	Cellular Component: nucleus (GO:0005634);; Biological Process: galactose metabolic process (GO:0006012);; Biological Process: response to oxidative stress (GO:0006979);; Biological Process: response to cold (GO:0009409);; Biological Process: response to water deprivation (GO:0009414);; Biological Process: response to salt stress (GO:0009651);; Biological Process: response to abscisic acid (GO:000…	K18819|0|brp:103843355|galactinol synthase 3; K18819 inositol 3-alpha-galactosyltransferase [EC:2.4.1.123] (A)	Galactose metabolism (ko00052)	[G]	Carbohydrate transport and metabolism	Glycosyl transferase family 8	Galactinol synthase 3 GN=GOLS3 OS=Arabidopsis thaliana (Mouse-ear cress) PE=1 SV=1	G	Carbohydrate transport and metabolism	BnaC08g50010D [Brassica napus]
BnaA04g01900D	31	24	25	7	0	9	1.65012	1.26934	1.35553	0.391907	1.92051e-30	0.481925	8.95825e-05	-2.33063	down	--	--	Biological Process: RNA methylation (GO:0001510);; Molecular Function: RNA binding (GO:0003723);; Molecular Function: structural constituent of ribosome (GO:0003735);; Cellular Component: nucleolus (GO:0005730);; Cellular Component: cytosol (GO:0005829);; Biological Process: purine nucleotide biosynthetic process (GO:0006164);; Biological Process: translation (GO:0006412);; Biological Process: py…	K14775|0|brp:103862969|ribosomal L1 domain-containing protein 1-like; K14775 ribosome biogenesis protein UTP30 (A)	--	[S]	Function unknown	Ribosomal protein L1p/L10e family	--	S	Function unknown	BnaA04g01900D [Brassica napus]
BnaA06g11670D	245	167	257	914	1039	815	5.46069	3.74547	5.6951	20.6106	23.0594	17.8006	1.11316e-26	2.03605	up	--	--	Cellular Component: extracellular region (GO:0005576);; Cellular Component: plasma membrane (GO:0005886);;	--	--	--	--	--	--	S	Function unknown	BnaA06g11670D [Brassica napus]
BnaCnng05580D	362	126	187	1437	1492	686	27.6728	9.48628	14.2299	106.358	111.347	51.0539	0.000194766	2.40064	up	[P]	Inorganic ion transport and metabolism	Biological Process: MAPK cascade (GO:0000165);; Molecular Function: carbonate dehydratase activity (GO:0004089);; Biological Process: pentose-phosphate shunt (GO:0006098);; Biological Process: protein targeting to membrane (GO:0006612);; Molecular Function: zinc ion binding (GO:0008270);; Biological Process: response to cold (GO:0009409);; Cellular Component: chloroplast thylakoid membrane (GO:00…	K01673|0|brp:103850064|beta carbonic anhydrase 1, chloroplastic-like; K01673 carbonic anhydrase [EC:4.2.1.1] (A)	Nitrogen metabolism (ko00910)	[P]	Inorganic ion transport and metabolism	Carbonic anhydrase	Beta carbonic anhydrase 1, chloroplastic {ECO:0000303|PubMed:17407539} (Precursor) OS=Arabidopsis thaliana (Mouse-ear cress) PE=1 SV=2	P	Inorganic ion transport and metabolism	PREDICTED: beta carbonic anhydrase 1, chloroplastic-like [Brassica rapa]
BnaA05g29980D	269	262	271	24	53	50	15.0046	14.6282	15.0412	1.23944	2.9587	2.75518	1.26922e-31	-2.6729	down	--	--	Molecular Function: sequence-specific DNA binding transcription factor activity (GO:0003700);; Molecular Function: protein binding (GO:0005515);; Cellular Component: nucleus (GO:0005634);; Cellular Component: plasma membrane (GO:0005886);; Biological Process: regulation of transcription, DNA-templated (GO:0006355);; Biological Process: circadian rhythm (GO:0007623);; Molecular Function: zinc ion …	--	--	--	--	CCT motif;; B-box zinc finger	Zinc finger protein CONSTANS-LIKE 9 GN=COL9 OS=Arabidopsis thaliana (Mouse-ear cress) PE=2 SV=1	R	General function prediction only	BnaA05g29980D [Brassica napus]
BnaC08g43090D	24	14	14	1	1	5	3.5703	2.03888	2.15301	0.271339	0.26484	0.812807	0.000143809	-2.90631	down	--	--	Cellular Component: nucleus (GO:0005634);;	--	--	--	--	--	--	S	Function unknown	BnaC08g43090D [Brassica napus]
BnaA03g58530D	46	31	35	9	3	5	2.53831	1.74637	1.94149	0.510768	0.196478	0.295835	2.80696e-07	-2.73275	down	[E]	Amino acid transport and metabolism	Biological Process: amino acid transmembrane transport (GO:0003333);; Molecular Function: L-glutamate transmembrane transporter activity (GO:0005313);; Cellular Component: cytoplasm (GO:0005737);; Cellular Component: plasma membrane (GO:0005886);; Biological Process: protein targeting to membrane (GO:0006612);; Biological Process: nucleotide transport (GO:0006862);; Biological Process: ER to Golg…	--	--	[E]	Amino acid transport and metabolism	Amino acid permease;; Amino acid permease;; C-terminus of AA_permease	Cationic amino acid transporter 1 GN=F7J7.60 OS=Arabidopsis thaliana (Mouse-ear cress) PE=1 SV=1	E	Amino acid transport and metabolism	BnaA03g58530D [Brassica napus]
BnaA06g26250D	58	77	38	13	15	9	6.86929	9.04873	4.6164	1.58552	1.7859	1.1307	0.000152215	-2.24381	down	[J]	Translation, ribosomal structure and biogenesis	Molecular Function: structural constituent of ribosome (GO:0003735);; Cellular Component: mitochondrion (GO:0005739);; Biological Process: translation (GO:0006412);; Cellular Component: large ribosomal subunit (GO:0015934);;	K02895|6.57088e-111|brp:103874225|50S ribosomal protein L24, chloroplastic; K02895 large subunit ribosomal protein L24 (A)	Ribosome (ko03010)	[J]	Translation, ribosomal structure and biogenesis	KOW motif	50S ribosomal protein L24, chloroplastic GN=rpl24 OS=Rhodomonas salina (Cryptomonas salina) PE=3 SV=1	J	Translation, ribosomal structure and biogenesis	PREDICTED: 50S ribosomal protein L24, chloroplastic-like [Brassica rapa]
BnaAnng30680D	98	75	30	833	511	382	18.8762	14.1958	6.11084	157.757	100.714	77.4079	3.94567e-05	3.06583	up	--	--	Cellular Component: nucleus (GO:0005634);; Biological Process: chloroplast organization (GO:0009658);; Biological Process: regulation of defense response (GO:0031347);; Biological Process: positive regulation of transcription, DNA-templated (GO:0045893);;	--	--	--	--	--	--	S	Function unknown	PREDICTED: uncharacterized protein LOC103874333 [Brassica rapa]
BnaCnng57130D	41	47	49	264	296	229	2.61467	2.99231	3.10445	16.8876	18.9196	14.6324	1.71177e-28	2.51335	up	--	--	Molecular Function: ubiquitin-protein transferase activity (GO:0004842);; Molecular Function: protein binding (GO:0005515);; Cellular Component: nucleus (GO:0005634);; Cellular Component: cytoplasm (GO:0005737);; Biological Process: lateral root formation (GO:0010311);; Biological Process: protein ubiquitination (GO:0016567);; Cellular Component: SCF ubiquitin ligase complex (GO:0019005);; Biolog…	K03875|0|brp:103835748|F-box protein SKP2A; K03875 F-box and leucine-rich repeat protein 1 (S-phase kinase-associated protein 2) (A)	Ubiquitin mediated proteolysis (ko04120)	[R]	General function prediction only	Leucine Rich repeat;; Leucine Rich repeats (2 copies);; Leucine Rich Repeat;; F-box domain;; F-box-like	F-box protein SKP2A GN=SKP2A OS=Arabidopsis thaliana (Mouse-ear cress) PE=1 SV=1	O	Posttranslational modification, protein turnover, chaperones	BnaCnng57130D [Brassica napus]
BnaC04g51920D	69	55	55	232	280	271	4.48149	3.63257	3.51278	15.1523	18.8523	17.9626	7.10416e-22	2.11376	up	--	--	Cellular Component: mitochondrial inner membrane (GO:0005743);; Biological Process: mitochondrial transport (GO:0006839);; Cellular Component: integral component of membrane (GO:0016021);; Cellular Component: chloroplast membrane (GO:0031969);; Biological Process: NAD transport (GO:0043132);; Molecular Function: NAD transporter activity (GO:0051724);; Biological Process: transmembrane transport (…	K15115|0|brp:103866373|nicotinamide adenine dinucleotide transporter 1, chloroplastic; K15115 solute carrier family 25 (mitochondrial folate transporter), member 32 (A)	--	[C]	Energy production and conversion	Mitochondrial carrier protein	Nicotinamide adenine dinucleotide transporter 1, chloroplastic GN=T30B22.21 OS=Arabidopsis thaliana (Mouse-ear cress) PE=1 SV=2	C	Energy production and conversion	BnaC04g51920D [Brassica napus]
BnaA09g39340D	23	29	32	7	0	10	2.17417	2.726	3.0097	0.688424	0	0.991843	6.88632e-05	-2.30908	down	[J]	Translation, ribosomal structure and biogenesis	Molecular Function: 3'-5'-exoribonuclease activity (GO:0000175);; Molecular Function: RNA binding (GO:0003723);; Cellular Component: cytosol (GO:0005829);; Biological Process: RNA processing (GO:0006396);;	K11600|8.22267e-177|brp:103841986|exosome complex component RRP41-like; K11600 exosome complex component RRP41 (A)	RNA degradation (ko03018)	[J]	Translation, ribosomal structure and biogenesis	3' exoribonuclease family, domain 1;; 3' exoribonuclease family, domain 2	Exosome complex exonuclease RRP46 homolog GN=RRP46 OS=Oryza sativa subsp. japonica (Rice) PE=1 SV=2	J	Translation, ribosomal structure and biogenesis	PREDICTED: exosome complex component RRP41-like [Brassica rapa]
BnaA08g31430D	9	7	11	46	90	68	0.711879	0.536475	0.836101	3.3939	6.65415	4.97519	5.92074e-07	2.90531	up	[R]	General function prediction only	Molecular Function: DNA binding (GO:0003677);; Molecular Function: sequence-specific DNA binding transcription factor activity (GO:0003700);; Molecular Function: acid phosphatase activity (GO:0003993);; Molecular Function: protein serine/threonine phosphatase activity (GO:0004722);; Cellular Component: extracellular region (GO:0005576);; Cellular Component: nucleus (GO:0005634);; Cellular Compone…	--	--	[O]	Posttranslational modification, protein turnover, chaperones	Calcineurin-like phosphoesterase	Purple acid phosphatase 3 (Precursor) GN=PAP3 OS=Arabidopsis thaliana (Mouse-ear cress) PE=2 SV=1	O	Posttranslational modification, protein turnover, chaperones	BnaA08g31430D [Brassica napus]
BnaA03g47590D	69	102	85	496	451	489	6.45142	9.3615	7.90279	44.8597	41.407	44.8429	2.65461e-34	2.4761	up	--	--	Molecular Function: iron ion binding (GO:0005506);; Biological Process: fatty acid biosynthetic process (GO:0006633);; Cellular Component: chloroplast (GO:0009507);; Molecular Function: carotene beta-ring hydroxylase activity (GO:0010291);; Cellular Component: integral component of membrane (GO:0016021);; Biological Process: carotene metabolic process (GO:0016119);; Biological Process: xanthophyl…	K15746|1.48566e-165|brp:103861586|BCH; beta-carotene 3-hydroxylase 1, chloroplastic; K15746 beta-carotene 3-hydroxylase [EC:1.14.13.129] (A)	Carotenoid biosynthesis (ko00906)	--	--	Fatty acid hydroxylase superfamily	Beta-carotene 3-hydroxylase 1, chloroplastic (Precursor) GN=L73G19.80 OS=Arabidopsis thaliana (Mouse-ear cress) PE=1 SV=1	I	Lipid transport and metabolism	beta-carotene 3-hydroxylase 1, chloroplastic [Brassica rapa]
Cole_newGene_442	4	7	12	74	72	53	0.235721	0.38976	0.700791	3.76027	3.09949	2.25871	4.6534e-13	3.10868	up	--	--	Biological Process: MAPK cascade (GO:0000165);; Biological Process: response to superoxide (GO:0000303);; Molecular Function: protein serine/threonine phosphatase activity (GO:0004722);; Molecular Function: calcium ion binding (GO:0005509);; Cellular Component: nucleus (GO:0005634);; Biological Process: protein dephosphorylation (GO:0006470);; Biological Process: protein targeting to membrane (GO…	K14497|1.60674e-35|eus:EUTSA_v10025224mg|hypothetical protein; K14497 protein phosphatase 2C [EC:3.1.3.16] (A)	Plant hormone signal transduction (ko04075)	[T]	Signal transduction mechanisms	--	Protein phosphatase 2C 56 GN=ABI1 OS=Arabidopsis thaliana (Mouse-ear cress) PE=1 SV=2	T	Signal transduction mechanisms	ABI1 protein [Brassica oleracea]
BnaCnng76000D	36	37	23	1	3	1	3.59041	3.59063	2.33041	0.180253	0.347916	0.130511	3.11341e-10	-4.28491	down	[O]	Posttranslational modification, protein turnover, chaperones	Molecular Function: copper ion binding (GO:0005507);; Molecular Function: ATP binding (GO:0005524);; Cellular Component: mitochondrion (GO:0005739);; Cellular Component: vacuolar membrane (GO:0005774);; Cellular Component: plasma membrane (GO:0005886);; Biological Process: gluconeogenesis (GO:0006094);; Biological Process: inflammatory response (GO:0006954);; Biological Process: cytoskeleton orga…	K04077|0|brp:103857477|chaperonin CPN60, mitochondrial; K04077 chaperonin GroEL (A)	RNA degradation (ko03018)	[O]	Posttranslational modification, protein turnover, chaperones	TCP-1/cpn60 chaperonin family	Chaperonin CPN60-like 1, mitochondrial (Precursor) GN=At2g33210 OS=Arabidopsis thaliana (Mouse-ear cress) PE=2 SV=1	O	Posttranslational modification, protein turnover, chaperones	BnaCnng76000D, partial [Brassica napus]
BnaA02g22500D	0	0	0	61	58	48	0	0	0	3.21569	3.06828	2.58472	5.34538e-23	Inf	up	--	--	Cellular Component: nucleus (GO:0005634);; Cellular Component: rough endoplasmic reticulum (GO:0005791);; Biological Process: seed dormancy process (GO:0010162);; Molecular Function: nutrient reservoir activity (GO:0045735);; Biological Process: cellular response to abscisic acid stimulus (GO:0071215);;	--	--	--	--	Cupin;; Cupin domain	Cruciferin BnC2 subunit beta (Precursor) GN=BnC2 OS=Brassica napus (Rape) PE=3 SV=2	R	General function prediction only	BnaA02g22500D [Brassica napus]
BnaC02g30040D	299	373	473	44	40	33	13.8693	17.169	21.9581	2.0675	1.88644	1.55184	1.31703e-18	-3.30015	down	--	--	Molecular Function: protein binding (GO:0005515);; Cellular Component: vacuole (GO:0005773);; Cellular Component: endoplasmic reticulum (GO:0005783);; Cellular Component: cytosol (GO:0005829);; Biological Process: glycolytic process (GO:0006096);; Biological Process: proteolysis (GO:0006508);; Biological Process: water transport (GO:0006833);; Biological Process: hyperosmotic response (GO:0006972…	--	--	[O]	Posttranslational modification, protein turnover, chaperones	Papain family cysteine protease;; Cathepsin propeptide inhibitor domain (I29);; Granulin	Cysteine proteinase RD21a (Precursor) GN=RD21A OS=Arabidopsis thaliana (Mouse-ear cress) PE=1 SV=1	O	Posttranslational modification, protein turnover, chaperones	BnaC02g30040D [Brassica napus]
BnaA01g25350D	27	28	16	7	5	5	1.82005	1.82154	1.11695	0.48906	0.345598	0.345465	0.000752373	-2.07955	down	[F]	Nucleotide transport and metabolism	Molecular Function: phosphoribosylaminoimidazolesuccinocarboxamide synthase activity (GO:0004639);; Molecular Function: ATP binding (GO:0005524);; Biological Process: 'de novo' IMP biosynthetic process (GO:0006189);; Biological Process: toxin catabolic process (GO:0009407);; Cellular Component: chloroplast stroma (GO:0009570);; Biological Process: response to auxin (GO:0009733);;	K01923|0|brp:103835420|phosphoribosylaminoimidazole-succinocarboxamide synthase, chloroplastic; K01923 phosphoribosylaminoimidazole-succinocarboxamide synthase [EC:6.3.2.6] (A)	Purine metabolism (ko00230)	[F]	Nucleotide transport and metabolism	SAICAR synthetase	Phosphoribosylaminoimidazole-succinocarboxamide synthase, chloroplastic (Precursor) GN=PUR7 OS=Arabidopsis thaliana (Mouse-ear cress) PE=2 SV=2	F	Nucleotide transport and metabolism	BnaA01g25350D [Brassica napus]
BnaA01g20560D	19	19	17	5	1	2	1.66908	1.69114	1.59137	0.463397	0.152028	0.238722	0.000149819	-2.79255	down	--	--	Cellular Component: vacuolar membrane (GO:0005774);; Biological Process: acetyl-CoA metabolic process (GO:0006084);; Biological Process: calcium ion transport (GO:0006816);; Biological Process: Golgi organization (GO:0007030);; Biological Process: response to salt stress (GO:0009651);; Biological Process: sterol biosynthetic process (GO:0016126);; Biological Process: brassinosteroid biosynthetic …	--	--	--	--	Fasciclin domain	Fasciclin-like arabinogalactan protein 2 (Precursor) GN=FLA2 OS=Arabidopsis thaliana (Mouse-ear cress) PE=1 SV=1	R	General function prediction only	PREDICTED: fasciclin-like arabinogalactan protein 2 [Brassica rapa]
BnaC05g15970D	171	123	157	14	24	33	8.8272	6.48546	8.34725	0.796607	1.29875	1.79269	1.30801e-18	-2.68024	down	[P]	Inorganic ion transport and metabolism	Molecular Function: catalase activity (GO:0004096);; Cellular Component: cell wall (GO:0005618);; Cellular Component: nucleus (GO:0005634);; Cellular Component: mitochondrion (GO:0005739);; Cellular Component: vacuole (GO:0005773);; Cellular Component: peroxisome (GO:0005777);; Cellular Component: plasma membrane (GO:0005886);; Biological Process: tryptophan catabolic process (GO:0006569);; Biolo…	K03781|0|brp:103872849|catalase-3; K03781 catalase [EC:1.11.1.6] (A)	Tryptophan metabolism (ko00380);; Glyoxylate and dicarboxylate metabolism (ko00630);; Peroxisome (ko04146)	[P]	Inorganic ion transport and metabolism	Catalase;; Catalase-related immune-responsive	Catalase-3 GN=CAT3 OS=Arabidopsis thaliana (Mouse-ear cress) PE=1 SV=3	P	Inorganic ion transport and metabolism	BnaC05g15970D [Brassica napus]
BnaA02g34280D	272	271	474	50	30	55	8.46506	8.44945	14.9167	1.55024	0.938392	1.72649	3.64508e-07	-2.91855	down	[G]	Carbohydrate transport and metabolism	Cellular Component: cell wall (GO:0005618);; Molecular Function: xylan 1,4-beta-xylosidase activity (GO:0009044);; Biological Process: xylan catabolic process (GO:0045493);; Cellular Component: apoplast (GO:0048046);;	K15920|0|brp:103855248|beta-D-xylosidase 4-like; K15920 beta-D-xylosidase 4 [EC:3.2.1.37] (A)	Starch and sucrose metabolism (ko00500);; Amino sugar and nucleotide sugar metabolism (ko00520)	--	--	Glycosyl hydrolase family 3 N terminal domain;; Glycosyl hydrolase family 3 C-terminal domain;; Fibronectin type III-like domain	Beta-D-xylosidase 4 (Precursor) GN=BXL4 OS=Arabidopsis thaliana (Mouse-ear cress) PE=1 SV=1	G	Carbohydrate transport and metabolism	BnaA02g34280D [Brassica napus]
BnaCnng66450D	16	20	11	108	103	79	1.75284	2.1962	1.26734	11.7297	11.4591	8.93384	2.48938e-14	2.608	up	--	--	Molecular Function: nucleic acid binding (GO:0003676);; Molecular Function: sequence-specific DNA binding transcription factor activity (GO:0003700);; Cellular Component: nucleus (GO:0005634);; Biological Process: regulation of transcription, DNA-templated (GO:0006355);; Molecular Function: zinc ion binding (GO:0008270);; Biological Process: protein desumoylation (GO:0016926);; Biological Process…	--	--	[R]	General function prediction only	C2H2-type zinc finger;; Zinc-finger double-stranded RNA-binding;; Zinc finger, C2H2 type	Zinc finger protein ZAT5 GN=ZAT5 OS=Arabidopsis thaliana (Mouse-ear cress) PE=2 SV=1	R	General function prediction only	BnaCnng66450D [Brassica napus]
BnaA02g23500D	382	325	385	1606	1696	1653	9.00232	7.55711	8.96148	37.5382	39.5025	37.9014	7.38798e-29	2.16903	up	[G]	Carbohydrate transport and metabolism	Molecular Function: glucosylceramidase activity (GO:0004348);; Cellular Component: vacuole (GO:0005773);; Cellular Component: plasma membrane (GO:0005886);; Biological Process: glucosylceramide catabolic process (GO:0006680);; Biological Process: stomatal complex morphogenesis (GO:0010103);; Cellular Component: integral component of membrane (GO:0016021);;	K17108|0|brp:103853572|non-lysosomal glucosylceramidase; K17108 non-lysosomal glucosylceramidase [EC:3.2.1.45] (A)	Other glycan degradation (ko00511);; Sphingolipid metabolism (ko00600)	[G]	Carbohydrate transport and metabolism	Protein of unknown function, DUF608;; beta-Glucocerebrosidase 2 N terminal	--	G	Carbohydrate transport and metabolism	BnaA02g23500D [Brassica napus]
BnaC01g38010D	9	3	4	31	19	38	0.96239	0.449158	0.0936892	1.57781	1.18169	2.29424	0.000108522	2.44162	up	[V]	Defense mechanisms	Cellular Component: plant-type vacuole (GO:0000325);; Molecular Function: ATP binding (GO:0005524);; Cellular Component: vacuolar membrane (GO:0005774);; Cellular Component: plasma membrane (GO:0005886);; Biological Process: ATP catabolic process (GO:0006200);; Cellular Component: plasmodesma (GO:0009506);; Molecular Function: chlorophyll catabolite transmembrane transporter activity (GO:0010290)…	--	--	[Q]	Secondary metabolites biosynthesis, transport and catabolism	ABC transporter;; ABC transporter transmembrane region;; AAA domain;; Miro-like protein;; 50S ribosome-binding GTPase;; Domain of unknown function DUF87;; FtsK/SpoIIIE family	ABC transporter C family member 3 GN=MJG19.3 OS=Arabidopsis thaliana (Mouse-ear cress) PE=1 SV=1	V	Defense mechanisms	BnaC01g38010D [Brassica napus]
BnaC07g43790D	705	628	819	110	122	114	15.6669	13.8087	17.9976	2.47031	2.70722	2.50657	1.38927e-41	-2.64852	down	[M]	Cell wall/membrane/envelope biogenesis	--	K10999|0|brp:103862122|cellulose synthase A catalytic subunit 1 [UDP-forming]; K10999 cellulose synthase A [EC:2.4.1.12] (A)	--	--	--	Cellulose synthase;; Zinc-binding RING-finger;; Glycosyl transferase family group 2;; Glycosyltransferase like family 2	Cellulose synthase A catalytic subunit 1 [UDP-forming] GN=F8B4.110 OS=Arabidopsis thaliana (Mouse-ear cress) PE=1 SV=1	O	Posttranslational modification, protein turnover, chaperones	BnaC07g43790D [Brassica napus]
BnaA06g16610D	27	41	41	3	0	2	3.14283	4.57359	4.7362	0.420552	0	0.308037	1.12519e-11	-4.45087	down	--	--	Cellular Component: extracellular region (GO:0005576);; Biological Process: proteolysis (GO:0006508);; Molecular Function: cysteine-type peptidase activity (GO:0008234);;	--	--	[O]	Posttranslational modification, protein turnover, chaperones	Papain family cysteine protease	KDEL-tailed cysteine endopeptidase CEP3 (Precursor) OS=Arabidopsis thaliana (Mouse-ear cress) PE=2 SV=1	O	Posttranslational modification, protein turnover, chaperones	BnaA06g16610D [Brassica napus]
BnaC07g48780D	165	173	149	18	17	21	8.88296	9.63641	7.93656	0.993895	1.05446	1.19654	1.55701e-27	-3.13399	down	--	--	Molecular Function: acid phosphatase activity (GO:0003993);; Molecular Function: protein binding (GO:0005515);; Cellular Component: cytosol (GO:0005829);; Cellular Component: plasma membrane (GO:0005886);; Molecular Function: phosphatidate phosphatase activity (GO:0008195);; Cellular Component: plant-type cell wall (GO:0009505);; Biological Process: response to salt stress (GO:0009651);; Biologic…	--	--	[I]	Lipid transport and metabolism	--	Lipid phosphate phosphatase 1 GN=F10A8.6 OS=Arabidopsis thaliana (Mouse-ear cress) PE=2 SV=2	R	General function prediction only	BnaC07g48780D [Brassica napus]
BnaC09g44950D	89	76	41	878	744	542	6.41071	5.41448	2.97872	61.598	52.773	38.7072	1.12473e-15	3.37296	up	[I]	Lipid transport and metabolism	Biological Process: response to chitin (GO:0010200);; Molecular Function: hydrolase activity (GO:0016787);;	--	--	[I]	Lipid transport and metabolism	Alpha/beta hydrolase family;; Putative lysophospholipase;; Alpha/beta hydrolase family;; alpha/beta hydrolase fold	Caffeoylshikimate esterase GN=CSE OS=Arabidopsis thaliana (Mouse-ear cress) PE=1 SV=1	I	Lipid transport and metabolism	BnaC09g44950D [Brassica napus]
BnaC04g14990D	547	649	676	35	31	77	32.5633	37.5129	37.8235	2.45296	1.53197	4.17983	3.92749e-67	-3.71935	down	--	--	Cellular Component: chloroplast (GO:0009507);;	--	--	--	--	Tetratricopeptide repeat;; Tetratricopeptide repeat;; TPR repeat;; Tetratricopeptide repeat;; Tetratricopeptide repeat	--	R	General function prediction only	BnaC04g14990D [Brassica napus]
BnaA01g20890D	167	212	172	946	1040	532	10.6888	13.2127	10.7943	59.0049	64.8765	32.8984	1.79435e-05	2.1771	up	[EH]	Amino acid transport and metabolism;; Coenzyme transport and metabolism	Cellular Component: cytosol (GO:0005829);; Biological Process: branched-chain amino acid metabolic process (GO:0009081);; Biological Process: toxin catabolic process (GO:0009407);; Cellular Component: chloroplast stroma (GO:0009570);; Biological Process: second-messenger-mediated signaling (GO:0019932);; Molecular Function: L-leucine transaminase activity (GO:0052654);; Molecular Function: L-vali…	K00826|0|brp:103875438|BCAT3-1; branched-chain-amino-acid aminotransferase 3, chloroplastic-like; K00826 branched-chain amino acid aminotransferase [EC:2.6.1.42] (A)	Valine, leucine and isoleucine degradation (ko00280);; Valine, leucine and isoleucine biosynthesis (ko00290);; Pantothenate and CoA biosynthesis (ko00770);; 2-Oxocarboxylic acid metabolism (ko01210);; Biosynthesis of amino acids (ko01230)	[E]	Amino acid transport and metabolism	Aminotransferase class IV	Branched-chain-amino-acid aminotransferase 3, chloroplastic {ECO:0000303|PubMed:12068099} (Precursor) OS=Arabidopsis thaliana (Mouse-ear cress) PE=1 SV=1	E	Amino acid transport and metabolism	BnaA01g20890D [Brassica napus]
BnaA05g26160D	187	136	105	1594	1445	984	2.48636	1.81536	1.39005	21.3013	19.3106	12.9977	8.10758e-15	3.21384	up	[V]	Defense mechanisms	Molecular Function: ATP binding (GO:0005524);; Cellular Component: vacuolar membrane (GO:0005774);; Biological Process: ATP catabolic process (GO:0006200);; Cellular Component: plasmodesma (GO:0009506);; Biological Process: systemic acquired resistance (GO:0009627);; Biological Process: salicylic acid biosynthetic process (GO:0009697);; Cellular Component: integral component of membrane (GO:00160…	--	--	[Q]	Secondary metabolites biosynthesis, transport and catabolism	ABC transporter;; Serine acetyltransferase, N-terminal;; ABC transporter transmembrane region;; Bacterial transferase hexapeptide (six repeats);; AAA domain;; 50S ribosome-binding GTPase;; Miro-like protein	ABC transporter C family member 7 GN=MJG19.5 OS=Arabidopsis thaliana (Mouse-ear cress) PE=1 SV=1	Q	Secondary metabolites biosynthesis, transport and catabolism	BnaA05g26160D [Brassica napus]
BnaAnng17230D	15	36	20	1	0	2	1.81196	4.22475	2.46087	0.217479	0	0.313751	6.29504e-05	-4.57116	down	--	--	Cellular Component: extracellular region (GO:0005576);; Cellular Component: vacuole (GO:0005773);;	--	--	--	--	Protein of unknown function, DUF538	--	S	Function unknown	BnaAnng37090D [Brassica napus]
BnaC01g38590D	30	34	33	3	5	5	1.02965	1.17186	1.14752	0.133967	0.18905	0.189144	4.76322e-07	-2.91258	down	[F]	Nucleotide transport and metabolism	Biological Process: endonucleolytic cleavage involved in rRNA processing (GO:0000478);; Molecular Function: CTP synthase activity (GO:0003883);; Cellular Component: cytosol (GO:0005829);; Biological Process: pyrimidine nucleotide biosynthetic process (GO:0006221);; Biological Process: embryo development ending in seed dormancy (GO:0009793);; Biological Process: response to cadmium ion (GO:0046686…	K01937|0|brp:103845327|CTP synthase; K01937 CTP synthase [EC:6.3.4.2] (A)	Pyrimidine metabolism (ko00240)	[F]	Nucleotide transport and metabolism	CTP synthase N-terminus;; Glutamine amidotransferase class-I;; Peptidase C26	--	F	Nucleotide transport and metabolism	BnaC01g38590D [Brassica napus]
BnaA08g13960D	23	16	29	151	145	101	1.41449	0.892756	1.7833	8.28838	8.38973	5.6114	3.2366e-13	2.53482	up	--	--	Molecular Function: phosphatidylinositol-3-phosphatase activity (GO:0004438);; Cellular Component: nucleus (GO:0005634);; Cellular Component: mitochondrial inner membrane (GO:0005743);; Biological Process: mitochondrial transport (GO:0006839);; Cellular Component: integral component of membrane (GO:0016021);; Molecular Function: metallochaperone activity (GO:0016530);; Biological Process: negativ…	K15119|0|brp:103834786|mitochondrial carrier protein MTM1; K15119 solute carrier family 25, member 39/40 (A)	--	[C]	Energy production and conversion	Mitochondrial carrier protein	Mitochondrial carrier protein MTM1 GN=MTM1 OS=Arabidopsis thaliana (Mouse-ear cress) PE=2 SV=1	C	Energy production and conversion	BnaA08g13960D [Brassica napus]
BnaC03g67900D	81	76	111	380	399	474	3.18201	2.97129	4.36038	14.9766	15.7298	18.557	4.51809e-28	2.21574	up	--	--	Cellular Component: nucleus (GO:0005634);;	--	--	--	--	--	--	S	Function unknown	BnaC03g67900D [Brassica napus]
BnaA01g30060D	63	45	73	342	339	288	1.61143	0.91873	1.34063	6.5561	10.3468	5.23188	1.93653e-29	2.4092	up	[V]	Defense mechanisms	Cellular Component: plant-type vacuole (GO:0000325);; Molecular Function: ATP binding (GO:0005524);; Cellular Component: vacuolar membrane (GO:0005774);; Cellular Component: plasma membrane (GO:0005886);; Biological Process: ATP catabolic process (GO:0006200);; Cellular Component: plasmodesma (GO:0009506);; Molecular Function: chlorophyll catabolite transmembrane transporter activity (GO:0010290)…	--	--	[Q]	Secondary metabolites biosynthesis, transport and catabolism	ABC transporter;; ABC transporter transmembrane region;; AAA domain;; Miro-like protein;; 50S ribosome-binding GTPase;; FtsK/SpoIIIE family	ABC transporter C family member 3 GN=MJG19.3 OS=Arabidopsis thaliana (Mouse-ear cress) PE=1 SV=1	V	Defense mechanisms	BnaA01g30060D [Brassica napus]
BnaA06g40180D	82	114	141	14	15	41	7.93963	10.8598	13.5835	1.4174	1.51322	3.87837	6.28342e-07	-2.2731	down	--	--	Cellular Component: mitochondrion (GO:0005739);;	--	--	--	--	PLATZ transcription factor	--	S	Function unknown	BnaA06g40180D [Brassica napus]
BnaC08g41560D	176	111	72	7	3	2	7.99916	5.05998	3.30288	0.34019	0.162029	0.122861	1.15468e-06	-4.92266	down	[E]	Amino acid transport and metabolism	Molecular Function: protein binding (GO:0005515);; Molecular Function: ATP binding (GO:0005524);; Cellular Component: plasma membrane (GO:0005886);; Biological Process: oligopeptide transport (GO:0006857);; Biological Process: response to water deprivation (GO:0009414);; Biological Process: response to wounding (GO:0009611);; Biological Process: coumarin biosynthetic process (GO:0009805);; Biolog…	--	--	[E]	Amino acid transport and metabolism	POT family;; BT1 family	Protein NRT1/ PTR FAMILY 6.3 OS=Arabidopsis thaliana (Mouse-ear cress) PE=1 SV=1	P	Inorganic ion transport and metabolism	BnaC08g41560D [Brassica napus]
BnaC01g29300D	2	2	2	13	14	21	0.135375	0.136025	0.116083	0.602819	0.653212	0.982153	0.000203505	2.9879	up	--	--	Molecular Function: DNA binding (GO:0003677);; Cellular Component: nucleus (GO:0005634);;	--	--	--	--	Bromodomain	--	R	General function prediction only	BnaC01g29300D [Brassica napus]
BnaA03g27860D	0	0	0	35	26	40	0	0	0	4.2983	3.25105	5.00042	6.81049e-15	Inf	up	--	--	Molecular Function: sequence-specific DNA binding transcription factor activity (GO:0003700);; Cellular Component: nucleus (GO:0005634);; Molecular Function: zinc ion binding (GO:0008270);; Biological Process: chloroplast organization (GO:0009658);; Biological Process: regulation of flower development (GO:0009909);;	--	--	[K]	Transcription	CCT motif	Zinc finger protein CONSTANS-LIKE 2 OS=Arabidopsis thaliana (Mouse-ear cress) PE=1 SV=1	K	Transcription	BnaA03g27860D [Brassica napus]
BnaA02g22360D	26	22	21	684	708	421	2.94686	2.46741	2.42422	76.017	79.5949	47.1579	2.9598e-19	4.69946	up	--	--	Molecular Function: iron ion binding (GO:0005506);; Cellular Component: nucleus (GO:0005634);; Cellular Component: cytoplasm (GO:0005737);; Cellular Component: plasma membrane (GO:0005886);; Molecular Function: acireductone dioxygenase [iron(II)-requiring] activity (GO:0010309);; Biological Process: L-methionine biosynthetic process from methylthioadenosine (GO:0019509);; Biological Process: oxid…	K08967|3.28654e-151|brp:103848836|1,2-dihydroxy-3-keto-5-methylthiopentene dioxygenase 4-like; K08967 1,2-dihydroxy-3-keto-5-methylthiopentene dioxygenase [EC:1.13.11.53 1.13.11.54] (A)	Cysteine and methionine metabolism (ko00270)	[S]	Function unknown	ARD/ARD' family;; Cupin domain;; AraC-like ligand binding domain	1,2-dihydroxy-3-keto-5-methylthiopentene dioxygenase 4 {ECO:0000255|HAMAP-Rule:MF_03154} GN=ARD4 OS=Arabidopsis thaliana (Mouse-ear cress) PE=1 SV=1	S	Function unknown	BnaA02g22360D [Brassica napus]
BnaA06g30650D	12	7	6	50	51	36	0.831618	0.487875	0.46115	3.38416	3.47252	2.4258	2.68964e-07	2.43435	up	[R]	General function prediction only	Cellular Component: extracellular region (GO:0005576);;	--	--	[R]	General function prediction only	Alpha/beta hydrolase family;; Alpha/beta hydrolase family;; alpha/beta hydrolase fold;; Prolyl oligopeptidase family;; Serine hydrolase (FSH1)	--	R	General function prediction only	BnaA06g30650D [Brassica napus]
BnaC05g30670D	42	53	33	725	643	507	2.44405	3.03846	1.95579	40.7819	36.6988	29.091	5.99334e-32	3.85659	up	--	--	Cellular Component: cytoplasm (GO:0005737);; Biological Process: response to UV (GO:0009411);; Biological Process: anthocyanin-containing compound biosynthetic process (GO:0009718);; Biological Process: cinnamic acid ester metabolic process (GO:0009801);; Molecular Function: sinapate 1-glucosyltransferase activity (GO:0050284);; Biological Process: response to karrikin (GO:0080167);;	--	--	[GC]	Carbohydrate transport and metabolism;; Energy production and conversion	UDP-glucoronosyl and UDP-glucosyl transferase	UDP-glycosyltransferase 84A2 GN=MIL23.13 OS=Arabidopsis thaliana (Mouse-ear cress) PE=1 SV=1	CG	Energy production and conversion;; Carbohydrate transport and metabolism	UDP-glucose:sinapate glucosyltransferase [Brassica napus]
BnaA07g30160D	92	117	133	26	24	20	10.1027	12.676	14.4037	2.90941	2.56584	2.12539	6.50182e-14	-2.29894	down	[O]	Posttranslational modification, protein turnover, chaperones	Cellular Component: cytoplasm (GO:0005737);; Biological Process: response to stress (GO:0006950);; Molecular Function: heat shock protein binding (GO:0031072);;	--	--	[O]	Posttranslational modification, protein turnover, chaperones	DnaJ domain	Chaperone protein dnaJ 13 GN=T20F21.9 OS=Arabidopsis thaliana (Mouse-ear cress) PE=1 SV=2	O	Posttranslational modification, protein turnover, chaperones	PREDICTED: dnaJ homolog subfamily C member 9 isoform X2 [Brassica rapa]
BnaC01g39340D	11	5	7	41	46	38	0.550351	0.238165	0.352888	1.92057	2.15825	1.80387	8.79191e-07	2.42491	up	[RTKL]	General function prediction only;; Signal transduction mechanisms;; Transcription;; Replication, recombination and repair	Molecular Function: protein serine/threonine kinase activity (GO:0004674);; Molecular Function: protein tyrosine kinase activity (GO:0004713);; Molecular Function: protein binding (GO:0005515);; Molecular Function: ATP binding (GO:0005524);; Cellular Component: nucleus (GO:0005634);; Cellular Component: cytoplasm (GO:0005737);; Biological Process: protein phosphorylation (GO:0006468);; Biological…	K04688|0|brp:103848777|serine/threonine-protein kinase AtPK1/AtPK6-like; K04688 p70 ribosomal S6 kinase [EC:2.7.11.1] (A)	--	[RT]	General function prediction only;; Signal transduction mechanisms	Protein kinase domain;; Protein tyrosine kinase;; Kinase-like;; Protein kinase C terminal domain	Serine/threonine-protein kinase AtPK1/AtPK6 GN=F17O14.20 OS=Arabidopsis thaliana (Mouse-ear cress) PE=1 SV=1	T	Signal transduction mechanisms	BnaC01g39340D [Brassica napus]
BnaA07g20940D	55	95	93	0	5	1	4.55412	7.71169	7.59756	0	0.43379	0.108137	3.72249e-16	-5.35794	down	[QR]	Secondary metabolites biosynthesis, transport and catabolism;; General function prediction only	Cellular Component: nucleus (GO:0005634);; Cellular Component: cytosol (GO:0005829);; Molecular Function: O-methyltransferase activity (GO:0008171);; Biological Process: lignin biosynthetic process (GO:0009809);; Biological Process: methylation (GO:0032259);; Molecular Function: protein dimerization activity (GO:0046983);;	K13066|0|brp:103830562|caffeic acid 3-O-methyltransferase-like; K13066 caffeic acid 3-O-methyltransferase [EC:2.1.1.68] (A)	Phenylpropanoid biosynthesis (ko00940)	[R]	General function prediction only	O-methyltransferase;; Dimerisation domain	Caffeic acid 3-O-methyltransferase GN=COMT1 OS=Prunus dulcis (Almond) PE=2 SV=1	R	General function prediction only	BnaA07g20940D [Brassica napus]
BnaC07g20720D	5	2	3	35	23	30	0.317588	0.160472	0.203462	1.92603	1.23446	1.63347	4.93562e-07	3.12149	up	--	--	--	--	--	--	--	Plastocyanin-like domain	Mavicyanin OS=Cucurbita pepo (Vegetable marrow) PE=1 SV=1	R	General function prediction only	BnaC07g20720D [Brassica napus]
BnaCnng44680D	7	17	1	116	154	108	0.583667	1.61786	0.130361	9.26516	12.1209	7.9885	2.43989e-22	3.8945	up	--	--	Molecular Function: carboxylic ester hydrolase activity (GO:0004091);; Cellular Component: extracellular region (GO:0005576);; Molecular Function: lipase activity (GO:0016298);;	--	--	--	--	GDSL-like Lipase/Acylhydrolase	GDSL esterase/lipase At1g28640 (Precursor) GN=At1g28640 OS=Arabidopsis thaliana (Mouse-ear cress) PE=3 SV=1	I	Lipid transport and metabolism	BnaCnng44680D [Brassica napus]
BnaC06g08720D	143	117	110	524	511	481	13.2366	11.344	10.706	53.2917	52.6863	55.3162	8.98105e-25	2.01923	up	[Z]	Cytoskeleton	Molecular Function: ATP binding (GO:0005524);; Cellular Component: cytoplasm (GO:0005737);; Cellular Component: cytoskeleton (GO:0005856);;	K10355|0|sbi:SORBI_01g017380|SORBIDRAFT_01g017380, Sb01g017380; hypothetical protein; K10355 actin, other eukaryote (A)	--	[Z]	Cytoskeleton	Actin	Actin-2 OS=Oryza sativa subsp. japonica (Rice) PE=2 SV=1	Z	Cytoskeleton	BnaC06g08720D [Brassica napus]
Cole_newGene_1265	5	7	3	35	42	50	0.428932	0.547984	0.242944	3.18239	3.54112	4.4404	4.69603e-09	3.06422	up	--	--	Molecular Function: serine-type carboxypeptidase activity (GO:0004185);; Cellular Component: lysosome (GO:0005764);; Biological Process: proteolysis (GO:0006508);; Cellular Component: chloroplast (GO:0009507);; Biological Process: glucosinolate biosynthetic process (GO:0019761);;	K01285|1.54227e-80|eus:EUTSA_v10000143mg|hypothetical protein; K01285 lysosomal Pro-X carboxypeptidase [EC:3.4.16.2] (A)	--	[OR]	Posttranslational modification, protein turnover, chaperones;; General function prediction only	Serine carboxypeptidase S28	Probable serine protease EDA2 (Precursor) GN=EDA2 OS=Arabidopsis thaliana (Mouse-ear cress) PE=2 SV=2	O	Posttranslational modification, protein turnover, chaperones	BnaA02g19220D [Brassica napus]
BnaA04g09490D	27	33	20	243	230	186	1.3737	1.63703	1.0327	11.7934	11.3639	9.44481	6.89478e-33	3.02563	up	--	--	Molecular Function: DNA binding (GO:0003677);; Molecular Function: sequence-specific DNA binding transcription factor activity (GO:0003700);; Molecular Function: protein binding (GO:0005515);; Cellular Component: nucleus (GO:0005634);; Biological Process: regulation of transcription, DNA-templated (GO:0006355);; Biological Process: regulation of timing of transition from vegetative to reproductiv…	--	--	--	--	Dof domain, zinc finger	Cyclic dof factor 2 GN=MIJ24.16 OS=Arabidopsis thaliana (Mouse-ear cress) PE=1 SV=2	R	General function prediction only	BnaA04g09490D [Brassica napus]
BnaA10g25110D	69	60	50	361	429	331	5.51645	4.74932	4.04946	28.7364	34.3123	26.0968	3.88872e-35	2.6299	up	--	--	Molecular Function: ubiquitin-protein transferase activity (GO:0004842);; Molecular Function: zinc ion binding (GO:0008270);; Biological Process: pollen development (GO:0009555);; Biological Process: anther dehiscence (GO:0009901);; Biological Process: glucuronoxylan metabolic process (GO:0010413);; Biological Process: protein ubiquitination (GO:0016567);; Biological Process: xylan biosynthetic p…	--	--	[O]	Posttranslational modification, protein turnover, chaperones	Ring finger domain;; RING-H2 zinc finger;; Zinc finger, C3HC4 type (RING finger);; Zinc finger, C3HC4 type (RING finger);; Zinc finger, C3HC4 type (RING finger);; Anaphase-promoting complex subunit 11 RING-H2 finger;; FANCL C-terminal domain	RING-H2 finger protein ATL73 (Precursor) GN=ATL73 OS=Arabidopsis thaliana (Mouse-ear cress) PE=2 SV=1	R	General function prediction only	BnaA10g25110D [Brassica napus]
BnaA07g19150D	17	21	21	3	3	6	0.805798	0.973749	0.964785	0.172785	0.161951	0.29817	0.000713648	-2.30731	down	[M]	Cell wall/membrane/envelope biogenesis	Molecular Function: polygalacturonase activity (GO:0004650);; Cellular Component: extracellular region (GO:0005576);; Cellular Component: vacuole (GO:0005773);; Biological Process: carbohydrate metabolic process (GO:0005975);;	--	--	--	--	Glycosyl hydrolases family 28;; Pectate lyase superfamily protein	Probable polygalacturonase OS=Vitis vinifera (Grape) PE=1 SV=1	R	General function prediction only	BnaA07g19150D [Brassica napus]
BnaAnng21880D	138	201	167	16	14	12	19.5159	28.0612	23.5786	2.35785	1.94545	1.6652	2.61989e-24	-3.60305	down	[O]	Posttranslational modification, protein turnover, chaperones	Molecular Function: ubiquitin-protein transferase activity (GO:0004842);; Cellular Component: nucleus (GO:0005634);; Biological Process: ubiquitin-dependent protein catabolic process (GO:0006511);; Biological Process: UV protection (GO:0009650);; Biological Process: negative regulation of flower development (GO:0009910);; Biological Process: leaf morphogenesis (GO:0009965);; Biological Process: v…	K10573|7.86137e-109|brp:103855016|ubiquitin-conjugating enzyme E2 3; K10573 ubiquitin-conjugating enzyme E2 A [EC:6.3.2.19] (A)	Ubiquitin mediated proteolysis (ko04120)	[O]	Posttranslational modification, protein turnover, chaperones	Ubiquitin-conjugating enzyme;; Prokaryotic E2 family B	Ubiquitin-conjugating enzyme E2 3 GN=UBC3 OS=Arabidopsis thaliana (Mouse-ear cress) PE=2 SV=1	O	Posttranslational modification, protein turnover, chaperones	PREDICTED: ubiquitin-conjugating enzyme E2 3 [Brassica rapa]
BnaA02g31030D	52	46	74	9	19	10	3.30446	2.91566	4.68608	0.598837	1.22999	0.662907	1.87176e-07	-2.1904	down	--	--	Molecular Function: sequence-specific DNA binding transcription factor activity (GO:0003700);; Molecular Function: calmodulin binding (GO:0005516);; Cellular Component: nucleus (GO:0005634);; Biological Process: regulation of transcription, DNA-templated (GO:0006355);; Molecular Function: sequence-specific DNA binding (GO:0043565);;	--	--	--	--	WRKY DNA -binding domain;; Plant zinc cluster domain	Probable WRKY transcription factor 74 GN=WRKY74 OS=Arabidopsis thaliana (Mouse-ear cress) PE=2 SV=2	K	Transcription	PREDICTED: probable WRKY transcription factor 74 [Brassica rapa]
BnaA06g21540D	22	14	17	209	206	162	1.75503	1.07564	1.36093	15.7644	15.7987	12.8428	1.00048e-34	3.42895	up	--	--	Molecular Function: calmodulin binding (GO:0005516);; Cellular Component: nucleus (GO:0005634);;	--	--	--	--	Protein of unknown function (DUF4005);; IQ calmodulin-binding motif	--	S	Function unknown	BnaA06g21540D [Brassica napus]
BnaA09g32650D	214	151	181	18	15	10	12.8145	8.88813	10.7753	1.12433	0.951269	0.626531	2.33407e-25	-3.68131	down	--	--	Biological Process: maltose metabolic process (GO:0000023);; Molecular Function: protein binding (GO:0005515);; Biological Process: starch catabolic process (GO:0005983);; Biological Process: protein dephosphorylation (GO:0006470);; Biological Process: circadian rhythm (GO:0007623);; Molecular Function: protein tyrosine/serine/threonine phosphatase activity (GO:0008138);; Cellular Component: chlo…	--	--	[V]	Defense mechanisms	Dual specificity phosphatase, catalytic domain	Phosphoglucan phosphatase DSP4, chloroplastic (Precursor) GN=F4F15.290 OS=Arabidopsis thaliana (Mouse-ear cress) PE=1 SV=1	V	Defense mechanisms	BnaA09g32650D [Brassica napus]
BnaCnng27820D	95	96	95	26	33	12	2.36728	2.37156	2.3493	0.653153	0.83424	0.293377	4.12779e-10	-2.02595	down	[R]	General function prediction only	Molecular Function: nucleotide binding (GO:0000166);; Biological Process: RNA methylation (GO:0001510);; Cellular Component: nucleolus (GO:0005730);; Cellular Component: heterotrimeric G-protein complex (GO:0005834);; Biological Process: mRNA export from nucleus (GO:0006406);; Biological Process: protein import into nucleus (GO:0006606);; Molecular Function: myosin heavy chain kinase activity (GO…	K14556|0|brp:103870858|WD repeat-containing protein 3; K14556 U3 small nucleolar RNA-associated protein 12 (A)	Ribosome biogenesis in eukaryotes (ko03008)	[A]	RNA processing and modification	WD domain, G-beta repeat;; Dip2/Utp12 Family;; Nucleoporin Nup120/160;; Nup133 N terminal like	Katanin p80 WD40 repeat-containing subunit B1 homolog {ECO:0000255|HAMAP-Rule:MF_03022} GN=At5g23430 OS=Arabidopsis thaliana (Mouse-ear cress) PE=2 SV=3	A	RNA processing and modification	BnaCnng27820D [Brassica napus]
BnaAnng40190D	149	167	147	18	8	12	17.893	19.389	17.5726	2.13658	1.02686	1.40058	2.03455e-31	-3.61855	down	--	--	--	--	--	--	--	--	--	S	Function unknown	BnaAnng40190D [Brassica napus]
BnaA01g19880D	138	199	188	3	12	8	10.5038	15.2864	14.5124	0.284628	0.970335	0.627396	5.313e-32	-4.52659	down	--	--	Molecular Function: DNA binding (GO:0003677);; Molecular Function: sequence-specific DNA binding transcription factor activity (GO:0003700);; Cellular Component: nucleus (GO:0005634);; Biological Process: regulation of transcription, DNA-templated (GO:0006355);; Biological Process: circadian rhythm (GO:0007623);;	--	--	--	--	Myb-like DNA-binding domain	Transcription factor LUX GN=F12A12.160 OS=Arabidopsis thaliana (Mouse-ear cress) PE=1 SV=1	K	Transcription	BnaA01g19880D [Brassica napus]
BnaA06g37340D	162	226	134	910	802	704	7.97231	11.3488	6.71801	45.3302	39.3245	35.9759	5.02527e-25	2.19493	up	--	--	Molecular Function: calcium ion binding (GO:0005509);; Cellular Component: nucleus (GO:0005634);;	--	--	--	--	EF-hand domain pair;; EF-hand domain;; EF hand;; EF hand	--	R	General function prediction only	BnaA06g37340D [Brassica napus]
BnaC01g34040D	18	20	12	0	3	2	0.732394	0.825623	0.496832	0	0.14061	0.104955	4.33198e-05	-3.34281	down	[LKJ]	Replication, recombination and repair;; Transcription;; Translation, ribosomal structure and biogenesis	Biological Process: RNA methylation (GO:0001510);; Molecular Function: RNA binding (GO:0003723);; Molecular Function: ATP binding (GO:0005524);; Cellular Component: nucleolus (GO:0005730);; Cellular Component: cytosol (GO:0005829);; Molecular Function: ATP-dependent helicase activity (GO:0008026);; Biological Process: pyrimidine ribonucleotide biosynthetic process (GO:0009220);; Biological Proces…	K13179|0|brp:103837961|DEAD-box ATP-dependent RNA helicase 51-like; K13179 ATP-dependent RNA helicase DDX18/HAS1 [EC:3.6.4.13] (A)	--	[A]	RNA processing and modification	DEAD/DEAH box helicase;; Helicase conserved C-terminal domain;; Domain of unknown function (DUF4217);; SecA DEAD-like domain	DEAD-box ATP-dependent RNA helicase 51 GN=RH51 OS=Arabidopsis thaliana (Mouse-ear cress) PE=2 SV=1	A	RNA processing and modification	BnaC01g34040D [Brassica napus]
BnaA03g40150D	11	17	17	3	3	1	0.663107	1.00832	1.05408	0.223456	0.212027	0.0787514	0.000741677	-2.69671	down	--	--	Cellular Component: mitochondrion (GO:0005739);;	--	--	[R]	General function prediction only	PPR repeat family;; PPR repeat;; Pentatricopeptide repeat domain;; PPR repeat	Pentatricopeptide repeat-containing protein At5g61370, mitochondrial (Precursor) GN=At5g61370 OS=Arabidopsis thaliana (Mouse-ear cress) PE=2 SV=1	S	Function unknown	BnaA03g40150D [Brassica napus]
BnaA07g16930D	15	8	18	91	101	91	0.765673	0.438007	0.941666	4.56582	5.07678	4.59481	3.57273e-15	2.77673	up	[Q]	Secondary metabolites biosynthesis, transport and catabolism	Molecular Function: monooxygenase activity (GO:0004497);; Molecular Function: iron ion binding (GO:0005506);; Molecular Function: electron carrier activity (GO:0009055);; Cellular Component: chloroplast (GO:0009507);; Molecular Function: oxidoreductase activity, acting on paired donors, with incorporation or reduction of molecular oxygen (GO:0016705);; Molecular Function: oxygen binding (GO:00198…	--	--	[QI]	Secondary metabolites biosynthesis, transport and catabolism;; Lipid transport and metabolism	Cytochrome P450	Cytochrome P450 94A2 GN=CYP94A2 OS=Vicia sativa (Spring vetch) PE=2 SV=1	Q	Secondary metabolites biosynthesis, transport and catabolism	BnaA07g16930D [Brassica napus]
BnaA09g27690D	177	197	172	31	15	34	14.3495	16.2774	14.3476	2.52456	1.3065	2.93411	8.06451e-26	-2.78181	down	--	--	Molecular Function: protein binding (GO:0005515);; Cellular Component: mitochondrion (GO:0005739);; Cellular Component: endosome (GO:0005768);; Cellular Component: Golgi apparatus (GO:0005794);; Cellular Component: trans-Golgi network (GO:0005802);; Biological Process: oligopeptide transport (GO:0006857);; Biological Process: response to nitrate (GO:0010167);; Biological Process: nitrate transpor…	--	--	--	--	Polysaccharide biosynthesis	Glucuronoxylan 4-O-methyltransferase 1 GN=GXM1 OS=Arabidopsis thaliana (Mouse-ear cress) PE=1 SV=1	S	Function unknown	PREDICTED: glucuronoxylan 4-O-methyltransferase 1 [Brassica rapa]
BnaA03g54620D	328	249	248	65	56	69	11.2403	8.36342	8.59571	2.27618	1.76803	2.32022	3.60589e-14	-2.13307	down	[Q]	Secondary metabolites biosynthesis, transport and catabolism	Molecular Function: copper ion binding (GO:0005507);; Cellular Component: extracellular region (GO:0005576);; Biological Process: nitric oxide biosynthetic process (GO:0006809);; Molecular Function: primary amine oxidase activity (GO:0008131);; Biological Process: amine metabolic process (GO:0009308);; Biological Process: abscisic acid-activated signaling pathway (GO:0009738);; Molecular Function…	K00276|0|brp:103848201|primary amine oxidase; K00276 primary-amine oxidase [EC:1.4.3.21] (A)	Glycine, serine and threonine metabolism (ko00260);; Tyrosine metabolism (ko00350);; Phenylalanine metabolism (ko00360);; beta-Alanine metabolism (ko00410);; Isoquinoline alkaloid biosynthesis (ko00950);; Tropane, piperidine and pyridine alkaloid biosynthesis (ko00960)	[Q]	Secondary metabolites biosynthesis, transport and catabolism	Copper amine oxidase, enzyme domain;; Copper amine oxidase, N2 domain;; Copper amine oxidase, N3 domain	Primary amine oxidase (Precursor) GN=At1g62810 OS=Arabidopsis thaliana (Mouse-ear cress) PE=2 SV=1	Q	Secondary metabolites biosynthesis, transport and catabolism	BnaA03g54620D [Brassica napus]
BnaA05g28930D	180	167	244	13	14	45	12.8044	11.7799	17.4489	0.905614	0.992938	3.19046	3.78515e-16	-3.04367	down	[G]	Carbohydrate transport and metabolism	Cellular Component: plasma membrane (GO:0005886);; Molecular Function: pectate lyase activity (GO:0030570);;	K01728|0|brp:103870538|putative pectate lyase 21; K01728 pectate lyase [EC:4.2.2.2] (A)	Pentose and glucuronate interconversions (ko00040)	--	--	Pectate lyase;; Right handed beta helix region	Putative pectate lyase 21 (Precursor) GN=At5g55720 OS=Arabidopsis thaliana (Mouse-ear cress) PE=3 SV=1	S	Function unknown	BnaA05g28930D [Brassica napus]
Cole_newGene_5108	35	55	32	3	3	4	3.14678	4.897	2.89115	0.34847	0.322594	0.341298	2.54102e-08	-3.62288	down	--	--	Biological Process: drug transmembrane transport (GO:0006855);; Molecular Function: drug transmembrane transporter activity (GO:0015238);; Molecular Function: antiporter activity (GO:0015297);; Cellular Component: membrane (GO:0016020);;	K03327|4.25274e-25|brp:103834860|protein TRANSPARENT TESTA 12-like; K03327 multidrug resistance protein, MATE family (A)	--	[R]	General function prediction only	--	--	V	Defense mechanisms	PREDICTED: protein TRANSPARENT TESTA 12-like [Brassica rapa]
BnaC07g16210D	25	17	22	133	92	85	2.58144	1.70618	2.31517	13.482	9.57701	8.90375	5.3014e-08	2.26274	up	--	--	Cellular Component: cytoplasm (GO:0005737);; Biological Process: salicylic acid biosynthetic process (GO:0009697);; Molecular Function: transferase activity, transferring acyl groups other than amino-acyl groups (GO:0016747);;	--	--	--	--	Transferase family	Uncharacterized acetyltransferase At3g50280 GN=At3g50280 OS=Arabidopsis thaliana (Mouse-ear cress) PE=3 SV=1	S	Function unknown	BnaC07g16210D [Brassica napus]
BnaCnng64720D	28	24	35	0	12	5	6.41647	4.85821	9.10695	0	4.44176	2.00573	3.91002e-05	-2.37204	down	--	--	Molecular Function: DNA binding (GO:0003677);; Molecular Function: chromatin binding (GO:0003682);;	--	--	--	--	--	--	K	Transcription	BnaCnng64720D, partial [Brassica napus]
BnaA09g37690D	160	203	166	13	26	89	9.21202	11.1086	9.24963	0.742566	1.50581	4.92988	7.02178e-07	-2.05706	down	[RTKL]	General function prediction only;; Signal transduction mechanisms;; Transcription;; Replication, recombination and repair	Molecular Function: protein tyrosine kinase activity (GO:0004713);; Molecular Function: ATP binding (GO:0005524);; Cellular Component: nucleus (GO:0005634);; Cellular Component: plasma membrane (GO:0005886);; Biological Process: protein phosphorylation (GO:0006468);; Biological Process: response to chitin (GO:0010200);; Molecular Function: protein kinase binding (GO:0019901);;	K13436|0|brp:103841782|PTI1-like tyrosine-protein kinase 3; K13436 pto-interacting protein 1 [EC:2.7.11.1] (A)	Plant-pathogen interaction (ko04626)	[T]	Signal transduction mechanisms	Protein tyrosine kinase;; Protein kinase domain	PTI1-like tyrosine-protein kinase 3 GN=PTI13 OS=Arabidopsis thaliana (Mouse-ear cress) PE=1 SV=1	T	Signal transduction mechanisms	BnaA09g37690D [Brassica napus]
BnaA01g02910D	56	27	50	329	317	340	2.07954	1.00756	1.86296	11.831	11.549	12.6594	1.14565e-38	2.87725	up	[RTKL]	General function prediction only;; Signal transduction mechanisms;; Transcription;; Replication, recombination and repair	Molecular Function: protein serine/threonine kinase activity (GO:0004674);; Molecular Function: protein tyrosine kinase activity (GO:0004713);; Molecular Function: ATP binding (GO:0005524);; Biological Process: protein phosphorylation (GO:0006468);; Biological Process: transmembrane receptor protein tyrosine kinase signaling pathway (GO:0007169);; Cellular Component: integral component of membran…	--	--	--	--	Protein kinase domain;; Protein tyrosine kinase;; Leucine Rich Repeat;; Leucine rich repeat N-terminal domain;; Leucine rich repeat	Receptor protein kinase-like protein At4g34220 (Precursor) GN=At4g34220 OS=Arabidopsis thaliana (Mouse-ear cress) PE=2 SV=1	T	Signal transduction mechanisms	leucine-rich repeat protein kinase family protein [Brassica napus]
BnaA06g40860D	46	39	23	5	0	0	7.33867	6.09646	3.86235	0.85808	0	0	5.38752e-08	-4.44784	down	--	--	Molecular Function: protein binding (GO:0005515);; Cellular Component: nucleus (GO:0005634);; Cellular Component: plasma membrane (GO:0005886);; Cellular Component: plasmodesma (GO:0009506);; Biological Process: heat acclimation (GO:0010286);; Biological Process: metal ion transport (GO:0030001);; Molecular Function: metal ion binding (GO:0046872);;	--	--	[P]	Inorganic ion transport and metabolism	Heavy-metal-associated domain	Heavy metal-associated isoprenylated plant protein 26 (Precursor) GN=F20M13.140 OS=Arabidopsis thaliana (Mouse-ear cress) PE=1 SV=1	P	Inorganic ion transport and metabolism	PREDICTED: heavy metal-associated isoprenylated plant protein 26 [Brassica rapa]
BnaC07g07770D	16	58	51	0	3	2	0.948087	3.24885	2.83738	0	0.192748	0.142311	0.000209988	-4.65479	down	--	--	--	--	--	[L]	Replication, recombination and repair	Replication factor-A C terminal domain	--	L	Replication, recombination and repair	BnaC07g07770D [Brassica napus]
BnaA03g03330D	20	29	29	3	3	4	1.89114	2.82213	2.80571	0.352854	0.347144	0.320529	3.54516e-06	-2.97315	down	[RTKL]	General function prediction only;; Signal transduction mechanisms;; Transcription;; Replication, recombination and repair	Cellular Component: plasma membrane (GO:0005886);; Molecular Function: kinase activity (GO:0016301);; Biological Process: phosphorylation (GO:0016310);;	--	--	[T]	Signal transduction mechanisms	Protein tyrosine kinase;; Protein kinase domain	Putative inactive serine/threonine-protein kinase At5g11400 (Precursor) GN=At5g11400 OS=Arabidopsis thaliana (Mouse-ear cress) PE=5 SV=2	T	Signal transduction mechanisms	PREDICTED: putative inactive serine/threonine-protein kinase At5g11400 [Brassica rapa]
BnaA10g07960D	13	8	7	88	90	130	0.726996	0.483387	0.412335	4.8447	4.85783	6.71475	4.04828e-14	3.44207	up	[G]	Carbohydrate transport and metabolism	Molecular Function: trehalose-phosphatase activity (GO:0004805);; Cellular Component: nucleus (GO:0005634);; Biological Process: trehalose biosynthetic process (GO:0005992);;	K01087|0|ath:AT5G51460|ATTPPA; trehalose-phosphate phosphatase A; K01087 trehalose 6-phosphate phosphatase [EC:3.1.3.12] (A)	Starch and sucrose metabolism (ko00500)	[G]	Carbohydrate transport and metabolism	Trehalose-phosphatase	Trehalose-phosphate phosphatase A GN=TPPA OS=Arabidopsis thaliana (Mouse-ear cress) PE=1 SV=1	G	Carbohydrate transport and metabolism	BnaA10g07960D [Brassica napus]
BnaA03g36070D	5	6	1	65	87	87	0.960879	1.19643	0.2412	11.4682	16.0315	16.3979	2.0318e-21	4.29216	up	--	--	Molecular Function: sequence-specific DNA binding transcription factor activity (GO:0003700);; Molecular Function: protein binding (GO:0005515);; Cellular Component: nucleus (GO:0005634);; Cellular Component: cytoplasm (GO:0005737);; Molecular Function: zinc ion binding (GO:0008270);; Biological Process: photomorphogenesis (GO:0009640);; Biological Process: blue light signaling pathway (GO:000978…	--	--	--	--	--	B-box zinc finger protein 32 {ECO:0000303|PubMed:19920209} OS=Arabidopsis thaliana (Mouse-ear cress) PE=1 SV=1	S	Function unknown	PREDICTED: zinc finger protein CONSTANS-LIKE 4-like [Brassica rapa]
BnaA01g18680D	0	0	0	18	14	18	0	0	0.646336	15.3585	13.361	19.5345	2.55098e-08	Inf	up	--	--	Molecular Function: sequence-specific DNA binding transcription factor activity (GO:0003700);; Cellular Component: nucleus (GO:0005634);; Biological Process: regulation of transcription, DNA-templated (GO:0006355);; Molecular Function: zinc ion binding (GO:0008270);; Biological Process: response to sucrose (GO:0009744);; Biological Process: response to UV-B (GO:0010224);;	--	--	--	--	B-box zinc finger	B-box zinc finger protein 32 {ECO:0000303|PubMed:19920209} OS=Arabidopsis thaliana (Mouse-ear cress) PE=1 SV=1	L	Replication, recombination and repair	PREDICTED: zinc finger protein CONSTANS-LIKE 14 [Brassica rapa]
BnaA03g21360D	54	47	23	9	8	4	2.791	2.36092	1.18521	0.472057	0.449213	0.203129	0.000575955	-2.58325	down	--	--	Molecular Function: ATP binding (GO:0005524);; Cellular Component: nucleus (GO:0005634);; Cellular Component: vacuole (GO:0005773);; Biological Process: red, far-red light phototransduction (GO:0009585);; Biological Process: systemic acquired resistance (GO:0009627);; Biological Process: photomorphogenesis (GO:0009640);; Biological Process: jasmonic acid metabolic process (GO:0009694);; Biologica…	K14506|0|brp:103858212|jasmonic acid-amido synthetase JAR1; K14506 jasmonic acid-amino synthetase (A)	Plant hormone signal transduction (ko04075)	--	--	GH3 auxin-responsive promoter	Jasmonic acid-amido synthetase JAR1 GN=F11C10.6 OS=Arabidopsis thaliana (Mouse-ear cress) PE=1 SV=2	R	General function prediction only	BnaA03g21360D [Brassica napus]
BnaC03g65940D	81	84	73	18	19	13	3.17976	3.30837	2.87673	0.724391	0.756667	0.543333	3.19321e-10	-2.26616	down	--	--	Cellular Component: mitochondrion (GO:0005739);; Biological Process: transport (GO:0006810);; Molecular Function: phosphatidylinositol transporter activity (GO:0008526);; Biological Process: lateral root development (GO:0048527);; Biological Process: root hair cell tip growth (GO:0048768);;	--	--	[I]	Lipid transport and metabolism	CRAL/TRIO domain;; CRAL/TRIO, N-terminal domain;; Divergent CRAL/TRIO domain	Phosphatidylinositol/phosphatidylcholine transfer protein SFH1 GN=T4L20.160 OS=Arabidopsis thaliana (Mouse-ear cress) PE=2 SV=1	I	Lipid transport and metabolism	BnaC03g65940D [Brassica napus]
BnaC01g03540D	2726	2540	2873	447	511	458	132.895	125.221	141.34	21.7549	25.3312	22.9481	8.83525e-37	-2.53597	down	--	--	Biological Process: circadian rhythm (GO:0007623);; Cellular Component: chloroplast (GO:0009507);; Biological Process: glucosinolate biosynthetic process (GO:0019761);; Biological Process: response to karrikin (GO:0080167);;	--	--	--	--	Nodulin-like	--	S	Function unknown	BnaC01g03540D [Brassica napus]
BnaC05g15840D	6	6	3	52	74	56	0.298497	0.298938	0.140984	2.32322	3.30205	2.48613	2.83091e-14	3.58067	up	--	--	Cellular Component: nucleus (GO:0005634);;	--	--	--	--	Protein of unknown function (DUF632);; Protein of unknown function (DUF630)	--	S	Function unknown	BnaC05g15840D [Brassica napus]
BnaC05g34570D	28	21	27	0	8	0	1.18324	0.840513	1.08371	0	0.402967	0	1.13145e-06	-3.27271	down	[LKJ]	Replication, recombination and repair;; Transcription;; Translation, ribosomal structure and biogenesis	Biological Process: RNA methylation (GO:0001510);; Molecular Function: RNA binding (GO:0003723);; Molecular Function: ATP binding (GO:0005524);; Cellular Component: nucleolus (GO:0005730);; Cellular Component: cytosol (GO:0005829);; Molecular Function: ATP-dependent helicase activity (GO:0008026);; Biological Process: pyrimidine ribonucleotide biosynthetic process (GO:0009220);; Biological Proces…	K13179|0|brp:103869547|DEAD-box ATP-dependent RNA helicase 51; K13179 ATP-dependent RNA helicase DDX18/HAS1 [EC:3.6.4.13] (A)	--	[A]	RNA processing and modification	DEAD/DEAH box helicase;; Helicase conserved C-terminal domain;; Domain of unknown function (DUF4217);; Type III restriction enzyme, res subunit	DEAD-box ATP-dependent RNA helicase 51 GN=RH51 OS=Arabidopsis thaliana (Mouse-ear cress) PE=2 SV=1	A	RNA processing and modification	BnaC05g34570D [Brassica napus]
BnaA04g11780D	419	455	422	129	69	118	30.137	32.5839	30.1746	9.2434	4.94131	8.242	1.23496e-24	-2.04733	down	--	--	Cellular Component: membrane (GO:0016020);;	--	--	--	--	EamA-like transporter family	WAT1-related protein At4g15540 GN=At4g15540 OS=Arabidopsis thaliana (Mouse-ear cress) PE=2 SV=1	S	Function unknown	BnaA04g11780D [Brassica napus]
BnaC04g08400D	75	93	114	5	5	4	6.80088	8.28825	10.2733	0.500873	0.47388	0.355881	4.5818e-25	-4.3422	down	[G]	Carbohydrate transport and metabolism	Molecular Function: hydrolase activity, hydrolyzing O-glycosyl compounds (GO:0004553);; Cellular Component: cell wall (GO:0005618);; Biological Process: cellular glucan metabolic process (GO:0006073);; Molecular Function: xyloglucan:xyloglucosyl transferase activity (GO:0016762);; Biological Process: cell wall macromolecule catabolic process (GO:0016998);; Biological Process: cell wall biogenesis…	K08235|0|brp:103867249|probable xyloglucan endotransglucosylase/hydrolase protein 32; K08235 xyloglucan:xyloglucosyl transferase [EC:2.4.1.207] (A)	--	--	--	Glycosyl hydrolases family 16;; Xyloglucan endo-transglycosylase (XET) C-terminus	Probable xyloglucan endotransglucosylase/hydrolase protein 32 (Precursor) GN=XTH32 OS=Arabidopsis thaliana (Mouse-ear cress) PE=2 SV=1	R	General function prediction only	BnaC04g08400D [Brassica napus]
BnaA01g15780D	107	124	122	9	8	10	13.4021	15.653	15.6193	1.17164	1.12252	1.35498	5.20727e-26	-3.72009	down	--	--	Cellular Component: mitochondrial inner membrane presequence translocase complex (GO:0005744);; Biological Process: circadian rhythm (GO:0007623);; Cellular Component: chloroplast envelope (GO:0009941);; Biological Process: protein transport (GO:0015031);; Molecular Function: P-P-bond-hydrolysis-driven protein transmembrane transporter activity (GO:0015450);; Cellular Component: integral componen…	--	--	[U]	Intracellular trafficking, secretion, and vesicular transport	Tim17/Tim22/Tim23/Pmp24 family	Mitochondrial import inner membrane translocase subunit TIM22-2 GN=TIM22-2 OS=Arabidopsis thaliana (Mouse-ear cress) PE=1 SV=1	U	Intracellular trafficking, secretion, and vesicular transport	BnaA01g15780D [Brassica napus]
BnaA08g23520D	5	1	0	37	21	21	0.563316	0.161031	0	3.99327	2.33607	2.4093	3.75576e-06	3.68624	up	--	--	Cellular Component: nucleus (GO:0005634);; Cellular Component: peroxisome (GO:0005777);; Biological Process: fatty acid beta-oxidation (GO:0006635);; Biological Process: myo-inositol hexakisphosphate biosynthetic process (GO:0010264);; Biological Process: protein import into peroxisome matrix (GO:0016558);;	--	--	--	--	--	--	S	Function unknown	BnaA08g23520D [Brassica napus]
BnaC01g35040D	1	0	1	18	15	14	0.428396	0.204711	0.570905	5.14923	4.64321	4.37283	3.42127e-06	4.54456	up	--	--	Molecular Function: sequence-specific DNA binding transcription factor activity (GO:0003700);; Cellular Component: nucleus (GO:0005634);; Biological Process: regulation of transcription, DNA-templated (GO:0006355);; Biological Process: response to xenobiotic stimulus (GO:0009410);; Biological Process: response to UV-B (GO:0010224);; Biological Process: endoplasmic reticulum unfolded protein respo…	K16241|8.91171e-36|brp:103839184|transcription factor HY5-like (A)	Circadian rhythm - plant (ko04712)	[K]	Transcription	--	Transcription factor HY5-like GN=HYH OS=Arabidopsis thaliana (Mouse-ear cress) PE=1 SV=1	K	Transcription	BnaC01g35040D [Brassica napus]
BnaC09g41660D	1117	1208	1294	146	110	147	49.9283	53.9643	57.6505	6.50964	4.92642	6.48488	5.36239e-57	-3.17752	down	[GEPR]	Carbohydrate transport and metabolism;; Amino acid transport and metabolism;; Inorganic ion transport and metabolism;; General function prediction only	Molecular Function: sugar:proton symporter activity (GO:0005351);; Cellular Component: plasma membrane (GO:0005886);; Cellular Component: chloroplast envelope (GO:0009941);; Cellular Component: integral component of membrane (GO:0016021);; Biological Process: carbohydrate transmembrane transport (GO:0034219);;	--	--	[R]	General function prediction only	Sugar (and other) transporter;; Major Facilitator Superfamily	Plastidic glucose transporter 4 GN=At5g16150 OS=Arabidopsis thaliana (Mouse-ear cress) PE=1 SV=2	R	General function prediction only	BnaC09g41660D [Brassica napus]
BnaCnng35500D	27	41	43	1	5	5	1.47687	2.18978	2.29292	0.0976166	0.279643	0.283216	4.58789e-09	-3.34614	down	--	--	Cellular Component: nucleus (GO:0005634);; Molecular Function: selenium binding (GO:0008430);;	K17285|0|brp:103828707|selenium-binding protein 3; K17285 selenium-binding protein 1 (A)	--	[P]	Inorganic ion transport and metabolism	56kDa selenium binding protein (SBP56)	Selenium-binding protein 3 GN=SBP3 OS=Arabidopsis thaliana (Mouse-ear cress) PE=2 SV=1	P	Inorganic ion transport and metabolism	BnaCnng35500D [Brassica napus]
BnaC08g24790D	293	361	405	50	65	79	22.5206	27.3267	31.1227	3.7944	4.90425	5.92249	2.21178e-25	-2.45875	down	--	--	Cellular Component: nucleus (GO:0005634);; Biological Process: circadian rhythm (GO:0007623);;	K09562|0|brp:103841303|hsp70-binding protein 1; K09562 hsp70-interacting protein (A)	Protein processing in endoplasmic reticulum (ko04141)	[O]	Posttranslational modification, protein turnover, chaperones	HEAT repeat;; HEAT repeats;; Armadillo/beta-catenin-like repeat;; V-ATPase subunit H;; Nucleotide exchange factor Fes1;; HEAT-like repeat	--	O	Posttranslational modification, protein turnover, chaperones	BnaC08g24790D [Brassica napus]
BnaA05g15420D	21	29	23	142	122	123	1.2173	1.66843	1.30828	8.15017	6.93344	6.7323	4.83254e-16	2.39361	up	[V]	Defense mechanisms	Cellular Component: plasma membrane (GO:0005886);; Biological Process: drug transmembrane transport (GO:0006855);; Molecular Function: drug transmembrane transporter activity (GO:0015238);; Molecular Function: antiporter activity (GO:0015297);; Biological Process: glucosinolate biosynthetic process (GO:0019761);;	--	--	[R]	General function prediction only	MatE;; Polysaccharide biosynthesis C-terminal domain	MATE efflux family protein 1 GN=F11M15.20 OS=Arabidopsis thaliana (Mouse-ear cress) PE=2 SV=2	R	General function prediction only	BnaA05g15420D [Brassica napus]
BnaA02g01830D	175	233	293	28	67	24	10.6462	13.8736	17.7182	1.67618	4.03049	1.45117	1.17913e-09	-2.57126	down	[K]	Transcription	Biological Process: maltose metabolic process (GO:0000023);; Molecular Function: plastid sigma factor activity (GO:0001053);; Molecular Function: DNA binding (GO:0003677);; Molecular Function: sequence-specific DNA binding transcription factor activity (GO:0003700);; Molecular Function: DNA-directed RNA polymerase activity (GO:0003899);; Biological Process: pentose-phosphate shunt (GO:0006098);; …	--	--	--	--	Sigma-70 region 2;; Sigma-70 region 3;; Sigma-70, region 4	RNA polymerase sigma factor sigD, chloroplastic (Precursor) GN=MSH12.20 OS=Arabidopsis thaliana (Mouse-ear cress) PE=2 SV=1	H	Coenzyme transport and metabolism	BnaA02g01830D [Brassica napus]
BnaA01g16180D	0	0	0	247	213	198	0	0	0	34.8999	31.3068	30.1978	1.6116e-76	Inf	up	--	--	Molecular Function: nutrient reservoir activity (GO:0045735);;	--	--	--	--	Protease inhibitor/seed storage/LTP family	Napin large chain (Precursor) GN=NAP1 OS=Brassica napus (Rape) PE=2 SV=1	R	General function prediction only	BnaA01g16200D [Brassica napus]
BnaC04g15130D	1043	920	1001	121	140	120	128.61	112.772	123.875	14.852	17.1645	14.8024	4.63632e-51	-2.97359	down	--	--	Biological Process: amino acid transmembrane transport (GO:0003333);; Cellular Component: vacuole (GO:0005773);; Biological Process: response to cold (GO:0009409);; Biological Process: response to wounding (GO:0009611);; Cellular Component: chloroplast outer membrane (GO:0009707);; Biological Process: response to sucrose (GO:0009744);; Biological Process: response to glucose (GO:0009749);; Biolog…	--	--	--	--	Tim17/Tim22/Tim23/Pmp24 family	Outer envelope pore protein 16-1, chloroplastic GN=F8N16.19 OS=Arabidopsis thaliana (Mouse-ear cress) PE=1 SV=1	U	Intracellular trafficking, secretion, and vesicular transport	BnaC04g15130D [Brassica napus]
BnaC01g37030D	1212	1398	1610	254	294	272	49.0566	55.8788	66.2914	10.5047	11.6334	12.0135	1.77998e-34	-2.37458	down	[O]	Posttranslational modification, protein turnover, chaperones	Cellular Component: cytoplasm (GO:0005737);; Biological Process: protein folding (GO:0006457);; Biological Process: response to stress (GO:0006950);; Molecular Function: heat shock protein binding (GO:0031072);; Molecular Function: unfolded protein binding (GO:0051082);;	--	--	[O]	Posttranslational modification, protein turnover, chaperones	DnaJ domain	DnaJ protein ERDJ3B (Precursor) GN=F26K9.30 OS=Arabidopsis thaliana (Mouse-ear cress) PE=1 SV=1	O	Posttranslational modification, protein turnover, chaperones	BnaC01g37030D [Brassica napus]
BnaCnng30740D	410	797	590	27	47	62	32.274	64.1711	47.8628	2.30898	3.95781	4.93552	9.2034e-10	-3.73516	down	[G]	Carbohydrate transport and metabolism	Biological Process: transition metal ion transport (GO:0000041);; Molecular Function: ribokinase activity (GO:0004747);; Cellular Component: Golgi apparatus (GO:0005794);; Cellular Component: cytosol (GO:0005829);; Cellular Component: plasma membrane (GO:0005886);; Biological Process: D-ribose metabolic process (GO:0006014);; Biological Process: response to sucrose (GO:0009744);; Biological Proce…	K00847|0|brp:103867879|probable fructokinase-1; K00847 fructokinase [EC:2.7.1.4] (A)	Fructose and mannose metabolism (ko00051);; Starch and sucrose metabolism (ko00500);; Amino sugar and nucleotide sugar metabolism (ko00520)	[G]	Carbohydrate transport and metabolism	pfkB family carbohydrate kinase	Probable fructokinase-1 OS=Arabidopsis thaliana (Mouse-ear cress) PE=2 SV=1	G	Carbohydrate transport and metabolism	BnaCnng30740D [Brassica napus]
BnaC09g11560D	43	32	32	166	156	116	3.20611	2.39257	2.40222	12.3327	11.7034	8.79181	7.18318e-13	2.01719	up	--	--	Cellular Component: chloroplast thylakoid (GO:0009534);; Cellular Component: chloroplast envelope (GO:0009941);; Biological Process: mRNA modification (GO:0016556);;	--	--	--	--	Domain of unknown function (DUF4033)	Beta-carotene isomerase D27, chloroplastic (Precursor) GN=D27 OS=Oryza sativa subsp. japonica (Rice) PE=1 SV=1	S	Function unknown	BnaC09g11560D [Brassica napus]
BnaA03g40160D	492	613	709	39	55	36	20.8062	25.4375	29.7819	1.65439	2.31017	1.52599	3.35572e-36	-3.81424	down	[T]	Signal transduction mechanisms	Molecular Function: phosphorelay response regulator activity (GO:0000156);; Biological Process: phosphorelay signal transduction system (GO:0000160);; Molecular Function: sequence-specific DNA binding transcription factor activity (GO:0003700);; Molecular Function: protein binding (GO:0005515);; Cellular Component: nucleus (GO:0005634);; Biological Process: regulation of transcription, DNA-templa…	K12127|0|brp:103860589|two-component response regulator-like APRR1; K12127 pseudo-response regulator 1 (A)	Circadian rhythm - plant (ko04712)	[K]	Transcription	Response regulator receiver domain;; CCT motif	Two-component response regulator-like APRR1 GN=MFB13.16 OS=Arabidopsis thaliana (Mouse-ear cress) PE=1 SV=1	K	Transcription	BnaA03g40160D [Brassica napus]
BnaA05g13900D	39	16	21	140	149	120	4.52313	1.83528	2.46567	16.0144	17.2371	13.5418	6.10016e-17	2.40915	up	--	--	Cellular Component: extracellular region (GO:0005576);; Biological Process: systemic acquired resistance (GO:0009627);; Biological Process: lignan biosynthetic process (GO:0009807);; Biological Process: response to endoplasmic reticulum stress (GO:0034976);;	--	--	--	--	Dirigent-like protein	Dirigent protein 20 (Precursor) GN=DIR20 OS=Arabidopsis thaliana (Mouse-ear cress) PE=2 SV=1	R	General function prediction only	BnaA05g13900D [Brassica napus]
BnaA07g38160D	16	16	25	181	216	114	0.982844	0.980415	1.54944	10.9942	13.0259	6.81696	6.90793e-09	3.15398	up	[G]	Carbohydrate transport and metabolism	Molecular Function: aldose 1-epimerase activity (GO:0004034);; Cellular Component: nucleus (GO:0005634);; Biological Process: galactose metabolic process (GO:0006012);; Molecular Function: carbohydrate binding (GO:0030246);;	K01792|0|brp:103830313|putative glucose-6-phosphate 1-epimerase; K01792 glucose-6-phosphate 1-epimerase [EC:5.1.3.15] (A)	Glycolysis / Gluconeogenesis (ko00010)	[G]	Carbohydrate transport and metabolism	Aldose 1-epimerase	Putative glucose-6-phosphate 1-epimerase OS=Cenchrus ciliaris (Buffelgrass) PE=2 SV=1	G	Carbohydrate transport and metabolism	BnaA07g38160D [Brassica napus]
BnaC08g35830D	27	19	23	172	143	159	3.19528	2.23948	2.801	19.1049	16.178	18.1656	8.68523e-23	2.76659	up	--	--	Molecular Function: sequence-specific DNA binding transcription factor activity (GO:0003700);; Cellular Component: nucleus (GO:0005634);; Biological Process: regulation of transcription, DNA-templated (GO:0006355);; Biological Process: circadian rhythm (GO:0007623);; Molecular Function: zinc ion binding (GO:0008270);; Biological Process: response to UV (GO:0009411);; Biological Process: flavonoid…	--	--	--	--	B-box zinc finger	B-box zinc finger protein 18 {ECO:0000303|PubMed:19920209} GN=F3K23.8 OS=Arabidopsis thaliana (Mouse-ear cress) PE=1 SV=2	S	Function unknown	BnaC08g35830D [Brassica napus]
BnaA06g37960D	41	39	18	164	150	90	2.44822	2.3124	1.11267	9.71444	8.88375	5.24172	2.59312e-05	2.02263	up	[EH]	Amino acid transport and metabolism;; Coenzyme transport and metabolism	Cellular Component: mitochondrion (GO:0005739);; Biological Process: branched-chain amino acid metabolic process (GO:0009081);; Biological Process: toxin catabolic process (GO:0009407);; Cellular Component: chloroplast (GO:0009507);; Biological Process: response to sucrose (GO:0009744);; Biological Process: response to fructose (GO:0009750);; Molecular Function: L-leucine transaminase activity (G…	K00826|0|brp:103871787|branched-chain-amino-acid aminotransferase 2, chloroplastic-like; K00826 branched-chain amino acid aminotransferase [EC:2.6.1.42] (A)	Valine, leucine and isoleucine degradation (ko00280);; Valine, leucine and isoleucine biosynthesis (ko00290);; Pantothenate and CoA biosynthesis (ko00770);; 2-Oxocarboxylic acid metabolism (ko01210);; Biosynthesis of amino acids (ko01230)	[E]	Amino acid transport and metabolism	Aminotransferase class IV	Branched-chain-amino-acid aminotransferase 2, chloroplastic (Precursor) GN=BCAT2 OS=Arabidopsis thaliana (Mouse-ear cress) PE=1 SV=1	E	Amino acid transport and metabolism	BnaA06g37960D [Brassica napus]
BnaA09g41320D	16	21	17	219	218	202	1.35937	1.7759	1.50727	17.5292	18.4633	17.847	4.15702e-39	3.55145	up	--	--	Molecular Function: protein binding (GO:0005515);; Cellular Component: cytoplasm (GO:0005737);; Biological Process: red, far-red light phototransduction (GO:0009585);; Biological Process: response to sucrose (GO:0009744);; Biological Process: flavonoid biosynthetic process (GO:0009813);; Biological Process: response to UV-B (GO:0010224);; Biological Process: myo-inositol hexakisphosphate biosynth…	--	--	[R]	General function prediction only	Kelch motif;; Kelch motif;; Kelch motif;; Galactose oxidase, central domain;; F-box domain	F-box protein AFR GN=F25P17.16 OS=Arabidopsis thaliana (Mouse-ear cress) PE=1 SV=2	R	General function prediction only	BnaA09g41320D [Brassica napus]
BnaC08g07070D	111	72	59	496	440	332	5.62293	3.61126	2.95905	25.1794	22.2861	16.5033	4.21458e-13	2.37055	up	--	--	Cellular Component: extracellular region (GO:0005576);; Biological Process: metabolic process (GO:0008152);; Molecular Function: carbon-sulfur lyase activity (GO:0016846);; Molecular Function: pyridoxal phosphate binding (GO:0030170);;	--	--	--	--	Allinase;; Alliinase EGF-like domain;; Aminotransferase class I and II	Tryptophan aminotransferase-related protein 4 OS=Arabidopsis thaliana (Mouse-ear cress) PE=2 SV=2	R	General function prediction only	BnaC08g07070D [Brassica napus]
BnaA01g23420D	41	25	34	200	181	128	1.28186	0.786986	1.06559	6.30847	5.67023	3.97581	7.73604e-11	2.3328	up	[R]	General function prediction only	Molecular Function: protein kinase activity (GO:0004672);; Molecular Function: ATP binding (GO:0005524);; Cellular Component: plasma membrane (GO:0005886);; Biological Process: protein phosphorylation (GO:0006468);; Cellular Component: chloroplast (GO:0009507);; Biological Process: response to sucrose (GO:0009744);; Biological Process: flavonoid biosynthetic process (GO:0009813);; Biological Proc…	K08869|0|brp:103832022|uncharacterized aarF domain-containing protein kinase At1g71810, chloroplastic-like; K08869 aarF domain-containing kinase (A)	--	[R]	General function prediction only	ABC1 family;; Phosphotransferase enzyme family	Uncharacterized aarF domain-containing protein kinase At1g79600, chloroplastic (Precursor) GN=At1g79600 OS=Arabidopsis thaliana (Mouse-ear cress) PE=2 SV=1	R	General function prediction only	BnaA01g23420D [Brassica napus]
BnaA06g14140D	114	95	78	560	691	426	6.0741	5.0158	4.12976	29.3795	36.134	22.0417	2.05115e-11	2.52882	up	[P]	Inorganic ion transport and metabolism	Biological Process: sulfate assimilation (GO:0000103);; Molecular Function: sulfate adenylyltransferase (ATP) activity (GO:0004781);; Cellular Component: cytosol (GO:0005829);; Molecular Function: glucose-1-phosphate adenylyltransferase activity (GO:0008878);; Cellular Component: chloroplast stroma (GO:0009570);; Biological Process: photorespiration (GO:0009853);; Biological Process: cellular res…	K13811|0|brp:103872801|ATP sulfurylase 2; K13811 3'-phosphoadenosine 5'-phosphosulfate synthase [EC:2.7.7.4 2.7.1.25] (A)	Purine metabolism (ko00230);; Selenocompound metabolism (ko00450);; Sulfur metabolism (ko00920)	[P]	Inorganic ion transport and metabolism	ATP-sulfurylase;; PUA-like domain	ATP sulfurylase 2 (Precursor) GN=F6F9.2 OS=Arabidopsis thaliana (Mouse-ear cress) PE=1 SV=1	F	Nucleotide transport and metabolism	BnaA06g14140D [Brassica napus]
BnaAnng25870D	30	52	13	770	742	488	2.64517	4.40281	1.15638	66.1891	64.2831	41.5903	5.03578e-22	4.37526	up	[MG]	Cell wall/membrane/envelope biogenesis;; Carbohydrate transport and metabolism	Molecular Function: nucleotide binding (GO:0000166);; Molecular Function: alcohol dehydrogenase (NAD) activity (GO:0004022);; Biological Process: lignin biosynthetic process (GO:0009809);; Molecular Function: cinnamyl-alcohol dehydrogenase activity (GO:0045551);; Molecular Function: coenzyme binding (GO:0050662);;	--	--	[V]	Defense mechanisms	NAD dependent epimerase/dehydratase family;; 3-beta hydroxysteroid dehydrogenase/isomerase family;; NADH(P)-binding;; Male sterility protein;; NmrA-like family	Tetraketide alpha-pyrone reductase 1 GN=F23E12.20 OS=Arabidopsis thaliana (Mouse-ear cress) PE=2 SV=1	V	Defense mechanisms	PREDICTED: cinnamoyl-CoA reductase 1-like [Brassica rapa]
BnaC09g17270D	95	106	70	0	5	1	10.3195	11.1308	7.51595	0	0.571189	0.257478	1.86216e-23	-5.52182	down	--	--	Cellular Component: nucleus (GO:0005634);; Biological Process: response to cold (GO:0009409);; Biological Process: response to karrikin (GO:0080167);;	--	--	--	--	--	--	S	Function unknown	BnaC09g17270D [Brassica napus]
BnaC05g19570D	16	22	28	1	1	5	3.39445	4.51058	5.8424	0.373841	0.355046	1.09185	5.16664e-06	-3.241	down	--	--	--	--	--	--	--	--	--	R	General function prediction only	BnaC05g19570D [Brassica napus]
BnaA03g45390D	39	17	33	181	236	241	4.96414	2.19173	4.49353	17.6582	28.6602	25.5213	1.24116e-25	2.8723	up	[F]	Nucleotide transport and metabolism	Molecular Function: adenine phosphoribosyltransferase activity (GO:0003999);; Cellular Component: cytosol (GO:0005829);; Biological Process: adenine salvage (GO:0006168);; Biological Process: nucleoside metabolic process (GO:0009116);;	K00759|2.72819e-127|crb:CARUB_v10005836mg|hypothetical protein; K00759 adenine phosphoribosyltransferase [EC:2.4.2.7] (A)	Purine metabolism (ko00230)	[F]	Nucleotide transport and metabolism	Phosphoribosyl transferase domain	Adenine phosphoribosyltransferase 3 GN=APT3 OS=Arabidopsis thaliana (Mouse-ear cress) PE=1 SV=1	R	General function prediction only	PREDICTED: adenine phosphoribosyltransferase 1 isoform X2 [Brassica rapa]
BnaA05g07240D	3417	5054	5492	513	1429	830	283.025	414.351	458.268	41.2275	116.906	68.3364	7.10748e-10	-2.3451	down	[R]	General function prediction only	Molecular Function: nucleotide binding (GO:0000166);; Molecular Function: poly(U) RNA binding (GO:0008266);; Biological Process: response to cold (GO:0009409);; Cellular Component: chloroplast thylakoid membrane (GO:0009535);; Cellular Component: chloroplast stroma (GO:0009570);; Biological Process: salicylic acid biosynthetic process (GO:0009697);; Biological Process: response to abscisic acid (…	K11294|7.24391e-154|brp:103867216|ribonucleoprotein At2g37220, chloroplastic-like; K11294 nucleolin (A)	--	[R]	General function prediction only	RNA recognition motif. (a.k.a. RRM, RBD, or RNP domain);; RNA recognition motif (a.k.a. RRM, RBD, or RNP domain);; RNA recognition motif. (a.k.a. RRM, RBD, or RNP domain)	RNA-binding protein CP29B, chloroplastic {ECO:0000305} (Precursor) GN=F3G5.1 OS=Arabidopsis thaliana (Mouse-ear cress) PE=1 SV=1	A	RNA processing and modification	BnaA05g07240D [Brassica napus]
BnaC03g11840D	16	32	18	322	300	409	0.869712	1.7655	1.02929	17.5907	16.8249	22.4043	1.71708e-31	3.95263	up	--	--	--	--	--	--	--	--	Proton pump-interactor 4 GN=PPI4 OS=Arabidopsis thaliana (Mouse-ear cress) PE=2 SV=1	S	Function unknown	BnaC03g11840D [Brassica napus]
Cole_newGene_2717	326	411	477	9	12	10	115.101	137.972	174.065	3.07413	4.30248	3.77616	1.63528e-45	-5.30215	down	--	--	Biological Process: defense response (GO:0006952);;	--	--	--	--	Gamma-thionin family	Defensin-like protein 1 (Precursor) GN=AFP1 OS=Raphanus sativus (Radish) PE=1 SV=1	W	Extracellular structures	BnaC02g23620D [Brassica napus]
BnaC02g09710D	30	20	11	202	154	167	1.97988	1.31002	0.739805	13.515	10.3162	11.2697	9.97377e-28	3.07924	up	--	--	Molecular Function: DNA binding (GO:0003677);; Biological Process: regulation of transcription, DNA-templated (GO:0006355);; Molecular Function: zinc ion binding (GO:0008270);;	K09250|3.99408e-08|eus:EUTSA_v10022795mg|hypothetical protein; K09250 cellular nucleic acid-binding protein (A)	--	[J]	Translation, ribosomal structure and biogenesis	Zinc knuckle	Cold shock protein 1 GN=T19K4.150 OS=Arabidopsis thaliana (Mouse-ear cress) PE=1 SV=1	--	--	BnaC02g09710D [Brassica napus]
BnaC07g12870D	255	371	373	28	15	87	9.25097	13.3689	13.4121	1.0156	0.580348	3.13158	1.34129e-14	-2.94769	down	--	--	Cellular Component: Golgi apparatus (GO:0005794);; Biological Process: carbohydrate biosynthetic process (GO:0016051);; Biological Process: sterol biosynthetic process (GO:0016126);; Molecular Function: polygalacturonate 4-alpha-galacturonosyltransferase activity (GO:0047262);;	--	--	--	--	Glycosyl transferase family 8	Probable galacturonosyltransferase-like 8 GN=F3I6.10 OS=Arabidopsis thaliana (Mouse-ear cress) PE=2 SV=1	G	Carbohydrate transport and metabolism	BnaC07g12870D [Brassica napus]
BnaC08g47610D	1	4	3	18	23	30	0.0707006	0.187724	0.132108	0.794586	0.964932	1.26485	4.67146e-06	3.14217	up	--	--	Cellular Component: nucleus (GO:0005634);; Biological Process: embryo sac egg cell differentiation (GO:0009560);; Molecular Function: ion binding (GO:0043167);;	--	--	--	--	Domain of unknown function (DUF4378)	Protein TRM32 GN=TRM32 OS=Arabidopsis thaliana (Mouse-ear cress) PE=2 SV=1	S	Function unknown	BnaC08g47610D [Brassica napus]
BnaA06g16600D	471	654	730	1	0	1	39.7091	54.5289	61.7439	0.167839	0	0.11133	6.7632e-55	-9.86096	down	--	--	Molecular Function: transcription cofactor activity (GO:0003712);; Molecular Function: histone acetyltransferase activity (GO:0004402);; Molecular Function: calmodulin binding (GO:0005516);; Cellular Component: nucleus (GO:0005634);; Cellular Component: cytoplasm (GO:0005737);; Biological Process: regulation of transcription, DNA-templated (GO:0006355);; Biological Process: circadian rhythm (GO:0…	K00517|0|brp:103873153|BTB/POZ and TAZ domain-containing protein 2; K00517 [EC:1.14.-.-] (A)	Limonene and pinene degradation (ko00903);; Stilbenoid, diarylheptanoid and gingerol biosynthesis (ko00945)	[K]	Transcription	BTB/POZ domain	BTB/POZ and TAZ domain-containing protein 2 GN=BT2 OS=Arabidopsis thaliana (Mouse-ear cress) PE=1 SV=1	K	Transcription	BnaA06g16600D [Brassica napus]
BnaC08g02180D	83	88	67	858	850	696	9.20111	9.65088	7.50021	95.3697	94.0292	76.9823	5.58673e-60	3.3207	up	[IQR]	Lipid transport and metabolism;; Secondary metabolites biosynthesis, transport and catabolism;; General function prediction only	Molecular Function: nucleotide binding (GO:0000166);; Molecular Function: oxidoreductase activity (GO:0016491);; Biological Process: oxidation-reduction process (GO:0055114);;	K08081|2.47729e-173|brp:103836442|tropinone reductase homolog At1g07440-like; K08081 Tropinone reductase 1 [EC:1.1.1.206] (A)	Tropane, piperidine and pyridine alkaloid biosynthesis (ko00960)	[R]	General function prediction only	short chain dehydrogenase;; Enoyl-(Acyl carrier protein) reductase;; KR domain	Tropinone reductase homolog At1g07440 GN=At1g07440 OS=Arabidopsis thaliana (Mouse-ear cress) PE=1 SV=1	Q	Secondary metabolites biosynthesis, transport and catabolism	BnaC08g02180D [Brassica napus]
BnaC09g46440D	55	32	45	425	444	335	2.13198	1.26403	1.74186	16.5829	17.1776	12.7302	1.90016e-36	3.17416	up	[P]	Inorganic ion transport and metabolism	Molecular Function: secondary active sulfate transmembrane transporter activity (GO:0008271);; Biological Process: sulfate transport (GO:0008272);; Biological Process: indoleacetic acid biosynthetic process (GO:0009684);; Cellular Component: integral component of membrane (GO:0016021);; Biological Process: cysteine biosynthetic process (GO:0019344);; Biological Process: glucosinolate biosynthetic…	K17469|0|brp:103846830|sulfate transporter 2.1-like; K17469 sulfate transporter 2, low-affinity (A)	--	[P]	Inorganic ion transport and metabolism	Sulfate transporter family;; Sulfate transporter N-terminal domain with GLY motif;; STAS domain	Sulfate transporter 2.1 GN=SULTR2;1 OS=Arabidopsis thaliana (Mouse-ear cress) PE=2 SV=1	P	Inorganic ion transport and metabolism	BnaC09g46440D [Brassica napus]
BnaA04g16320D	4	9	1	22	26	18	0.579081	1.25178	0.255616	2.9207	3.6191	2.57255	0.000594377	2.21433	up	--	--	Cellular Component: intracellular (GO:0005622);; Biological Process: regulation of transcription, DNA-templated (GO:0006355);; Biological Process: protein desumoylation (GO:0016926);; Molecular Function: metal ion binding (GO:0046872);; Biological Process: photoperiodism, flowering (GO:0048573);; Biological Process: hydrogen peroxide biosynthetic process (GO:0050665);;	--	--	[R]	General function prediction only	C2H2-type zinc finger;; Zinc-finger double-stranded RNA-binding;; Zinc finger, C2H2 type	Zinc finger protein ZAT5 GN=ZAT5 OS=Arabidopsis thaliana (Mouse-ear cress) PE=2 SV=1	R	General function prediction only	BnaA04g16320D [Brassica napus]
BnaC04g48220D	101	120	147	18	24	42	3.80306	4.47608	5.52567	0.708746	0.940827	1.59135	4.55923e-12	-2.13967	down	--	--	Cellular Component: nucleus (GO:0005634);; Biological Process: cysteine biosynthetic process (GO:0019344);;	--	--	--	--	--	--	S	Function unknown	BnaC04g48220D [Brassica napus]
BnaC04g02930D	41	61	54	3	3	16	14.7126	20.7478	19.6631	1.22722	1.21846	5.6337	8.84496e-10	-2.8329	down	--	--	Biological Process: RNA methylation (GO:0001510);; Molecular Function: structural constituent of ribosome (GO:0003735);; Biological Process: translation (GO:0006412);; Cellular Component: cytosolic large ribosomal subunit (GO:0022625);; Biological Process: ribosome biogenesis (GO:0042254);;	K02923|8.58552e-40|crb:CARUB_v10018301mg|hypothetical protein; K02923 large subunit ribosomal protein L38e (A)	Ribosome (ko03010)	[J]	Translation, ribosomal structure and biogenesis	Ribosomal L38e protein family	60S ribosomal protein L38 GN=RPL38B OS=Arabidopsis thaliana (Mouse-ear cress) PE=3 SV=1	J	Translation, ribosomal structure and biogenesis	BnaC04g02930D [Brassica napus]
BnaA01g21030D	48	41	47	13	5	4	11.6442	9.73774	11.5676	3.03923	1.25765	1.08378	4.64631e-08	-2.63993	down	--	--	Molecular Function: nucleic acid binding (GO:0003676);; Molecular Function: sequence-specific DNA binding transcription factor activity (GO:0003700);; Cellular Component: nucleus (GO:0005634);; Biological Process: regulation of transcription, DNA-templated (GO:0006355);; Molecular Function: zinc ion binding (GO:0008270);;	--	--	[R]	General function prediction only	C2H2-type zinc finger	Zinc finger protein AZF1 GN=K8K14.19 OS=Arabidopsis thaliana (Mouse-ear cress) PE=2 SV=1	R	General function prediction only	BnaA01g21030D [Brassica napus]
BnaC07g07190D	44	42	24	414	477	288	2.18269	2.10688	1.08683	20.1558	23.5776	12.9241	5.26033e-15	3.4022	up	--	--	Cellular Component: membrane (GO:0016020);;	--	--	[S]	Function unknown	Serine incorporator (Serinc)	--	S	Function unknown	BnaC07g07190D [Brassica napus]
BnaA04g10260D	53	46	50	209	255	151	1.86989	1.62282	1.79028	7.28624	9.00388	5.35791	1.06456e-07	2.03023	up	--	--	Molecular Function: hydrolase activity, hydrolyzing O-glycosyl compounds (GO:0004553);; Cellular Component: plasma membrane (GO:0005886);; Biological Process: sucrose biosynthetic process (GO:0005986);; Biological Process: response to oxidative stress (GO:0006979);; Biological Process: response to water deprivation (GO:0009414);; Cellular Component: chloroplast (GO:0009507);; Biological Process: …	K06617|0|brp:103863987|probable galactinol--sucrose galactosyltransferase 5; K06617 raffinose synthase [EC:2.4.1.82] (A)	Galactose metabolism (ko00052)	--	--	Raffinose synthase or seed imbibition protein Sip1	Probable galactinol--sucrose galactosyltransferase 5 OS=Arabidopsis thaliana (Mouse-ear cress) PE=1 SV=1	R	General function prediction only	BnaA04g10260D [Brassica napus]
BnaA03g59260D	131	79	69	612	731	590	3.80179	2.2533	2.00395	17.82	20.5111	16.0489	7.24164e-43	2.77318	up	--	--	Cellular Component: extracellular region (GO:0005576);; Biological Process: lipid metabolic process (GO:0006629);; Cellular Component: chloroplast (GO:0009507);; Cellular Component: membrane (GO:0016020);; Molecular Function: lipase activity (GO:0016298);;	--	--	[R]	General function prediction only	Domain of unknown function DUF221;; Late exocytosis, associated with Golgi transport	CSC1-like protein RXW8 GN=RXW8 OS=Arabidopsis thaliana (Mouse-ear cress) PE=2 SV=1	R	General function prediction only	BnaA03g59260D [Brassica napus]
BnaC03g38390D	1532	1734	1844	401	394	474	86.6447	97.5199	104.647	22.3036	22.1007	27.1448	2.5754e-25	-2.0207	down	--	--	Biological Process: response to hypoxia (GO:0001666);; Molecular Function: DNA binding (GO:0003677);; Molecular Function: sequence-specific DNA binding transcription factor activity (GO:0003700);; Cellular Component: nucleus (GO:0005634);; Biological Process: regulation of transcription, DNA-templated (GO:0006355);; Biological Process: protein N-linked glycosylation (GO:0006487);; Biological Proc…	K09286|0|brp:103859560|ethylene-responsive transcription factor RAP2-2-like; K09286 EREBP-like factor (A)	--	--	--	AP2 domain	Ethylene-responsive transcription factor RAP2-2 GN=MLN21.1 OS=Arabidopsis thaliana (Mouse-ear cress) PE=1 SV=2	K	Transcription	BnaC03g38390D [Brassica napus]
BnaA06g08660D	22	14	14	7	1	0	0.637574	0.41504	0.413513	0.220848	0.0601775	0	0.000464104	-2.6586	down	--	--	Cellular Component: mitochondrion (GO:0005739);;	--	--	[R]	General function prediction only	PPR repeat family;; PPR repeat;; PPR repeat;; Pentatricopeptide repeat domain	Putative pentatricopeptide repeat-containing protein At1g13630 GN=At1g13630 OS=Arabidopsis thaliana (Mouse-ear cress) PE=2 SV=3	R	General function prediction only	BnaA06g08660D [Brassica napus]
BnaA05g02040D	58	74	78	18	23	10	22.0103	27.4498	30.5997	6.55413	8.47263	4.03911	3.96496e-08	-2.05498	down	--	--	Biological Process: MAPK cascade (GO:0000165);; Molecular Function: protein binding (GO:0005515);; Cellular Component: nucleus (GO:0005634);; Biological Process: cellular response to nitrogen starvation (GO:0006995);; Cellular Component: chloroplast (GO:0009507);; Biological Process: salicylic acid biosynthetic process (GO:0009697);; Biological Process: defense response to bacterium, incompatible…	--	--	--	--	VQ motif	Sigma factor binding protein 2, chloroplastic (Precursor) GN=SIB2 OS=Arabidopsis thaliana (Mouse-ear cress) PE=2 SV=1	S	Function unknown	PREDICTED: sigma factor binding protein 2, chloroplastic [Brassica rapa]
BnaC02g42410D	108	368	225	3	5	0	6.14093	19.991	12.441	0.223367	0.319849	0	2.23214e-06	-6.46957	down	--	--	Molecular Function: transcription cofactor activity (GO:0003712);; Molecular Function: histone acetyltransferase activity (GO:0004402);; Molecular Function: calmodulin binding (GO:0005516);; Cellular Component: nucleus (GO:0005634);; Cellular Component: cytoplasm (GO:0005737);; Biological Process: regulation of transcription, DNA-templated (GO:0006355);; Biological Process: circadian rhythm (GO:0…	--	--	[K]	Transcription	BTB/POZ domain;; TAZ zinc finger	BTB/POZ and TAZ domain-containing protein 1 GN=BT1 OS=Arabidopsis thaliana (Mouse-ear cress) PE=1 SV=1	K	Transcription	BnaC02g42410D [Brassica napus]
BnaA03g26860D	21	11	18	3	1	2	1.75679	0.978452	1.52588	0.306799	0.145295	0.215965	0.000105539	-3.06994	down	--	--	Molecular Function: carboxylic ester hydrolase activity (GO:0004091);; Cellular Component: extracellular region (GO:0005576);; Biological Process: lipid metabolic process (GO:0006629);;	--	--	--	--	GDSL-like Lipase/Acylhydrolase	GDSL esterase/lipase At4g01130 (Precursor) GN=At4g01130 OS=Arabidopsis thaliana (Mouse-ear cress) PE=2 SV=1	R	General function prediction only	PREDICTED: GDSL esterase/lipase At4g01130 [Brassica rapa]
BnaA01g00760D	25	47	46	3	5	6	1.61073	2.9268	2.95067	0.228795	0.329861	0.425069	2.1543e-07	-3.08436	down	--	--	Molecular Function: DNA binding (GO:0003677);; Cellular Component: plasma membrane (GO:0005886);; Cellular Component: chloroplast (GO:0009507);;	--	--	--	--	Remorin, C-terminal region	--	S	Function unknown	BnaA01g00760D [Brassica napus]
BnaA09g04310D	69	72	89	13	7	12	13.1846	13.6812	17.1104	2.31616	1.2789	2.19104	1.91209e-13	-2.85418	down	--	--	Cellular Component: nucleus (GO:0005634);; Biological Process: response to brassinosteroid (GO:0009741);; Molecular Function: kinase inhibitor activity (GO:0019210);;	--	--	--	--	--	Probable membrane-associated kinase regulator 1 GN=MAKR1 OS=Arabidopsis thaliana (Mouse-ear cress) PE=1 SV=1	T	Signal transduction mechanisms	PREDICTED: probable membrane-associated kinase regulator 1 [Brassica rapa]
BnaA08g29060D	2	3	1	26	17	21	0.123575	0.206326	0.0698971	1.17827	0.882813	0.935605	4.19178e-06	3.39709	up	--	--	Cellular Component: nucleus (GO:0005634);; Biological Process: embryo sac egg cell differentiation (GO:0009560);; Molecular Function: ion binding (GO:0043167);;	--	--	--	--	Domain of unknown function (DUF4378);; Protein of unknown function (DUF3741)	Protein TRM32 GN=TRM32 OS=Arabidopsis thaliana (Mouse-ear cress) PE=2 SV=1	S	Function unknown	BnaA08g29060D [Brassica napus]
BnaA01g00510D	5	4	0	161	190	63	0.350427	0.245516	0.0438625	8.37361	10.2096	3.53293	6.83049e-07	5.49226	up	[Q]	Secondary metabolites biosynthesis, transport and catabolism	Molecular Function: monooxygenase activity (GO:0004497);; Molecular Function: iron ion binding (GO:0005506);; Cellular Component: endoplasmic reticulum (GO:0005783);; Molecular Function: electron carrier activity (GO:0009055);; Molecular Function: oxidoreductase activity, acting on paired donors, with incorporation or reduction of molecular oxygen (GO:0016705);; Molecular Function: oxygen binding…	K00517|0|brp:103860449|cytochrome P450 81F1; K00517 [EC:1.14.-.-] (A)	Limonene and pinene degradation (ko00903);; Stilbenoid, diarylheptanoid and gingerol biosynthesis (ko00945)	[Q]	Secondary metabolites biosynthesis, transport and catabolism	Cytochrome P450	Cytochrome P450 81F1 GN=F6G17.80 OS=Arabidopsis thaliana (Mouse-ear cress) PE=2 SV=2	Q	Secondary metabolites biosynthesis, transport and catabolism	BnaA01g00510D [Brassica napus]
BnaA02g03840D	22	20	36	0	0	0	1.31767	1.19118	2.0859	0	0	0	1.74075e-11	#NAME?	down	--	--	Cellular Component: nucleus (GO:0005634);; Biological Process: response to cold (GO:0009409);; Cellular Component: plant-type cell wall (GO:0009505);; Biological Process: stomatal complex morphogenesis (GO:0010103);; Biological Process: photosynthesis, light reaction (GO:0019684);; Biological Process: cellular cation homeostasis (GO:0030003);; Molecular Function: manganese ion binding (GO:0030145…	--	--	--	--	Cupin;; Cupin domain	Germin-like protein 1 (Precursor) GN=GLP1 OS=Sinapis alba (White mustard) PE=2 SV=1	R	General function prediction only	PREDICTED: germin-like protein 1 [Brassica rapa]
BnaA08g25580D	1329	1138	1266	69	74	56	19.5697	16.6439	18.4132	1.02812	1.09414	0.81253	5.253e-88	-4.24361	down	[G]	Carbohydrate transport and metabolism	Molecular Function: protein binding (GO:0005515);; Molecular Function: ATP binding (GO:0005524);; Cellular Component: mitochondrion (GO:0005739);; Biological Process: starch catabolic process (GO:0005983);; Biological Process: circadian rhythm (GO:0007623);; Cellular Component: chloroplast stroma (GO:0009570);; Biological Process: response to symbiotic fungus (GO:0009610);; Biological Process: co…	K08244|0|brp:103868074|alpha-glucan water dikinase 1, chloroplastic; K08244 alpha-glucan, water dikinase [EC:2.7.9.4] (A)	--	--	--	Pyruvate phosphate dikinase, PEP/pyruvate binding domain	Alpha-glucan water dikinase 1, chloroplastic (Precursor) OS=Arabidopsis thaliana (Mouse-ear cress) PE=1 SV=2	R	General function prediction only	BnaA08g25580D [Brassica napus]
BnaC01g18840D	246	244	294	28	30	21	33.5225	33.1935	40.7634	3.83583	4.20808	2.96066	6.07064e-42	-3.32323	down	--	--	Cellular Component: mitochondrial inner membrane presequence translocase complex (GO:0005744);; Biological Process: circadian rhythm (GO:0007623);; Cellular Component: chloroplast envelope (GO:0009941);; Biological Process: protein transport (GO:0015031);; Molecular Function: P-P-bond-hydrolysis-driven protein transmembrane transporter activity (GO:0015450);; Cellular Component: integral componen…	--	--	[U]	Intracellular trafficking, secretion, and vesicular transport	Tim17/Tim22/Tim23/Pmp24 family	Mitochondrial import inner membrane translocase subunit TIM22-2 GN=TIM22-2 OS=Arabidopsis thaliana (Mouse-ear cress) PE=1 SV=1	U	Intracellular trafficking, secretion, and vesicular transport	BnaC01g18840D [Brassica napus]
BnaC01g26100D	19	28	11	121	87	69	2.7653	5.01888	2.04491	18.2205	14.047	10.0334	5.99997e-06	2.23767	up	--	--	--	--	--	--	--	--	--	--	--	BnaC01g26100D [Brassica napus]
BnaC07g02620D	436	491	575	11	14	17	20.9954	23.5203	27.7114	0.539899	0.691195	0.848913	1.27103e-81	-5.17073	down	[T]	Signal transduction mechanisms	Molecular Function: ubiquitin-protein transferase activity (GO:0004842);; Molecular Function: signal transducer activity (GO:0004871);; Molecular Function: protein binding (GO:0005515);; Cellular Component: cytosol (GO:0005829);; Biological Process: regulation of transcription, DNA-templated (GO:0006355);; Biological Process: ubiquitin-dependent protein catabolic process (GO:0006511);; Biological…	K12115|0|brp:103828354|adagio protein 2-like; K12115 clock-associated PAS protein ZTL (A)	Circadian rhythm - plant (ko04712)	--	--	Galactose oxidase, central domain;; Galactose oxidase, central domain;; Kelch motif;; Kelch motif;; Kelch motif;; PAS domain;; Kelch motif;; PAS fold;; F-box-like;; F-box domain	Adagio protein 2 GN=F19F24.11 OS=Arabidopsis thaliana (Mouse-ear cress) PE=1 SV=1	T	Signal transduction mechanisms	BnaC07g02620D [Brassica napus]
BnaC07g49690D	3866	3694	3588	41	30	30	227.221	213.667	210.505	2.35339	1.72951	1.78105	3.3374e-157	-6.79961	down	[C]	Energy production and conversion	Biological Process: protein folding (GO:0006457);; Biological Process: response to stress (GO:0006950);; Cellular Component: chloroplast (GO:0009507);; Molecular Function: heat shock protein binding (GO:0031072);; Molecular Function: unfolded protein binding (GO:0051082);;	--	--	[O]	Posttranslational modification, protein turnover, chaperones	DnaJ domain;; 4Fe-4S single cluster domain;; 4Fe-4S single cluster domain	Chaperone protein dnaJ 11, chloroplastic (Precursor) GN=T19K4.170 OS=Arabidopsis thaliana (Mouse-ear cress) PE=1 SV=2	O	Posttranslational modification, protein turnover, chaperones	BnaC07g49690D [Brassica napus]
BnaA09g34520D	40	53	71	11	14	9	1.42688	1.85394	2.49453	0.393249	0.501003	0.330881	3.85736e-07	-2.27964	down	--	--	Molecular Function: carboxypeptidase activity (GO:0004180);; Cellular Component: plasma membrane (GO:0005886);; Biological Process: proteolysis (GO:0006508);; Biological Process: photomorphogenesis (GO:0009640);; Biological Process: embryo development (GO:0009790);; Biological Process: negative regulation of flower development (GO:0009910);; Biological Process: leaf vascular tissue pattern format…	K01301|0|brp:103841374|probable glutamate carboxypeptidase 2; K01301 N-acetylated-alpha-linked acidic dipeptidase [EC:3.4.17.21] (A)	--	[OPR]	Posttranslational modification, protein turnover, chaperones;; Inorganic ion transport and metabolism;; General function prediction only	Transferrin receptor-like dimerisation domain;; Peptidase family M28	Probable glutamate carboxypeptidase 2 GN=AMP1 OS=Arabidopsis thaliana (Mouse-ear cress) PE=1 SV=3	OP	Posttranslational modification, protein turnover, chaperones;; Inorganic ion transport and metabolism	BnaA09g34520D [Brassica napus]
BnaA03g31200D	427	402	483	106	119	101	19.2951	17.8856	21.586	4.79831	5.32785	4.52726	3.73398e-24	-2.02118	down	[E]	Amino acid transport and metabolism	Molecular Function: serine-type carboxypeptidase activity (GO:0004185);; Cellular Component: extracellular region (GO:0005576);; Cellular Component: vacuole (GO:0005773);; Cellular Component: cytosol (GO:0005829);; Biological Process: proteolysis (GO:0006508);;	K16298|0|brp:103859344|serine carboxypeptidase-like 49; K16298 serine carboxypeptidase-like clade IV [EC:3.4.16.-] (A)	--	[OE]	Posttranslational modification, protein turnover, chaperones;; Amino acid transport and metabolism	Serine carboxypeptidase	Serine carboxypeptidase-like 49 (Precursor) GN=SCPL49 OS=Arabidopsis thaliana (Mouse-ear cress) PE=2 SV=2	O	Posttranslational modification, protein turnover, chaperones	BnaA03g31200D [Brassica napus]
BnaA01g21180D	14	15	3	76	60	37	1.06331	1.10985	0.225899	5.45054	4.29882	2.64984	0.000100689	2.41063	up	--	--	Cellular Component: chloroplast (GO:0009507);; Molecular Function: transferase activity, transferring acyl groups other than amino-acyl groups (GO:0016747);;	--	--	--	--	Transferase family	Uncharacterized acetyltransferase At3g50280 GN=At3g50280 OS=Arabidopsis thaliana (Mouse-ear cress) PE=3 SV=1	S	Function unknown	BnaA01g21180D [Brassica napus]
BnaA03g00170D	5	3	4	48	39	59	1.03122	0.678652	1.01303	9.92357	7.75516	11.7073	5.91669e-12	3.59159	up	--	--	Cellular Component: chloroplast (GO:0009507);; Biological Process: response to absence of light (GO:0009646);;	--	--	--	--	--	--	S	Function unknown	BnaA05g35690D [Brassica napus]
Cole_newGene_5005	33	25	17	386	374	346	2.10156	1.61804	1.11769	23.8967	23.43	21.5507	3.43396e-60	3.86344	up	--	--	--	--	--	--	--	--	--	--	--	PREDICTED: glutathione S-transferase T3-like [Brassica rapa]
BnaC02g47830D	104	79	74	341	337	401	3.52594	2.6479	2.48554	11.7208	11.4116	13.397	7.5647e-24	2.05436	up	[RTKL]	General function prediction only;; Signal transduction mechanisms;; Transcription;; Replication, recombination and repair	Molecular Function: transmembrane receptor protein serine/threonine kinase activity (GO:0004675);; Molecular Function: ATP binding (GO:0005524);; Cellular Component: plasma membrane (GO:0005886);; Biological Process: protein phosphorylation (GO:0006468);; Biological Process: transmembrane receptor protein serine/threonine kinase signaling pathway (GO:0007178);; Cellular Component: plasmodesma (GO…	--	--	--	--	Protein tyrosine kinase;; Protein kinase domain	Probable receptor-like protein kinase At5g39030 (Precursor) GN=At5g39030 OS=Arabidopsis thaliana (Mouse-ear cress) PE=2 SV=1	T	Signal transduction mechanisms	BnaC02g47830D [Brassica napus]
BnaC08g35810D	172	157	155	652	726	583	8.47861	7.68098	7.59633	32.2305	35.8546	28.3012	1.20578e-25	2.00382	up	[V]	Defense mechanisms	Cellular Component: plasma membrane (GO:0005886);; Biological Process: drug transmembrane transport (GO:0006855);; Cellular Component: chloroplast envelope (GO:0009941);; Molecular Function: drug transmembrane transporter activity (GO:0015238);; Molecular Function: antiporter activity (GO:0015297);;	--	--	[R]	General function prediction only	MatE;; Polysaccharide biosynthesis C-terminal domain	MATE efflux family protein 4, chloroplastic (Precursor) GN=DTX46 OS=Arabidopsis thaliana (Mouse-ear cress) PE=2 SV=1	R	General function prediction only	BnaC08g35810D [Brassica napus]
BnaCnng09440D	38	48	56	5	3	0	3.15983	3.91951	4.65311	0.454703	0.292294	0	1.34319e-13	-4.16144	down	--	--	Cellular Component: extracellular region (GO:0005576);; Biological Process: proteolysis (GO:0006508);; Molecular Function: cysteine-type peptidase activity (GO:0008234);;	--	--	[O]	Posttranslational modification, protein turnover, chaperones	Papain family cysteine protease;; Cathepsin propeptide inhibitor domain (I29)	KDEL-tailed cysteine endopeptidase CEP3 (Precursor) OS=Arabidopsis thaliana (Mouse-ear cress) PE=2 SV=1	O	Posttranslational modification, protein turnover, chaperones	BnaCnng09440D [Brassica napus]
BnaC01g32420D	61	96	98	14	3	22	5.09956	8.12213	8.37804	1.21729	0.299173	1.94032	1.68075e-09	-2.71376	down	[S]	Function unknown	Cellular Component: cell wall (GO:0005618);; Cellular Component: plasma membrane (GO:0005886);; Biological Process: defense response (GO:0006952);; Biological Process: signal transduction (GO:0007165);; Cellular Component: plasmodesma (GO:0009506);; Cellular Component: chloroplast (GO:0009507);; Cellular Component: apoplast (GO:0048046);;	--	--	[R]	General function prediction only	Leucine Rich Repeat;; Leucine Rich repeats (2 copies);; Leucine rich repeat;; Leucine rich repeat N-terminal domain;; Leucine Rich repeat;; Leucine rich repeat	DNA-damage-repair/toleration protein DRT100 (Precursor) OS=Arabidopsis thaliana (Mouse-ear cress) PE=2 SV=2	R	General function prediction only	BnaC01g32420D [Brassica napus]
BnaAnng39160D	36	2	54	445	384	497	4.23157	0.269548	6.45508	51.6066	45.382	58.5005	6.84366e-43	3.84499	up	--	--	Molecular Function: sequence-specific DNA binding transcription factor activity (GO:0003700);; Cellular Component: nucleus (GO:0005634);; Molecular Function: zinc ion binding (GO:0008270);; Biological Process: chloroplast organization (GO:0009658);; Biological Process: regulation of flower development (GO:0009909);; Biological Process: cellular macromolecule metabolic process (GO:0044260);; Biolo…	--	--	[K]	Transcription	CCT motif;; B-box zinc finger	Zinc finger protein CONSTANS-LIKE 2 OS=Arabidopsis thaliana (Mouse-ear cress) PE=1 SV=1	K	Transcription	BnaAnng39160D, partial [Brassica napus]
BnaA05g16430D	22	4	8	91	71	41	1.80133	0.351116	0.65307	7.16791	5.59445	3.26491	0.000286349	2.55515	up	--	--	Molecular Function: phosphorelay response regulator activity (GO:0000156);; Molecular Function: nucleotide binding (GO:0000166);; Molecular Function: sequence-specific DNA binding transcription factor activity (GO:0003700);; Molecular Function: protein binding (GO:0005515);; Cellular Component: nucleus (GO:0005634);; Cellular Component: cytoplasm (GO:0005737);; Biological Process: regulation of t…	--	--	--	--	NmrA-like family;; NADH(P)-binding;; NAD dependent epimerase/dehydratase family	Pinoresinol reductase 1 GN=F3C3.10 OS=Arabidopsis thaliana (Mouse-ear cress) PE=1 SV=1	R	General function prediction only	PREDICTED: pinoresinol reductase 1 [Brassica rapa]
BnaA01g13220D	57	57	45	9	10	6	1.32195	1.31051	1.03319	0.216343	0.24383	0.148784	2.83936e-09	-2.68576	down	--	--	Cellular Component: nucleus (GO:0005634);;	K14794|0|brp:103861182|RRP12-like protein; K14794 ribosomal RNA-processing protein 12 (A)	--	[S]	Function unknown	NUC173 domain	--	S	Function unknown	BnaA01g13220D [Brassica napus]
BnaC01g05710D	24	23	36	3	5	6	0.962464	0.93372	1.43545	0.14492	0.20565	0.261452	1.69393e-05	-2.57654	down	[RTKL]	General function prediction only;; Signal transduction mechanisms;; Transcription;; Replication, recombination and repair	Molecular Function: protein serine/threonine kinase activity (GO:0004674);; Molecular Function: protein tyrosine kinase activity (GO:0004713);; Molecular Function: ATP binding (GO:0005524);; Cellular Component: plasma membrane (GO:0005886);; Biological Process: protein phosphorylation (GO:0006468);;	--	--	[T]	Signal transduction mechanisms	Protein tyrosine kinase;; Protein kinase domain	Proline-rich receptor-like protein kinase PERK14 GN=PERK14 OS=Arabidopsis thaliana (Mouse-ear cress) PE=2 SV=1	T	Signal transduction mechanisms	BnaC01g05710D [Brassica napus]
BnaC03g41300D	20	18	20	148	133	136	0.401624	0.356125	0.399394	2.92465	2.58151	2.61838	2.60686e-21	2.8332	up	[Z]	Cytoskeleton	Biological Process: maltose metabolic process (GO:0000023);; Molecular Function: DNA binding (GO:0003677);; Molecular Function: sequence-specific DNA binding transcription factor activity (GO:0003700);; Molecular Function: motor activity (GO:0003774);; Molecular Function: enzyme inhibitor activity (GO:0004857);; Molecular Function: ATP binding (GO:0005524);; Cellular Component: nucleus (GO:000563…	K10357|0|brp:103859831|myosin-1-like; K10357 myosin V (A)	--	[Z]	Cytoskeleton	Myosin head (motor domain);; IQ calmodulin-binding motif	Myosin-1 GN=MZE19.1 OS=Arabidopsis thaliana (Mouse-ear cress) PE=1 SV=1	Z	Cytoskeleton	BnaC03g41300D [Brassica napus]
BnaC05g36470D	200	143	101	1203	1216	852	8.19409	5.8904	4.20936	48.4623	49.9636	35.7032	2.04184e-19	2.86135	up	[IQ]	Lipid transport and metabolism;; Secondary metabolites biosynthesis, transport and catabolism	Molecular Function: acetate-CoA ligase activity (GO:0003987);; Cellular Component: mitochondrion (GO:0005739);; Cellular Component: peroxisome (GO:0005777);; Biological Process: acetate metabolic process (GO:0006083);; Biological Process: glyoxylate cycle (GO:0006097);; Molecular Function: AMP binding (GO:0016208);; Biological Process: butyrate metabolic process (GO:0019605);; Molecular Function:…	--	--	[I]	Lipid transport and metabolism	AMP-binding enzyme;; AMP-binding enzyme C-terminal domain	Acetate/butyrate--CoA ligase AAE7, peroxisomal GN=K14A17.23 OS=Arabidopsis thaliana (Mouse-ear cress) PE=1 SV=1	I	Lipid transport and metabolism	BnaC05g36470D [Brassica napus]
BnaC01g33820D	3	4	1	20	30	26	0.959146	1.1273	0.50901	5.07329	7.74058	6.96703	1.45991e-06	3.2258	up	--	--	Cellular Component: chloroplast thylakoid membrane (GO:0009535);;	--	--	--	--	--	--	S	Function unknown	BnaC01g33820D [Brassica napus]
BnaA06g29110D	21	25	18	3	0	5	0.953574	1.11613	0.833973	0.169486	0	0.23565	1.86902e-05	-3.00856	down	--	--	Molecular Function: enhancer sequence-specific DNA binding (GO:0001158);; Molecular Function: chromatin binding (GO:0003682);; Molecular Function: sequence-specific DNA binding transcription factor activity (GO:0003700);; Molecular Function: calmodulin binding (GO:0005516);; Cellular Component: nucleus (GO:0005634);; Biological Process: positive regulation of transcription, DNA-templated (GO:0045…	--	--	[K]	Transcription	Myb/SANT-like DNA-binding domain	Trihelix transcription factor GTL2 GN=At5g28300 OS=Arabidopsis thaliana (Mouse-ear cress) PE=2 SV=1	K	Transcription	BnaA06g29110D [Brassica napus]
BnaA01g05320D	561	723	733	106	131	130	41.3124	53.3223	54.7926	7.64821	9.63658	9.76509	1.49197e-32	-2.46977	down	--	--	Molecular Function: cysteine-type endopeptidase activity (GO:0004197);; Cellular Component: extracellular region (GO:0005576);; Cellular Component: nucleus (GO:0005634);; Cellular Component: vacuole (GO:0005773);; Biological Process: glycolytic process (GO:0006096);; Biological Process: proteolysis (GO:0006508);; Biological Process: water transport (GO:0006833);; Biological Process: hyperosmotic …	K01373|0|brp:103873055|cysteine proteinase RD19a; K01373 cathepsin F [EC:3.4.22.41] (A)	--	[O]	Posttranslational modification, protein turnover, chaperones	Papain family cysteine protease;; Cathepsin propeptide inhibitor domain (I29)	Cysteine proteinase RD19a (Precursor) GN=RD19A OS=Arabidopsis thaliana (Mouse-ear cress) PE=2 SV=1	O	Posttranslational modification, protein turnover, chaperones	BnaA01g05320D [Brassica napus]
BnaA09g00340D	19	20	39	1	3	4	1.97255	1.95453	3.89027	0.180006	0.350099	0.399036	0.000123467	-3.29114	down	[R]	General function prediction only	Biological Process: respiratory burst involved in defense response (GO:0002679);; Molecular Function: chitinase activity (GO:0004568);; Cellular Component: extracellular region (GO:0005576);; Cellular Component: cell wall (GO:0005618);; Biological Process: carbohydrate metabolic process (GO:0005975);; Biological Process: chitin catabolic process (GO:0006032);; Biological Process: amino acid trans…	--	--	[R]	General function prediction only	Chitinase class I	Chitinase 10 (Precursor) OS=Oryza sativa subsp. japonica (Rice) PE=2 SV=1	R	General function prediction only	PREDICTED: chitinase 10 [Brassica rapa]
BnaC05g31850D	146	140	172	13	35	29	9.07479	8.71592	10.7059	0.808272	2.1925	1.82503	2.0443e-20	-2.58558	down	--	--	Molecular Function: transporter activity (GO:0005215);; Cellular Component: mitochondrial inner membrane (GO:0005743);; Biological Process: mitochondrial transport (GO:0006839);; Cellular Component: integral component of membrane (GO:0016021);; Biological Process: transmembrane transport (GO:0055085);;	--	--	[C]	Energy production and conversion	Mitochondrial carrier protein	Probable mitochondrial adenine nucleotide transporter BTL1 GN=At3g20240 OS=Arabidopsis thaliana (Mouse-ear cress) PE=2 SV=1	C	Energy production and conversion	BnaC05g31850D [Brassica napus]
BnaA03g33290D	128	120	99	20	15	13	7.78891	7.22526	6.07878	1.22705	0.961719	0.819087	7.04614e-19	-2.86916	down	--	--	Biological Process: response to hypoxia (GO:0001666);; Molecular Function: DNA binding (GO:0003677);; Molecular Function: sequence-specific DNA binding transcription factor activity (GO:0003700);; Cellular Component: nucleus (GO:0005634);; Biological Process: regulation of transcription, DNA-templated (GO:0006355);; Biological Process: protein N-linked glycosylation (GO:0006487);; Biological Proc…	K09286|0|brp:103859560|ethylene-responsive transcription factor RAP2-2-like; K09286 EREBP-like factor (A)	--	--	--	AP2 domain	Ethylene-responsive transcription factor RAP2-2 GN=MLN21.1 OS=Arabidopsis thaliana (Mouse-ear cress) PE=1 SV=2	K	Transcription	BnaA03g33290D [Brassica napus]
BnaA03g18710D	7389	7167	6723	97877	109312	82918	336.07	323.695	307.358	4324.57	4853.66	3739.96	3.11282e-59	3.75424	up	--	--	Biological Process: MAPK cascade (GO:0000165);; Molecular Function: ATP binding (GO:0005524);; Cellular Component: cell wall (GO:0005618);; Cellular Component: nucleus (GO:0005634);; Biological Process: protein targeting to membrane (GO:0006612);; Biological Process: response to cold (GO:0009409);; Cellular Component: chloroplast thylakoid membrane (GO:0009535);; Biological Process: detection of …	--	--	[O]	Posttranslational modification, protein turnover, chaperones	ATPase family associated with various cellular activities (AAA)	Ribulose bisphosphate carboxylase/oxygenase activase, chloroplastic (Precursor) GN=RCA OS=Arabidopsis thaliana (Mouse-ear cress) PE=1 SV=2	O	Posttranslational modification, protein turnover, chaperones	BnaA03g18710D [Brassica napus]
BnaC03g34340D	89	105	74	16	17	16	10.5522	12.2714	8.87394	1.94767	2.08075	1.89306	1.40689e-12	-2.46675	down	[J]	Translation, ribosomal structure and biogenesis	Molecular Function: structural constituent of ribosome (GO:0003735);; Molecular Function: protein binding (GO:0005515);; Cellular Component: vacuolar membrane (GO:0005774);; Cellular Component: Golgi apparatus (GO:0005794);; Cellular Component: plasma membrane (GO:0005886);; Biological Process: translation (GO:0006412);; Biological Process: pyrimidine ribonucleotide biosynthetic process (GO:00092…	K02883|4.39655e-130|brp:103859102|60S ribosomal protein L18-2; K02883 large subunit ribosomal protein L18e (A)	Ribosome (ko03010)	[J]	Translation, ribosomal structure and biogenesis	Ribosomal protein L18e/L15	60S ribosomal protein L18-2 GN=RPL18B OS=Arabidopsis thaliana (Mouse-ear cress) PE=1 SV=2	J	Translation, ribosomal structure and biogenesis	BnaC03g34340D [Brassica napus]
BnaA03g06850D	5	9	2	24	37	38	1.98506	3.14782	0.880318	7.79727	12.4944	13.4056	2.83616e-06	2.60879	up	--	--	--	K14488|1.08767e-59|brp:103856281|auxin-induced protein 15A-like; K14488 SAUR family protein (A)	Plant hormone signal transduction (ko04075)	--	--	Auxin responsive protein	Auxin-induced protein 15A OS=Glycine max (Soybean) PE=2 SV=1	S	Function unknown	BnaA03g06850D [Brassica napus]
BnaC01g37260D	19	34	28	119	147	182	1.69835	2.92115	2.7207	9.02466	11.3379	13.983	1.02511e-11	2.45686	up	--	--	Cellular Component: nucleus (GO:0005634);; Biological Process: response to water deprivation (GO:0009414);; Biological Process: abscisic acid-activated signaling pathway (GO:0009738);; Biological Process: blue light signaling pathway (GO:0009785);; Biological Process: somatic embryogenesis (GO:0010262);; Biological Process: negative regulation of transcription, DNA-templated (GO:0045892);;	K08064|2.18458e-179|brp:103842343|nuclear transcription factor Y subunit A-6; K08064 nuclear transcription factor Y, alpha (A)	--	[K]	Transcription	CCAAT-binding transcription factor (CBF-B/NF-YA) subunit B	Nuclear transcription factor Y subunit A-6 GN=NFYA6 OS=Arabidopsis thaliana (Mouse-ear cress) PE=2 SV=1	K	Transcription	BnaC01g37260D [Brassica napus]
BnaC09g24000D	202	244	238	58	42	37	44.0392	52.9038	53.6464	12.3159	9.39245	8.35874	1.23088e-23	-2.33158	down	--	--	Molecular Function: ubiquitin-protein transferase activity (GO:0004842);; Cellular Component: nucleus (GO:0005634);; Molecular Function: zinc ion binding (GO:0008270);; Biological Process: ethylene biosynthetic process (GO:0009693);; Biological Process: response to ethylene (GO:0009723);; Biological Process: response to chitin (GO:0010200);; Biological Process: protein ubiquitination (GO:0016567)…	--	--	[O]	Posttranslational modification, protein turnover, chaperones	Ring finger domain;; Anaphase-promoting complex subunit 11 RING-H2 finger;; Zinc finger, C3HC4 type (RING finger)	E3 ubiquitin-protein ligase RHA1B GN=RHA1B OS=Arabidopsis thaliana (Mouse-ear cress) PE=2 SV=1	O	Posttranslational modification, protein turnover, chaperones	BnaC09g24000D [Brassica napus]
BnaC05g44840D	73	63	75	9	7	4	4.98876	4.43643	5.04375	0.776493	0.463674	0.241759	1.97833e-15	-3.41248	down	[R]	General function prediction only	Molecular Function: acid phosphatase activity (GO:0003993);; Molecular Function: protein serine/threonine phosphatase activity (GO:0004722);; Cellular Component: extracellular region (GO:0005576);; Biological Process: seed germination (GO:0009845);; Biological Process: pollen germination (GO:0009846);; Molecular Function: metal ion binding (GO:0046872);;	--	--	[G]	Carbohydrate transport and metabolism	Calcineurin-like phosphoesterase;; Iron/zinc purple acid phosphatase-like protein C;; PhoD-like phosphatase;; Calcineurin-like phosphoesterase superfamily domain	Purple acid phosphatase 15 (Precursor) GN=T1B9.21 OS=Arabidopsis thaliana (Mouse-ear cress) PE=1 SV=1	G	Carbohydrate transport and metabolism	BnaC05g44840D [Brassica napus]
BnaA04g29210D	3951	4999	4818	599	1074	806	654.677	813.329	826.548	98.2645	180.554	138.116	5.34232e-35	-2.48685	down	--	--	--	K11294|1.49081e-10|brp:103865583|ribonucleoprotein At2g37220, chloroplastic-like; K11294 nucleolin (A)	--	[R]	General function prediction only	--	RNA-binding protein CP29B, chloroplastic {ECO:0000305} (Precursor) GN=F3G5.1 OS=Arabidopsis thaliana (Mouse-ear cress) PE=1 SV=1	R	General function prediction only	BnaA04g29210D [Brassica napus]
BnaA09g54920D	38	44	40	3	7	10	15.5954	17.4542	17.1794	1.41594	2.87348	4.45886	2.27383e-07	-2.62142	down	--	--	Molecular Function: structural constituent of ribosome (GO:0003735);; Biological Process: translation (GO:0006412);; Cellular Component: cytosolic small ribosomal subunit (GO:0022627);; Biological Process: ribosome biogenesis (GO:0042254);;	K02971|1.80747e-54|brp:103863277|40S ribosomal protein S21-2-like; K02971 small subunit ribosomal protein S21e (A)	Ribosome (ko03010)	[J]	Translation, ribosomal structure and biogenesis	Ribosomal protein S21e	40S ribosomal protein S21-2 GN=RPS21C OS=Arabidopsis thaliana (Mouse-ear cress) PE=1 SV=2	J	Translation, ribosomal structure and biogenesis	BnaC06g42550D [Brassica napus]
Cole_newGene_2682	27	31	27	7	5	4	1.42314	1.61228	1.4522	0.389264	0.276152	0.209576	3.41347e-05	-2.42277	down	[R]	General function prediction only	Molecular Function: nucleotide binding (GO:0000166);; Biological Process: endonucleolytic cleavage involved in rRNA processing (GO:0000478);; Biological Process: RNA methylation (GO:0001510);; Cellular Component: nucleolus (GO:0005730);; Cellular Component: cytosol (GO:0005829);; Cellular Component: heterotrimeric G-protein complex (GO:0005834);; Biological Process: protein import into nucleus (G…	K14863|0|brp:103856143|ribosome biogenesis protein WDR12 homolog; K14863 ribosome biogenesis protein YTM1 (A)	--	[Z]	Cytoskeleton	WD domain, G-beta repeat;; NLE (NUC135) domain	Ribosome biogenesis protein WDR12 homolog {ECO:0000255|HAMAP-Rule:MF_03029} GN=CHLREDRAFT_128420 OS=Chlamydomonas reinhardtii (Chlamydomonas smithii) PE=1 SV=2	Z	Cytoskeleton	PREDICTED: ribosome biogenesis protein WDR12 homolog [Brassica rapa]
BnaC03g37060D	207	265	217	28	23	28	15.5573	20.2598	18.237	2.2226	2.11983	2.15886	8.60481e-36	-3.13705	down	--	--	Cellular Component: nucleus (GO:0005634);; Molecular Function: zinc ion binding (GO:0008270);; Biological Process: response to brassinosteroid (GO:0009741);;	--	--	[O]	Posttranslational modification, protein turnover, chaperones	--	RING-H2 finger protein ATL66 GN=ATL66 OS=Arabidopsis thaliana (Mouse-ear cress) PE=2 SV=1	O	Posttranslational modification, protein turnover, chaperones	BnaC03g37060D [Brassica napus]
BnaA04g04140D	92	77	138	5	12	20	6.18479	5.16484	9.25384	0.364842	0.810911	1.31897	2.57013e-08	-3.0602	down	--	--	Molecular Function: aspartic-type endopeptidase activity (GO:0004190);; Biological Process: proteolysis (GO:0006508);; Cellular Component: plant-type cell wall (GO:0009505);; Cellular Component: chloroplast (GO:0009507);; Biological Process: cysteine biosynthetic process (GO:0019344);; Cellular Component: apoplast (GO:0048046);;	--	--	[O]	Posttranslational modification, protein turnover, chaperones	Xylanase inhibitor N-terminal;; Xylanase inhibitor C-terminal;; Eukaryotic aspartyl protease	Aspartic proteinase nepenthesin-1 (Precursor) GN=nep1 OS=Nepenthes gracilis (Slender pitcher plant) PE=1 SV=1	O	Posttranslational modification, protein turnover, chaperones	BnaA04g04140D [Brassica napus]
BnaA01g29190D	24	20	11	82	63	88	3.18458	2.98879	1.49181	11.4305	8.59815	11.6111	7.88753e-09	2.06438	up	--	--	Cellular Component: integral component of plasma membrane (GO:0005887);; Biological Process: carbohydrate transport (GO:0008643);; Molecular Function: sugar transmembrane transporter activity (GO:0051119);;	K15382|2.55399e-155|brp:103841833|bidirectional sugar transporter SWEET2-like; K15382 solute carrier family 50 (sugar transporter) (A)	--	[R]	General function prediction only	Sugar efflux transporter for intercellular exchange	Bidirectional sugar transporter SWEET2 GN=SWEET2 OS=Arabidopsis thaliana (Mouse-ear cress) PE=2 SV=1	P	Inorganic ion transport and metabolism	BnaA01g29190D [Brassica napus]
BnaCnng49020D	22	23	22	1	5	6	1.05798	1.10213	1.04516	0.0886573	0.250359	0.30742	0.000140711	-2.49508	down	[RTKL]	General function prediction only;; Signal transduction mechanisms;; Transcription;; Replication, recombination and repair	Molecular Function: nucleotide binding (GO:0000166);; Molecular Function: protein kinase activity (GO:0004672);; Cellular Component: extracellular region (GO:0005576);;	--	--	--	--	Protein kinase domain;; Protein tyrosine kinase;; Salt stress response/antifungal	Putative cysteine-rich receptor-like protein kinase 39 (Precursor) GN=CRK39 OS=Arabidopsis thaliana (Mouse-ear cress) PE=3 SV=1	T	Signal transduction mechanisms	BnaCnng49020D [Brassica napus]
BnaCnng31780D	19	20	23	7	1	5	3.49094	3.63439	4.33816	1.33662	0.324607	0.981387	0.000654871	-2.26085	down	--	--	Cellular Component: plasma membrane (GO:0005886);;	--	--	--	--	--	--	S	Function unknown	BnaCnng31780D [Brassica napus]
BnaC07g30280D	50	52	33	590	557	495	2.12509	2.16587	1.40373	24.3262	23.0139	20.2865	7.63337e-62	3.58731	up	[K]	Transcription	Molecular Function: plastid sigma factor activity (GO:0001053);; Molecular Function: DNA binding (GO:0003677);; Molecular Function: sequence-specific DNA binding transcription factor activity (GO:0003700);; Molecular Function: DNA-directed RNA polymerase activity (GO:0003899);; Cellular Component: mitochondrion (GO:0005739);; Biological Process: DNA-templated transcription, initiation (GO:0006352…	K03093|0|brp:103874286|RNA polymerase sigma factor sigE, chloroplastic/mitochondrial-like; K03093 RNA polymerase sigma factor (A)	--	--	--	Sigma-70 region 3;; Sigma-70, region 4;; Sigma-70 region 2	RNA polymerase sigma factor sigE, chloroplastic/mitochondrial (Precursor) GN=MLE8.4 OS=Arabidopsis thaliana (Mouse-ear cress) PE=1 SV=1	K	Transcription	BnaC07g30280D [Brassica napus]
BnaAnng00210D	1362	1036	856	7644	7988	6121	84.2019	64.8589	54.8632	466.303	503.543	404.973	1.73167e-35	2.72312	up	[H]	Coenzyme transport and metabolism	Biological Process: maltose metabolic process (GO:0000023);; Molecular Function: catalytic activity (GO:0003824);; Cellular Component: cytosol (GO:0005829);; Cellular Component: plasma membrane (GO:0005886);; Biological Process: pentose-phosphate shunt (GO:0006098);; Biological Process: cellular amino acid metabolic process (GO:0006520);; Biological Process: response to lipid hydroperoxide (GO:00…	K06215|0|brp:103850418|pyridoxal biosynthesis protein PDX1.3; K06215 pyridoxal 5'-phosphate synthase pdxS subunit [EC:4.3.3.6] (A)	Vitamin B6 metabolism (ko00750)	[H]	Coenzyme transport and metabolism	SOR/SNZ family;; Thiazole biosynthesis protein ThiG;; Dihydrouridine synthase (Dus)	Pyridoxal biosynthesis protein PDX1.3 GN=T10O8.120 OS=Arabidopsis thaliana (Mouse-ear cress) PE=1 SV=2	H	Coenzyme transport and metabolism	PREDICTED: pyridoxal biosynthesis protein PDX1.3 [Brassica rapa]
BnaC07g33730D	186	222	206	1111	1168	1267	7.37171	9.28894	8.49088	45.2306	48.9885	52.0192	1.57481e-38	2.5175	up	--	--	Biological Process: calcium ion transport (GO:0006816);; Biological Process: Golgi organization (GO:0007030);; Biological Process: response to salt stress (GO:0009651);; Molecular Function: ligase activity (GO:0016874);;	--	--	[S]	Function unknown	Armadillo/beta-catenin-like repeat;; Neurochondrin	U-box domain-containing protein 4 GN=PUB4 OS=Arabidopsis thaliana (Mouse-ear cress) PE=1 SV=3	S	Function unknown	BnaC07g33730D [Brassica napus]
BnaA04g03260D	44	31	31	193	257	167	1.97075	1.36988	1.38647	8.57416	11.4018	7.38436	3.54712e-12	2.52367	up	[QR]	Secondary metabolites biosynthesis, transport and catabolism;; General function prediction only	Cellular Component: Golgi apparatus (GO:0005794);; Molecular Function: methyltransferase activity (GO:0008168);; Biological Process: methylation (GO:0032259);;	--	--	--	--	Putative S-adenosyl-L-methionine-dependent methyltransferase;; Methyltransferase domain;; Methyltransferase domain	Probable methyltransferase PMT22 GN=At3g56080 OS=Arabidopsis thaliana (Mouse-ear cress) PE=3 SV=1	R	General function prediction only	BnaA04g03260D [Brassica napus]
BnaC06g17270D	35	42	30	5	14	6	2.01183	2.26394	1.67026	0.429728	0.767433	0.454773	3.8459e-05	-2.11644	down	[RTKL]	General function prediction only;; Signal transduction mechanisms;; Transcription;; Replication, recombination and repair	Molecular Function: protein tyrosine kinase activity (GO:0004713);; Molecular Function: ATP binding (GO:0005524);; Cellular Component: nucleus (GO:0005634);; Cellular Component: plasma membrane (GO:0005886);; Biological Process: protein phosphorylation (GO:0006468);; Biological Process: response to chitin (GO:0010200);; Molecular Function: protein kinase binding (GO:0019901);;	K13436|0|brp:103830211|PTI1-like tyrosine-protein kinase 3; K13436 pto-interacting protein 1 [EC:2.7.11.1] (A)	Plant-pathogen interaction (ko04626)	[T]	Signal transduction mechanisms	Protein tyrosine kinase;; Protein kinase domain	PTI1-like tyrosine-protein kinase 3 GN=PTI13 OS=Arabidopsis thaliana (Mouse-ear cress) PE=1 SV=1	T	Signal transduction mechanisms	BnaC06g17270D [Brassica napus]
BnaC09g36690D	220	322	360	43	60	25	28.8594	42.1674	47.8079	5.47574	7.85762	3.33546	8.4752e-13	-2.82889	down	[S]	Function unknown	Cellular Component: plasma membrane (GO:0005886);;	K02221|1.47318e-167|zma:100274882|uncharacterized LOC100274882; K02221 YggT family protein (A)	--	--	--	YGGT family	Uncharacterized protein ycf19 GN=ycf19 OS=Guillardia theta (Cryptomonas phi) PE=3 SV=1	S	Function unknown	BnaC09g36690D [Brassica napus]
BnaA09g45360D	2647	4001	3824	650	564	872	2462.35	3514.01	4291.52	595.708	682.68	829.845	3.2366e-13	-2.33704	down	--	--	--	--	--	--	--	PLAC8 family	Protein PLANT CADMIUM RESISTANCE 2 GN=PCR2 OS=Arabidopsis thaliana (Mouse-ear cress) PE=1 SV=1	S	Function unknown	BnaA09g45360D [Brassica napus]
BnaC05g33300D	6	4	1	39	26	40	0.233463	0.252393	0.0716143	1.42242	1.07628	1.67202	2.48592e-08	3.23104	up	[E]	Amino acid transport and metabolism	Biological Process: amino acid transmembrane transport (GO:0003333);; Cellular Component: plasma membrane (GO:0005886);; Molecular Function: polyamine transmembrane transporter activity (GO:0015203);; Molecular Function: basic amino acid transmembrane transporter activity (GO:0015326);; Biological Process: chlorophyll catabolic process (GO:0015996);; Cellular Component: integral component of memb…	--	--	[E]	Amino acid transport and metabolism	Amino acid permease;; Amino acid permease	Probable polyamine transporter At3g19553 GN=At3g19553 OS=Arabidopsis thaliana (Mouse-ear cress) PE=3 SV=1	E	Amino acid transport and metabolism	BnaC05g33300D [Brassica napus]
BnaC05g22920D	68	53	88	22	8	12	4.37546	3.41162	5.71799	1.4115	0.566896	0.786283	6.14214e-08	-2.32284	down	--	--	Cellular Component: extracellular region (GO:0005576);; Cellular Component: nucleus (GO:0005634);; Cellular Component: plasma membrane (GO:0005886);; Cellular Component: anchored component of membrane (GO:0031225);;	--	--	--	--	Protein of unknown function (DUF642)	--	S	Function unknown	BnaC05g22920D [Brassica napus]
BnaC03g45040D	83	121	161	29	31	22	4.87592	7.14642	9.50729	1.77561	1.89697	1.34049	1.03456e-05	-2.16263	down	[I]	Lipid transport and metabolism	Molecular Function: nucleotide binding (GO:0000166);; Molecular Function: enoyl-[acyl-carrier-protein] reductase (NADH) activity (GO:0004318);; Molecular Function: copper ion binding (GO:0005507);; Cellular Component: fatty acid synthase complex (GO:0005835);; Biological Process: acetyl-CoA metabolic process (GO:0006084);; Biological Process: fatty acid biosynthetic process (GO:0006633);; Biologi…	K00208|0|brp:103860354|enoyl-[acyl-carrier-protein] reductase [NADH], chloroplastic-like; K00208 enoyl-[acyl-carrier protein] reductase I [EC:1.3.1.9 1.3.1.10] (A)	Fatty acid biosynthesis (ko00061);; Biotin metabolism (ko00780);; Fatty acid metabolism (ko01212)	[R]	General function prediction only	Enoyl-(Acyl carrier protein) reductase	Enoyl-[acyl-carrier-protein] reductase [NADH], chloroplastic (Precursor) OS=Brassica napus (Rape) PE=1 SV=2	R	General function prediction only	BnaC03g45040D [Brassica napus]
BnaC01g17290D	27	24	30	7	1	2	1.23115	1.15533	1.28859	0.390288	0.092086	0.138164	1.80366e-06	-3.02652	down	--	--	Biological Process: histone peptidyl-prolyl isomerization (GO:0000412);; Biological Process: RNA methylation (GO:0001510);; Molecular Function: peptidyl-prolyl cis-trans isomerase activity (GO:0003755);; Molecular Function: FK506 binding (GO:0005528);; Cellular Component: nucleolus (GO:0005730);; Cellular Component: cytosol (GO:0005829);; Biological Process: nucleosome assembly (GO:0006334);; Bio…	K14826|2.11844e-31|brp:103863146|peptidyl-prolyl cis-trans isomerase FKBP53-like; K14826 FK506-binding nuclear protein [EC:5.2.1.8] (A)	--	[O]	Posttranslational modification, protein turnover, chaperones	--	Peptidyl-prolyl cis-trans isomerase FKBP53 GN=FKBP53 OS=Arabidopsis thaliana (Mouse-ear cress) PE=1 SV=1	O	Posttranslational modification, protein turnover, chaperones	BnaC01g17290D [Brassica napus]
BnaC08g23940D	17	11	14	93	104	73	3.04495	1.87628	2.54183	15.3065	17.5905	12.6325	6.35153e-14	2.66908	up	--	--	Cellular Component: nucleus (GO:0005634);; Biological Process: response to sucrose (GO:0009744);; Biological Process: flavonoid biosynthetic process (GO:0009813);; Biological Process: response to UV-B (GO:0010224);; Biological Process: response to karrikin (GO:0080167);;	--	--	--	--	--	--	S	Function unknown	BnaC08g23940D [Brassica napus]
BnaC07g31800D	675	836	902	84	63	95	50.452	63.4498	69.266	6.36655	4.78015	6.83773	1.49372e-47	-3.32715	down	[RTKL]	General function prediction only;; Signal transduction mechanisms;; Transcription;; Replication, recombination and repair	Molecular Function: protein serine/threonine kinase activity (GO:0004674);; Molecular Function: protein tyrosine kinase activity (GO:0004713);; Molecular Function: protein binding (GO:0005515);; Molecular Function: ATP binding (GO:0005524);; Cellular Component: nucleus (GO:0005634);; Cellular Component: cytosol (GO:0005829);; Cellular Component: plasma membrane (GO:0005886);; Biological Process: …	K14498|0|brp:103860656|serine/threonine-protein kinase SRK2D; K14498 serine/threonine-protein kinase SRK2 [EC:2.7.11.1] (A)	Plant hormone signal transduction (ko04075)	[T]	Signal transduction mechanisms	Protein kinase domain;; Protein tyrosine kinase	Serine/threonine-protein kinase SRK2D GN=At3g50500 OS=Arabidopsis thaliana (Mouse-ear cress) PE=1 SV=1	T	Signal transduction mechanisms	BnaC07g31800D [Brassica napus]
BnaC04g52270D	30	28	20	243	250	244	2.08556	1.77484	1.53829	16.3984	16.3262	14.8812	1.54305e-38	3.22329	up	--	--	Cellular Component: membrane (GO:0016020);; Biological Process: histone methylation (GO:0016571);;	--	--	[S]	Function unknown	PQ loop repeat	--	S	Function unknown	BnaC04g52270D [Brassica napus]
BnaC03g06850D	667	825	1018	59	156	107	126.794	153.005	195.086	11.103	29.2491	20.0598	1.28266e-18	-2.97437	down	--	--	Cellular Component: extracellular region (GO:0005576);; Biological Process: gibberellic acid mediated signaling pathway (GO:0009740);; Biological Process: cysteine biosynthetic process (GO:0019344);; Biological Process: cell redox homeostasis (GO:0045454);;	--	--	--	--	Gibberellin regulated protein	Gibberellin-regulated protein 4 (Precursor) GN=GASA4 OS=Arabidopsis thaliana (Mouse-ear cress) PE=1 SV=2	R	General function prediction only	BnaC03g06850D [Brassica napus]
BnaCnng37450D	217	179	174	28	12	20	37.5105	30.5276	30.1412	4.70093	2.10934	3.34158	1.11359e-32	-3.26075	down	--	--	Cellular Component: mitochondrion (GO:0005739);; Cellular Component: vacuolar membrane (GO:0005774);; Cellular Component: plasma membrane (GO:0005886);; Biological Process: response to desiccation (GO:0009269);; Biological Process: cold acclimation (GO:0009631);; Biological Process: response to salt stress (GO:0009651);; Biological Process: response to abscisic acid (GO:0009737);; Biological Proc…	--	--	--	--	Cold acclimation protein WCOR413	Cold-regulated 413 plasma membrane protein 1 GN=F19G14.3 OS=Arabidopsis thaliana (Mouse-ear cress) PE=2 SV=1	S	Function unknown	BnaCnng37450D [Brassica napus]
BnaC05g40980D	37	35	34	3	3	14	2.5478	2.36125	2.36085	0.25394	0.243648	1.0196	4.78966e-06	-2.41563	down	[Z]	Cytoskeleton	Molecular Function: structural constituent of cytoskeleton (GO:0005200);; Molecular Function: ATP binding (GO:0005524);; Cellular Component: mitochondrion (GO:0005739);; Cellular Component: cytoskeleton (GO:0005856);; Cellular Component: plasma membrane (GO:0005886);; Biological Process: gluconeogenesis (GO:0006094);; Cellular Component: plasmodesma (GO:0009506);; Cellular Component: chloroplast …	K10355|0|eus:EUTSA_v10020950mg|hypothetical protein; K10355 actin, other eukaryote (A)	--	[Z]	Cytoskeleton	Actin	Actin-11 OS=Arabidopsis thaliana (Mouse-ear cress) PE=1 SV=1	Z	Cytoskeleton	BnaC05g40980D [Brassica napus]
BnaC06g32170D	34	33	41	5	0	6	1.49725	1.44749	1.80882	0.240255	0	0.291907	9.02712e-09	-3.30059	down	--	--	Cellular Component: ubiquitin ligase complex (GO:0000151);; Molecular Function: ubiquitin-protein transferase activity (GO:0004842);; Cellular Component: nucleus (GO:0005634);; Cellular Component: kinesin complex (GO:0005871);; Biological Process: response to chitin (GO:0010200);; Biological Process: protein ubiquitination (GO:0016567);; Molecular Function: kinesin binding (GO:0019894);;	--	--	[S]	Function unknown	Armadillo/beta-catenin-like repeat;; U-box domain;; HEAT repeats;; Kinesin-associated protein (KAP);; Armadillo-like	U-box domain-containing protein 10 GN=PUB10 OS=Arabidopsis thaliana (Mouse-ear cress) PE=2 SV=1	S	Function unknown	BnaC06g32170D [Brassica napus]
BnaA06g14580D	539	571	522	159	108	134	58.949	59.4211	55.0457	16.2394	12.1644	15.8691	1.86616e-25	-2.0375	down	[B]	Chromatin structure and dynamics	Cellular Component: chromatin (GO:0000785);; Molecular Function: DNA binding (GO:0003677);; Molecular Function: chromatin binding (GO:0003682);; Molecular Function: sequence-specific DNA binding transcription factor activity (GO:0003700);; Cellular Component: nucleus (GO:0005634);; Biological Process: glucose catabolic process (GO:0006007);; Biological Process: chromatin assembly or disassembly (…	--	--	[R]	General function prediction only	HMG (high mobility group) box;; HMG-box domain	High mobility group B protein 3 GN=At1g20696 OS=Arabidopsis thaliana (Mouse-ear cress) PE=1 SV=1	R	General function prediction only	PREDICTED: high mobility group B protein 3-like [Brassica rapa]
BnaC08g31980D	16	29	32	1	0	4	3.80241	6.51713	7.33275	0.407211	0	0.874101	1.10694e-07	-3.94596	down	[R]	General function prediction only	Cellular Component: nucleus (GO:0005634);; Biological Process: response to nitrate (GO:0010167);; Biological Process: nitrate transport (GO:0015706);; Molecular Function: hydrolase activity (GO:0016787);;	K18551|1.8598e-148|brp:103842031|uncharacterized protein C24B11.05; K18551 pyrimidine and pyridine-specific 5'-nucleotidase [EC:3.1.3.-] (A)	Nicotinate and nicotinamide metabolism (ko00760)	[R]	General function prediction only	Haloacid dehalogenase-like hydrolase	--	R	General function prediction only	BnaC08g31980D [Brassica napus]
BnaA09g31740D	54	52	69	0	26	14	3.42077	3.34139	4.42205	5.80131e-06	1.69744	0.923702	4.3936e-07	-2.14481	down	[M]	Cell wall/membrane/envelope biogenesis	Molecular Function: nucleotide binding (GO:0000166);; Cellular Component: Golgi apparatus (GO:0005794);; Cellular Component: cytosol (GO:0005829);; Biological Process: glucose catabolic process (GO:0006007);; Molecular Function: GDP-mannose 4,6-dehydratase activity (GO:0008446);; Biological Process: unidimensional cell growth (GO:0009826);; Biological Process: GDP-mannose metabolic process (GO:00…	K01711|0|brp:103841032|GDP-mannose 4,6 dehydratase 2-like; K01711 GDPmannose 4,6-dehydratase [EC:4.2.1.47] (A)	Fructose and mannose metabolism (ko00051);; Amino sugar and nucleotide sugar metabolism (ko00520)	[G]	Carbohydrate transport and metabolism	NAD dependent epimerase/dehydratase family;; RmlD substrate binding domain;; Polysaccharide biosynthesis protein	GDP-mannose 4,6 dehydratase 2 GN=F24M12.200 OS=Arabidopsis thaliana (Mouse-ear cress) PE=1 SV=3	G	Carbohydrate transport and metabolism	PREDICTED: GDP-mannose 4,6 dehydratase 2-like [Brassica rapa]
BnaC06g32010D	31	62	66	5	3	2	4.00933	7.75451	8.51415	0.7054	0.451551	0.341931	7.96009e-08	-3.99874	down	--	--	Cellular Component: nucleus (GO:0005634);; Cellular Component: chloroplast (GO:0009507);;	--	--	--	--	Pathogenesis-related protein Bet v I family;; Polyketide cyclase / dehydrase and lipid transport	MLP-like protein 31 GN=MLP31 OS=Arabidopsis thaliana (Mouse-ear cress) PE=2 SV=2	S	Function unknown	BnaC06g32010D [Brassica napus]
BnaC03g40200D	440	436	323	2170	2103	1467	32.0684	31.2842	23.5377	151.731	149.083	104.38	6.04685e-13	2.24245	up	--	--	Cellular Component: nucleus (GO:0005634);; Biological Process: response to UV-B (GO:0010224);;	--	--	--	--	Protein of unknown function (DUF760)	--	S	Function unknown	BnaC03g40200D [Brassica napus]
BnaA08g17200D	273	315	331	50	44	37	13.8364	15.8976	16.6895	2.55634	2.24288	1.87487	1.21956e-36	-2.82228	down	[R]	General function prediction only	Cellular Component: mitochondrion (GO:0005739);; Cellular Component: plasma membrane (GO:0005886);; Molecular Function: adenyl nucleotide binding (GO:0030554);;	K16302|0|brp:103835197|DUF21 domain-containing protein At4g14230; K16302 metal transporter CNNM (A)	--	[S]	Function unknown	Domain of unknown function DUF21;; CBS domain	DUF21 domain-containing protein At4g14230 OS=Arabidopsis thaliana (Mouse-ear cress) PE=2 SV=1	S	Function unknown	BnaA08g17200D [Brassica napus]
BnaA08g09330D	84	84	146	18	37	24	6.61574	6.27079	11.2945	1.45849	2.82214	1.82896	0.000172041	-2.00042	down	[G]	Carbohydrate transport and metabolism	Cellular Component: extracellular region (GO:0005576);; Cellular Component: cell wall (GO:0005618);; Biological Process: carbohydrate metabolic process (GO:0005975);; Biological Process: chitin catabolic process (GO:0006032);; Molecular Function: endochitinase activity (GO:0008843);; Biological Process: response to salt stress (GO:0009651);; Biological Process: response to abscisic acid (GO:00097…	K01183|0|brp:103834131|chitotriosidase-1-like; K01183 chitinase [EC:3.2.1.14] (A)	Amino sugar and nucleotide sugar metabolism (ko00520)	[G]	Carbohydrate transport and metabolism	Glycosyl hydrolases family 18	--	G	Carbohydrate transport and metabolism	BnaA08g09330D [Brassica napus]
BnaA01g37100D	1412	1501	1797	303	403	442	52.9122	56.1674	67.7705	11.3218	15.2225	16.7912	3.70842e-26	-2.04755	down	--	--	Molecular Function: enzyme inhibitor activity (GO:0004857);; Cellular Component: cytoplasm (GO:0005737);; Cellular Component: plasma membrane (GO:0005886);; Biological Process: glycine catabolic process (GO:0006546);; Biological Process: tryptophan catabolic process (GO:0006569);; Cellular Component: plant-type cell wall (GO:0009505);; Biological Process: response to nematode (GO:0009624);; Biolo…	K01051|0|brp:103842134|pectinesterase/pectinesterase inhibitor 3-like; K01051 pectinesterase [EC:3.1.1.11] (A)	Pentose and glucuronate interconversions (ko00040);; Starch and sucrose metabolism (ko00500)	--	--	Pectinesterase;; Plant invertase/pectin methylesterase inhibitor	Pectinesterase 3 (Precursor) GN=MLN21.10 OS=Arabidopsis thaliana (Mouse-ear cress) PE=2 SV=2	G	Carbohydrate transport and metabolism	BnaA01g37100D [Brassica napus]
BnaA08g02730D	366	345	476	59	110	55	16.9735	15.7495	21.4809	2.81718	4.72428	2.16474	5.37473e-18	-2.41888	down	[O]	Posttranslational modification, protein turnover, chaperones	Biological Process: maltose metabolic process (GO:0000023);; Biological Process: phosphatidylglycerol biosynthetic process (GO:0006655);; Cellular Component: chloroplast (GO:0009507);; Biological Process: leaf morphogenesis (GO:0009965);; Biological Process: thylakoid membrane organization (GO:0010027);; Biological Process: carotenoid biosynthetic process (GO:0016117);; Biological Process: mRNA m…	K07399|0|brp:103832947|cytochrome c biogenesis protein CCS1, chloroplastic; K07399 cytochrome c biogenesis protein (A)	--	--	--	ResB-like family	Cytochrome c biogenesis protein CCS1, chloroplastic (Precursor) GN=CCS1 OS=Arabidopsis thaliana (Mouse-ear cress) PE=1 SV=1	S	Function unknown	BnaA08g02730D [Brassica napus]
BnaC03g23250D	11	13	10	157	204	110	1.09024	1.21923	0.938594	14.5767	19.1941	10.4549	3.27177e-11	3.77583	up	[G]	Carbohydrate transport and metabolism	Molecular Function: DNA binding (GO:0003677);; Molecular Function: DNA helicase activity (GO:0003678);; Cellular Component: extracellular region (GO:0005576);; Cellular Component: nucleus (GO:0005634);; Biological Process: methylation-dependent chromatin silencing (GO:0006346);; Biological Process: cell proliferation (GO:0008283);; Biological Process: response to auxin (GO:0009733);; Biological P…	--	--	[R]	General function prediction only	Strictosidine synthase;; SMP-30/Gluconolaconase/LRE-like region;; NHL repeat	Protein STRICTOSIDINE SYNTHASE-LIKE 2 {ECO:0000303|PubMed:10777701} (Precursor) OS=Arabidopsis thaliana (Mouse-ear cress) PE=2 SV=1	R	General function prediction only	BnaC03g23250D [Brassica napus]
BnaA01g31950D	25	14	25	73	174	131	6.00149	3.29225	6.29894	16.6388	40.2202	30.8074	0.000263679	2.54817	up	--	--	--	--	--	--	--	Gibberellin regulated protein	Protein GAST1 (Precursor) GN=GAST1 OS=Solanum lycopersicum (Tomato) PE=2 SV=1	R	General function prediction only	PREDICTED: gibberellin-regulated protein 13-like [Brassica rapa]
BnaC02g38460D	144	135	235	1	1	8	10.4866	9.27643	16.3046	0.160727	0.152899	0.516404	8.91216e-16	-5.68616	down	--	--	Molecular Function: sequence-specific DNA binding transcription factor activity (GO:0003700);; Molecular Function: protein binding (GO:0005515);; Cellular Component: nucleus (GO:0005634);; Cellular Component: plasma membrane (GO:0005886);; Biological Process: regulation of transcription, DNA-templated (GO:0006355);; Biological Process: circadian rhythm (GO:0007623);; Molecular Function: zinc ion …	--	--	--	--	CCT motif;; B-box zinc finger	Zinc finger protein CONSTANS-LIKE 10 GN=COL10 OS=Arabidopsis thaliana (Mouse-ear cress) PE=1 SV=1	R	General function prediction only	BnaC02g38460D [Brassica napus]
BnaA06g30990D	159	141	105	817	918	574	10.545	9.24588	6.9661	53.0424	60.0931	37.4538	8.61632e-12	2.49318	up	[E]	Amino acid transport and metabolism	Molecular Function: chorismate mutase activity (GO:0004106);; Cellular Component: cytosol (GO:0005829);; Biological Process: glucose catabolic process (GO:0006007);; Biological Process: aromatic amino acid family biosynthetic process (GO:0009073);; Cellular Component: chloroplast (GO:0009507);; Molecular Function: L-ascorbate peroxidase activity (GO:0016688);; Biological Process: chorismate metab…	K01850|0|brp:103875095|chorismate mutase 1, chloroplastic; K01850 chorismate mutase [EC:5.4.99.5] (A)	Phenylalanine, tyrosine and tryptophan biosynthesis (ko00400);; Biosynthesis of amino acids (ko01230)	[E]	Amino acid transport and metabolism	Chorismate mutase type II	Chorismate mutase 1, chloroplastic (Precursor) GN=CM1 OS=Arabidopsis thaliana (Mouse-ear cress) PE=1 SV=3	E	Amino acid transport and metabolism	PREDICTED: chorismate mutase 1, chloroplastic [Brassica rapa]
BnaA04g11810D	14	29	22	1	0	4	0.923663	1.7217	1.24317	0.115116	0	0.292581	2.89012e-06	-3.70441	down	--	--	Molecular Function: farnesyltranstransferase activity (GO:0004311);; Molecular Function: protein farnesyltransferase activity (GO:0004660);; Molecular Function: protein binding (GO:0005515);; Cellular Component: protein farnesyltransferase complex (GO:0005965);; Biological Process: fatty acid beta-oxidation (GO:0006635);; Biological Process: response to water deprivation (GO:0009414);; Biological…	K05954|0|brp:103864229|protein farnesyltransferase subunit beta-like; K05954 protein farnesyltransferase subunit beta [EC:2.5.1.58] (A)	Terpenoid backbone biosynthesis (ko00900)	[O]	Posttranslational modification, protein turnover, chaperones	Prenyltransferase and squalene oxidase repeat;; Prenyltransferase-like;; Prenyltransferase-like	Protein farnesyltransferase subunit beta GN=MSN9.20 OS=Arabidopsis thaliana (Mouse-ear cress) PE=1 SV=3	O	Posttranslational modification, protein turnover, chaperones	BnaA04g11810D [Brassica napus]
BnaC03g01850D	21	48	8	340	305	148	2.2548	4.08881	0.918383	33.8391	30.2429	15.1651	5.40195e-06	3.34289	up	[QR]	Secondary metabolites biosynthesis, transport and catabolism;; General function prediction only	Biological Process: pollen development (GO:0009555);; Biological Process: pollen tube growth (GO:0009860);; Biological Process: phloem transport (GO:0010233);; Molecular Function: nicotianamine synthase activity (GO:0030410);; Biological Process: nicotianamine biosynthetic process (GO:0030418);; Biological Process: cellular response to iron ion (GO:0071281);; Biological Process: cellular response…	K05953|0|brp:103855599|nicotianamine synthase 1; K05953 nicotianamine synthase [EC:2.5.1.43] (A)	--	--	--	Nicotianamine synthase protein	Nicotianamine synthase 1 GN=NAS1 OS=Arabidopsis thaliana (Mouse-ear cress) PE=2 SV=1	H	Coenzyme transport and metabolism	BnaC03g01850D [Brassica napus]
BnaC02g17910D	2	1	0	24	17	18	0.396915	0.195494	0.0871302	3.18184	2.40427	2.5771	5.14279e-07	4.26774	up	--	--	Biological Process: response to reactive oxygen species (GO:0000302);; Biological Process: response to iron ion (GO:0010039);; Biological Process: iron ion homeostasis (GO:0055072);;	--	--	--	--	--	--	S	Function unknown	BnaC02g17910D [Brassica napus]
BnaC01g11890D	29	31	29	0	0	4	1.28621	1.37616	1.31396	0	0	0.176732	5.08049e-10	-4.48135	down	[DKL]	Cell cycle control, cell division, chromosome partitioning;; Transcription;; Replication, recombination and repair	Molecular Function: cyclin-dependent protein serine/threonine kinase activity (GO:0004693);; Cellular Component: nucleus (GO:0005634);; Biological Process: phosphorylation (GO:0016310);; Biological Process: regulation of cellular metabolic process (GO:0031323);; Biological Process: cellular macromolecule metabolic process (GO:0044260);; Biological Process: regulation of cell cycle (GO:0051726);; …	K15188|0|brp:103857462|cyclin-T1-2; K15188 cyclin T (A)	--	[D]	Cell cycle control, cell division, chromosome partitioning	Cyclin, N-terminal domain;; Cyclin, C-terminal domain	Cyclin-T1-2 GN=CYCT1-2 OS=Arabidopsis thaliana (Mouse-ear cress) PE=2 SV=2	D	Cell cycle control, cell division, chromosome partitioning	BnaC01g11890D [Brassica napus]
BnaA03g10740D	0	10	4	22	24	41	0.236837	3.2624	1.4293	6.87875	7.73559	12.9585	0.000506987	2.62795	up	--	--	Biological Process: response to oxidative stress (GO:0006979);; Cellular Component: nuclear speck (GO:0016607);; Biological Process: response to cadmium ion (GO:0046686);;	--	--	[K]	Transcription	--	--	K	Transcription	PREDICTED: uncharacterized protein LOC103856812 [Brassica rapa]
BnaC07g42520D	22	28	22	7	5	5	2.34599	2.90301	2.28678	0.753142	0.53615	0.541905	0.000631511	-2.09561	down	--	--	--	K08235|0|brp:103861949|probable xyloglucan endotransglucosylase/hydrolase protein 18; K08235 xyloglucan:xyloglucosyl transferase [EC:2.4.1.207] (A)	--	--	--	Glycosyl hydrolases family 16;; Xyloglucan endo-transglycosylase (XET) C-terminus	Probable xyloglucan endotransglucosylase/hydrolase protein 18 (Precursor) GN=XTH18 OS=Arabidopsis thaliana (Mouse-ear cress) PE=2 SV=1	G	Carbohydrate transport and metabolism	BnaC07g42520D [Brassica napus]
BnaA08g13800D	0	0	2	16	26	22	0.520213	0	1.8533	10.3444	17.9059	16.2091	2.89259e-08	5.01535	up	--	--	--	--	--	--	--	--	--	--	--	BnaA08g13800D [Brassica napus]
BnaA03g06940D	0	0	0	118	133	148	0.176665	0	0	26.3449	31.6985	36.5673	6.95584e-50	Inf	up	--	--	Molecular Function: nutrient reservoir activity (GO:0045735);;	--	--	--	--	Protease inhibitor/seed storage/LTP family	Napin embryo-specific large chain (Precursor) OS=Brassica napus (Rape) PE=2 SV=1	R	General function prediction only	BnaA03g06940D [Brassica napus]
BnaA06g01790D	959	986	894	6229	5945	4736	64.3898	65.8982	59.579	414.166	397.056	312.697	2.43301e-32	2.56008	up	--	--	Cellular Component: chloroplast (GO:0009507);; Cellular Component: integral component of membrane (GO:0016021);;	K13348|0|brp:103871177|uncharacterized LOC103871177; K13348 protein Mpv17 (A)	Peroxisome (ko04146)	[R]	General function prediction only	Mpv17 / PMP22 family	--	R	General function prediction only	BnaA06g01790D [Brassica napus]
BnaC08g27250D	60	54	23	1441	1351	1137	8.77043	7.58278	3.55417	201.778	196.359	169.519	5.27464e-90	4.82083	up	--	--	Molecular Function: DNA binding (GO:0003677);; Cellular Component: nucleus (GO:0005634);; Cellular Component: mitochondrion (GO:0005739);; Molecular Function: zinc ion binding (GO:0008270);; Biological Process: chloroplast organization (GO:0009658);; Biological Process: myo-inositol hexakisphosphate biosynthetic process (GO:0010264);; Biological Process: positive regulation of transcription, DNA-…	--	--	--	--	--	--	S	Function unknown	BnaC08g27250D [Brassica napus]
BnaC04g50900D	115	137	151	29	12	17	21.1784	23.5955	27.1414	5.42643	2.11002	4.22706	1.05995e-20	-2.80563	down	[S]	Function unknown	Molecular Function: pyridoxamine-phosphate oxidase activity (GO:0004733);; Biological Process: pyridoxine biosynthetic process (GO:0008615);; Molecular Function: FMN binding (GO:0010181);; Biological Process: pyridoxal phosphate biosynthetic process (GO:0042823);; Biological Process: oxidation-reduction process (GO:0055114);;	--	--	[S]	Function unknown	Pyridoxamine 5'-phosphate oxidase;; Pyridoxamine 5'-phosphate oxidase	Pyridoxine/pyridoxamine 5&apos;-phosphate oxidase 2 GN=PPOX2 OS=Arabidopsis thaliana (Mouse-ear cress) PE=1 SV=2	S	Function unknown	BnaC04g50900D [Brassica napus]
BnaA01g25700D	7	2	1	18	26	32	0.170828	0.0510452	0.0288355	0.439404	0.615824	0.725769	7.07237e-06	2.89853	up	[KL]	Transcription;; Replication, recombination and repair	Biological Process: nuclear-transcribed mRNA catabolic process (GO:0000956);; Molecular Function: DNA binding (GO:0003677);; Molecular Function: helicase activity (GO:0004386);; Molecular Function: ATP binding (GO:0005524);; Cellular Component: nucleus (GO:0005634);; Biological Process: DNA methylation (GO:0006306);; Biological Process: methylation-dependent chromatin silencing (GO:0006346);; Bio…	--	--	[KL]	Transcription;; Replication, recombination and repair	SNF2 family N-terminal domain;; Zinc finger, C3HC4 type (RING finger);; Zinc finger, C3HC4 type (RING finger);; DEAD/DEAH box helicase;; Ring finger domain	Putative SWI/SNF-related matrix-associated actin-dependent regulator of chromatin subfamily A member 3-like 2 GN=At5g22750 OS=Arabidopsis thaliana (Mouse-ear cress) PE=2 SV=1	KL	Transcription;; Replication, recombination and repair	BnaA01g25700D [Brassica napus]
BnaC08g12960D	20	15	22	331	392	287	4.59693	3.38256	4.93918	70.9458	85.9532	63.5274	1.7917e-43	4.13463	up	--	--	--	--	--	--	--	--	--	S	Function unknown	BnaC08g12960D [Brassica napus]
BnaC08g01480D	16	17	20	5	1	2	1.43266	2.07759	2.4993	0.915063	0.155878	0.235645	0.000237287	-2.73595	down	--	--	Molecular Function: sequence-specific DNA binding transcription factor activity (GO:0003700);; Cellular Component: nucleus (GO:0005634);; Biological Process: regulation of transcription, DNA-templated (GO:0006355);; Biological Process: response to ethylene (GO:0009723);; Molecular Function: protein dimerization activity (GO:0046983);;	--	--	--	--	--	Transcription factor bHLH113 GN=MLD14.24 OS=Arabidopsis thaliana (Mouse-ear cress) PE=2 SV=1	S	Function unknown	BnaC08g01480D [Brassica napus]
BnaC06g38480D	13	8	12	46	69	44	0.59717	0.332208	0.566492	1.93381	2.86268	1.81449	2.21951e-07	2.25358	up	[P]	Inorganic ion transport and metabolism	Biological Process: transition metal ion transport (GO:0000041);; Cellular Component: plasma membrane (GO:0005886);; Biological Process: oligopeptide transport (GO:0006857);; Molecular Function: secondary active sulfate transmembrane transporter activity (GO:0008271);; Biological Process: sulfate transport (GO:0008272);; Biological Process: cellular response to sulfate starvation (GO:0009970);; B…	K17470|0|brp:103832224|sulfate transporter 1.2; K17470 sulfate transporter 1, high-affinity (A)	--	[P]	Inorganic ion transport and metabolism	Sulfate transporter family;; STAS domain;; Sulfate transporter N-terminal domain with GLY motif	Sulfate transporter 1.2 GN=SULTR1;2 OS=Arabidopsis thaliana (Mouse-ear cress) PE=1 SV=1	P	Inorganic ion transport and metabolism	BnaC06g38480D [Brassica napus]
BnaCnng45270D	25	17	15	136	147	115	1.12464	0.804251	0.725322	6.09232	6.5938	5.13274	3.74673e-20	2.78558	up	[R]	General function prediction only	Cellular Component: extracellular region (GO:0005576);;	--	--	--	--	--	--	S	Function unknown	lipase [Brassica napus]
BnaC03g65530D	179	126	49	6536	6739	3136	9.64225	6.71003	2.63866	340.014	352.673	166.59	1.43751e-12	5.51007	up	[P]	Inorganic ion transport and metabolism	Molecular Function: catalase activity (GO:0004096);; Molecular Function: protein binding (GO:0005515);; Cellular Component: nucleus (GO:0005634);; Cellular Component: mitochondrion (GO:0005739);; Cellular Component: peroxisome (GO:0005777);; Biological Process: starch metabolic process (GO:0005982);; Biological Process: fatty acid beta-oxidation (GO:0006635);; Biological Process: cellular respons…	K03781|0|aly:ARALYDRAFT_491144|hypothetical protein; K03781 catalase [EC:1.11.1.6] (A)	Tryptophan metabolism (ko00380);; Glyoxylate and dicarboxylate metabolism (ko00630);; Peroxisome (ko04146)	[P]	Inorganic ion transport and metabolism	Catalase;; Catalase-related immune-responsive	Catalase-2 GN=M4E13.140 OS=Arabidopsis thaliana (Mouse-ear cress) PE=2 SV=3	P	Inorganic ion transport and metabolism	BnaC03g65530D [Brassica napus]
BnaA05g09660D	36	42	47	7	8	10	2.70313	3.06858	3.42988	0.545705	0.643723	0.771636	1.65982e-06	-2.33232	down	[S]	Function unknown	Biological Process: embryo development ending in seed dormancy (GO:0009793);; Biological Process: pollen tube development (GO:0048868);;	--	--	--	--	Uncharacterised protein family UPF0052	--	S	Function unknown	PREDICTED: uncharacterized protein YNL011C [Brassica rapa]
BnaA03g50790D	21	22	23	0	0	0	2.27652	2.30746	2.55946	0	0	0	1.46971e-10	#NAME?	down	--	--	--	--	--	--	--	--	--	S	Function unknown	BnaA03g50790D [Brassica napus]
BnaA08g08740D	18	37	26	0	8	6	14.7711	28.021	22.2961	0	6.81315	5.37451	0.000317267	-2.54758	down	--	--	Cellular Component: mitochondrion (GO:0005739);;	--	--	--	--	--	--	--	--	BnaA08g08740D [Brassica napus]
BnaA02g33480D	104	178	172	5	21	21	19.887	33.4635	34.149	1.07014	4.08647	4.1456	3.08914e-11	-3.28307	down	[O]	Posttranslational modification, protein turnover, chaperones	Molecular Function: ubiquitin-protein transferase activity (GO:0004842);; Cellular Component: nucleus (GO:0005634);; Biological Process: ubiquitin-dependent protein catabolic process (GO:0006511);; Biological Process: UV protection (GO:0009650);; Biological Process: negative regulation of flower development (GO:0009910);; Biological Process: leaf morphogenesis (GO:0009965);; Biological Process: v…	K10573|7.86137e-109|brp:103855016|ubiquitin-conjugating enzyme E2 3; K10573 ubiquitin-conjugating enzyme E2 A [EC:6.3.2.19] (A)	Ubiquitin mediated proteolysis (ko04120)	[O]	Posttranslational modification, protein turnover, chaperones	Ubiquitin-conjugating enzyme;; Prokaryotic E2 family B	Ubiquitin-conjugating enzyme E2 3 GN=UBC3 OS=Arabidopsis thaliana (Mouse-ear cress) PE=2 SV=1	O	Posttranslational modification, protein turnover, chaperones	PREDICTED: ubiquitin-conjugating enzyme E2 3 [Brassica rapa]
BnaCnng26110D	374	273	203	74	60	29	22.7992	16.4677	12.5211	4.58579	3.71999	1.81841	1.18005e-05	-2.402	down	[G]	Carbohydrate transport and metabolism	Cellular Component: vacuole (GO:0005773);; Cellular Component: endoplasmic reticulum (GO:0005783);; Cellular Component: chloroplast (GO:0009507);; Biological Process: response to sucrose (GO:0009744);; Biological Process: flavonoid biosynthetic process (GO:0009813);; Biological Process: alkaloid biosynthetic process (GO:0009821);; Biological Process: response to UV-B (GO:0010224);; Molecular Func…	--	--	[R]	General function prediction only	Strictosidine synthase;; SMP-30/Gluconolaconase/LRE-like region	Protein STRICTOSIDINE SYNTHASE-LIKE 9 {ECO:0000303|PubMed:10777701} (Precursor) OS=Arabidopsis thaliana (Mouse-ear cress) PE=2 SV=1	G	Carbohydrate transport and metabolism	BnaCnng26110D [Brassica napus]
BnaC08g25770D	39	50	61	11	3	8	1.57126	2.05225	2.61373	0.466522	0.149713	0.350389	2.96444e-09	-2.77542	down	--	--	Biological Process: polysaccharide biosynthetic process (GO:0000271);; Biological Process: defense response, incompatible interaction (GO:0009814);; Biological Process: cell tip growth (GO:0009932);; Biological Process: regulation of hormone levels (GO:0010817);; Molecular Function: pectate lyase activity (GO:0030570);; Biological Process: cell wall modification involved in multidimensional cell …	K01728|0|brp:103841403|probable pectate lyase 13; K01728 pectate lyase [EC:4.2.2.2] (A)	Pentose and glucuronate interconversions (ko00040)	--	--	Pectate lyase;; Right handed beta helix region	Probable pectate lyase 13 (Precursor) GN=PMR6 OS=Arabidopsis thaliana (Mouse-ear cress) PE=1 SV=1	R	General function prediction only	BnaC08g25770D [Brassica napus]
BnaA05g22650D	4	1	3	35	35	24	0.672901	0.217679	0.488321	5.25927	5.49143	3.73547	2.16399e-08	3.53915	up	--	--	Molecular Function: sequence-specific DNA binding transcription factor activity (GO:0003700);; Cellular Component: nucleus (GO:0005634);; Biological Process: regulation of transcription, DNA-templated (GO:0006355);; Biological Process: response to xenobiotic stimulus (GO:0009410);; Biological Process: response to UV-B (GO:0010224);; Biological Process: endoplasmic reticulum unfolded protein respo…	K16241|2.67609e-89|brp:103869673|transcription factor HY5-like; K16241 transcription factor HY5 (A)	Circadian rhythm - plant (ko04712)	[K]	Transcription	bZIP transcription factor;; Basic region leucine zipper	Transcription factor HY5-like GN=HYH OS=Arabidopsis thaliana (Mouse-ear cress) PE=1 SV=1	K	Transcription	PREDICTED: transcription factor HY5-like isoform X1 [Brassica rapa]
BnaC05g28330D	439	388	380	2290	2236	2337	50.1969	44.0096	44.1719	265.51	259.72	265.835	4.56408e-36	2.49325	up	--	--	Biological Process: response to hypoxia (GO:0001666);; Molecular Function: protein binding (GO:0005515);; Molecular Function: starch synthase activity (GO:0009011);; Biological Process: glucan biosynthetic process (GO:0009250);; Cellular Component: chloroplast (GO:0009507);; Biological Process: myo-inositol hexakisphosphate biosynthetic process (GO:0010264);; Biological Process: galactolipid bios…	K13679|5.41839e-28|brp:103874772|probable granule-bound starch synthase 1, chloroplastic/amyloplastic; K13679 granule-bound starch synthase [EC:2.4.1.242] (A)	--	--	--	gag-polypeptide of LTR copia-type	Probable granule-bound starch synthase 1, chloroplastic/amyloplastic (Precursor) GN=WAXY OS=Arabidopsis thaliana (Mouse-ear cress) PE=2 SV=1	M	Cell wall/membrane/envelope biogenesis	BnaC05g28330D [Brassica napus]
BnaC09g00140D	211	221	243	52	28	72	15.2011	17.7036	21.0141	3.38429	2.45581	5.09686	5.96165e-21	-2.15978	down	--	--	--	--	--	--	--	Proline-rich nuclear receptor coactivator	--	S	Function unknown	BnaC09g00140D [Brassica napus]
BnaC09g41980D	16	12	4	168	220	262	1.59545	1.21526	0.437563	16.4187	21.7953	26.1954	7.12168e-22	4.32113	up	--	--	Cellular Component: intracellular (GO:0005622);; Molecular Function: zinc ion binding (GO:0008270);;	--	--	[K]	Transcription	CCT motif;; B-box zinc finger	Zinc finger protein CONSTANS-LIKE 1 GN=COL1 OS=Arabidopsis thaliana (Mouse-ear cress) PE=1 SV=1	K	Transcription	BnaC09g41980D [Brassica napus]
BnaA05g33200D	1286	1322	1300	288	214	181	87.421	89.4605	89.128	19.0828	14.4309	12.279	1.1283e-38	-2.52948	down	[G]	Carbohydrate transport and metabolism	Molecular Function: glyceraldehyde-3-phosphate dehydrogenase (NAD+) (phosphorylating) activity (GO:0004365);; Molecular Function: copper ion binding (GO:0005507);; Cellular Component: cell wall (GO:0005618);; Cellular Component: nucleolus (GO:0005730);; Cellular Component: mitochondrion (GO:0005739);; Cellular Component: Golgi apparatus (GO:0005794);; Cellular Component: cytosol (GO:0005829);; Ce…	K00134|0|brp:103848938|glyceraldehyde-3-phosphate dehydrogenase, cytosolic; K00134 glyceraldehyde 3-phosphate dehydrogenase [EC:1.2.1.12] (A)	Glycolysis / Gluconeogenesis (ko00010);; Carbon fixation in photosynthetic organisms (ko00710);; Carbon metabolism (ko01200);; Biosynthesis of amino acids (ko01230)	[G]	Carbohydrate transport and metabolism	Glyceraldehyde 3-phosphate dehydrogenase, C-terminal domain;; Glyceraldehyde 3-phosphate dehydrogenase, NAD binding domain;; Dihydrodipicolinate reductase, N-terminus	Glyceraldehyde-3-phosphate dehydrogenase, cytosolic GN=GAPC OS=Sinapis alba (White mustard) PE=2 SV=2	G	Carbohydrate transport and metabolism	BnaA05g33200D, partial [Brassica napus]
BnaC09g34110D	581	564	588	2355	2675	2264	14.3986	13.9106	14.5281	58.9173	66.7605	56.2099	1.68189e-25	2.05987	up	[O]	Posttranslational modification, protein turnover, chaperones	Molecular Function: ATP-dependent peptidase activity (GO:0004176);; Molecular Function: metalloendopeptidase activity (GO:0004222);; Molecular Function: ATP binding (GO:0005524);; Biological Process: proteolysis (GO:0006508);; Molecular Function: zinc ion binding (GO:0008270);; Cellular Component: chloroplast envelope (GO:0009941);; Biological Process: PSII associated light-harvesting complex II …	K03798|0|brp:103845312|ATP-dependent zinc metalloprotease FTSH 9, chloroplastic; K03798 cell division protease FtsH [EC:3.4.24.-] (A)	--	[O]	Posttranslational modification, protein turnover, chaperones	ATPase family associated with various cellular activities (AAA);; Peptidase family M41;; FtsH Extracellular;; AAA domain (Cdc48 subfamily);; AAA domain (dynein-related subfamily);; Holliday junction DNA helicase ruvB N-terminus	ATP-dependent zinc metalloprotease FTSH 9, chloroplastic (Precursor) GN=FTSH9 OS=Arabidopsis thaliana (Mouse-ear cress) PE=2 SV=1	O	Posttranslational modification, protein turnover, chaperones	BnaC09g34110D [Brassica napus]
BnaA04g21380D	13	5	6	37	67	42	1.11647	0.580743	0.634584	3.13127	6.11603	3.76838	1.41848e-05	2.58304	up	--	--	Biological Process: metal ion transport (GO:0030001);; Molecular Function: metal ion binding (GO:0046872);;	--	--	[P]	Inorganic ion transport and metabolism	Heavy-metal-associated domain	Copper transport protein CCH GN=CCH OS=Arabidopsis thaliana (Mouse-ear cress) PE=1 SV=1	P	Inorganic ion transport and metabolism	BnaA04g21380D [Brassica napus]
Cole_newGene_524	33	35	22	264	275	242	2.14128	2.26955	1.45139	16.9417	17.8815	15.686	4.85788e-38	3.1001	up	--	--	Molecular Function: sequence-specific DNA binding transcription factor activity (GO:0003700);; Cellular Component: nucleus (GO:0005634);; Biological Process: regulation of transcription, DNA-templated (GO:0006355);; Molecular Function: zinc ion binding (GO:0008270);; Biological Process: response to cold (GO:0009409);; Biological Process: pollen development (GO:0009555);;	--	--	--	--	B-box zinc finger	Zinc finger protein CONSTANS-LIKE 13 GN=COL13 OS=Arabidopsis thaliana (Mouse-ear cress) PE=2 SV=1	S	Function unknown	PREDICTED: zinc finger protein CONSTANS-LIKE 4-like [Brassica rapa]
BnaA10g30210D	111	152	175	13	10	32	6.91977	9.35681	10.9288	0.80318	0.662243	1.97692	1.91502e-14	-2.99955	down	--	--	Cellular Component: cytoplasm (GO:0005737);; Cellular Component: Cul4-RING E3 ubiquitin ligase complex (GO:0080008);;	--	--	[R]	General function prediction only	Eukaryotic translation initiation factor eIF2A;; WD domain, G-beta repeat	--	R	General function prediction only	BnaA10g30210D [Brassica napus]
BnaCnng62800D	846	956	508	7595	6306	5163	45.5218	51.476	27.7446	402.537	341.649	284.845	2.65206e-20	3.02701	up	[P]	Inorganic ion transport and metabolism	Biological Process: maltose metabolic process (GO:0000023);; Biological Process: sulfate assimilation (GO:0000103);; Biological Process: selenium compound metabolic process (GO:0001887);; Molecular Function: sulfate adenylyltransferase (ATP) activity (GO:0004781);; Cellular Component: cytosol (GO:0005829);; Cellular Component: plasma membrane (GO:0005886);; Biological Process: gluconeogenesis (GO…	K13811|0|brp:103859979|ATP sulfurylase 1, chloroplastic; K13811 3'-phosphoadenosine 5'-phosphosulfate synthase [EC:2.7.7.4 2.7.1.25] (A)	Purine metabolism (ko00230);; Selenocompound metabolism (ko00450);; Sulfur metabolism (ko00920)	[P]	Inorganic ion transport and metabolism	ATP-sulfurylase;; PUA-like domain	ATP sulfurylase 1, chloroplastic (Precursor) GN=APS1 OS=Arabidopsis thaliana (Mouse-ear cress) PE=1 SV=1	F	Nucleotide transport and metabolism	BnaCnng62800D [Brassica napus]
BnaA06g36940D	61	71	81	13	12	14	5.09091	3.87504	6.69012	0.440327	0.70091	0.408802	1.80692e-10	-2.45947	down	[RTKL]	General function prediction only;; Signal transduction mechanisms;; Transcription;; Replication, recombination and repair	Biological Process: cytokinesis by cell plate formation (GO:0000911);; Molecular Function: protein serine/threonine kinase activity (GO:0004674);; Molecular Function: ATP binding (GO:0005524);; Cellular Component: plasma membrane (GO:0005886);; Biological Process: protein phosphorylation (GO:0006468);; Biological Process: transmembrane receptor protein tyrosine kinase signaling pathway (GO:000716…	--	--	--	--	Protein kinase domain;; Protein tyrosine kinase	Probable inactive receptor kinase At5g67200 (Precursor) GN=At5g67200 OS=Arabidopsis thaliana (Mouse-ear cress) PE=1 SV=1	T	Signal transduction mechanisms	BnaA06g36940D [Brassica napus]
BnaA05g19400D	30	20	11	215	191	170	3.84	2.55305	1.44208	26.9864	24.5693	21.7837	3.24013e-32	3.21783	up	--	--	Biological Process: regulation of cyclin-dependent protein serine/threonine kinase activity (GO:0000079);; Molecular Function: cyclin-dependent protein serine/threonine kinase activity (GO:0004693);; Cellular Component: nucleus (GO:0005634);; Biological Process: stomatal lineage progression (GO:0010440);; Molecular Function: protein kinase binding (GO:0019901);;	--	--	[R]	General function prediction only	Cyclin;; Cyclin, N-terminal domain	Cyclin-U1-1 GN=CYCU1-1 OS=Arabidopsis thaliana (Mouse-ear cress) PE=1 SV=1	R	General function prediction only	BnaA05g19400D [Brassica napus]
BnaA01g17200D	0	0	0	560	422	469	0.10823	0	0	78.0137	60.7759	69.0319	7.11929e-83	Inf	up	--	--	Molecular Function: nutrient reservoir activity (GO:0045735);;	--	--	--	--	Protease inhibitor/seed storage/LTP family	Napin-B large chain (Precursor) GN=NAPB OS=Brassica napus (Rape) PE=2 SV=1	R	General function prediction only	PREDICTED: napin-B [Brassica rapa]
BnaC08g24510D	2432	3107	3635	61	126	68	169.963	215.969	256.941	4.22209	8.7074	4.9135	5.38434e-46	-5.1815	down	[R]	General function prediction only	Molecular Function: nucleotide binding (GO:0000166);; Biological Process: circadian rhythm (GO:0007623);; Molecular Function: poly(U) RNA binding (GO:0008266);; Biological Process: RNA splicing (GO:0008380);; Cellular Component: chloroplast thylakoid membrane (GO:0009535);; Cellular Component: chloroplast stroma (GO:0009570);; Biological Process: cold acclimation (GO:0009631);; Biological Process…	--	--	[R]	General function prediction only	RNA recognition motif. (a.k.a. RRM, RBD, or RNP domain);; RNA recognition motif (a.k.a. RRM, RBD, or RNP domain);; RNA recognition motif. (a.k.a. RRM, RBD, or RNP domain)	29 kDa ribonucleoprotein, chloroplastic (Precursor) GN=At3g53460 OS=Arabidopsis thaliana (Mouse-ear cress) PE=2 SV=2	A	RNA processing and modification	BnaC08g24510D [Brassica napus]
BnaCnng69240D	39	37	54	275	248	178	28.0918	23.7498	40.0783	162.865	167.284	117.972	3.4203e-12	2.42064	up	[RTKL]	General function prediction only;; Signal transduction mechanisms;; Transcription;; Replication, recombination and repair	Molecular Function: protein serine/threonine kinase activity (GO:0004674);; Molecular Function: protein tyrosine kinase activity (GO:0004713);; Molecular Function: protein binding (GO:0005515);; Molecular Function: ATP binding (GO:0005524);; Biological Process: DNA repair (GO:0006281);; Biological Process: chromatin organization (GO:0006325);; Biological Process: protein phosphorylation (GO:00064…	K03097|7.9677e-118|ath:AT5G67380|CKA1; casein kinase II subunit alpha-1; K03097 casein kinase II subunit alpha [EC:2.7.11.1] (A)	Ribosome biogenesis in eukaryotes (ko03008);; Circadian rhythm - plant (ko04712)	[TDK]	Signal transduction mechanisms;; Cell cycle control, cell division, chromosome partitioning;; Transcription	Protein kinase domain	Casein kinase II subunit alpha-1 (Precursor) GN=CKA1 OS=Arabidopsis thaliana (Mouse-ear cress) PE=1 SV=3	T	Signal transduction mechanisms	BnaCnng69240D [Brassica napus]
BnaC03g20950D	9	5	3	42	49	24	1.69926	1.03508	0.702494	7.15979	9.12506	4.60629	1.28909e-05	2.73407	up	--	--	Cellular Component: vacuole (GO:0005773);; Cellular Component: Golgi apparatus (GO:0005794);; Cellular Component: cytosol (GO:0005829);; Cellular Component: plasma membrane (GO:0005886);; Biological Process: response to sucrose (GO:0009744);; Biological Process: flavonoid biosynthetic process (GO:0009813);; Biological Process: red or far-red light signaling pathway (GO:0010017);; Biological Proce…	--	--	--	--	SOUL heme-binding protein	Heme-binding-like protein At3g10130, chloroplastic (Precursor) GN=At3g10130 OS=Arabidopsis thaliana (Mouse-ear cress) PE=2 SV=1	S	Function unknown	BnaC03g20950D [Brassica napus]
BnaA09g45300D	5	2	5	46	31	40	0.37971	0.142393	0.329507	2.92766	2.06537	2.69129	3.92703e-09	3.27489	up	[E]	Amino acid transport and metabolism	Molecular Function: serine-type carboxypeptidase activity (GO:0004185);; Cellular Component: extracellular region (GO:0005576);; Cellular Component: vacuole (GO:0005773);; Biological Process: proteolysis (GO:0006508);;	--	--	[OE]	Posttranslational modification, protein turnover, chaperones;; Amino acid transport and metabolism	Serine carboxypeptidase	Serine carboxypeptidase-like 50 (Precursor) GN=SCPL50 OS=Arabidopsis thaliana (Mouse-ear cress) PE=2 SV=1	O	Posttranslational modification, protein turnover, chaperones	BnaA09g45300D [Brassica napus]
BnaC06g15270D	542	517	469	5043	5469	5705	18.2569	17.301	15.6907	174.13	186.113	191.058	1.16827e-59	3.39336	up	--	--	Cellular Component: nucleus (GO:0005634);;	--	--	--	--	--	--	S	Function unknown	BnaC06g15270D [Brassica napus]
BnaC03g21800D	96	74	93	13	5	4	5.80556	4.48083	5.64907	0.795309	0.323332	0.241703	1.39669e-19	-3.59131	down	[G]	Carbohydrate transport and metabolism	Cellular Component: plasma membrane (GO:0005886);; Biological Process: calcium ion transport (GO:0006816);; Biological Process: water transport (GO:0006833);; Biological Process: Golgi organization (GO:0007030);; Biological Process: response to cold (GO:0009409);; Biological Process: response to nematode (GO:0009624);; Biological Process: response to salt stress (GO:0009651);; Biological Process:…	K09872|0|brp:103857836|probable aquaporin PIP2-6; K09872 aquaporin PIP (A)	--	[G]	Carbohydrate transport and metabolism	Major intrinsic protein	Probable aquaporin PIP2-6, N-terminally processed GN=T7F6.18 OS=Arabidopsis thaliana (Mouse-ear cress) PE=1 SV=1	P	Inorganic ion transport and metabolism	BnaC03g21800D [Brassica napus]
BnaC05g43350D	10	14	9	401	326	405	0.635417	1.05753	0.582541	24.9238	20.2881	26.0054	1.43011e-72	5.08632	up	--	--	Molecular Function: DNA binding (GO:0003677);; Molecular Function: chromatin binding (GO:0003682);; Molecular Function: sequence-specific DNA binding transcription factor activity (GO:0003700);; Cellular Component: nucleus (GO:0005634);; Biological Process: regulation of transcription, DNA-templated (GO:0006355);; Biological Process: response to salt stress (GO:0009651);; Biological Process: resp…	--	--	[O]	Posttranslational modification, protein turnover, chaperones	Myb-like DNA-binding domain	Protein REVEILLE 8 GN=F11F8.19 OS=Arabidopsis thaliana (Mouse-ear cress) PE=2 SV=1	K	Transcription	BnaC05g43350D [Brassica napus]
BnaC05g30740D	303	271	214	1977	2108	1691	13.1598	11.6382	9.15975	85.0907	90.6442	72.78	2.24457e-46	2.85696	up	[E]	Amino acid transport and metabolism	Molecular Function: transporter activity (GO:0005215);; Cellular Component: plasma membrane (GO:0005886);; Biological Process: oligopeptide transport (GO:0006857);;	--	--	[E]	Amino acid transport and metabolism	POT family	Protein NRT1/ PTR FAMILY 6.4 GN=MIL23.23 OS=Arabidopsis thaliana (Mouse-ear cress) PE=1 SV=1	P	Inorganic ion transport and metabolism	BnaC05g30740D [Brassica napus]
BnaA08g24410D	42	21	18	301	284	169	2.14682	1.04702	0.899906	15.1779	14.1882	8.29695	6.76518e-10	3.19725	up	[Q]	Secondary metabolites biosynthesis, transport and catabolism	Molecular Function: monooxygenase activity (GO:0004497);; Molecular Function: iron ion binding (GO:0005506);; Cellular Component: extracellular region (GO:0005576);; Molecular Function: electron carrier activity (GO:0009055);; Biological Process: heat acclimation (GO:0010286);; Molecular Function: oxidoreductase activity, acting on paired donors, with incorporation or reduction of molecular oxyge…	--	--	[Q]	Secondary metabolites biosynthesis, transport and catabolism	Cytochrome P450	Cytochrome P450 71B2 GN=CYP71B2 OS=Arabidopsis thaliana (Mouse-ear cress) PE=2 SV=2	Q	Secondary metabolites biosynthesis, transport and catabolism	PREDICTED: cytochrome P450 71B2-like [Brassica rapa]
BnaC06g34470D	64	46	33	281	300	254	1.60244	1.12649	0.82661	6.94979	7.57938	6.22383	1.08183e-29	2.52653	up	[RTKL]	General function prediction only;; Signal transduction mechanisms;; Transcription;; Replication, recombination and repair	Biological Process: activation of MAPKK activity (GO:0000186);; Molecular Function: MAP kinase kinase kinase activity (GO:0004709);; Molecular Function: protein serine/threonine/tyrosine kinase activity (GO:0004712);; Molecular Function: protein tyrosine kinase activity (GO:0004713);; Molecular Function: ATP binding (GO:0005524);; Cellular Component: nucleus (GO:0005634);; Cellular Component: pla…	--	--	[T]	Signal transduction mechanisms	Ethylene-responsive protein kinase Le-CTR1;; Protein tyrosine kinase;; Protein kinase domain;; Phosphotransferase enzyme family	Serine/threonine-protein kinase EDR1 GN=F22O13.20 OS=Arabidopsis thaliana (Mouse-ear cress) PE=1 SV=1	T	Signal transduction mechanisms	BnaC06g34470D [Brassica napus]
BnaA06g22780D	56	49	31	9	10	5	2.07023	1.80263	1.14353	0.344206	0.390521	0.194692	2.76858e-06	-2.52247	down	[LKJ]	Replication, recombination and repair;; Transcription;; Translation, ribosomal structure and biogenesis	Molecular Function: nucleic acid binding (GO:0003676);; Molecular Function: ATP binding (GO:0005524);; Cellular Component: mitochondrion (GO:0005739);; Molecular Function: ATP-dependent helicase activity (GO:0008026);;	K17679|0|brp:103873772|DEAD-box ATP-dependent RNA helicase 31; K17679 ATP-dependent RNA helicase MSS116, mitochondrial [EC:3.6.4.13] (A)	--	[A]	RNA processing and modification	DEAD/DEAH box helicase;; Helicase conserved C-terminal domain;; Type III restriction enzyme, res subunit	DEAD-box ATP-dependent RNA helicase 31 GN=RH31 OS=Arabidopsis thaliana (Mouse-ear cress) PE=2 SV=2	A	RNA processing and modification	BnaA06g22780D [Brassica napus]
BnaA07g13700D	22	27	13	82	103	93	2.92432	3.60747	1.78292	10.6226	13.7184	12.7855	1.0969e-10	2.1463	up	--	--	Molecular Function: nucleic acid binding (GO:0003676);; Molecular Function: sequence-specific DNA binding transcription factor activity (GO:0003700);; Cellular Component: nucleus (GO:0005634);; Biological Process: regulation of transcription, DNA-templated (GO:0006355);; Molecular Function: zinc ion binding (GO:0008270);; Biological Process: protein desumoylation (GO:0016926);; Biological Process…	--	--	[R]	General function prediction only	C2H2-type zinc finger;; Zinc-finger double-stranded RNA-binding;; Zinc finger, C2H2 type;; C2H2-type zinc finger	Zinc finger protein ZAT5 GN=ZAT5 OS=Arabidopsis thaliana (Mouse-ear cress) PE=2 SV=1	R	General function prediction only	BnaA07g13700D [Brassica napus]
BnaA10g30200D	539	636	570	93	110	126	41.5922	48.9641	43.629	7.17586	8.39035	9.55207	2.35042e-34	-2.41985	down	--	--	Molecular Function: DNA binding (GO:0003677);; Molecular Function: sequence-specific DNA binding transcription factor activity (GO:0003700);; Cellular Component: nucleus (GO:0005634);; Biological Process: regulation of transcription, DNA-templated (GO:0006355);; Biological Process: ethylene-activated signaling pathway (GO:0009873);;	--	--	--	--	AP2 domain	Ethylene-responsive transcription factor ERF106 GN=ERF106 OS=Arabidopsis thaliana (Mouse-ear cress) PE=2 SV=1	K	Transcription	BnaA10g30200D [Brassica napus]
BnaC07g17120D	82	103	78	31	17	12	5.60928	6.98095	5.31022	2.153	1.20242	0.794666	2.83479e-10	-2.14577	down	[QR]	Secondary metabolites biosynthesis, transport and catabolism;; General function prediction only	Cellular Component: nucleus (GO:0005634);; Cellular Component: cytosol (GO:0005829);; Molecular Function: O-methyltransferase activity (GO:0008171);; Biological Process: lignin biosynthetic process (GO:0009809);; Biological Process: methylation (GO:0032259);; Molecular Function: protein dimerization activity (GO:0046983);;	K13066|0|brp:103827916|caffeic acid 3-O-methyltransferase-like; K13066 caffeic acid 3-O-methyltransferase [EC:2.1.1.68] (A)	Phenylpropanoid biosynthesis (ko00940)	[R]	General function prediction only	O-methyltransferase;; Dimerisation domain	Caffeic acid 3-O-methyltransferase (Precursor) GN=COMT OS=Clarkia breweri (Fairy fans) PE=1 SV=1	R	General function prediction only	BnaC07g17120D [Brassica napus]
BnaA02g36790D	531	506	652	0	8	2	23.1676	22.1333	28.4678	0	0.394583	0.116572	1.23684e-104	-7.41887	down	--	--	Cellular Component: plasma membrane (GO:0005886);; Molecular Function: anion transmembrane transporter activity (GO:0008509);; Biological Process: response to aluminum ion (GO:0010044);; Biological Process: stomatal movement (GO:0010118);; Cellular Component: endomembrane system (GO:0012505);; Biological Process: malate transport (GO:0015743);;	--	--	[R]	General function prediction only	Aluminium activated malate transporter;; Fusaric acid resistance protein-like;; Fusaric acid resistance protein family;; Protein of unknown function (DUF2422)	Aluminum-activated malate transporter 13 GN=ALMT13 OS=Arabidopsis thaliana (Mouse-ear cress) PE=2 SV=1	P	Inorganic ion transport and metabolism	PREDICTED: aluminum-activated malate transporter 13 [Brassica rapa]
BnaA02g26620D	28	33	16	5	8	0	1.94866	2.23808	1.12029	0.40646	0.647439	0	0.000291215	-2.59011	down	--	--	Cellular Component: chloroplast (GO:0009507);; Biological Process: embryo sac egg cell differentiation (GO:0009560);;	--	--	--	--	--	--	S	Function unknown	BnaA02g26620D [Brassica napus]
BnaC03g48820D	22	24	21	0	0	2	1.46075	1.55534	1.36933	0	0	0.169407	9.37209e-09	-5.07219	down	--	--	Molecular Function: DNA binding (GO:0003677);; Molecular Function: sequence-specific DNA binding transcription factor activity (GO:0003700);; Cellular Component: nucleus (GO:0005634);; Biological Process: regulation of transcription, DNA-templated (GO:0006355);; Biological Process: organ morphogenesis (GO:0009887);; Biological Process: maintenance of shoot apical meristem identity (GO:0010492);; …	K09285|0|eus:EUTSA_v10005529mg|hypothetical protein; K09285 AP2-like factor, ANT lineage (A)	--	--	--	AP2 domain	AP2-like ethylene-responsive transcription factor AIL7 GN=AIL7 OS=Arabidopsis thaliana (Mouse-ear cress) PE=2 SV=2	K	Transcription	BnaC03g48820D [Brassica napus]
BnaA06g21800D	43	118	109	0	0	2	7.45666	20.0531	19.1448	0	0	0.467549	8.35152e-09	-7.07679	down	--	--	Molecular Function: pectinesterase activity (GO:0030599);; Biological Process: negative regulation of catalytic activity (GO:0043086);; Molecular Function: pectinesterase inhibitor activity (GO:0046910);;	--	--	--	--	Plant invertase/pectin methylesterase inhibitor	21 kDa protein (Precursor) OS=Daucus carota (Wild carrot) PE=2 SV=1	R	General function prediction only	BnaA06g21800D [Brassica napus]
BnaC03g26320D	66	66	34	1	1	9	6.94445	6.98656	3.65863	0.199221	0.188032	0.94007	1.52808e-07	-3.92881	down	[IQR]	Lipid transport and metabolism;; Secondary metabolites biosynthesis, transport and catabolism;; General function prediction only	Molecular Function: nucleotide binding (GO:0000166);; Molecular Function: oxidoreductase activity (GO:0016491);; Biological Process: oxidation-reduction process (GO:0055114);;	K08081|0|brp:103848451|tropinone reductase homolog At1g07440-like; K08081 Tropinone reductase 1 [EC:1.1.1.206] (A)	Tropane, piperidine and pyridine alkaloid biosynthesis (ko00960)	[R]	General function prediction only	Enoyl-(Acyl carrier protein) reductase;; short chain dehydrogenase;; KR domain	Tropinone reductase homolog At1g07440 GN=At1g07440 OS=Arabidopsis thaliana (Mouse-ear cress) PE=1 SV=1	R	General function prediction only	BnaC03g26320D [Brassica napus]
BnaA02g16390D	124	140	98	14	30	18	3.97887	4.47716	3.11722	0.474984	0.96915	0.597442	2.15863e-14	-2.56369	down	--	--	Cellular Component: vacuole (GO:0005773);; Cellular Component: endoplasmic reticulum (GO:0005783);; Biological Process: signal transduction (GO:0007165);; Cellular Component: integral component of membrane (GO:0016021);; Molecular Function: phosphatidylinositol binding (GO:0035091);;	--	--	[R]	General function prediction only	Putative integral membrane protein conserved region (DUF2404)	--	R	General function prediction only	BnaA02g16390D [Brassica napus]
BnaA04g03700D	416	424	537	63	85	101	7.62111	7.76381	9.78157	1.19154	1.58349	1.8629	4.5657e-31	-2.47777	down	[V]	Defense mechanisms	Molecular Function: ATP binding (GO:0005524);; Cellular Component: nucleus (GO:0005634);; Cellular Component: plasma membrane (GO:0005886);; Biological Process: ATP catabolic process (GO:0006200);; Biological Process: protein N-linked glycosylation (GO:0006487);; Cellular Component: plasmodesma (GO:0009506);; Biological Process: vernalization response (GO:0010048);; Biological Process: auxin effl…	K05658|0|brp:103863175|ABC transporter B family member 20; K05658 ATP-binding cassette, subfamily B (MDR/TAP), member 1 [EC:3.6.3.44] (A)	ABC transporters (ko02010)	[Q]	Secondary metabolites biosynthesis, transport and catabolism	ABC transporter transmembrane region;; ABC transporter;; P-loop containing region of AAA domain	ABC transporter B family member 20 GN=T26I12.200 OS=Arabidopsis thaliana (Mouse-ear cress) PE=1 SV=1	Q	Secondary metabolites biosynthesis, transport and catabolism	BnaA04g03700D [Brassica napus]
BnaC02g29720D	340	295	278	73	88	64	19.3964	16.548	15.8943	4.12994	4.94986	3.79004	3.99126e-22	-2.03661	down	[J]	Translation, ribosomal structure and biogenesis	Biological Process: maltose metabolic process (GO:0000023);; Biological Process: RNA methylation (GO:0001510);; Molecular Function: structural constituent of ribosome (GO:0003735);; Molecular Function: protein kinase activity (GO:0004672);; Molecular Function: phosphoprotein phosphatase activity (GO:0004721);; Cellular Component: cell wall (GO:0005618);; Cellular Component: nucleolus (GO:0005730)…	K02925|0|brp:103848547|60S ribosomal protein L3-1; K02925 large subunit ribosomal protein L3e (A)	Ribosome (ko03010)	[J]	Translation, ribosomal structure and biogenesis	Ribosomal protein L3	60S ribosomal protein L3-1 GN=F1I21.1 OS=Arabidopsis thaliana (Mouse-ear cress) PE=2 SV=5	J	Translation, ribosomal structure and biogenesis	BnaC02g29720D [Brassica napus]
BnaC06g35940D	264	237	266	58	40	49	20.4941	17.9251	20.4784	4.25832	3.03946	3.58685	2.53149e-26	-2.39528	down	--	--	Molecular Function: transporter activity (GO:0005215);; Cellular Component: plasma membrane (GO:0005886);; Biological Process: transport (GO:0006810);;	--	--	[I]	Lipid transport and metabolism	CRAL/TRIO domain;; CRAL/TRIO, N-terminal domain;; Divergent CRAL/TRIO domain	Phosphatidylinositol/phosphatidylcholine transfer protein SFH11 GN=SFH11 OS=Arabidopsis thaliana (Mouse-ear cress) PE=3 SV=1	I	Lipid transport and metabolism	BnaC06g35940D [Brassica napus]
BnaA06g28860D	112	107	68	476	463	421	5.55378	5.27117	3.31324	24.2687	23.3058	20.0545	1.24374e-28	2.22677	up	[GEPR]	Carbohydrate transport and metabolism;; Amino acid transport and metabolism;; Inorganic ion transport and metabolism;; General function prediction only	Molecular Function: sugar:proton symporter activity (GO:0005351);; Cellular Component: plasma membrane (GO:0005886);; Biological Process: response to nematode (GO:0009624);; Biological Process: response to nitrate (GO:0010167);; Biological Process: nitrate transport (GO:0015706);; Cellular Component: integral component of membrane (GO:0016021);; Biological Process: carbohydrate transmembrane tran…	--	--	[R]	General function prediction only	Sugar (and other) transporter;; Major Facilitator Superfamily	Sugar transporter ERD6-like 17 GN=SFP1 OS=Arabidopsis thaliana (Mouse-ear cress) PE=2 SV=2	R	General function prediction only	BnaA06g28860D [Brassica napus]
BnaA01g37010D	22	11	18	82	110	71	1.32001	0.664119	1.09254	4.98605	6.6095	4.24597	6.53946e-10	2.35078	up	[T]	Signal transduction mechanisms	Molecular Function: protein serine/threonine phosphatase activity (GO:0004722);; Cellular Component: nucleus (GO:0005634);; Cellular Component: cytoplasm (GO:0005737);; Biological Process: metabolic process (GO:0008152);;	--	--	[T]	Signal transduction mechanisms	Protein phosphatase 2C	Probable protein phosphatase 2C 41 GN=At3g16800 OS=Arabidopsis thaliana (Mouse-ear cress) PE=2 SV=1	T	Signal transduction mechanisms	BnaA01g37010D [Brassica napus]
Cole_newGene_1148	2	0	3	18	18	30	0.107709	0	0.18342	0.890207	0.89679	1.43206	9.22084e-07	3.71901	up	--	--	--	--	--	[R]	General function prediction only	Domain of unknown function (DUF4283)	--	S	Function unknown	BnaA07g26120D [Brassica napus]
BnaA01g09040D	22	29	26	5	5	9	0.637501	0.841684	0.937299	0.153576	0.229602	0.20052	0.000598295	-2.0294	down	[R]	General function prediction only	Molecular Function: organic cyclic compound binding (GO:0097159);; Molecular Function: heterocyclic compound binding (GO:1901363);;	--	--	[AJ]	RNA processing and modification;; Translation, ribosomal structure and biogenesis	RNA recognition motif. (a.k.a. RRM, RBD, or RNP domain);; RNA recognition motif (a.k.a. RRM, RBD, or RNP domain);; RNA recognition motif. (a.k.a. RRM, RBD, or RNP domain);; Nup53/35/40-type RNA recognition motif;; RNA binding motif;; Limkain b1	Polyadenylate-binding protein 4 GN=PAB4 OS=Arabidopsis thaliana (Mouse-ear cress) PE=1 SV=1	R	General function prediction only	BnaA01g09040D [Brassica napus]
BnaA06g38780D	29	18	16	1	5	6	1.56542	0.975793	0.904197	0.0975553	0.279465	0.348786	0.000394153	-2.41117	down	--	--	Biological Process: MAPK cascade (GO:0000165);; Molecular Function: nucleic acid binding (GO:0003676);; Molecular Function: sequence-specific DNA binding transcription factor activity (GO:0003700);; Cellular Component: nucleus (GO:0005634);; Biological Process: protein targeting to membrane (GO:0006612);; Molecular Function: zinc ion binding (GO:0008270);; Biological Process: response to bacteriu…	--	--	[R]	General function prediction only	Zinc finger, C2H2 type;; C2H2-type zinc finger;; Zinc-finger double-stranded RNA-binding	Protein indeterminate-domain 9 {ECO:0000303|PubMed:16784536} OS=Arabidopsis thaliana (Mouse-ear cress) PE=2 SV=1	R	General function prediction only	BnaA06g38780D [Brassica napus]
BnaC06g19940D	91	100	98	531	498	347	3.6744	3.99682	3.96304	21.0119	20.3026	13.9677	9.1255e-12	2.23799	up	--	--	Cellular Component: nucleus (GO:0005634);; Biological Process: response to wounding (GO:0009611);; Biological Process: coumarin biosynthetic process (GO:0009805);; Biological Process: positive regulation of flavonoid biosynthetic process (GO:0009963);;	--	--	[R]	General function prediction only	YT521-B-like domain	30-kDa cleavage and polyadenylation specificity factor 30 {ECO:0000303|PubMed:18479511} OS=Arabidopsis thaliana (Mouse-ear cress) PE=1 SV=1	R	General function prediction only	BnaC06g19940D [Brassica napus]
Cole_newGene_5066	47	34	47	3	12	5	0.843924	0.598948	0.819978	0.0668364	0.216675	0.0901436	7.08188e-08	-2.69513	down	--	--	--	--	--	--	--	--	--	S	Function unknown	PREDICTED: uncharacterized protein LOC103849049 [Brassica rapa]
BnaA08g13970D	5	3	7	59	53	41	0.244403	0.175022	0.355019	2.88564	2.66295	1.95166	1.76515e-11	3.34164	up	--	--	--	--	--	[R]	General function prediction only	Domain of unknown function;; Ankyrin repeats (many copies);; Ankyrin repeat;; Ankyrin repeats (3 copies);; Ankyrin repeat;; Ankyrin repeats (many copies)	--	S	Function unknown	BnaA08g13970D [Brassica napus]
BnaC03g09700D	645	526	705	149	106	100	21.7291	17.6895	23.6798	5.12146	3.61238	3.31417	3.72921e-27	-2.41321	down	[R]	General function prediction only	Molecular Function: oligosaccharyl transferase activity (GO:0004576);; Cellular Component: endoplasmic reticulum (GO:0005783);; Cellular Component: plasma membrane (GO:0005886);; Biological Process: rRNA processing (GO:0006364);; Biological Process: protein glycosylation (GO:0006486);; Cellular Component: chloroplast (GO:0009507);; Biological Process: systemic acquired resistance (GO:0009627);; B…	K07151|0|brp:103856390|dolichyl-diphosphooligosaccharide--protein glycosyltransferase subunit STT3A-like; K07151 dolichyl-diphosphooligosaccharide--protein glycosyltransferase [EC:2.4.99.18] (A)	N-Glycan biosynthesis (ko00510);; Protein processing in endoplasmic reticulum (ko04141)	[O]	Posttranslational modification, protein turnover, chaperones	Oligosaccharyl transferase STT3 subunit	Dolichyl-diphosphooligosaccharide--protein glycosyltransferase subunit STT3A GN=STT3A OS=Arabidopsis thaliana (Mouse-ear cress) PE=2 SV=1	O	Posttranslational modification, protein turnover, chaperones	BnaC03g09700D [Brassica napus]
BnaA04g15120D	15	22	12	1	0	4	0.595479	0.849872	0.486526	0.0719685	0	0.156876	5.5738e-05	-3.30162	down	--	--	Cellular Component: mitochondrion (GO:0005739);;	--	--	[R]	General function prediction only	PPR repeat;; PPR repeat family;; Pentatricopeptide repeat domain;; PPR repeat;; DYW family of nucleic acid deaminases	Putative pentatricopeptide repeat-containing protein At5g40405 GN=PCMP-H14 OS=Arabidopsis thaliana (Mouse-ear cress) PE=3 SV=1	R	General function prediction only	BnaA04g15120D [Brassica napus]
BnaA01g04650D	1197	1270	1173	174	163	155	84.0674	87.9725	81.8981	12.4889	11.7643	11.0654	5.47532e-49	-2.90069	down	--	--	Biological Process: leaf morphogenesis (GO:0009965);; Biological Process: cell differentiation (GO:0030154);; Biological Process: positive regulation of transcription, DNA-templated (GO:0045893);;	--	--	--	--	Tetratricopeptide repeat	--	S	Function unknown	PREDICTED: uncharacterized protein LOC103851057 [Brassica rapa]
BnaA09g21800D	101	175	171	39	24	44	41.782	70.5834	74.4207	15.2712	10.1641	18.3763	2.07076e-06	-2.07019	down	--	--	Molecular Function: ubiquitin-protein transferase activity (GO:0004842);; Cellular Component: nucleus (GO:0005634);; Molecular Function: zinc ion binding (GO:0008270);; Biological Process: ethylene biosynthetic process (GO:0009693);; Biological Process: response to ethylene (GO:0009723);; Biological Process: response to chitin (GO:0010200);; Biological Process: protein ubiquitination (GO:0016567)…	--	--	[O]	Posttranslational modification, protein turnover, chaperones	Ring finger domain;; Anaphase-promoting complex subunit 11 RING-H2 finger;; Zinc finger, C3HC4 type (RING finger)	E3 ubiquitin-protein ligase RHA1B GN=RHA1B OS=Arabidopsis thaliana (Mouse-ear cress) PE=2 SV=1	O	Posttranslational modification, protein turnover, chaperones	PREDICTED: E3 ubiquitin-protein ligase RHA1B [Brassica rapa]
BnaC01g38030D	158	164	140	1660	1543	1879	8.34686	9.04001	7.22013	94.1917	84.5791	103.928	7.2573e-64	3.44568	up	--	--	Cellular Component: mitochondrion (GO:0005739);;	--	--	[I]	Lipid transport and metabolism	START domain	--	T	Signal transduction mechanisms	BnaC01g38030D [Brassica napus]
BnaA06g14510D	3993	2853	4294	269	145	308	206.566	145.856	222.87	13.7199	7.42344	15.799	4.8326e-27	-3.9569	down	[P]	Inorganic ion transport and metabolism	Molecular Function: catalase activity (GO:0004096);; Cellular Component: cell wall (GO:0005618);; Cellular Component: nucleus (GO:0005634);; Cellular Component: mitochondrion (GO:0005739);; Cellular Component: vacuole (GO:0005773);; Cellular Component: peroxisome (GO:0005777);; Cellular Component: plasma membrane (GO:0005886);; Biological Process: tryptophan catabolic process (GO:0006569);; Biolo…	K03781|0|brp:103872849|catalase-3; K03781 catalase [EC:1.11.1.6] (A)	Tryptophan metabolism (ko00380);; Glyoxylate and dicarboxylate metabolism (ko00630);; Peroxisome (ko04146)	[P]	Inorganic ion transport and metabolism	Catalase;; Catalase-related immune-responsive	Catalase-3 GN=CAT3 OS=Arabidopsis thaliana (Mouse-ear cress) PE=1 SV=3	P	Inorganic ion transport and metabolism	PREDICTED: catalase-3 [Brassica rapa]
BnaC05g18410D	95	108	130	13	14	34	3.6834	4.21054	5.14616	0.50191	0.553284	1.38846	6.25851e-15	-2.45648	down	[Q]	Secondary metabolites biosynthesis, transport and catabolism	Molecular Function: copper ion binding (GO:0005507);; Cellular Component: extracellular region (GO:0005576);; Cellular Component: cell wall (GO:0005618);; Cellular Component: endoplasmic reticulum (GO:0005783);; Cellular Component: Golgi apparatus (GO:0005794);; Cellular Component: cytosol (GO:0005829);; Cellular Component: plasmodesma (GO:0009506);; Biological Process: response to fungus (GO:000…	--	--	--	--	Multicopper oxidase;; Multicopper oxidase;; Multicopper oxidase	Multicopper oxidase LPR1 (Precursor) GN=LPR1 OS=Arabidopsis thaliana (Mouse-ear cress) PE=2 SV=1	Q	Secondary metabolites biosynthesis, transport and catabolism	BnaC05g18410D [Brassica napus]
BnaA08g14540D	11	5	10	50	58	57	1.50504	0.649023	1.32596	6.199	7.45967	7.50554	2.48302e-09	2.65276	up	--	--	Cellular Component: mitochondrion (GO:0005739);; Biological Process: mRNA export from nucleus (GO:0006406);; Biological Process: protein import into nucleus (GO:0006606);; Biological Process: photomorphogenesis (GO:0009640);; Biological Process: embryo development ending in seed dormancy (GO:0009793);; Biological Process: seed germination (GO:0009845);; Biological Process: regulation of flower de…	--	--	--	--	Oleosin	Oleosin 18.5 kDa GN=At4g25140 OS=Arabidopsis thaliana (Mouse-ear cress) PE=1 SV=1	S	Function unknown	PREDICTED: oleosin 18.5 kDa [Brassica rapa]
BnaC04g04800D	206	209	213	24	65	69	31.5031	32.0793	33.1614	3.54455	10.1029	10.8734	8.2192e-18	-2.00454	down	--	--	Molecular Function: protein binding (GO:0005515);; Cellular Component: endosome (GO:0005768);; Cellular Component: endoplasmic reticulum (GO:0005783);; Cellular Component: Golgi apparatus (GO:0005794);; Cellular Component: trans-Golgi network (GO:0005802);; Biological Process: vesicle-mediated transport (GO:0016192);;	--	--	[U]	Intracellular trafficking, secretion, and vesicular transport	PRA1 family protein	PRA1 family protein B2 GN=PRA1B2 OS=Arabidopsis thaliana (Mouse-ear cress) PE=1 SV=1	U	Intracellular trafficking, secretion, and vesicular transport	BnaC04g04800D [Brassica napus]
BnaA03g17020D	744	886	660	5376	5453	5063	64.5054	77.2484	58.5225	459.441	477.333	453.717	1.47844e-42	2.7801	up	[G]	Carbohydrate transport and metabolism	Cellular Component: plasma membrane (GO:0005886);; Biological Process: water transport (GO:0006833);; Biological Process: response to water deprivation (GO:0009414);; Cellular Component: plasmodesma (GO:0009506);; Cellular Component: chloroplast (GO:0009507);; Biological Process: response to abscisic acid (GO:0009737);; Molecular Function: water channel activity (GO:0015250);; Cellular Component:…	K09872|0|brp:103857660|aquaporin PIP2-2-like; K09872 aquaporin PIP (A)	--	[G]	Carbohydrate transport and metabolism	Major intrinsic protein	Aquaporin PIP2-2, N-terminally processed GN=T2N18.7 OS=Arabidopsis thaliana (Mouse-ear cress) PE=1 SV=2	P	Inorganic ion transport and metabolism	PREDICTED: aquaporin PIP2-2-like [Brassica rapa]
BnaA03g35010D	1	5	5	16	33	25	0.0954802	0.336174	0.369371	1.06698	2.16359	1.64961	4.26578e-05	2.74362	up	[R]	General function prediction only	Molecular Function: nucleotide binding (GO:0000166);; Cellular Component: chloroplast (GO:0009507);;	--	--	[R]	General function prediction only	WD domain, G-beta repeat	Protein Mut11 GN=Mut11 OS=Chlamydomonas reinhardtii (Chlamydomonas smithii) PE=2 SV=1	R	General function prediction only	BnaA03g35010D [Brassica napus]
BnaC06g33610D	97	121	89	18	33	21	11.7042	14.206	10.4324	2.16228	3.9305	2.51827	2.6565e-11	-2.10867	down	[O]	Posttranslational modification, protein turnover, chaperones	Cellular Component: cytoplasm (GO:0005737);; Biological Process: response to stress (GO:0006950);; Molecular Function: heat shock protein binding (GO:0031072);;	--	--	[O]	Posttranslational modification, protein turnover, chaperones	DnaJ domain	Chaperone protein dnaJ 13 GN=T20F21.9 OS=Arabidopsis thaliana (Mouse-ear cress) PE=1 SV=2	O	Posttranslational modification, protein turnover, chaperones	BnaC06g33610D [Brassica napus]
BnaC01g20230D	139	122	148	26	30	26	3.21661	2.80793	3.68856	0.598753	0.823519	0.601384	2.95132e-16	-2.33122	down	--	--	Biological Process: protein import into nucleus, docking (GO:0000059);; Cellular Component: nuclear pore (GO:0005643);; Cellular Component: cytosol (GO:0005829);; Biological Process: gluconeogenesis (GO:0006094);; Biological Process: cytoskeleton organization (GO:0007010);; Molecular Function: Ran GTPase binding (GO:0008536);; Molecular Function: protein transporter activity (GO:0008565);; Biolog…	--	--	[YU]	Nuclear structure;; Intracellular trafficking, secretion, and vesicular transport	HEAT-like repeat;; HEAT repeat;; HEAT repeats;; Importin-beta N-terminal domain;; Vacuolar 14 Fab1-binding region;; Parkin co-regulated protein;; non-SMC mitotic condensation complex subunit 1	--	UY	Intracellular trafficking, secretion, and vesicular transport;; Nuclear structure	BnaC01g20230D [Brassica napus]
BnaC08g14480D	30	26	50	3	7	8	7.47288	6.41574	12.9604	0.885137	1.74253	1.96743	5.45096e-05	-2.56584	down	--	--	Cellular Component: nucleus (GO:0005634);; Cellular Component: mitochondrion (GO:0005739);; Cellular Component: endoplasmic reticulum (GO:0005783);; Biological Process: protein targeting to membrane (GO:0006612);; Biological Process: positive regulation of flavonoid biosynthetic process (GO:0009963);; Biological Process: regulation of plant-type hypersensitive response (GO:0010363);;	--	--	[U]	Intracellular trafficking, secretion, and vesicular transport	Reticulon	Reticulon-like protein B8 GN=RTNLB8 OS=Arabidopsis thaliana (Mouse-ear cress) PE=2 SV=1	EG	Amino acid transport and metabolism;; Carbohydrate transport and metabolism	BnaC08g14480D [Brassica napus]
BnaC02g15270D	532	497	264	43	31	67	10.1842	9.47561	5.05962	0.828084	0.610772	1.28402	6.46913e-07	-3.21368	down	--	--	Biological Process: response to stress (GO:0006950);; Biological Process: response to abiotic stimulus (GO:0009628);; Biological Process: response to abscisic acid (GO:0009737);; Biological Process: single-organism process (GO:0044699);;	--	--	--	--	--	Low-temperature-induced 65 kDa protein GN=K24M7.3 OS=Arabidopsis thaliana (Mouse-ear cress) PE=2 SV=2	T	Signal transduction mechanisms	BnaC02g15270D [Brassica napus]
BnaC03g01060D	273	287	337	59	49	79	10.9385	11.635	13.7758	2.33518	1.9943	3.26802	3.10684e-26	-2.27175	down	[RTKL]	General function prediction only;; Signal transduction mechanisms;; Transcription;; Replication, recombination and repair	Molecular Function: protein serine/threonine kinase activity (GO:0004674);; Molecular Function: ATP binding (GO:0005524);; Cellular Component: plasma membrane (GO:0005886);; Biological Process: protein phosphorylation (GO:0006468);; Molecular Function: carbohydrate binding (GO:0030246);;	--	--	--	--	Legume lectin domain;; Protein kinase domain;; Protein tyrosine kinase	L-type lectin-domain containing receptor kinase VIII.2 (Precursor) GN=LECRK82 OS=Arabidopsis thaliana (Mouse-ear cress) PE=2 SV=1	T	Signal transduction mechanisms	BnaC03g01060D [Brassica napus]
BnaC01g36420D	31	37	34	1	14	6	4.42988	5.10751	4.87203	0.247547	1.92269	0.91425	1.64498e-05	-2.2982	down	--	--	Cellular Component: nucleus (GO:0005634);;	--	--	--	--	Senescence regulator	--	S	Function unknown	BnaC01g36420D [Brassica napus]
BnaA03g31600D	514	532	534	2353	3081	2149	30.0137	30.7151	30.9629	135.189	176.942	122.993	2.42441e-15	2.24868	up	[I]	Lipid transport and metabolism	Biological Process: fatty acid biosynthetic process (GO:0006633);; Biological Process: response to cold (GO:0009409);; Cellular Component: chloroplast envelope (GO:0009941);; Molecular Function: oxidoreductase activity, acting on paired donors, with oxidation of a pair of donors resulting in the reduction of molecular oxygen to two molecules of water (GO:0016717);; Cellular Component: plastid mem…	K10257|0|brp:103859381|omega-3 fatty acid desaturase, chloroplastic-like; K10257 omega-3 fatty acid desaturase (delta-15 desaturase) [EC:1.14.19.-] (A)	Biosynthesis of unsaturated fatty acids (ko01040);; Fatty acid metabolism (ko01212)	--	--	Domain of unknown function (DUF3474);; Fatty acid desaturase	Omega-3 fatty acid desaturase, chloroplastic (Precursor) OS=Arabidopsis thaliana (Mouse-ear cress) PE=2 SV=1	I	Lipid transport and metabolism	BnaA03g31600D [Brassica napus]
Cole_newGene_3912	53	45	47	5	5	25	6.86026	5.80759	6.17537	0.735472	0.691337	3.14015	3.36462e-06	-2.06026	down	--	--	Cellular Component: plasma membrane (GO:0005886);; Biological Process: membrane fusion (GO:0006944);; Biological Process: vesicle-mediated transport (GO:0016192);;	--	--	[U]	Intracellular trafficking, secretion, and vesicular transport	SCAMP family	Secretory carrier-associated membrane protein 1 GN=F5H14.19 OS=Arabidopsis thaliana (Mouse-ear cress) PE=2 SV=1	U	Intracellular trafficking, secretion, and vesicular transport	hypothetical protein VITISV_031421 [Vitis vinifera]
BnaA03g24750D	36	41	44	1	8	8	8.28358	9.41612	10.4408	0.412727	2.04105	1.87353	4.60042e-08	-2.84453	down	--	--	Molecular Function: ubiquitin-protein transferase activity (GO:0004842);; Cellular Component: nucleus (GO:0005634);; Molecular Function: zinc ion binding (GO:0008270);; Biological Process: ethylene biosynthetic process (GO:0009693);; Biological Process: response to ethylene (GO:0009723);; Biological Process: response to chitin (GO:0010200);; Biological Process: protein ubiquitination (GO:0016567)…	--	--	[O]	Posttranslational modification, protein turnover, chaperones	Ring finger domain;; RING-H2 zinc finger;; Anaphase-promoting complex subunit 11 RING-H2 finger;; Zinc finger, C3HC4 type (RING finger)	E3 ubiquitin-protein ligase RHA1B GN=RHA1B OS=Arabidopsis thaliana (Mouse-ear cress) PE=2 SV=1	U	Intracellular trafficking, secretion, and vesicular transport	BnaA03g24750D [Brassica napus]
BnaC04g50930D	15	16	14	89	101	92	1.22589	1.26758	1.15816	7.06998	8.05492	7.17279	3.63241e-14	2.63336	up	--	--	Molecular Function: ATP binding (GO:0005524);; Cellular Component: plasma membrane (GO:0005886);; Biological Process: ATP catabolic process (GO:0006200);; Biological Process: ethylene biosynthetic process (GO:0009693);; Molecular Function: ATPase activity (GO:0016887);;	--	--	[O]	Posttranslational modification, protein turnover, chaperones	Domain associated at C-terminal with AAA	Serine/arginine-rich splicing factor RS31 GN=F21F14.30 OS=Arabidopsis thaliana (Mouse-ear cress) PE=1 SV=2	J	Translation, ribosomal structure and biogenesis	BnaC04g50930D [Brassica napus]
BnaA06g22370D	25	28	46	5	7	5	3.25875	3.64021	5.87751	0.699935	0.893837	0.655109	1.34878e-05	-2.55036	down	[T]	Signal transduction mechanisms	Molecular Function: phosphorelay response regulator activity (GO:0000156);; Biological Process: phosphorelay signal transduction system (GO:0000160);; Molecular Function: protein binding (GO:0005515);; Cellular Component: nucleus (GO:0005634);; Cellular Component: cytoplasm (GO:0005737);; Biological Process: regulation of transcription, DNA-templated (GO:0006355);; Biological Process: protein tar…	K14492|6.08372e-134|brp:103874727|two-component response regulator ARR6; K14492 two-component response regulator ARR-A family (A)	Plant hormone signal transduction (ko04075)	[K]	Transcription	Response regulator receiver domain	Two-component response regulator ARR6 GN=ARR6 OS=Arabidopsis thaliana (Mouse-ear cress) PE=1 SV=2	K	Transcription	PREDICTED: two-component response regulator ARR6 [Brassica rapa]
BnaA09g51010D	33	36	38	384	357	174	3.08497	3.34042	3.75195	35.1419	32.7831	15.7371	4.96194e-06	3.08282	up	--	--	Cellular Component: nucleus (GO:0005634);; Cellular Component: plastid (GO:0009536);; Biological Process: secondary shoot formation (GO:0010223);; Biological Process: strigolactone biosynthetic process (GO:1901601);;	K17911|0|brp:103843711|beta-carotene isomerase D27, chloroplastic; K17911 beta-carotene isomerase [EC:5.2.1.14] (A)	Carotenoid biosynthesis (ko00906)	--	--	Domain of unknown function (DUF4033)	Beta-carotene isomerase D27, chloroplastic (Precursor) GN=D27 OS=Arabidopsis thaliana (Mouse-ear cress) PE=1 SV=1	R	General function prediction only	PREDICTED: beta-carotene isomerase D27, chloroplastic [Brassica rapa]
BnaA07g34930D	674	673	789	133	136	146	25.365	25.0274	29.3663	5.08064	5.18233	5.46237	1.22006e-34	-2.37512	down	[C]	Energy production and conversion	Molecular Function: 3-chloroallyl aldehyde dehydrogenase activity (GO:0004028);; Molecular Function: succinate-semialdehyde dehydrogenase (NAD+) activity (GO:0004777);; Molecular Function: copper ion binding (GO:0005507);; Cellular Component: mitochondrial matrix (GO:0005759);; Biological Process: chromatin assembly or disassembly (GO:0006333);; Biological Process: glutamate decarboxylation to su…	K17761|0|brp:103832421|succinate-semialdehyde dehydrogenase, mitochondrial; K17761 succinate-semialdehyde dehydrogenase, mitochondrial [EC:1.2.1.24] (A)	Alanine, aspartate and glutamate metabolism (ko00250);; Butanoate metabolism (ko00650)	[C]	Energy production and conversion	Aldehyde dehydrogenase family	Succinate-semialdehyde dehydrogenase, mitochondrial (Precursor) GN=T8K14.14 OS=Arabidopsis thaliana (Mouse-ear cress) PE=1 SV=2	C	Energy production and conversion	BnaA07g34930D [Brassica napus]
BnaCnng45920D	141	113	111	11	3	8	6.10599	4.86103	4.80051	0.480603	0.152569	0.345267	2.61096e-29	-4.06417	down	[R]	General function prediction only	Molecular Function: nucleotide binding (GO:0000166);; Biological Process: endonucleolytic cleavage involved in rRNA processing (GO:0000478);; Biological Process: RNA methylation (GO:0001510);; Molecular Function: nucleic acid binding (GO:0003676);; Cellular Component: nucleolus (GO:0005730);; Cellular Component: mitochondrion (GO:0005739);; Cellular Component: cytosol (GO:0005829);; Biological Pr…	K11294|2.47258e-129|brp:103868665|nucleolin 1-like; K11294 nucleolin (A)	--	[K]	Transcription	RNA recognition motif. (a.k.a. RRM, RBD, or RNP domain);; RNA recognition motif (a.k.a. RRM, RBD, or RNP domain);; RNA recognition motif. (a.k.a. RRM, RBD, or RNP domain)	Nucleolin 1 GN=F27K7.6 OS=Arabidopsis thaliana (Mouse-ear cress) PE=1 SV=1	A	RNA processing and modification	BnaCnng45920D [Brassica napus]
BnaC02g12730D	48	46	59	275	216	313	1.80521	1.70322	2.19097	10.057	7.94672	11.4329	3.6949e-15	2.38395	up	--	--	Cellular Component: cytoplasm (GO:0005737);; Biological Process: protein targeting to membrane (GO:0006612);; Biological Process: oligopeptide transport (GO:0006857);; Biological Process: nucleotide transport (GO:0006862);; Biological Process: ER to Golgi vesicle-mediated transport (GO:0006888);; Biological Process: membrane fusion (GO:0006944);; Biological Process: regulation of plant-type hyper…	--	--	[T]	Signal transduction mechanisms	OPT oligopeptide transporter protein	Oligopeptide transporter 1 GN=OPT1 OS=Arabidopsis thaliana (Mouse-ear cress) PE=2 SV=1	P	Inorganic ion transport and metabolism	BnaC02g12730D [Brassica napus]
BnaC05g06500D	394	552	527	31	46	69	17.6863	25.2375	23.858	1.51135	2.13741	3.15542	3.94045e-29	-3.34506	down	[GEPR]	Carbohydrate transport and metabolism;; Amino acid transport and metabolism;; Inorganic ion transport and metabolism;; General function prediction only	Molecular Function: sugar:proton symporter activity (GO:0005351);; Cellular Component: endoplasmic reticulum (GO:0005783);; Cellular Component: plasma membrane (GO:0005886);; Biological Process: tryptophan catabolic process (GO:0006569);; Biological Process: response to water deprivation (GO:0009414);; Biological Process: systemic acquired resistance (GO:0009627);; Biological Process: response to…	--	--	[R]	General function prediction only	Sugar (and other) transporter;; Major Facilitator Superfamily	Sugar transporter ERD6 GN=F7G19.19 OS=Arabidopsis thaliana (Mouse-ear cress) PE=1 SV=3	R	General function prediction only	BnaC05g06500D [Brassica napus]
BnaA10g04210D	5395	5949	6258	1255	1174	1176	426.031	467.29	495.602	97.279	91.5465	91.2956	2.17104e-30	-2.29945	down	[O]	Posttranslational modification, protein turnover, chaperones	Cellular Component: peroxisome (GO:0005777);; Biological Process: response to heat (GO:0009408);; Biological Process: photorespiration (GO:0009853);; Biological Process: starch biosynthetic process (GO:0019252);;	--	--	[O]	Posttranslational modification, protein turnover, chaperones	Hsp20/alpha crystallin family	18.8 kDa class II heat shock protein GN=SHSP-2 OS=Ipomoea nil (Japanese morning glory) PE=2 SV=1	O	Posttranslational modification, protein turnover, chaperones	BnaA10g04210D [Brassica napus]
BnaA03g30400D	2	0	0	172	152	69	0.0988012	0.024664	0.0210665	5.69307	5.05467	2.31278	4.68611e-11	7.58073	up	[E]	Amino acid transport and metabolism	Molecular Function: L-threonine ammonia-lyase activity (GO:0004794);; Biological Process: gluconeogenesis (GO:0006094);; Biological Process: threonine metabolic process (GO:0006566);; Biological Process: cytoskeleton organization (GO:0007010);; Biological Process: isoleucine biosynthetic process (GO:0009097);; Cellular Component: chloroplast (GO:0009507);; Biological Process: proteasomal protein …	K01754|0|brp:103859270|threonine dehydratase biosynthetic, chloroplastic-like; K01754 threonine dehydratase [EC:4.3.1.19] (A)	Glycine, serine and threonine metabolism (ko00260);; Valine, leucine and isoleucine biosynthesis (ko00290);; Carbon metabolism (ko01200);; Biosynthesis of amino acids (ko01230)	[E]	Amino acid transport and metabolism	Pyridoxal-phosphate dependent enzyme;; C-terminal regulatory domain of Threonine dehydratase	Threonine dehydratase biosynthetic, chloroplastic (Precursor) GN=OMR1 OS=Arabidopsis thaliana (Mouse-ear cress) PE=1 SV=1	E	Amino acid transport and metabolism	BnaA03g30400D [Brassica napus]
BnaC03g61870D	0	0	0	129	88	88	0	0	0	5.29435	3.64907	3.6934	5.86326e-27	Inf	up	--	--	Molecular Function: nutrient reservoir activity (GO:0045735);;	--	--	--	--	Cupin;; Cupin domain	Antimicrobial peptide 2d (Precursor; Fragment) OS=Macadamia integrifolia (Macadamia nut) PE=1 SV=1	R	General function prediction only	BnaC03g61870D [Brassica napus]
BnaA05g04610D	16	11	12	3	0	2	0.958193	0.628171	0.715833	0.210916	0	0.152839	0.000694509	-2.97332	down	--	--	Molecular Function: enzyme inhibitor activity (GO:0004857);; Cellular Component: extracellular region (GO:0005576);; Cellular Component: plant-type cell wall (GO:0009505);; Cellular Component: membrane (GO:0016020);; Molecular Function: pectinesterase activity (GO:0030599);; Biological Process: cell wall modification (GO:0042545);; Biological Process: negative regulation of catalytic activity (GO…	K01051|0|brp:103866866|probable pectinesterase/pectinesterase inhibitor 17; K01051 pectinesterase [EC:3.1.1.11] (A)	Pentose and glucuronate interconversions (ko00040);; Starch and sucrose metabolism (ko00500)	--	--	Pectinesterase;; Plant invertase/pectin methylesterase inhibitor	Pectinesterase 17 (Precursor) GN=F4L23.27 OS=Arabidopsis thaliana (Mouse-ear cress) PE=2 SV=2	J	Translation, ribosomal structure and biogenesis	BnaA05g04610D [Brassica napus]
BnaA03g47170D	0	0	0	22	35	13	0	0	0	2.61438	4.22764	1.64047	1.74816e-06	Inf	up	--	--	Cellular Component: mitochondrion (GO:0005739);; Biological Process: mRNA export from nucleus (GO:0006406);; Biological Process: protein import into nucleus (GO:0006606);; Biological Process: photomorphogenesis (GO:0009640);; Biological Process: embryo development ending in seed dormancy (GO:0009793);; Biological Process: seed germination (GO:0009845);; Biological Process: regulation of flower de…	--	--	--	--	Oleosin	Oleosin Bn-V (Fragment) OS=Brassica napus (Rape) PE=2 SV=1	S	Function unknown	oleosin S3-6 [Brassica napus]
BnaC02g45350D	19	6	5	103	94	51	0.727894	0.275017	0.252577	4.05055	3.62694	2.03049	2.31745e-06	3.02196	up	--	--	Cellular Component: extracellular region (GO:0005576);; Molecular Function: kinase activity (GO:0016301);;	--	--	[T]	Signal transduction mechanisms	Wall-associated receptor kinase C-terminal;; Protein tyrosine kinase;; Protein kinase domain	Probable receptor-like protein kinase At1g67000 (Precursor) GN=At1g67000 OS=Arabidopsis thaliana (Mouse-ear cress) PE=2 SV=2	C	Energy production and conversion	BnaC02g45350D [Brassica napus]
BnaC07g33060D	656	568	327	3853	3272	2028	14.4269	12.4065	7.18639	84.9034	72.2995	44.7823	7.09196e-07	2.54127	up	[G]	Carbohydrate transport and metabolism	Molecular Function: ATP binding (GO:0005524);; Cellular Component: nucleus (GO:0005634);; Cellular Component: cytosol (GO:0005829);; Biological Process: pyruvate metabolic process (GO:0006090);; Cellular Component: chloroplast stroma (GO:0009570);; Molecular Function: kinase activity (GO:0016301);; Biological Process: phosphorylation (GO:0016310);; Molecular Function: ligase activity (GO:0016874)…	K01006|0|brp:103860785|pyruvate, phosphate dikinase 1, chloroplastic; K01006 pyruvate, orthophosphate dikinase [EC:2.7.9.1] (A)	Pyruvate metabolism (ko00620);; Carbon fixation in photosynthetic organisms (ko00710);; Carbon metabolism (ko01200)	--	--	PEP-utilising enzyme, TIM barrel domain;; Pyruvate phosphate dikinase, PEP/pyruvate binding domain;; PEP-utilising enzyme, mobile domain	Pyruvate, phosphate dikinase 1, chloroplastic (Precursor) GN=PPDK OS=Arabidopsis thaliana (Mouse-ear cress) PE=1 SV=2	C	Energy production and conversion	BnaC07g33060D [Brassica napus]
BnaC05g05300D	25	30	13	149	188	91	1.34474	1.57775	0.632819	6.51844	8.7678	3.71172	8.05198e-06	2.63316	up	--	--	Cellular Component: nucleus (GO:0005634);; Biological Process: embryo sac egg cell differentiation (GO:0009560);; Molecular Function: ion binding (GO:0043167);;	--	--	--	--	Domain of unknown function (DUF4378)	Protein TRM32 GN=TRM32 OS=Arabidopsis thaliana (Mouse-ear cress) PE=2 SV=1	S	Function unknown	BnaC05g05300D [Brassica napus]
BnaA05g32810D	16	23	14	95	101	87	1.07189	1.50338	0.919384	6.0128	6.37089	5.50928	1.35829e-12	2.40124	up	--	--	Molecular Function: catalytic activity (GO:0003824);; Cellular Component: Golgi apparatus (GO:0005794);; Biological Process: metabolic process (GO:0008152);; Cellular Component: plasmodesma (GO:0009506);; Biological Process: megagametogenesis (GO:0009561);; Cellular Component: membrane (GO:0016020);; Biological Process: pollen tube development (GO:0048868);;	--	--	[GMW]	Carbohydrate transport and metabolism;; Cell wall/membrane/envelope biogenesis;; Extracellular structures	Exostosin family	Probable arabinosyltransferase ARAD1 GN=ARAD1 OS=Arabidopsis thaliana (Mouse-ear cress) PE=1 SV=1	GMW	Carbohydrate transport and metabolism;; Cell wall/membrane/envelope biogenesis;; Extracellular structures	BnaA05g32810D [Brassica napus]
BnaC07g38750D	2	0	1	31	39	17	0.135766	0.0450517	0.115873	1.95117	2.38451	1.06712	3.25098e-07	4.83678	up	--	--	Cellular Component: nucleus (GO:0005634);; Cellular Component: cytosol (GO:0005829);; Cellular Component: plasma membrane (GO:0005886);; Biological Process: toxin catabolic process (GO:0009407);; Cellular Component: plant-type cell wall (GO:0009505);; Biological Process: gibberellin biosynthetic process (GO:0009686);; Biological Process: gibberellic acid mediated signaling pathway (GO:0009740);; …	--	--	--	--	WRC;; QLQ	Growth-regulating factor 8 GN=GRF8 OS=Arabidopsis thaliana (Mouse-ear cress) PE=2 SV=1	K	Transcription	BnaC07g38750D [Brassica napus]
BnaA03g07240D	153	217	188	1235	1703	1269	7.48259	10.4922	9.14261	59.4512	82.4034	61.4613	2.76853e-22	2.90123	up	--	--	Biological Process: polysaccharide catabolic process (GO:0000272);; Cellular Component: chloroplast (GO:0009507);; Molecular Function: beta-amylase activity (GO:0016161);; Molecular Function: cation binding (GO:0043169);;	--	--	--	--	Glycosyl hydrolase family 14	Inactive beta-amylase 9 GN=T1A4.50 OS=Arabidopsis thaliana (Mouse-ear cress) PE=2 SV=1	R	General function prediction only	BnaA03g07240D [Brassica napus]
BnaA10g14600D	11	6	13	104	115	77	0.206092	0.115882	0.2397	1.85987	2.0307	1.34855	8.48729e-19	3.29125	up	[F]	Nucleotide transport and metabolism	Molecular Function: iron ion binding (GO:0005506);; Molecular Function: copper ion binding (GO:0005507);; Cellular Component: extracellular region (GO:0005576);; Cellular Component: cell wall (GO:0005618);; Molecular Function: primary amine oxidase activity (GO:0008131);; Molecular Function: UDP-N-acetylmuramate dehydrogenase activity (GO:0008762);; Molecular Function: electron carrier activity (…	--	--	[F]	Nucleotide transport and metabolism	Molybdopterin-binding domain of aldehyde dehydrogenase;; FAD binding domain in molybdopterin dehydrogenase;; Aldehyde oxidase and xanthine dehydrogenase, a/b hammerhead domain;; CO dehydrogenase flavoprotein C-terminal domain;; [2Fe-2S] binding domain;; 2Fe-2S iron-sulfur cluster binding domain	Indole-3-acetaldehyde oxidase GN=F22D1.130 OS=Arabidopsis thaliana (Mouse-ear cress) PE=1 SV=2	F	Nucleotide transport and metabolism	BnaA10g14600D [Brassica napus]
BnaC09g23280D	144	137	107	3718	4089	2393	7.31988	6.96497	5.47086	188.731	209.185	119.964	2.16697e-20	4.69913	up	[Q]	Secondary metabolites biosynthesis, transport and catabolism	Molecular Function: monooxygenase activity (GO:0004497);; Molecular Function: iron ion binding (GO:0005506);; Molecular Function: electron carrier activity (GO:0009055);; Cellular Component: chloroplast (GO:0009507);; Molecular Function: oxidoreductase activity, acting on paired donors, with incorporation or reduction of molecular oxygen (GO:0016705);; Molecular Function: oxygen binding (GO:00198…	--	--	[Q]	Secondary metabolites biosynthesis, transport and catabolism	Cytochrome P450	3,9-dihydroxypterocarpan 6A-monooxygenase GN=CYP93A1 OS=Glycine max (Soybean) PE=1 SV=1	Q	Secondary metabolites biosynthesis, transport and catabolism	BnaC09g23280D [Brassica napus]
BnaA08g17550D	78	92	88	431	477	538	6.94614	8.03946	7.7764	37.0851	41.2842	46.3697	2.51427e-34	2.4745	up	[S]	Function unknown	Cellular Component: extracellular region (GO:0005576);;	--	--	--	--	Protein of unknown function (DUF1365)	--	S	Function unknown	BnaA08g17550D [Brassica napus]
BnaA06g12770D	50	51	51	350	413	293	1.82406	1.75907	1.84708	13.1288	15.3106	10.6233	2.28642e-24	2.78237	up	--	--	Cellular Component: cytoplasm (GO:0005737);;	--	--	[R]	General function prediction only	Galactose oxidase, central domain;; Galactose oxidase, central domain;; Kelch motif;; Kelch motif;; Kelch motif;; Kelch motif	Acyl-CoA-binding domain-containing protein 4 GN=ACBP4 OS=Arabidopsis thaliana (Mouse-ear cress) PE=1 SV=1	R	General function prediction only	BnaA06g12770D [Brassica napus]
BnaCnng61810D	20	19	15	63	90	87	2.16536	1.99434	1.65959	6.59986	9.44804	9.12707	1.91525e-09	2.13571	up	--	--	Molecular Function: DNA binding (GO:0003677);; Molecular Function: sequence-specific DNA binding transcription factor activity (GO:0003700);; Molecular Function: protein binding (GO:0005515);; Cellular Component: nucleus (GO:0005634);; Cellular Component: mitochondrion (GO:0005739);; Biological Process: cell death (GO:0008219);; Molecular Function: zinc ion binding (GO:0008270);; Biological Proce…	--	--	--	--	Dof domain, zinc finger	Cyclic dof factor 1 OS=Arabidopsis thaliana (Mouse-ear cress) PE=1 SV=2	K	Transcription	BnaCnng61810D [Brassica napus]
BnaA03g54600D	5	1	1	18	14	20	0.250758	0.0709905	0.0611689	0.890952	0.682357	1.29418	0.000172748	2.8679	up	--	--	--	--	--	--	--	--	--	R	General function prediction only	BnaA03g54600D [Brassica napus]
BnaA06g19830D	2	1	0	16	23	28	0.348484	0.175159	0	1.98531	2.72376	3.29734	5.97127e-08	4.45071	up	--	--	Molecular Function: protein serine/threonine kinase activity (GO:0004674);; Molecular Function: ATP binding (GO:0005524);; Cellular Component: plasma membrane (GO:0005886);; Biological Process: protein phosphorylation (GO:0006468);; Cellular Component: plasmodesma (GO:0009506);; Molecular Function: carbohydrate binding (GO:0030246);;	--	--	--	--	Legume lectin domain	Probable L-type lectin-domain containing receptor kinase I.6 (Precursor) GN=LECRK16 OS=Arabidopsis thaliana (Mouse-ear cress) PE=2 SV=1	G	Carbohydrate transport and metabolism	BnaA06g19830D [Brassica napus]
BnaA09g15130D	30	18	39	0	0	0	1.8901	1.11504	2.37604	0	0	0	2.45397e-10	#NAME?	down	[Q]	Secondary metabolites biosynthesis, transport and catabolism	Molecular Function: iron ion binding (GO:0005506);; Cellular Component: extracellular region (GO:0005576);; Cellular Component: endoplasmic reticulum (GO:0005783);; Molecular Function: electron carrier activity (GO:0009055);; Biological Process: wax biosynthetic process (GO:0010025);; Molecular Function: oxygen binding (GO:0019825);; Molecular Function: heme binding (GO:0020037);; Biological Proc…	--	--	[QI]	Secondary metabolites biosynthesis, transport and catabolism;; Lipid transport and metabolism	Cytochrome P450	Alkane hydroxylase MAH1 {ECO:0000303|PubMed:17905869} OS=Arabidopsis thaliana (Mouse-ear cress) PE=2 SV=1	Q	Secondary metabolites biosynthesis, transport and catabolism	BnaA09g15130D [Brassica napus]
Cole_newGene_2045	135	106	73	655	699	758	8.21641	6.44195	4.51455	39.6003	42.9301	47.1929	5.60126e-43	2.73155	up	--	--	Molecular Function: sequence-specific DNA binding transcription factor activity (GO:0003700);; Cellular Component: nucleus (GO:0005634);; Biological Process: regulation of transcription, DNA-templated (GO:0006355);; Molecular Function: zinc ion binding (GO:0008270);; Biological Process: response to cold (GO:0009409);; Biological Process: pollen development (GO:0009555);;	--	--	--	--	B-box zinc finger	B-box zinc finger protein 32 {ECO:0000303|PubMed:19920209} OS=Arabidopsis thaliana (Mouse-ear cress) PE=1 SV=1	S	Function unknown	PREDICTED: zinc finger protein HD1 [Brassica rapa]
BnaA05g14930D	44	30	28	314	310	338	15.6487	10.646	10.556	106.641	110.441	123.405	9.41752e-45	3.22081	up	--	--	--	--	--	--	--	--	--	S	Function unknown	BnaA05g14930D [Brassica napus]
BnaC07g13450D	47	41	64	226	236	214	2.82466	3.00239	3.6051	13.3522	15.3624	11.8831	1.75602e-20	2.14303	up	[S]	Function unknown	Cellular Component: chloroplast (GO:0009507);; Biological Process: myo-inositol hexakisphosphate biosynthetic process (GO:0010264);;	--	--	[S]	Function unknown	SNARE associated Golgi protein	--	S	Function unknown	BnaC07g13450D [Brassica napus]
BnaA02g04780D	1760	1993	1998	80	314	281	55.8942	62.684	63.218	2.54332	9.9571	8.90927	2.94208e-53	-3.10481	down	--	--	Molecular Function: hydrolase activity, hydrolyzing O-glycosyl compounds (GO:0004553);; Biological Process: response to oxidative stress (GO:0006979);; Biological Process: metabolic process (GO:0008152);; Biological Process: response to cold (GO:0009409);; Cellular Component: plasmodesma (GO:0009506);; Cellular Component: chloroplast (GO:0009507);; Biological Process: response to sucrose (GO:0009…	K06617|0|brp:103851337|probable galactinol--sucrose galactosyltransferase 6; K06617 raffinose synthase [EC:2.4.1.82] (A)	Galactose metabolism (ko00052)	--	--	Raffinose synthase or seed imbibition protein Sip1	Probable galactinol--sucrose galactosyltransferase 6 GN=F5O24.140 OS=Arabidopsis thaliana (Mouse-ear cress) PE=2 SV=2	R	General function prediction only	BnaA02g04780D [Brassica napus]
BnaA10g25800D	147	213	206	71	21	30	10.9346	15.744	15.2405	5.2829	1.56881	2.22172	8.75264e-10	-2.22245	down	--	--	Biological Process: response to cadmium ion (GO:0046686);;	--	--	--	--	SAM dependent carboxyl methyltransferase	Salicylate/benzoate carboxyl methyltransferase GN=BSMT1 OS=Arabidopsis thaliana (Mouse-ear cress) PE=1 SV=1	R	General function prediction only	BnaA10g25800D [Brassica napus]
BnaA04g14140D	80	56	65	5	3	12	24.3349	16.801	20.3552	1.68494	1.06907	3.58665	1.70141e-14	-3.33987	down	--	--	--	--	--	--	--	--	--	R	General function prediction only	BnaA04g14140D [Brassica napus]
BnaC08g15270D	31	23	29	0	0	0	2.37862	1.77378	2.1498	0	0	0	9.01918e-13	#NAME?	down	[G]	Carbohydrate transport and metabolism	Molecular Function: 6-phosphofructokinase activity (GO:0003872);; Molecular Function: ATP binding (GO:0005524);; Cellular Component: cell wall (GO:0005618);; Cellular Component: 6-phosphofructokinase complex (GO:0005945);; Biological Process: fructose 6-phosphate metabolic process (GO:0006002);; Biological Process: acetyl-CoA biosynthetic process (GO:0006085);; Biological Process: glycolytic proc…	K00895|0|brp:103872038|pyrophosphate--fructose 6-phosphate 1-phosphotransferase subunit beta 1; K00895 pyrophosphate--fructose-6-phosphate 1-phosphotransferase [EC:2.7.1.90] (A)	Fructose and mannose metabolism (ko00051)	[G]	Carbohydrate transport and metabolism	--	Pyrophosphate--fructose 6-phosphate 1-phosphotransferase subunit beta 1 {ECO:0000255|HAMAP-Rule:MF_03185} GN=At1g12000 OS=Arabidopsis thaliana (Mouse-ear cress) PE=1 SV=1	G	Carbohydrate transport and metabolism	BnaC08g15270D [Brassica napus]
BnaC01g03790D	113	102	88	474	486	425	16.0028	14.6785	12.94	66.4947	71.4903	63.6025	1.21364e-27	2.17679	up	--	--	--	--	--	--	--	--	--	S	Function unknown	BnaC01g03790D [Brassica napus]
BnaA02g32060D	67	86	101	11	15	28	4.52502	5.76963	6.85193	0.745093	1.06172	1.86437	1.23116e-10	-2.24191	down	--	--	Cellular Component: endosome (GO:0005768);; Cellular Component: vacuolar membrane (GO:0005774);; Cellular Component: Golgi apparatus (GO:0005794);; Cellular Component: trans-Golgi network (GO:0005802);; Cellular Component: plasma membrane (GO:0005886);; Molecular Function: transferase activity, transferring glycosyl groups (GO:0016757);;	--	--	--	--	--	--	S	Function unknown	BnaA02g32060D [Brassica napus]
BnaA08g16740D	3406	4098	4178	464	468	741	247.609	298.059	308.439	32.8699	33.9764	55.536	1.14776e-43	-2.81409	down	--	--	Molecular Function: cysteine-type endopeptidase activity (GO:0004197);; Cellular Component: extracellular region (GO:0005576);; Cellular Component: nucleus (GO:0005634);; Cellular Component: vacuole (GO:0005773);; Biological Process: glycolytic process (GO:0006096);; Biological Process: proteolysis (GO:0006508);; Biological Process: water transport (GO:0006833);; Biological Process: hyperosmotic …	K01373|0|brp:103835145|cysteine proteinase RD19a-like; K01373 cathepsin F [EC:3.4.22.41] (A)	--	[O]	Posttranslational modification, protein turnover, chaperones	Papain family cysteine protease;; Cathepsin propeptide inhibitor domain (I29)	Cysteine proteinase RD19a (Precursor) GN=RD19A OS=Arabidopsis thaliana (Mouse-ear cress) PE=2 SV=1	O	Posttranslational modification, protein turnover, chaperones	PREDICTED: cysteine proteinase RD19a-like [Brassica rapa]
BnaC01g13420D	243	221	110	1251	969	729	13.0794	11.792	5.99011	65.671	51.4555	39.2622	1.18191e-07	2.34119	up	[EH]	Amino acid transport and metabolism;; Coenzyme transport and metabolism	Biological Process: sulfate assimilation (GO:0000103);; Cellular Component: chloroplast (GO:0009507);; Molecular Function: adenylyl-sulfate reductase activity (GO:0009973);; Molecular Function: oxidoreductase activity, acting on a sulfur group of donors, disulfide as acceptor (GO:0016671);; Biological Process: sulfate reduction (GO:0019419);; Biological Process: cell redox homeostasis (GO:0045454…	K05907|0|brp:103859677|5'-adenylylsulfate reductase 3, chloroplastic; K05907 adenylyl-sulfate reductase (glutathione) [EC:1.8.4.9] (A)	Sulfur metabolism (ko00920)	[E]	Amino acid transport and metabolism	Phosphoadenosine phosphosulfate reductase family;; Thioredoxin	5&apos;-adenylylsulfate reductase 3, chloroplastic (Precursor) GN=F1N20.90 OS=Arabidopsis thaliana (Mouse-ear cress) PE=2 SV=2	E	Amino acid transport and metabolism	BnaC01g13420D [Brassica napus]
BnaA10g00780D	76	62	91	3495	3790	3746	2.57453	2.12217	3.16801	117.282	127.546	125.685	8.40851e-125	5.57909	up	--	--	Molecular Function: sequence-specific DNA binding transcription factor activity (GO:0003700);; Cellular Component: nucleus (GO:0005634);; Biological Process: response to cold (GO:0009409);; Biological Process: response to red or far red light (GO:0009639);; Biological Process: response to salt stress (GO:0009651);; Biological Process: response to ethylene (GO:0009723);; Biological Process: respon…	K12133|0|brp:103844616|protein LHY; K12133 MYB-related transcription factor LHY (A)	Circadian rhythm - plant (ko04712)	[O]	Posttranslational modification, protein turnover, chaperones	Myb-like DNA-binding domain	Protein LHY GN=LHY OS=Arabidopsis thaliana (Mouse-ear cress) PE=1 SV=2	K	Transcription	BnaA10g00780D [Brassica napus]
BnaA06g21600D	22	10	28	127	136	91	1.34698	0.609821	1.69888	7.55349	8.02387	5.29993	6.28051e-13	2.55064	up	[S]	Function unknown	Cellular Component: Golgi apparatus (GO:0005794);;	--	--	[S]	Function unknown	Per1-like	--	S	Function unknown	BnaA06g21600D [Brassica napus]
BnaCnng36400D	62	56	72	9	10	21	3.4163	3.05839	3.98398	0.507676	0.578601	1.15204	1.46035e-08	-2.25732	down	--	--	Cellular Component: cytoplasm (GO:0005737);; Cellular Component: Cul4-RING E3 ubiquitin ligase complex (GO:0080008);;	--	--	[R]	General function prediction only	Eukaryotic translation initiation factor eIF2A;; WD domain, G-beta repeat	--	R	General function prediction only	BnaCnng36400D [Brassica napus]
BnaC05g04280D	0	0	3	20	28	17	0.0575594	0.0365412	0.185914	1.27727	1.71624	0.824623	1.03242e-07	4.45208	up	--	--	Cellular Component: nucleus (GO:0005634);; Cellular Component: Golgi stack (GO:0005795);; Biological Process: intracellular protein transport (GO:0006886);; Biological Process: intra-Golgi vesicle-mediated transport (GO:0006891);; Molecular Function: protein transporter activity (GO:0008565);;	--	--	[U]	Intracellular trafficking, secretion, and vesicular transport	VHS domain;; GAT domain	--	S	Function unknown	BnaC05g04280D [Brassica napus]
BnaC01g43670D	21	11	15	5	1	1	1.35846	0.655845	0.926849	0.39353	0.12301	0.0916892	0.00046443	-2.76049	down	--	--	Cellular Component: nucleus (GO:0005634);;	--	--	--	--	--	Protein EARLY FLOWERING 3 OS=Arabidopsis thaliana (Mouse-ear cress) PE=1 SV=1	K	Transcription	BnaC01g43670D [Brassica napus]
BnaA08g25610D	264	256	285	33	31	24	9.53299	8.20968	8.8403	1.65489	1.73542	1.0148	1.05535e-40	-3.20624	down	--	--	--	--	--	--	--	Plant protein 1589 of unknown function (A_thal_3526)	--	S	Function unknown	BnaA08g25610D [Brassica napus]
BnaA05g10240D	34	35	49	3	10	5	2.16715	2.13042	3.08571	0.240285	0.682523	0.341579	1.5827e-07	-2.7259	down	--	--	Cellular Component: extracellular region (GO:0005576);; Cellular Component: plasmodesma (GO:0009506);; Biological Process: plasmodesmata-mediated intercellular transport (GO:0010497);; Biological Process: transport of virus in multicellular host (GO:0046739);;	--	--	--	--	Salt stress response/antifungal	Cysteine-rich repeat secretory protein 11 (Precursor) GN=CRRSP11 OS=Arabidopsis thaliana (Mouse-ear cress) PE=1 SV=2	R	General function prediction only	BnaA05g10240D [Brassica napus]
BnaC04g19270D	1476	1663	888	9994	9569	7320	67.0608	76.0571	41.1747	451.699	438.017	333.784	6.00191e-25	2.72066	up	[EH]	Amino acid transport and metabolism;; Coenzyme transport and metabolism	Molecular Function: phosphoadenylyl-sulfate reductase (thioredoxin) activity (GO:0004604);; Cellular Component: chloroplast thylakoid (GO:0009534);; Cellular Component: chloroplast stroma (GO:0009570);; Molecular Function: adenylyl-sulfate reductase activity (GO:0009973);; Biological Process: sulfate assimilation, phosphoadenylyl sulfate reduction by phosphoadenylyl-sulfate reductase (thioredoxin…	K05907|0|brp:103848153|5'-adenylylsulfate reductase 2, chloroplastic; K05907 adenylyl-sulfate reductase (glutathione) [EC:1.8.4.9] (A)	Sulfur metabolism (ko00920)	[E]	Amino acid transport and metabolism	Phosphoadenosine phosphosulfate reductase family;; Thioredoxin	5&apos;-adenylylsulfate reductase 2, chloroplastic (Precursor) GN=F19K23.11 OS=Arabidopsis thaliana (Mouse-ear cress) PE=1 SV=2	E	Amino acid transport and metabolism	BnaC04g19270D [Brassica napus]
BnaC09g44730D	13	24	32	0	0	5	1.21478	2.11471	2.84493	0	0	0.476217	4.39427e-05	-3.78495	down	--	--	Cellular Component: nucleus (GO:0005634);; Cellular Component: plasma membrane (GO:0005886);;	--	--	--	--	Late embryogenesis abundant protein	--	S	Function unknown	BnaC09g44730D [Brassica napus]
BnaC09g48680D	56	114	74	3	10	22	6.80383	13.5314	8.98743	0.433054	1.24672	2.66586	5.4376e-05	-2.81204	down	--	--	Biological Process: MAPK cascade (GO:0000165);; Cellular Component: Golgi apparatus (GO:0005794);; Biological Process: protein targeting to membrane (GO:0006612);; Biological Process: amino acid transport (GO:0006865);; Biological Process: response to cold (GO:0009409);; Cellular Component: plant-type cell wall (GO:0009505);; Cellular Component: plasmodesma (GO:0009506);; Biological Process: absc…	--	--	--	--	Leucine Rich repeats (2 copies);; Leucine Rich Repeat;; Leucine rich repeat;; Leucine Rich repeat;; Leucine rich repeat N-terminal domain;; Leucine rich repeat	Polygalacturonase inhibitor 1 (Precursor) GN=PGIP1 OS=Arabidopsis thaliana (Mouse-ear cress) PE=2 SV=1	R	General function prediction only	BnaC09g48680D [Brassica napus]
BnaC09g43800D	122	114	133	20	17	22	4.83089	4.54675	5.28881	0.862174	0.818173	0.896342	5.82631e-18	-2.6561	down	[E]	Amino acid transport and metabolism	Molecular Function: aspartate kinase activity (GO:0004072);; Biological Process: cellular amino acid biosynthetic process (GO:0008652);; Cellular Component: chloroplast stroma (GO:0009570);; Biological Process: phosphorylation (GO:0016310);; Molecular Function: amino acid binding (GO:0016597);;	K00928|0|brp:103846584|aspartokinase 1, chloroplastic; K00928 aspartate kinase [EC:2.7.2.4] (A)	Glycine, serine and threonine metabolism (ko00260);; Cysteine and methionine metabolism (ko00270);; Lysine biosynthesis (ko00300);; 2-Oxocarboxylic acid metabolism (ko01210);; Biosynthesis of amino acids (ko01230)	[E]	Amino acid transport and metabolism	Amino acid kinase family;; ACT domain	Aspartokinase 1, chloroplastic (Precursor) GN=T31B5.100 OS=Arabidopsis thaliana (Mouse-ear cress) PE=1 SV=1	E	Amino acid transport and metabolism	BnaC09g43800D [Brassica napus]
BnaA06g38980D	657	430	486	3178	2291	2000	41.9055	27.2976	31.1666	203.738	147.827	129.01	1.58694e-08	2.23214	up	[R]	General function prediction only	Cellular Component: cytosol (GO:0005829);; Cellular Component: plasma membrane (GO:0005886);; Cellular Component: plasmodesma (GO:0009506);; Cellular Component: chloroplast (GO:0009507);; Biological Process: response to bacterium (GO:0009617);; Biological Process: indoleacetic acid biosynthetic process (GO:0009684);; Biological Process: response to cadmium ion (GO:0046686);; Cellular Component: a…	K13035|0|brp:103848073|nitrilase 2; K13035 beta-cyano-L-alanine hydratase/nitrilase [EC:3.5.5.4 4.2.1.65] (A)	Cyanoamino acid metabolism (ko00460)	[E]	Amino acid transport and metabolism	Carbon-nitrogen hydrolase	Nitrilase 2 GN=NIT2 OS=Arabidopsis thaliana (Mouse-ear cress) PE=1 SV=1	R	General function prediction only	BnaA06g38980D [Brassica napus]
BnaC02g37910D	861	537	796	80	62	65	20.0667	12.3945	18.3687	1.8788	1.44204	1.50224	8.0937e-16	-3.41851	down	[G]	Carbohydrate transport and metabolism	Cellular Component: cytosol (GO:0005829);; Molecular Function: glycogen phosphorylase activity (GO:0008184);; Biological Process: response to cold (GO:0009409);; Biological Process: response to water deprivation (GO:0009414);; Cellular Component: chloroplast stroma (GO:0009570);; Biological Process: starch biosynthetic process (GO:0019252);; Molecular Function: pyridoxal phosphate binding (GO:003…	K00688|0|brp:103854138|alpha-glucan phosphorylase 1-like; K00688 starch phosphorylase [EC:2.4.1.1] (A)	Starch and sucrose metabolism (ko00500)	[G]	Carbohydrate transport and metabolism	Carbohydrate phosphorylase	Alpha-glucan phosphorylase 1 (Precursor) GN=PHS1 OS=Arabidopsis thaliana (Mouse-ear cress) PE=1 SV=1	G	Carbohydrate transport and metabolism	BnaC02g37910D [Brassica napus]
BnaA01g12870D	32	33	14	0	0	9	1.69502	1.73973	0.766317	0	0	0.499749	0.000757224	-3.14607	down	--	--	Molecular Function: calmodulin binding (GO:0005516);; Cellular Component: nucleus (GO:0005634);; Biological Process: response to gibberellin (GO:0009739);;	--	--	--	--	Protein of unknown function (DUF4005);; IQ calmodulin-binding motif	--	S	Function unknown	BnaA01g12870D [Brassica napus]
BnaC03g54930D	1	0	4	26	23	26	0.198515	0	0.683957	3.43945	5.89087	5.79299	9.60681e-08	3.91314	up	--	--	Cellular Component: nucleus (GO:0005634);; Cellular Component: mitochondrion (GO:0005739);;	--	--	--	--	--	--	S	Function unknown	BnaC03g54930D [Brassica napus]
BnaA03g31730D	11	17	13	622	765	257	0.994812	1.44884	0.96601	45.4619	57.4301	18.3409	3.08244e-07	5.31013	up	--	--	Cellular Component: nucleus (GO:0005634);; Biological Process: defense response (GO:0006952);; Molecular Function: S-adenosylmethionine-dependent methyltransferase activity (GO:0008757);; Biological Process: response to wounding (GO:0009611);; Biological Process: response to fungus (GO:0009620);; Biological Process: jasmonic acid biosynthetic process (GO:0009695);; Biological Process: response to…	--	--	--	--	SAM dependent carboxyl methyltransferase	Salicylate/benzoate carboxyl methyltransferase GN=BSMT1 OS=Arabidopsis thaliana (Mouse-ear cress) PE=1 SV=1	R	General function prediction only	BnaA03g31730D [Brassica napus]
BnaC04g11110D	52	14	13	194	190	92	5.00801	1.40869	1.2686	18.6744	18.2891	8.96022	0.000137361	2.56483	up	--	--	Molecular Function: calcium ion binding (GO:0005509);; Cellular Component: vacuole (GO:0005773);; Biological Process: response to desiccation (GO:0009269);; Biological Process: response to cold (GO:0009409);; Biological Process: response to fungus (GO:0009620);; Biological Process: response to abscisic acid (GO:0009737);; Biological Process: response to salicylic acid (GO:0009751);; Biological Pr…	K17991|2.57659e-166|brp:103867540|probable peroxygenase 3; K17991 peroxygenase [EC:1.11.2.3] (A)	Cutin, suberine and wax biosynthesis (ko00073)	--	--	Caleosin related protein	Probable peroxygenase 3 GN=F4P9.15 OS=Arabidopsis thaliana (Mouse-ear cress) PE=1 SV=1	R	General function prediction only	BnaC04g11110D [Brassica napus]
BnaC06g21090D	25	28	25	0	5	5	15.6136	16.2308	18.1776	0	4.0266	4.20355	3.52428e-06	-2.97889	down	--	--	Cellular Component: extracellular region (GO:0005576);;	--	--	--	--	Protein of unknown function (DUF2667);; Gamma-thionin family	Putative defensin-like protein 280 (Precursor) GN=At1g76954 OS=Arabidopsis thaliana (Mouse-ear cress) PE=3 SV=1	--	--	BnaC06g21090D [Brassica napus]
BnaA07g20840D	61	67	29	440	403	368	1.70136	1.87492	0.828482	12.0666	11.1369	10.3412	4.09677e-43	2.92795	up	[R]	General function prediction only	Molecular Function: iron ion binding (GO:0005506);; Molecular Function: protein binding (GO:0005515);; Cellular Component: mitochondrion (GO:0005739);; Cellular Component: cytosol (GO:0005829);; Biological Process: nitric oxide biosynthetic process (GO:0006809);; Molecular Function: electron carrier activity (GO:0009055);; Biological Process: response to light stimulus (GO:0009416);; Molecular Fu…	K10534|0|brp:103830551|nitrate reductase [NADH], clone PBNBR1412; K10534 nitrate reductase (NAD(P)H) [EC:1.7.1.1 1.7.1.2 1.7.1.3] (A)	Nitrogen metabolism (ko00910)	[C]	Energy production and conversion	Mo-co oxidoreductase dimerisation domain;; Oxidoreductase molybdopterin binding domain;; Oxidoreductase FAD-binding domain;; Oxidoreductase NAD-binding domain;; Cytochrome b5-like Heme/Steroid binding domain	Nitrate reductase [NADH], clone PBNBR1412 GN=NIA2 OS=Brassica napus (Rape) PE=2 SV=1	C	Energy production and conversion	BnaA07g20840D [Brassica napus]
BnaC03g42260D	13	18	15	140	159	120	1.06774	1.40189	1.14628	10.4623	12.0217	9.17701	1.12128e-24	3.17383	up	[R]	General function prediction only	Molecular Function: GTP binding (GO:0005525);; Cellular Component: intracellular (GO:0005622);; Biological Process: small GTPase mediated signal transduction (GO:0007264);; Biological Process: protein transport (GO:0015031);; Biological Process: proline transport (GO:0015824);; Biological Process: vesicle-mediated transport (GO:0016192);; Cellular Component: pollen tube tip (GO:0090404);;	--	--	[R]	General function prediction only	Miro-like protein;; Ras family	Ras-related protein RHN1 GN=RHN1 OS=Nicotiana plumbaginifolia (Leadwort-leaved tobacco) PE=2 SV=1	R	General function prediction only	BnaC03g42260D [Brassica napus]
BnaC01g08820D	123	157	49	7	8	1	6.59144	8.38913	2.67318	0.395626	0.472899	0.0715663	7.27344e-05	-4.38589	down	[R]	General function prediction only	Cellular Component: extracellular region (GO:0005576);; Cellular Component: vacuole (GO:0005773);; Biological Process: nucleotide metabolic process (GO:0009117);; Molecular Function: hydrolase activity (GO:0016787);;	--	--	[R]	General function prediction only	Type I phosphodiesterase / nucleotide pyrophosphatase	--	R	General function prediction only	BnaC01g08820D [Brassica napus]
BnaC07g21820D	111	151	102	22	10	9	15.0823	20.2718	13.9673	2.89788	1.41246	1.24813	4.56867e-14	-3.16374	down	--	--	Cellular Component: chloroplast (GO:0009507);;	--	--	--	--	Putative small multi-drug export protein	--	S	Function unknown	BnaC07g21820D [Brassica napus]
[truncated: 1,394 more rows]

## Sheet: 24hpi vs 0hpi
#ID	24hpi-1_Count	24hpi-2_Count	24hpi-3_Count	0hpi-1_Count	0hpi-2_Count	0hpi-3_Count	24hpi-1_FPKM	24hpi-2_FPKM	24hpi-3_FPKM	0hpi-1_FPKM	0hpi-2_FPKM	0hpi-3_FPKM	FDR	log2FC	regulated	COG_class	COG_class_annotation	GO_annotation	KEGG_annotation	KEGG_pathway_annotation	KOG_class	KOG_class_annotation	Pfam_annotation	Swiss-Prot_annotation	eggNOG_class	eggNOG_class_annotation	NR_annotation
[truncated: 2,201 more rows]

[truncated: 1 more sheets: 48hpi vs 0hpi]
