# Supplementary material for: Transcriptome Analysis Reveals the Complex Molecular Mechanisms of Brassica napus–Sclerotinia sclerotiorum Interactions
Source: Front Plant Sci. 2021 Oct 8;12:716935. doi: 10.3389/fpls.2021.716935 (PMC8531588; doi:10.3389/fpls.2021.716935)
Supplement: Supplementary file 7 [file Table_7.xls]

## Sheet: Table 7
Table S7	The expressional level (FPKM) of all different expression genes in S. sclerotiorum at four stages.
#ID	0hpi-1	0hpi-2	0hpi-3	6hpi-1	6hpi-2	6hpi-3	24hpi-1	24hpi-2	24hpi-3	48hpi-1	48hpi-2	48hpi-3
Sclerotinia_newGene_104	1.69399	1.20311	2.43151	3.87371	5.53809	4.45389	8.06447	10.1148	10.1337	3.50628	2.03523	1.83534
Sclerotinia_newGene_106	3.93155	5.12362	5.00775	0.000110057	7.48e-05	0.000285908	3.02164	3.75229	3.59586	2.86892	5.22356	1.73681
Sclerotinia_newGene_107	1.55396	0.881295	1.33523	2.36526	1.22475	0.793503	2.47957	2.7656	3.48364	2.95386	6.30077	4.77083
Sclerotinia_newGene_121	1.33735	1.07098	0.692244	0	0	0	4.13444	14.8026	7.8309	2.01517	3.69058	1.33101
Sclerotinia_newGene_129	2.08497	1.26827	0.815915	0.55929	0.45693	5.9e-127	4.26468	2.27517	1.0762	0.397162	0.36338	0.373108
Sclerotinia_newGene_131	96.8776	94.6911	95.7704	38.2355	42.8633	36.7998	55.5849	46.3268	49.7933	51.4042	54.1475	45.5924
Sclerotinia_newGene_14	1473.46	1515.3	1521.18	6295.38	6435.03	7177.62	3241.7	3432.52	3446.32	3673.24	4221.02	8407.15
Sclerotinia_newGene_17	1.58156	2.32713	1.72792	0.630856	0	0	2.62386	0.736402	5.73373	1.46935	1.27696	4.39654
Sclerotinia_newGene_174	23.6042	23.7137	19.3279	0	0	0	0	3.89e-37	0	0	6.9e-21	4.71e-08
Sclerotinia_newGene_178	9.39099	8.68394	9.00517	2.47007	3.58199	3.09194	0.145668	5.42556	3.25511	6.47e-06	1.49166	0.788486
Sclerotinia_newGene_18	3.17751	3.06289	3.48201	3.98857	4.87009	1.06079	0	1.80957	0	0.531185	0.402174	0.792197
Sclerotinia_newGene_182	0.795171	0.584817	0.528869	2.74475	0	1.23445	11.3997	14.1675	1.78882	3.94556	6.44298	6.33543
Sclerotinia_newGene_189	1.50764	1.26646	1.0315	2.72505	0.803546	1.55872	0	3.66647	3.04633	4.29695	3.83997	3.73857
Sclerotinia_newGene_190	3.24722	1.93385	4.13329	1.07797	0	1.70022	0	1.4688	4.5e-05	0.183892	0	0
Sclerotinia_newGene_197	1.73606	2.03049	2.2208	0.475074	0	1.86404	0.984612	0	0.620115	0.939955	0.233855	0
Sclerotinia_newGene_20	1.33691	2.18079	1.46293	0.00596886	7.75e-05	2.35e-06	2.02499	1.36314	3.70938	0.692169	0.521765	0
Sclerotinia_newGene_203	1.95152	2.54665	2.42296	4.55939	6.96069	3.53367	8.87828	5.46299	5.58896	2.56015	3.37961	2.60135
Sclerotinia_newGene_206	1.46015	1.05581	1.16508	0.41246	0.844537	0	0.876562	0	1.09644	0.277747	0	0.407451
Sclerotinia_newGene_243	18.0518	22.4322	19.7408	1.62687	6.39885	4.26509	11.1112	6.64e-05	0.89497	3.07112	1.59531	0
Sclerotinia_newGene_244	2.41558	1.66982	1.77733	7.54458	21.2356	5.50696	12.7767	21.4159	16.4184	17.771	19.6858	12.7434
Sclerotinia_newGene_247	6.92465	8.55633	5.17402	1.94862	3.72154	3.9816	7.72891	3.26622	0.649229	0	0.491685	0.901161
Sclerotinia_newGene_248	10.791	9.28862	6.74679	0.983949	5.97371	6.47658	0.000112687	5.54591	3.7553	0.000101175	2.72e-05	3.18e-05
Sclerotinia_newGene_251	1.2601	1.14644	1.3887	2.38444	3.63331	1.28162	7.17248	8.60341	3.13523	2.16339	2.10901	1.3446
Sclerotinia_newGene_252	1.98118	1.97169	1.64102	3.23731	0	2.13673	4.9994	0.914878	2.11169	11.7866	7.61944	10.368
Sclerotinia_newGene_255	15.6143	22.8345	19.2944	116.326	203.22	114.505	82.9792	74.3174	63.0063	46.2467	38.9878	65.5375
Sclerotinia_newGene_261	0.414387	0.56649	1.07837	5.37956	2.19551	1.44919	11.3022	2.59892	7.06417	5.42009	16.5776	38.5883
Sclerotinia_newGene_268	1.23078	0.485254	1.61233	5.40253	1.83566	7.20806	3.78964	11.6282	5.961	9.74117	19.1434	13.3455
Sclerotinia_newGene_276	3.58747	3.4146	3.89524	20.5972	12.4576	17.1844	12.6219	5.1931	12.9556	5.69356	6.61388	2.26512
Sclerotinia_newGene_277	3.86108	4.30984	4.65095	3.73968	5.22983	11.7687	4.81246	4.20201	4.5609	2.13151	1.67508	1.869
Sclerotinia_newGene_281	4.66932	4.63272	5.04495	7.64473	16.9203	10.8399	19.696	10.9204	14.05	10.8557	13.0996	15.7342
Sclerotinia_newGene_308	0.780542	1.40905	1.2797	0	0.937088	0	0	0	0	0.150763	0.472051	0.878941
Sclerotinia_newGene_314	1.22716	1.24242	1.6119	1.4e-14	1.81831	1.56322	7.79762	1.32081	3.84264	7.78002	4.6447	10.6201
Sclerotinia_newGene_315	2.21277	1.15417	3.04365	3.76e-05	0	5.15e-05	0	0	0.570121	0.3452	0.673363	0.489053
Sclerotinia_newGene_316	20.1864	15.4894	16.9061	3.85368	15.1441	5.3595	16.7319	48.0569	23.0246	1.31065	7.52842	3.83042
Sclerotinia_newGene_323	4.64071	6.36201	3.86345	1.32017	8.2246	1.90113	7.09908	1.20133	2.61176	2.11342	1.72175	3.04e-05
Sclerotinia_newGene_326	1.54125	1.45164	1.66803	0.442495	0.874472	1.12528	0	0	0	0.27714	1.0356	1.16392
Sclerotinia_newGene_327	0.523409	0.716725	0.988446	0.567878	1.70638	8.74e-39	0.81966	4.85337	1.85e-44	8.22093	13.1018	8.43714
Sclerotinia_newGene_331	26.7955	25.2789	25.132	11.8465	27.0351	13.6712	103.661	76.1288	93.6752	47.4726	20.8935	20.7685
Sclerotinia_newGene_357	0.797108	0.432467	0.993719	0	0	0.000634674	2.67e-07	0.310911	1.02468	1.4e-06	0	0.258915
Sclerotinia_newGene_358	3.07121	3.58968	3.29181	1.72982	1.40697	0.922447	3.56656	0.392144	0.44654	0.579498	0.527551	0
Sclerotinia_newGene_36	1.41787	1.36667	1.75277	0.334152	0.682386	0	0	0.189461	0	0.0547515	0.661613	0.485263
Sclerotinia_newGene_363	1.05321	0.878743	2.18262	0	2.99e-05	4.41141	5.52315	8.96859	10.1025	10.9431	9.49204	13.6079
Sclerotinia_newGene_365	19.1998	23.7129	19.8714	2.1016	5.76161	12.5966	6.70346	5.95508	1.25872	2.0337	1.15177	3.78971
Sclerotinia_newGene_370	3.0375	2.5958	3.12568	0	0	0	2.16465	0	2.06794	0	0	0
Sclerotinia_newGene_373	0.331913	0.287952	0.401682	0.0521322	0	1.79e-05	0.469509	0.130455	0.00179757	0.148982	2.01e-05	1.8e-06
Sclerotinia_newGene_374	1.86816	1.3251	2.22832	0	0	0.000365766	0.885716	0.456705	0.497366	0.701221	0.277524	0.00038179
Sclerotinia_newGene_377	4.8549	4.71674	5.02522	10.3154	10.7106	11.1413	35.2637	21.5718	17.5424	6.90211	10.5453	8.16828
Sclerotinia_newGene_391	0.941074	0.974208	0.930269	0.61643	0	0.375523	2.61e-06	6.11e-07	0.365921	5.95e-06	0.518397	0.0921685
Sclerotinia_newGene_392	3.72966	3.92721	4.21634	1.91724	3.95184	2.31095	9.0306	18.5958	18.312	18.6462	11.8797	17.1024
Sclerotinia_newGene_40	0.731682	0.785761	0.933734	0.455017	1.81604	0.593691	1.8349	1.50198	2.30137	2.7024	5.78198	9.78524
Sclerotinia_newGene_432	0.889755	0.321868	0.868484	0.987133	0	5.36916	4.15448	4.55123	3.93499	8.09827	9.73164	16.4388
Sclerotinia_newGene_437	3.24231	3.40634	3.52673	3.34907	0.495145	3.53879	5.60766	6.53086	2.70186	1.61582	0.856741	0.488834
Sclerotinia_newGene_44	2.51391	3.94272	3.14458	3.2891	1.20935	1.63702	0.607629	1.65225	1.55069	0.802607	0.449844	1.05977
Sclerotinia_newGene_444	1.27181	1.18044	1.14311	1.92179	3.07e-148	1.71287	7.65e-114	1.56841	0.891676	1.79e-225	0.300788	0
Sclerotinia_newGene_450	1.14365	1.03802	1.47994	1.50297	2.31122	1.00241	5.50707	2.17654	1.70655	2.869	4.16098	4.8914
Sclerotinia_newGene_451	12.1614	11.253	11.8719	5.76976	9.36529	4.86087	5.74057	1.413	5.58024	0.92335	1.09122	0.614296
Sclerotinia_newGene_48	1.45608	1.07422	1.65087	0.452937	1.19439	1.16042	0.000376322	1.1e-05	0.536607	0.38807	1.09609	2.28734
Sclerotinia_newGene_496	73.4242	72.1728	72.204	52.3546	46.7062	52.8601	82.7634	14.3764	87.0704	6.71122	10.7089	12.2252
Sclerotinia_newGene_501	18.9416	20.6371	19.7186	4.50267	6.58925	14.5337	18.0291	16.2834	13.7415	0.74173	1.2867	4.74709
Sclerotinia_newGene_506	3.5784	5.84943	2.86977	0	0	0	21.6811	3.44632	4.74481	5.25164	8.72155	2.92242
Sclerotinia_newGene_515	2.42312	2.57037	2.58866	2.62066	2.78203	2.99184	9.47448	6.60078	4.67113	5.57173	7.39489	10.4661
Sclerotinia_newGene_520	39.2716	34.8195	36.8288	127.014	204.046	147.025	129.435	80.8309	111.135	27.4301	37.2333	24.6095
Sclerotinia_newGene_523	4.54091	3.47219	5.02543	7.12586	2.40905	3.18928	9.71483	7.3873	8.47236	11.2902	12.9071	17.7834
Sclerotinia_newGene_524	1.45155	1.95919	1.21116	0	0	0	1.9e-126	0	0	0	0	0
Sclerotinia_newGene_555	4.64653	4.12612	4.53201	1.65142	2.27892	2.96926	12.8628	4.6003	0.362012	0.542838	0.821026	2.1978
Sclerotinia_newGene_558	5.92334	6.86223	4.60848	0	0	1.8988	1.49159	0	1.8531	3.02456	2.45006	6.20021
Sclerotinia_newGene_559	1.45163	1.3255	1.40893	1.67e-05	1.44e-06	2.15533	1.23786	1.14345	5.3e-06	0.761352	4.24e-08	9.96e-07
Sclerotinia_newGene_560	6.51799	8.54882	8.27844	6.68739	9.1176	3.92198	1.54014	1.72375	3.87719	0.486266	2.91646	2.80407
Sclerotinia_newGene_563	2.9568	2.09867	3.32189	0	4.85e-87	7.03e-67	2.42864	7.98084	5.66138	3.31695	4.19947	0.909948
Sclerotinia_newGene_590	10.9665	7.79632	11.0205	82.0756	114.091	69.0846	87.7294	54.7184	38.401	25.0566	25.8921	33.718
Sclerotinia_newGene_591	1.58424	0.920336	1.90589	0	0	0	0	1.21842	1.38525	1.25475	0.269538	2.08512
Sclerotinia_newGene_592	12.0511	8.7843	10.0665	10.3151	16.2103	6.53737	31.7262	7.09754	6.30906	2.99886	4.32233	0.444329
Sclerotinia_newGene_593	8.1711	10.2718	8.54873	59.9157	107.407	40.2032	24.348	27.5503	36.9421	20.5983	21.9734	11.8398
Sclerotinia_newGene_599	5.8089	5.07048	4.89563	1.4528	10.5514	6.91311	0	6.14631	14.1364	0.243785	0.364888	2.16967
Sclerotinia_newGene_600	4.56701	4.24488	4.52154	1.04267	0	0	5.54768	0.611144	0.34314	0.351543	0.793606	0.528183
Sclerotinia_newGene_606	3.28722	3.29613	2.77949	0	0	0	9.12482	3.84337	3.51517	2.42215	1.05115	0
Sclerotinia_newGene_646	9.27497	8.9218	9.97111	6.05481	11.4	11.8535	9.95733	5.59553	3.86553	2.14893	1.26971	0.371693
Sclerotinia_newGene_647	3.3089	2.81255	4.18174	1.38e-05	0	1.31779	0.000132941	0.00774234	6.37e-05	0.379392	0.24739	0.000103355
Sclerotinia_newGene_649	15.5475	17.7198	18.4478	59.1571	64.5218	47.9041	23.8227	41.3162	32.4916	31.4435	40.0759	55.7939
Sclerotinia_newGene_655	2.84	2.61002	3.45797	5.21e-05	1.07067	0.69424	7.05966	2.57411	2.03472	1.22117	1.43021	0.850948
Sclerotinia_newGene_662	5.23668	5.42004	5.07893	3.45962	5.45333	3.99444	9.82754	1.13965	2.77644	0.72566	1.24426	0.919844
Sclerotinia_newGene_692	10.7542	8.92886	12.9613	1.37592	0	0	1.48364	0.830396	4.5337	3.24609	4.58429	2.84936
Sclerotinia_newGene_696	3.84643	2.0172	3.33738	0	0	0	0	0	2.64043	0.320542	0.485803	0
Sclerotinia_newGene_698	1.70876	2.03136	1.0739	0.570583	0	0.753856	6.96084	1.25555	0.365467	0.571556	0.284666	0
Sclerotinia_newGene_728	1.30569	2.22821	1.63321	2.28698	5.0814	2.95216	0.00483767	0.000190469	0.5802	1.14e-05	0.506416	0
Sclerotinia_newGene_735	4.12122	9.23234	4.70233	30.5775	29.8135	35.4927	18.3641	3.55558	12.0024	9.63821	9.49364	6.53452
Sclerotinia_newGene_737	1.17692	0.477837	0.954937	1.29e-07	5.43e-08	7.67e-07	1.38e-06	0.521217	0.000224685	0.065931	0.14856	1.86e-06
Sclerotinia_newGene_740	1.53547	1.46044	1.51085	3.43298	2.98596	0.848763	5.21499	1.72072	1.54752	0.854307	1.83e-05	0
Sclerotinia_newGene_742	10.9055	13.0971	12.4547	1.63131	0	4.36052	5.10695	2.97824	3.75039	0.757921	1.70474	0.000324186
Sclerotinia_newGene_744	0.924046	0.686887	1.12563	0.498943	1.54379	0	0.519115	0	0.64877	0.0825835	0	0
Sclerotinia_newGene_750	4.77261	4.56494	3.97366	2.05053	4.18795	2.72079	6.71964	2.77117	1.83201	0.133223	0.597555	0
Sclerotinia_newGene_752	7.41682	6.75248	7.4533	16.868	12.1721	13.7379	16.8677	17.7117	17.6753	10.1914	9.66294	6.03868
Sclerotinia_newGene_784	18.574	17.1395	20.7669	22.0764	36.9984	21.6633	43.4181	17.4462	22.9698	9.07287	10.3926	3.40996
Sclerotinia_newGene_785	3.07453	3.19828	3.6048	0	0.608224	0.798181	3.74173	2.75098	1.946	2.1083	6.36925	6.59958
Sclerotinia_newGene_787	1.17793	0.93322	1.18093	1.23962	2.49241	3.26102	10.3765	2.8824	7.79416	7.42634	6.97369	4.06852
Sclerotinia_newGene_814	0.827655	0.838185	0.935317	2.62455	0	0	6.81892	7.65753	4.30058	0.881825	1.0029	0.663799
Sclerotinia_newGene_822	2.88831	3.21216	2.64661	1.84269	6.66789	5.54853	6.90068	4.43347	4.81286	0.891685	0.677104	0.896258
Sclerotinia_newGene_825	2.11537	3.86237	3.67766	0	0	1.16302	0	0.642107	1.12796	0	1.86038	0.851537
Sclerotinia_newGene_827	1.36799	1.50722	0.970939	6.89476	0	9.9398	3.72781	1.23947	2.01957	4.89032	7.23869	10.1521
Sclerotinia_newGene_846	3.54942	3.6678	4.58359	0	0	0	0	0	0	0	0	0
Sclerotinia_newGene_85	1.82182	1.57097	2.06212	0.360033	1.21976	2.93148	6.43587	2.10174	2.2777	4.90891	6.44004	4.93559
Sclerotinia_newGene_858	1.92129	1.72262	1.69851	0	0.409047	0.53318	4.68496	0.711746	1.97341	0.662899	1.00572	1.2037
Sclerotinia_newGene_864	1.59924	1.17096	1.64705	0.959842	0.983356	0.642005	2.98579	0	0	0.159956	0.243274	0
Sclerotinia_newGene_865	1.00123	1.62728	1.14034	0	1.77684	2.30807	1.8217	0	0.281932	0.141568	0.215791	0
Sclerotinia_newGene_88	0	0	0	6.36759	0	0	34.9569	8.01113	23.6263	14.1831	9.44516	18.7562
gene10	23.3836	24.1234	24.8456	6.79857	9.81142	13.1147	33.7475	45.2474	47.0052	161.58	196.38	342.997
gene10003	22.738	23.935	23.5478	14.1919	24.7974	12.2784	65.5129	82.8778	79.8969	17.3662	20.8962	15.9211
gene10005	5.41148	8.96998	8.61564	26.7831	15.1817	30.2725	133.985	131.409	180.918	12.78	18.0829	16.7544
gene10006	21.3128	19.817	21.2838	15.2232	26.193	30.4424	96.5453	84.3891	115.669	28.9428	23.1134	22.5274
gene10007	294.623	265.405	305.046	929.389	714.794	459.908	2018.73	2667.98	3365.95	744.538	875.055	1038.98
gene10008	179.287	176.061	184.595	368.738	475.448	538.485	2225.74	3393.15	3254.06	482.589	519.545	831.32
gene10009	86.51	80.9041	83.4918	127.237	133.757	196.414	1017.59	1569.75	1312.35	200.151	184.801	232.291
gene1001	1.71529	1.63499	1.21901	1.32809	7.99e-11	0	0.488824	0.274627	0.308258	0.399872	0.406276	1.38e-08
gene10010	11.7341	10.5111	12.1379	24.5957	19.2475	25.5977	102.777	142.451	189.366	39.6968	30.2849	34.2475
gene10011	486.514	500.133	491.755	354.475	306.952	370.535	438.827	362.677	345.068	173.075	148.764	229.738
gene10015	126.076	133.498	111.777	258.802	356.158	301.111	183.289	259.805	245.774	183.46	125.35	347.515
gene10020	42.3263	39.4866	43.3708	1.5946	0	0.57425	0.902223	1.52777	0.842166	0.670246	0.216205	0
gene10021	15.6628	22.0698	23.1756	6.9828	2.79998	10.4877	25.1379	466.315	227.23	455.344	720.479	905.815
gene10034	195.938	213.692	206.609	1770.57	2154.25	1305.25	296.329	183.463	256.908	29.2202	32.6764	9.81566
gene10035	5.86964	5.72579	4.84055	13.4615	16.3357	12.1714	4.25808	4.67265	2.64796	3.29509	6.2533	4.62529
gene1004	7.43493	7.17796	6.69488	16.3734	12.5924	16.773	5.74192	5.073	5.67984	11.8735	10.4812	11.0267
gene10040	226.115	227.345	231.354	99.7988	81.9281	113.706	356.544	300.091	375.472	155.743	83.9843	81.2838
gene10052	449.054	451.993	485.996	94.6595	164.383	508.269	942.358	1566.33	1432.69	7641.11	8601.37	11274.6
gene10056	46.9267	61.8651	57.8296	52.4501	101.281	239.3	55.1432	48.2798	113.29	128.531	110.82	144.598
gene10058	119.614	115.229	122.912	15.828	25.822	30.5859	31.17	31.517	28.4904	11.5856	26.7133	13.4526
gene10061	24.3427	29.4726	25.2185	36.3404	42.2191	30.3175	25.5276	49.5968	66.4518	63.488	48.3876	74.3576
gene10070	46.4176	50.6234	38.8926	29.2707	45.0007	63.8983	82.0913	76.913	76.2744	129.346	121.651	213.832
gene10071	52.1944	56.0676	52.7095	25.9931	29.1147	27.2316	46.3852	80.3209	112.512	214.665	182.259	179.997
gene10072	56.8705	60.3531	58.0633	150.969	194.961	171.822	77.6479	113.509	100.888	83.3415	79.767	153.742
gene10074	3.96917	2.42777	3.73578	43.2552	95.3266	187.615	71.3068	221.69	145.012	1454.38	1261.51	2455.1
gene10076	10.89	13.039	11.0275	13.7027	13.2514	15.9343	31.5736	52.2041	21.8127	21.84	16.9679	20.5546
gene10078	41.631	38.8456	39.2688	98.5313	79.0183	66.9211	74.0413	31.9904	29.2802	16.6539	11.6984	16.8549
gene10079	48.5147	52.614	51.6272	55.5715	64.0012	46.2963	47.3126	59.0283	29.8718	26.0269	14.2242	31.2913
gene10080	51.3352	47.2765	48.2074	94.5591	78.2868	150.943	78.0964	84.3974	73.5559	59.8338	44.8944	85.8599
gene10083	3.98903	5.35638	4.51165	0	0	0	1.26847	0.301346	1.10503	1.22283	0.264096	0.781147
gene10088	65.969	67.2047	64.1622	43.5161	22.5036	44.9335	37.0858	19.6234	34.7953	35.4078	25.0466	39.45
gene10089	1.26587	1.07067	0.90323	6.4247	7.34937	3.97988	19.9339	10.5426	13.7987	8.65801	6.35065	7.97008
gene1009	17.9753	16.1638	17.102	23.0406	22.5842	33.603	40.1248	41.0538	28.322	27.1769	43.0504	44.0813
gene10090	44.4883	44.5934	49.3091	13.3884	35.3528	48.7018	125.538	144.762	139.124	136.576	106.841	148.995
gene10097	1.06435	1.21529	1.6587	1.54938	1.06761	0.697914	4.32651	9.67141	14.9925	5.21669	13.0825	5.70356
gene1010	16.2045	15.4437	16.567	13.2955	12.1076	14.3691	13.708	17.5665	7.72725	6.7112	5.70944	11.1944
gene10105	194.584	198.155	196.846	97.4624	84.4017	107.498	151.359	145.925	170.6	130.164	116.705	62.8466
gene10110	9.68287	9.77083	9.59368	7.85796	1.94484	9.22022	1.49281	2.5188	0.924144	0.281593	0.969479	0.722317
gene10111	28.7988	26.6522	27.4891	5.69959	1.16131	0.767718	16.9325	6.63441	5.27096	4.07727	2.08171	2.36991
gene10116	53.0006	52.0288	65.1458	103.497	117.186	226.625	45.531	0	7.02309	9.56326	10.8939	16.2911
gene1012	37.9391	33.8111	35.882	34.7532	34.403	24.8824	22.7086	10.843	8.18258	2.93358	2.84917	5.14598
gene10121	55.134	55.1931	51.1534	84.4444	55.2784	84.7303	23.4248	43.1521	22.9317	118.177	122.683	122.811
gene10122	10.3811	10.2157	10.6676	2.53943	1.70954	6.97015	1.8297	5.0412	1.72254	4.82645	1.75071	3.42549
gene10124	17.0889	16.3686	14.5078	16.7287	12.9273	13.8264	18.2973	8.83112	7.60177	8.5216	9.46679	4.57484
gene10125	1.86406	2.42219	2.81743	2.03352	2.11054	4.76046	2.93768	1.19115	1.84627	0.764657	0.770208	0.507977
gene10134	36.6913	41.6948	40.7358	99.3165	62.4601	74.0114	47.4612	87.7643	72.4652	61.2742	52.7056	73.3944
gene10135	88.9946	92.2825	89.5594	3.19459	2.6357	4.28661	16.2455	7.32468	10.9286	1.07498	2.75631	1.94021
gene10140	109.395	111.35	105.978	150.43	149.493	151.021	122.147	127.236	113.496	222.409	268.69	276.211
gene10143	32.2798	37.3192	32.6128	1.90069	2.01418	1.16864	106.049	40.0494	73.63	291.496	251.056	299.48
gene10145	24.9711	25.2566	26.2806	135.155	207.819	123.898	58.2468	19.3761	44.4497	62.268	49.5722	111.368
gene10146	12.3084	11.6604	11.9108	37.9723	33.8976	26.9219	8.73428	9.18176	12.163	13.0452	10.7896	7.55998
gene10147	15.5459	19.4401	14.8978	48.641	37.2618	44.37	16.283	11.7583	10.8791	34.3742	31.5126	35.9775
gene1015	15.5096	14.1064	14.1968	2.76475	3.44666	6.7944	60.5663	183.741	211.469	531.069	521.868	747.61
gene10154	81.8163	87.387	87.64	37.3591	42.2342	52.008	141.238	150.442	155.709	91.0482	84.472	91.2033
gene10157	12.2639	10.64	11.2743	13.4268	10.3358	11.7085	39.8631	40.8242	38.7888	21.7171	12.625	10.7013
gene1016	7.52423	6.02988	6.43679	4.99685	5.8624	6.17925	17.5269	16.9596	5.5251	21.9824	17.3404	21.2232
gene10161	62.4399	66.447	65.5768	42.5115	46.218	64.9209	60.2202	128.652	91.0189	92.5782	93.5285	153.288
gene10166	8.30302	7.90965	8.56795	27.1745	27.4617	16.1533	8.69618	10.9613	11.8931	12.5691	13.2482	5.69247
gene10167	23.7903	23.8951	23.4113	28.2661	28.2006	22.0014	14.7671	17.0879	19.7969	12.6575	14.9478	8.20168
gene10169	26.3835	23.4783	26.4764	97.0733	117.325	69.3949	30.2655	60.6022	66.0054	39.1093	40.4851	20.1734
gene10179	138.385	137.708	139.484	89.51	75.8513	87.2664	150.593	151.791	209.482	118.393	118.951	96.9547
gene10180	9.83993	11.5291	11.2018	15.9185	6.99121	10.1126	60.8545	52.326	84.9742	101.115	139.054	124.799
gene10184	889.389	874.079	919.885	77.8428	31.2247	170.632	49.8772	187.834	162.24	889.181	1159.75	2549.23
gene10185	71.3901	78.9453	72.0549	86.2755	49.6915	69.6937	48.9285	26.5305	33.1675	29.9536	35.4887	44.0048
gene10186	3.8584	2.92705	3.41561	1.8014	0	3.63269	5.71351	4.42952	2.95453	11.6691	41.5437	52.2608
gene10190	86.4321	46.014	57.1248	14.0521	11.4621	20.6127	1.64716	3.65093	20.3868	1.0935	1.61243	2.30367
gene10191	37.3528	37.2355	36.6235	84.953	94.1876	82.8909	37.7142	31.106	29.1744	28.3926	44.7257	46.3786
gene10197	0.321914	0.491863	0.501603	0	0	0.874198	1.38818	3.08314	0.434935	2.0054	2.33948	1.97423
gene10201	191.322	196.414	193.918	124.12	114.847	146.736	115.795	203.348	182.741	302.866	364.296	452.471
gene10202	15.421	18.0275	16.4592	47.2125	61.4191	37.3019	9.40112	32.8284	22.3104	24.2005	21.0771	26.741
gene10204	127.528	126.08	129.011	495.213	520.888	353.219	147.172	216.778	294.471	196.452	167.893	195.972
gene10210	532.589	538.726	525.575	232.358	173.059	262.594	273.872	265.753	280.992	560.437	584.617	580.674
gene10215	0.95416	1.14182	1.19972	0.625574	2.88546	9.30193	2.6136	24.6141	21.732	127.486	134.045	186.653
gene10216	6.33422	5.72084	4.24183	1.37679	1.42804	1.88146	4.56982	23.6539	23.7021	92.5045	180.627	200.694
gene10217	0.892984	0.848089	0.760405	11.5342	4.35566	4.98186	2.32601	1.00846	1.37772	0.872725	0.756423	0.12416
gene10218	3.12742	2.72984	2.26105	5.45116	3.38337	2.94231	17.0702	16.618	22.8482	2.4462	3.98211	5.01194
gene10219	5.12189	5.82994	5.64478	17.39	13.6684	10.2562	0.716222	5.76274	8.06639	6.09663	5.7363	2.73656
gene10221	11.3588	10.9669	12.4962	4.34326	3.33378	2.94654	16.4401	2.59624	0.728608	0.37559	1.9903	0
gene10222	32.8012	31.1597	32.2112	7.8701	11.6095	29.9751	28.792	12.1035	12.9036	13.346	7.60617	11.5117
gene10227	149.409	170.696	165.245	72.3073	60.5918	137.085	171.256	170.526	144.189	206.291	234.935	414.346
gene10230	260.818	258.76	262.426	120.442	98.8442	122.788	172.934	190.292	195.51	146.742	158.19	160.856
gene10233	81.1485	80.3593	85.5575	11.8791	0	10.3714	10.3854	4.25902	7.10687	7.0138	8.20136	7.77185
gene10238	7.96429	8.29774	10.9085	24.276	24.4192	21.3436	17.8592	17.7053	25.7478	22.612	18.3665	26.1061
gene10239	19.0474	16.077	19.7859	3.9076	2.01521	2.75587	16.7673	1.56766	2.65992	0.468067	0.351602	3.14342
gene1024	28.0385	28.6936	31.8967	28.6628	31.8185	46.4351	22.4778	20.7242	66.1126	19.7766	17.1607	4.17758
gene10240	6.4939	5.70954	6.17023	3.26561	3.00569	0.844783	5.17308	4.78955	5.09397	4.15051	1.3529	2.18169
gene10241	101.62	100.507	94.1977	12.9493	11.1835	22.3162	22.944	19.4665	32.9768	99.0543	89.8035	112.222
gene10248	79.4947	70.4278	75.2236	31.3809	28.7697	32.1571	36.0695	32.3267	39.1557	31.3222	34.6243	55.8691
gene10253	1.40416	1.68583	1.86252	1.54658	7.95977	1.03783	10.6916	11.9062	24.9803	55.8289	21.8092	18.4816
gene10254	7.35495	7.3058	6.82971	4.96641	1.96615	3.28749	2.44896	0.885094	2.89458	2.64577	1.60352	0.711883
gene10255	4.81964	4.79991	7.48648	2.26553	2.39568	4.70598	7.57265	11.2433	0	5.31005	1.20904	0
gene10257	5.97412	6.65705	6.43849	9.32026	8.05336	7.35069	13.3772	20.5933	9.46434	17.6637	20.372	27.9648
gene10265	5.13488	4.56327	5.09423	0	0	0	0	0	0.515792	0	0	0
gene10267	162.459	162.699	156.27	322.045	261.041	171.594	307.886	330.941	365.751	115.769	65.6079	71.2384
gene10269	18.663	15.9055	17.8171	2.11611	4.19277	3.08966	42.9995	6.37014	3.15031	1.86272	4.69583	1.06249
gene10270	39.819	38.536	39.6017	94.7133	57.9714	85.5186	36.5386	27.7976	45.9579	36.1397	26.7036	39.8564
gene10273	18.79	19.4643	18.2599	73.4873	58.4499	47.5946	21.403	25.2533	28.1441	22.2281	19.7267	19.3122
gene10279	210.636	207.332	200.26	115.935	65.2069	187.917	88.5647	108.476	113.416	190.604	220.608	207.347
gene10283	158.989	128.187	140.041	163.876	214.054	143.601	70.0502	92.8057	76.1062	292.743	390.099	310.154
gene10284	22.1252	23.0678	25.7267	4.19896	9.70258	12.0263	17.8908	14.4353	16.5765	20.1366	21.9075	16.8166
gene10285	58.1797	58.4271	57.741	39.6214	33.6444	26.226	38.7578	30.7078	42.6681	26.3527	33.2564	32.699
gene10311	72.1039	62.9455	46.7418	220.25	54.0231	135.401	12.8653	125.972	112.278	136.002	95.2739	139.826
gene10312	40.9281	38.4048	48.6102	97.7372	113.614	79.6258	78.1372	63.5579	72.6049	36.8441	37.9922	49.0812
gene10320	1.33775	1.84404	0.939432	0	0	0	0	0	0	0	0	0
gene10321	3.95509	4.54918	3.06026	0	0	0	0	0	0	0	0	0
gene10323	11.5787	10.0945	9.50223	2.48112	2.55611	2.22429	0	1.91803	3.25897	3.95384	3.83247	1.25849
gene10325	3.90459	4.96613	3.24456	0	3.96093	0	0	2.42041	2.56235	0	0	0
gene10327	13.5377	13.9073	14.0943	0	0.6022	0.393077	1.21109	0	0.190202	0	0	0
gene10334	5.98452	5.11145	4.90239	3.1286	3.31657	1.71527	8.43148	3.19875	3.63542	14.4247	17.2701	9.33441
gene10335	6.84959	8.32284	7.70298	1.8475	0.753336	4.89582	14.3738	5.93384	9.14603	41.5692	31.9678	30.2812
gene10339	2.33076	1.27e-204	1.45064	1.59e-156	1.91e-79	4.19e-45	0	3.24e-25	17.3052	11.6922	6.96653	20.3242
gene10343	15.871	13.049	13.696	7.19045	0.988694	4.4751	11.0484	10.7477	6.62319	8.63013	7.57699	4.66819
gene10355	43.5859	42.281	41.8243	18.3729	18.5703	23.8783	20.1593	25.6228	32.5615	45.4408	65.9208	49.9365
gene10361	15.3971	15.3471	14.3119	9.5003	26.0692	22.7808	205.557	245.641	396.584	1073.77	1839.81	1260.81
gene10365	21.3869	21.2891	33.2836	104.495	116.089	101.842	28.0258	59.0698	87.3407	38.3634	44.051	72.4168
gene10368	17.5934	17.8721	17.2154	8.12496	6.19306	7.62477	35.2031	17.6855	22.5289	11.1044	13.8676	5.14197
gene10369	15.2081	12.9793	12.8278	2.1911	0.835922	1.69116	9.69912	0.91148	6.4711	7.55146	7.33897	3.70774
gene10370	91.7206	94.5492	94.5913	157.455	158.931	142.661	139.524	256.475	199.479	273.671	299.667	482.186
gene10372	10.4672	11.5448	9.86572	37.8574	35.1513	18.0749	15.038	18.1402	18.6453	15.9429	10.1345	8.20826
gene10374	1386.99	1420.35	1411.66	333.508	251.706	614.34	1318.49	2794.74	2231.37	1221.5	1610.72	1515.23
gene10378	15.2891	11.918	11.0041	8.7e-47	1.99e-126	7.34374	5.96e-10	2.39e-44	0.071476	3.59003	0.400031	9.8e-21
gene10380	2.55731	2.77292	2.88881	0.810002	2.32499	1.51499	0	0.655516	0.184948	0.379975	0.716836	0
gene10383	123.788	126.203	125.78	76.3297	66.9475	73.4246	32.6323	46.5331	63.554	58.3374	57.4199	84.3551
gene10387	13.7875	13.7072	13.8883	4.58716	1.59574	1.28824	1.70282	4.73502	0.529415	0.560739	1.69702	0
gene10389	72.9716	71.1505	68.8594	4.34538	3.79228	8.95271	30.1886	20.0147	22.3013	52.2544	32.5043	31.1362
gene1039	8.7719	11.7603	12.4759	36.2427	34.8236	27.5159	9.95481	12.4201	12.8591	23.6228	17.8474	21.8578
gene10391	763.324	772.119	751.179	20.4095	10.0659	19.4699	18.8479	11.7537	4.73243	3.85463	3.51485	4.27579
gene10394	1.03683	0.368659	1.26669	36.8027	4.2116	28.7419	0	13.001	11.0564	17.9142	22.473	32.8029
gene10398	20.4815	20.4014	19.7519	4.23491	2.19912	2.56732	0.886584	2.21673	2.25184	3.18038	3.79848	0.858094
gene10403	442	547.983	524.812	1342.23	1371.78	1392.13	1270.17	676.295	677.983	909.906	1113.68	2149.77
gene10404	25.2266	24.5954	27.9529	57.8929	59.1578	54.844	17.9596	29.2659	33.1561	28.3139	20.6878	28.9133
gene10409	58.7409	58.9362	58.7779	153.624	150.61	103.134	67.9874	50.0069	70.4836	103.287	93.0936	104.712
gene10414	62.5654	71.0191	67.1465	144.243	182.627	103.387	66.234	81.7927	95.7673	73.5522	93.849	132.13
gene10418	22.9142	26.2338	24.2812	0.259581	0.535046	3.4791	0.545084	2.40552	1.53129	0.436658	1.84501	0.779701
gene10419	23.0996	22.5572	24.176	13.9887	9.23367	16.767	9.34202	13.5754	17.2882	7.50822	9.76935	4.5534
gene10421	61.3405	62.9156	61.6306	52.2234	40.4142	40.6154	28.014	48.3271	58.2649	26.317	22.9019	31.1746
gene10422	41.9249	44.9768	42.8625	29.0064	16.6244	8.92769	2.38648	17.1968	20.4731	8.22829	6.07672	8.70371
gene10428	17.3552	19.6	15.9373	8.66175	5.34072	27.5329	54.1634	18.2102	30.1678	47.368	38.3517	35.5773
gene10431	0.34634	0.381358	0.154124	2.62388	9.02497	7.18065	1.88897	0	2.96876	24.5103	42.2796	7.21808
gene10432	1143.74	1151.33	1147.99	1019.7	684.42	658.22	1274.31	831.336	574.38	258.195	97.4724	93.858
gene10433	38.4552	39.8086	38.0176	27.1035	25.2102	65.1535	80.4187	50.098	52.6656	77.9313	102.432	155.435
gene10437	1.90632	2.42631	2.07232	0.187567	0	0.500549	1.60071	0	0.497818	0.321884	0.387558	0.576
gene1044	13.9039	13.4941	13.2233	2.96868	3.07101	4.61303	5.04444	2.02101	3.30267	0.861339	1.60499	1.0505
gene10440	10.4438	8.79547	8.20365	10.2176	14.4653	12.5129	131.442	355.346	277.235	554.923	685.421	1114.37
gene10441	2.38979	2.3683	1.85346	2.09757	4.42388	1.14447	4.70424	13.6171	23.6287	5.15415	9.09311	11.3285
gene10445	20.7773	22.5986	20.9146	156.001	245.972	131.172	89.7464	143.787	60.8799	105.427	118.949	189.055
gene10449	7.88112	8.90594	6.89358	20.6101	15.3007	14.9978	8.56427	12.7704	16.2516	12.184	10.2137	6.76656
gene1045	54.9295	56.8243	55.6348	66.861	77.1798	85.991	48.0123	15.4494	11.9139	3.4535	7.02162	2.0106
gene10455	1.30781	0.73962	0.94966	1.05277	8.88744	7.22371	1.15097	23.848	15.0783	103.597	83.9924	155.828
gene10456	40.9048	39.9965	37.9471	28.2722	11.6009	39.0252	265.457	530.318	549.387	496.414	258.276	268.751
gene10459	35.0996	35.599	36.2489	39.4788	44.845	39.0068	58.1687	120.096	87.8918	124.175	109.056	130.712
gene10460	5.30585	6.1458	6.99532	29.3266	42.9611	45.2683	30.7075	20.8166	16.3468	73.6864	103.907	73.2771
gene10461	2.31194	2.38126	2.53003	18.2208	15.3174	22.9532	1.35264	13.6187	8.55861	66.6325	93.1579	60.2205
gene10465	1.04699	1.08679	1.08526	3.19934	2.21031	5.78919	9.32646	1.93206	2.50805	3.84617	5.57578	6.79361
gene1047	212.807	226.463	216.616	404.546	341.876	291.393	215.493	93.9151	94.0861	30.2016	42.5626	14.2198
gene10474	539.576	551.377	568.6	258.861	147.227	256.524	176.175	133.269	150.294	244.319	216.027	249.479
gene10476	38.6624	39.617	39.4333	47.326	31.9383	70.8937	134.944	64.6013	72.8125	48.5644	54.5578	95.5904
gene10478	3.10276	10.0831	9.63142	0.0424549	0.00030856	13.0662	0.00732547	35.7458	31.1239	101.103	87.2287	116.682
gene10479	26.7498	26.4637	26.1954	17.4228	18.4924	15.5514	20.7685	13.0183	25.6685	14.8227	13.5912	3.02718
gene1048	31.4584	33.0737	37.014	113.398	83.161	85.7425	47.5228	39.343	21.0751	18.9958	20.8437	54.1947
gene10480	48.8212	43.7562	49.86	125.458	127.996	100.355	40.9344	64.7656	59.3389	59.2779	60.5063	68.8378
gene10491	75.2549	67.7055	68.2716	44.2002	37.2684	83.2426	120.599	217.757	154.288	213.989	262.414	509.661
gene10514	7.99696	7.67331	8.76035	33.5046	8.97038	14.5103	34.2149	41.5165	29.6404	13.0211	21.2181	19.2154
gene10520	5.0701	7.14639	5.67368	16.7627	18.5249	24.9808	25.7493	22.1323	30.9716	16.4802	29.118	17.6953
gene10533	48.5795	50.4972	52.2029	35.5127	26.5597	73.1729	67.8878	82.3157	66.9765	90.4889	128.012	122.338
gene10539	29.2045	29.1503	27.9042	40.1123	44.7439	56.4818	38.1834	54.1765	45.062	75.7139	70.6805	101.958
gene10540	12.155	11.6807	12.0337	12.0933	9.34821	15.1671	64.4247	74.7302	121.473	506.036	627.956	928.563
gene10543	314.148	346.482	353.396	6079.07	6625.06	10973.3	437.728	2353.46	1181.59	338.489	389.104	440.256
gene10544	3.15623	2.83925	2.9887	0	0	0.739295	0	2.58718	1.81626	1.32275	4.24017	0.568371
gene10548	4.21276	5.72477	3.95606	2.16527	5.82082	6.39311	4.02172	26.7399	13.3989	30.4112	26.1884	31.7087
gene10549	8.8499	8.23117	8.17701	16.9004	16.0888	11.0448	11.2035	13.9846	8.40216	16.4644	22.5805	12.8882
gene10550	10.1874	8.68294	11.4846	17.4299	15.3736	11.6573	55.6317	133.981	95.2778	41.1927	61.5281	108.392
gene10555	11.9338	10.3464	10.8892	84.7341	70.1463	51.1111	9.06425	24.6249	23.2947	24.8979	19.1145	25.9633
gene10559	3.46205	4.2709	3.15144	6.19471	7.81084	4.36475	2.87586	5.83399	5.68351	19.8687	22.998	15.4129
gene1056	70.4107	69.7541	67.6021	37.2742	35.5712	30.9972	12.5132	13.9426	15.7926	23.6571	27.8668	19.8038
gene10560	3.74962	3.96694	4.12327	1.19575	6.50592	4.74633	20.1136	8.92762	10.5453	6.51334	7.41976	3.12224
gene10564	177.414	173.574	172.103	99.9827	107.154	113.345	52.7602	65.0355	89.1132	97.2221	90.6731	76.2662
gene10571	39.4819	38.744	42.4838	6.79725	7.09198	18.8964	15.0246	14.0399	8.63597	9.20162	17.9313	9.54113
gene10577	7.6609	7.53613	7.38576	6.16454	11.3	10.1487	9.35331	24.0031	11.2659	53.0082	85.1326	60.6672
gene1058	16.4936	6.78578	16.451	29.4957	36.0066	19.5712	50.1165	62.2411	30.1667	35.5916	42.7938	12.0239
gene10583	2730.13	2935.56	2915.11	6044.4	5836.57	6809.04	3979.29	4274	3979.87	2735.36	2969.35	5024.29
gene10587	13.9863	13.8647	13.7042	61.6379	51.2745	28.6468	11.3867	22.4194	38.6258	26.7572	18.5896	8.09193
gene10589	19.6112	20.7316	20.5946	44.8432	37.3499	32.0588	22.0923	15.6925	21.8693	60.3684	41.7086	64.4058
gene10592	11.0011	10.0324	11.6509	23.5089	15.1758	9.10745	8.15745	2.26372	4.25388	7.57974	7.43729	4.10388
gene10593	64.3477	61.3124	65.0187	26.6328	19.2076	23.6172	28.3459	24.0519	25.4225	22.1229	21.0873	14.7208
gene10598	44.3295	39.9829	40.3282	7.87888	8.05736	12.3578	37.0236	10.6527	9.91791	7.16854	4.47166	2.8465
gene10601	9.45667	8.63148	9.29872	20.7553	21.7421	16.4438	6.42564	8.29519	10.5384	7.58492	6.78311	6.45246
gene10606	3.73553	2.41513	3.27953	4.19492	0.000526034	2.17591	1.2e-09	0.0177773	1.69869	6.6921	9.63298	6.7884
gene10607	3.26419	3.8836	3.96848	1.00095	3.12548	0	3.39378	7.40198	1.13634	16.7105	28.801	48.8763
gene10615	24.6291	22.4599	24.3454	82.4696	76.7367	51.9553	29.437	41.4804	44.4315	39.6447	28.7584	22.9755
gene10618	18.687	17.2635	18.8475	9.4082	16.8252	14.7611	3.58348	10.5437	6.52831	7.948	8.17202	9.4444
gene10626	18.8871	21.5971	19.2063	59.2936	70.9146	52.9708	18.5376	27.2007	20.9972	24.4697	41.1633	18.2923
gene10627	9.84259	8.49743	9.85189	5.48312	2.4699	5.86996	2.86941	7.57092	6.82447	24.3866	26.1712	12.1716
gene10634	202.434	198.109	211.822	112.386	114.895	155.098	60.9066	71.5714	78.7383	132.294	206.12	216.58
gene10636	34.8029	36.3659	37.6049	44.8624	36.2821	39.6837	47.117	24.4944	22.6294	16.2321	17.2461	21.5743
gene10644	30.3514	25.2641	31.2323	18.2342	37.6327	32.4773	34.0627	33.8354	32.1836	51.6909	50.3338	79.7846
gene10646	2.04536	2.6265	1.05201	7.44096	0	0	0	0	0	8.61945	6.37651	7.49166
gene10650	0	0.0496469	0	2.29725	2.38096	4.18794	3.45015	1.92846	1.95083	1.42246	2.3122	2.1733
gene10651	0.110188	0	0.0946386	15.2482	18.6307	20.3071	10.4334	15.4528	13.1125	7.98218	9.82408	14.798
gene10653	0	0	0	18.2929	17.1334	131.806	19.8488	46.1612	37.3079	27.3674	23.2271	48.7699
gene10654	2.38923	2.54822	3.06647	7.91371	7.30326	7.86862	5.15441	6.2321	9.77892	15.5634	14.538	4.11239
gene10657	0	0	0	5.30912	5.53988	5.41083	16.919	11.2869	11.3975	4.40574	4.02959	5.32567
gene1066	3.50896	4.36422	3.08469	14.858	17.0843	14.0226	39.1266	73.472	97.9597	149.194	92.6587	62.3525
gene10662	7.37369	8.64318	7.28595	3.9549	2.13557	3.33067	12.6056	3.62824	5.92085	4.22938	2.20723	2.49513
gene10682	5.51269	3.11447	4.43411	11.5849	57.6367	2.7217	50.5074	5.0155	38.5525	110.196	209.119	284.976
gene10685	305.922	288.208	318.006	12.8478	18.3834	25.5243	46.894	40.9242	39.2657	97.3168	23.3149	40.7157
gene10686	46.3713	52.6641	55.0191	36.2321	69.6097	85.5053	124.873	135.891	98.0088	95.7823	127.596	203.045
gene10687	14.8089	15.9966	17.7801	22.2301	13.1009	29.8588	39.283	48.6748	48.0928	48.2072	66.318	70.6299
gene10693	2.40788	2.51071	2.40991	0	0	0	0	0	0	0	0	0
gene10698	98.0256	93.1603	94.2034	56.3561	47.3839	98.3196	103.522	120.539	103.391	149.364	235.43	328.194
gene10701	0.855627	1.01452	1.35365	0.737036	21.0722	0	3.03905	12.8315	9.26805	51.2511	50.2451	155.582
gene10702	47.1214	47.6701	50.4886	29.2775	12.8291	45.8458	27.5421	57.4593	22.4052	62.9825	113.82	139.069
gene10704	9.21035	10.5648	9.54014	58.4598	27.334	23.9006	5.6297	8.886	3.46234	2.17414	2.07335	1.05505
gene10705	16.8916	18.2308	17.4778	16.4719	13.8615	27.4863	25.0364	37.8281	35.0097	36.9969	41.6329	46.4958
gene10706	297.617	297.887	305.863	228.203	189.478	183.565	404.453	609.641	708.765	628.831	431.682	412.994
gene10708	139.308	104.622	99.8768	34.3701	30.6494	202.628	328.243	169.965	585.951	922.661	1505.1	2223.65
gene10709	27.9429	27.5311	29.4518	73.2411	66.508	96.1624	107.588	108.442	124.278	122.923	114.748	168.429
gene10710	232.851	249.284	255.13	200.358	253.406	301.81	218.899	344.789	270.186	545.337	502.494	830.383
gene10711	32.3165	29.885	33.7272	98.0986	101.576	70.4506	35.663	53.9867	48.582	55.1773	52.1714	45.6772
gene10721	92.6794	93.5169	90.7912	24.7432	20.2153	21.9572	33.7723	25.8772	24.7187	19.8646	11.3573	10.0884
gene10724	12.8888	11.3395	17.9233	28.1267	19.3379	22.0904	29.9297	31.5675	18.1515	41.438	45.7481	56.5993
gene10725	347.869	356.955	356.413	126.213	121.473	130.815	49.8514	30.2008	35.2343	18.4625	27.4409	18.1052
gene10726	197.801	205.722	204.568	153.6	137.09	139.549	80.7155	73.3457	49.6123	28.2337	40.9237	37.5354
gene10728	53.8073	52.2943	55.1991	25.7385	32.3727	17.94	25.5053	27.4172	22.8111	25.7094	27.8485	23.9902
gene10729	1488.09	1624.64	2109.06	3822.83	3903.92	6708.09	2461.49	3224.16	3960.97	2118.29	2716.13	7224.75
gene10732	126.663	128.776	131.352	164.996	144.823	147.836	48.984	62.4816	61.9895	103.522	99.1612	93.2954
gene10739	4.66302	5.22304	4.10845	1.09587	3.30592	0	0	1.07865	0.709183	0.364281	1.89057	1.05979
gene1074	390.771	407.614	394.779	486.624	496.505	336.348	336.037	485.304	468.391	259.624	173.854	216.694
gene10740	1934.76	2067.8	2435.97	7148.21	7174.46	6806.14	3912.69	4997.71	5358.62	4449.49	3706.7	7261.55
gene10752	16.8632	17.8865	17.3058	33.451	42.9007	35.5492	50.0806	32.387	44.1497	26.287	31.0036	22.9039
gene10753	37.8679	36.7176	38.803	20.583	14.1833	27.9128	7.37445	17.2235	17.9479	55.8874	37.8156	39.4673
gene10755	10.3803	11.9008	10.7245	11.876	11.0791	3.90054	3.87162	5.09934	6.75338	4.13867	3.7557	1.16768
gene10756	46.0202	44.0587	47.9473	60.6339	40.4029	43.078	179.152	143.556	160.101	50.4703	24.5406	10.6589
gene10761	16.5089	11.8325	14.1707	33.3074	47.8493	37.1572	53.1351	19.7511	13.4631	16.3824	24.4862	10.6172
gene10764	24.8087	25.976	29.077	9.83864	11.0989	16.8441	16.6633	30.6941	30.0043	30.2334	30.2819	30.5836
gene10766	11.2205	10.7584	11.1922	36.915	36.2379	18.0216	10.2359	16.5737	19.0032	13.3025	14.0977	9.83993
gene10769	15.6105	12.5178	18.6889	47.459	56.5514	43.2904	37.2037	21.2315	23.4059	13.3939	14.1862	6.24472
gene10771	8.4049	7.7386	8.75912	1.90679	14.5189	4.63753	13.3629	7.26944	16.2879	26.6242	41.5046	55.6184
gene10774	14.8328	14.5094	14.8644	62.4991	83.979	30.7248	36.6529	17.9303	8.90402	16.401	15.811	4.89478
gene10775	20.9483	23.9884	23.9615	54.3599	51.9452	44.947	340.054	188.612	224.494	124.554	131.227	83.8005
gene10778	19.1176	21.4504	21.6733	41.449	27.9247	24.0607	35.3429	57.4408	60.414	51.5422	48.4762	37.9627
gene10779	33.5113	32.4493	35.9875	55.5135	86.8918	79.5126	113.414	88.0701	67.3037	139.562	148.289	200.065
gene1078	55.0369	54.3396	54.4406	12.4697	4.32076	11.3918	42.776	12.6055	11.5452	5.27484	8.27104	2.3401
gene10781	54.8804	57.2016	55.6558	51.6158	53.8394	92.0136	60.9548	94.8627	87.6906	250.317	281.63	290.02
gene10782	15.6003	14.7416	15.8821	15.4883	14.6679	17.8726	46.4317	46.1652	75.1311	180.06	204.338	161.391
gene10785	32.9899	31.8024	27.9515	12.0826	16.7156	25.2783	38.8482	34.3101	32.6621	17.5497	10.3088	12.258
gene108	173.137	172.943	184.799	476.545	379.117	267.827	197.833	165.98	224.822	288.793	241.028	251.53
gene10800	14.5546	12.7673	14.8195	68.3685	89.964	59.5482	28.6096	25.9257	27.0025	24.8048	18.9078	16.4401
gene10803	53.8479	50.4682	55.661	104.626	177.72	113.312	49.7801	53.8321	39.4007	8.63752	5.54893	4.92507
gene10804	43.7967	44.3252	44.5917	101.581	125.042	86.7075	57.7557	33.5191	27.0579	15.873	13.8755	20.7821
gene10811	208.704	221.781	224.771	168.786	180.684	356.912	111.396	186.301	169.541	542.635	537.228	837.797
gene10817	0.90365	1.05418	0.927217	0	0.367671	2.37666	3.73403	0.838193	1.75627	3.02173	1.87236	3.18788
gene10818	26.8681	27.683	28.154	15.5188	8.80176	7.2632	74.9488	32.0292	26.9551	49.6261	22.1615	13.3488
gene1082	51.7701	55.0119	54.6258	21.3538	15.9651	33.2923	22.8346	27.0677	19.3192	52.1516	44.3333	56.8286
gene10825	14.6785	22.5897	17.4864	62.3702	54.1416	64.7305	105.239	111.197	122.732	52.2024	58.5829	35.3051
gene10832	201.564	199.458	209.075	13.3883	18.6619	19.7947	31.7082	15.3254	20.4103	12.7958	8.16607	6.51794
gene10833	96.8801	98.9215	96.2853	52.5422	24.1657	34.4395	76.258	28.3187	28.1112	11.4142	6.35061	4.63685
gene10834	16.9378	16.292	18.2376	6.74181	5.31962	10.9118	24.1878	31.1911	40.9706	177.992	221.341	226.13
gene10835	63.2321	67.3428	64.1489	17.5532	11.4676	41.1598	40.3884	61.7595	73.9562	174.629	209.468	263.842
gene10846	96.9042	95.3265	92.125	356.387	296.715	201.611	136.716	134.227	166.824	179.246	152.306	119.83
gene10857	1488.65	1559.1	1647.1	728.147	941.621	1100.26	500.656	380.422	369.959	48.3087	88.4002	42.7119
gene10858	172.682	183.237	184.377	231.903	186.854	192.065	173.744	126.068	143.901	94.0137	70.9551	64.5336
gene10860	36.6485	37.5639	39.8498	17.1746	23.6203	43.8893	12.2846	45.0558	27.9333	129.213	110.951	193.778
gene10861	2.09728	2.34147	1.73438	24.2288	1.01859	4.65764	75.9798	127.215	122.845	27.1618	40.0689	3.95956
gene10863	1353.96	1313.22	1367.82	4906.34	5174.6	4598.07	2120.62	2582.45	2440.49	2922.58	2582.42	3998.34
gene10864	23.5208	24.1827	23.1837	25.0488	24.9968	21.2432	11.7352	13.2749	16.357	15.4739	10.6115	3.94494
gene10866	57.6809	59.4735	56.6914	25.3882	31.9748	19.5359	28.7472	22.4291	28.2451	19.7087	21.0514	10.3819
gene10867	36.4526	32.6501	34.1262	19.7056	20.9592	27.1241	29.7369	16.7888	27.9576	20.4133	19.7596	8.97305
gene10868	4.43614	5.01548	4.54565	3.22775	0.645388	6.42805	2.82463	2.93798	4.80781	1.91872	1.59851	0.95644
gene10870	0	0.429659	0.345433	2.64771	5.4202	0	2.8914	9.73767	13.5024	28.0691	12.2725	20.6656
gene10871	49.1827	39.0029	45.1029	91.6648	302.603	367.47	126.503	86.222	180.75	39.8594	70.2466	58.7062
gene10873	2.90666	2.01976	1.89633	0	0	0	6.86406	47.6416	46.9619	1.13543	4.98665	3.37519
gene10874	0.187021	0.305135	0.201862	0	0.992896	0.640722	1.02478	1.13153	1.26328	2.33862	6.49341	2.2046
gene10880	0.648825	0.556028	0.798772	0.484514	0	0	0.892112	1.09986	1.56891	2.76247	23.6451	17.2396
gene10883	23.3562	26.9092	28.1635	5.03196	15.3007	13.9866	33.779	37.9662	25.8355	20.1679	59.881	90.626
gene10886	808.323	809.675	840.383	229.121	272.101	632.01	1357.41	1480.11	1202.4	1609.52	1288.38	2558.69
gene10889	40.2607	41.4148	40.4787	5.02817	2.59992	6.77576	9.44558	10.5235	14.9336	72.6683	55.0328	67.6039
gene10892	99.8588	98.3481	100.989	58.8842	42.5991	86.5741	39.7163	57.5119	66.0552	114.971	136.08	125.556
gene10893	65.6296	65.3779	68.7281	149.604	141.416	107.792	223.031	316.754	486.34	293.549	207.017	178.65
gene10898	1.64173	1.40935	1.97535	3.57519	7.2476	3.20579	6.27174	4.85337	11.3815	6.70192	8.61974	13.4034
gene10899	56.6906	57.7564	57.6855	130.464	149.846	135.408	75.4761	73.3396	104.186	83.0727	43.7578	40.6669
gene10911	18.2616	18.7996	15.3623	105.003	79.758	47.631	34.6273	31.1158	47.5586	32.7362	36.3095	46.7759
gene10913	0.222281	0.240286	0.231852	0	0	0	0	0	3.5784	5.28161	5.65851	4.66651
gene10918	3.12348	2.96778	2.45858	6.16895	4.0647	7.02744	4.84831	1.48545	5.36612	6.02193	7.01556	10.098
gene10919	24.1596	25.0825	23.1147	75.332	85.6282	46.1151	29.1923	26.8998	38.9736	41.092	27.244	19.9034
gene10935	9.50846	9.06944	8.96533	2.66854	0.680584	2.22085	0	0.782291	0	0.561736	0	0.679903
gene10937	434.751	432.33	462.492	32.5112	34.4148	22.5983	70.8155	48.7371	34.9687	3.31547	3.49337	8.49284
gene10938	19.4713	17.4663	22.6293	2.71036	0	5.54189	17.7262	1.64755	2.74819	3.29425	3.47895	1.38225
gene10939	5.57922	7.321	6.85366	28.8694	34.623	39.6895	21.6558	15.6364	18.3289	10.5727	7.1652	7.24886
gene1094	143.296	147.897	144.649	325.987	427.235	368.743	230.635	307.921	184.807	145.221	230.18	226.603
gene10957	49.2187	47.2082	46.2939	28.8003	48.7995	46.6924	122.877	88.0313	71.9826	72.2519	99.2982	93.3482
gene10959	12.9398	12.8941	13.1073	4.95409	3.40498	5.20484	47.3016	24.4367	22.1189	4.65471	5.01785	2.77598
gene10969	41.5421	24.5531	37.798	46.0123	2.61882	95.8465	58.7458	111.221	34.2523	178.002	211.812	331.535
gene10973	1.75955	1.02016	2.15359	0.531049	0	0	24.0319	33.4586	71.29	275.754	172.29	390.311
gene10975	11.6293	12.6291	14.516	13.4486	15.9008	6.24229	32.7618	15.003	33.4634	187.417	100.26	121.898
gene10977	21.3817	19.8185	20.4763	21.5559	28.182	27.1658	219.05	97.1938	111.302	803.756	595.199	1271.37
gene10978	32.7579	32.972	30.946	33.7247	44.3173	59.8489	294.531	165.162	162.84	865.345	573.858	1200.31
gene10981	0.151905	0.41656	0	0	0	2.07732	0	0	0.517353	7.24344	28.1355	13.6835
gene10983	3.39762	3.75805	2.72654	18.1607	17.6733	9.98041	7.09052	5.74444	12.0237	5.81317	3.15682	1.87039
gene10986	85.2431	84.9141	83.849	15.8138	26.1273	23.0114	2.94665	13.1234	2.1308	1.56172	4.87621	6.44417
gene10989	19.5591	27.701	21.2382	11.2098	8.04447	10.7264	40.7519	7.25371	16.7195	7.43069	2.48689	1.58807
gene10996	13.7507	13.483	14.6929	13.3454	17.6346	14.5256	15.6186	14.9208	19.2191	34.4352	32.7431	20.6211
gene10997	9.12652	11.0444	16.0525	1.34659	2.73684	9.30105	35.9082	22.3599	14.8696	81.8559	120.75	159.202
gene10998	3300.48	3630.13	3937.44	503.491	702.479	1208.15	4837.46	3322.14	3780.57	8174.87	6700.69	10240.4
gene10999	12.0529	10.5103	14.974	8.19269	2.70392	16.5377	23.0386	41.4207	34.3996	37.2119	56.4162	66.7671
gene11000	2.58072	1.87194	1.73551	18.9948	45.8809	20.1272	8.78829	22.6849	6.16459	18.6074	37.0635	38.7991
gene11002	19.8555	18.482	21.5855	8.67654	32.3444	41.0763	16.9721	11.9794	17.6334	51.1724	30.1643	59.8349
gene11003	4.95914	5.82379	5.06415	7.03525	4.39527	3.85291	0	0.854661	6.13886	2.38222	0.357913	0
gene11005	1157.43	1192.46	1195.99	423.885	411.889	489.563	1500.68	755.544	560.768	149.942	144.651	108.594
gene1101	934.963	965.553	946.257	1874.8	1614.26	1454.96	654.712	550.234	469.173	410.519	490.871	484.415
gene11016	27.6879	27.7118	30.7783	3.97698	14.0321	15.2684	27.3476	38.0812	25.8048	24.2505	40.0218	35.6208
gene11017	30.7144	28.9493	33.123	18.2708	7.78178	7.34329	22.3726	12.0757	12.517	7.99795	12.6324	12.7136
gene11018	53.5677	59.845	52.1417	21.727	42.4098	8.69984	25.0242	43.2575	36.2518	16.0508	44.9322	32.0482
gene11022	8.61668	8.78784	8.82291	3.27223	3.77909	6.44097	11.3636	7.31551	9.07901	8.69465	15.2622	10.931
gene11023	0.425087	1.14898	1.35345	1.74634	0	1.17136	9.13757	4.07772	6.83639	2.5855	9.08486	5.97132
gene11033	53.743	55.3229	61.0503	218.917	156.438	200.042	48.9368	99.4115	46.3205	114.707	175.789	274.491
gene11034	2.36493	3.61612	2.76657	0	0	0.932499	1.45295	0	0.45567	0.692478	3.03778	1.34934
gene11036	2.57375	2.37805	2.8002	0.000290997	0.0447895	0.554855	0.000165499	4.24464	4.46355	3.64465	1.91814	1.29173
gene1104	107.502	114.243	113.626	310.78	307.989	231.523	124.279	178.258	170.95	185.629	158.853	230.863
gene11042	11.863	13.0523	11.8431	36.1025	33.5726	24.1429	17.4946	9.13226	7.13064	5.51276	8.21986	7.30545
gene11049	10.6349	11.813	10.1881	8.51373	9.54565	10.4121	74.819	169.801	170.014	382.699	185.589	230.606
gene1105	27.2611	28.5135	29.6775	29.4461	26.9735	44.0452	23.2517	26.5026	30.7137	56.896	67.5047	95.6765
gene11050	1272.89	1296.98	1252.64	302.979	299.304	243.343	1409.38	4173.86	5566.66	8742.82	4864.35	6610.73
gene11057	8.23482	9.62462	8.67136	12.189	12.5346	26.2445	296.564	307.151	437.047	481.641	623.643	673.532
gene11058	23.7662	26.0332	25.0333	30.7037	44.6044	39.5064	132.361	137.101	202.638	241.816	206.023	209.923
gene1106	60.7605	59.8627	64.3279	102.352	74.1877	81.9989	36.6154	41.2696	38.4226	66.4527	68.0386	65.4122
gene11064	10.1968	8.34877	3.81614	6.25e-06	7.54e-05	1.77007	0	0	0.872949	0	1.72127	0
gene11067	8.4284	7.84952	5.22592	18.3247	23.6802	27.5652	24.626	25.0978	40.1031	13.8018	16.1644	15.9433
gene11068	5.78864	5.47687	5.51778	7.05599	3.90607	4.09897	1.06429	1.6124	1.51e-06	2.10201	4.49377	3.38e-08
gene1107	25.507	24.6651	25.1243	72.4442	54.9059	46.7805	53.3763	33.455	40.0444	42.9316	39.6443	34.1651
gene11078	37.1273	34.1456	35.6533	40.1415	36.9525	47.3196	46.5176	32.7166	23.4426	17.718	15.3147	22.6185
gene11082	84.6136	85.0013	83.3404	154.878	140.306	147.514	55.3479	72.3708	78.5191	93.908	102.534	132.104
gene11083	71.2832	73.6574	76.0466	136.356	87.6465	87.5702	40.366	15.9816	52.8083	44.522	56.8477	67.8292
gene11088	53.6059	58.749	54.4143	31.4207	30.4445	36.1297	43.2181	47.5448	45.4877	59.2579	65.6189	71.5605
gene11089	124.68	105.327	112.022	46.5237	65.1467	6.82187	45.2318	101.471	55.7976	52.7538	197.126	386.493
gene111	47.2259	47.2172	46.4979	25.4099	18.7487	21.2196	21.3187	10.8394	7.69255	7.84388	5.93219	3.7565
gene11100	16.3307	16.0911	16.5412	17.4637	13.0731	11.1642	53.739	66.8944	72.5421	87.4306	101.504	100.89
gene11101	213.537	226.337	222.892	1428.33	1530.77	1035.09	640.077	1003.49	1128.91	631.257	603.078	1013.51
gene11104	21.0014	22.6355	19.6892	4.51488	6.16322	6.26614	9.71679	13.0897	3.03802	5.30617	3.9031	3.13648
gene11105	621.512	608.38	611.545	480.341	421.278	493.322	210.493	335.086	262.25	691.028	602.64	621.153
gene11110	18.4122	16.323	18.8708	44.8863	48.4379	36.7125	36.4335	37.5997	26.7275	30.5342	31.2102	30.5695
gene11111	96.8907	106.88	103.242	153.802	184.01	258.029	226.922	232.217	214.989	177.971	199.102	257.404
gene11112	47.489	47.7315	53.2809	20.8383	24.1678	56.5282	68.6416	108.091	86.7971	122.897	115.78	138.826
gene11117	29.1187	29.2428	28.3188	30.3728	31.3373	30.2353	26.4139	15.4658	23.4084	17.5477	14.2643	10.6527
gene11119	0.435512	0.673257	0.591817	0	1.43437	0	0	0	0.151928	0.0786989	0	0
gene11120	25.6492	24.7896	23.303	6.32684	9.24825	13.6317	33.4802	69.4249	72.4107	48.745	87.4804	117.659
gene11121	1.19649	1.93112	1.7113	1.44018	0	0.981423	0	0	0	0	0	0
gene11127	42.4121	38.7596	38.2229	30.9792	29.9949	45.5238	82.8275	57.9827	43.1906	54.2943	69.0978	84.5282
gene11128	23.3633	20.249	21.2786	33.2715	41.6593	22.9667	25.4954	16.6391	15.8826	14.0786	16.541	8.82886
gene11130	32.1878	32.8328	33.5708	24.4432	23.7206	9.3312	34.3191	34.7493	44.1692	79.9151	62.028	38.9994
gene11133	262.162	274.919	270.599	759.791	737.48	567.26	301.511	320.072	340.473	377.82	322.448	383.274
gene11134	92.7024	88.1038	92.0722	109.667	111.873	91.9836	67.9789	59.0352	47.3253	48.0056	40.297	34.4384
gene11139	19.8725	19.5454	18.5575	14.4146	14.847	11.2891	22.3047	9.49624	18.0749	12.3622	12.1123	3.21969
gene11145	135.874	131.625	137.447	88.4724	90.1344	53.5827	63.7796	83.0632	48.0534	96.7597	363.52	274.277
gene11150	80.7972	78.3611	74.9342	52.1521	47.7404	32.4285	37.6294	27.4971	36.9428	46.7164	41.8391	17.5548
gene11153	77.2032	71.9077	73.2875	41.5555	59.4591	45.5609	49.593	48.6725	34.977	19.3668	15.7054	19.2325
gene11158	41.3857	44.7815	44.4942	205.028	183.831	90.9482	201.957	293.523	518.581	12.6086	37.4802	7.71759
gene11161	1359.34	1400.15	1407.68	4785.32	4867.84	4484.64	2017.52	2393.56	2596.97	2915.88	2890.11	4340.75
gene11165	20.928	23.1791	25.7551	22.2358	2.76115	5.46195	38.2036	57.2215	58.4815	35.7847	50.3221	75.21
gene11167	1.9594	2.10332	2.35854	1.80713	0.615435	2.42053	11.3506	12.1716	11.7475	5.44169	3.07763	4.8731
gene11168	8.78213	9.89815	10.6974	5.10959	5.34832	7.80354	22.3739	14.5337	12.7279	30.4615	31.1785	26.0903
gene11169	7.86587	6.88202	8.65647	9.90166	7.78295	11.0254	198.341	109.718	159.133	636.265	613.229	1218.44
gene11170	16.6512	12.3671	13.5741	26.4238	16.0729	23.366	68.6378	46.5202	54.5429	203.381	205.54	331.268
gene11175	60.8082	74.0134	63.9139	66.5662	50.1255	43.766	68.6136	114.106	80.6403	188.497	203.646	237.728
gene11176	381.469	377.574	394.341	307.035	313.066	368.482	430.83	544.035	519.467	837.293	931.782	1755.93
gene11177	1196.69	1335.13	1313.05	5879.19	6084.95	6846.07	2901.41	3827.11	3282.65	3534.14	3959.46	7567.18
gene11178	143.978	161.396	151.467	122.406	73.7722	194.637	321.486	340.914	389.648	381.561	526.602	725.376
gene11179	20.894	21.9251	22.7814	37.0099	38.3542	12.8349	36.3344	21.242	33.6355	12.8354	14.7904	8.74722
gene11182	60.6586	58.2407	57.053	123.385	149.866	111.307	63.6065	84.4009	110.267	99.3812	100.658	129.394
gene11186	48.1262	48.0478	45.5147	78.3623	112.815	130.341	38.3179	36.6725	35.4521	43.6799	45.4432	46.7211
gene11191	21.6411	22.4054	25.4513	48.0963	44.8441	42.3841	39.0592	78.4789	38.8351	66.1967	70.4518	87.2517
gene11194	13.0706	12.5343	13.3079	6.855	3.17785	9.57871	7.16018	6.625	6.05	5.92787	7.46375	4.44855
gene11195	17.3638	15.5655	17.7776	8.01235	10.2893	8.06482	14.6407	7.07634	11.8224	6.70154	2.51003	6.96756
gene1120	19.7209	21.3037	19.6008	26.2519	19.3789	30.9203	18.2154	22.2068	17.2084	11.5409	10.0071	4.52112
gene11203	198.718	199.237	189.213	166.75	180.216	204.359	200.438	288.534	256.433	390.054	500.261	655.747
gene11204	15.874	15.4605	15.6329	10.3954	16.1252	24.2981	40.5033	11.198	20.6098	96.5734	108.169	181.771
gene11205	23.6308	22.5617	24.8556	43.7634	56.6976	35.8384	48.2044	40.6884	57.1863	36.8508	34.8016	38.0126
gene11211	46.4648	50.0403	46.8012	14.8307	20.9736	19.7687	20.6921	38.8989	37.821	39.0561	32.5035	28.6683
gene11212	21.9218	21.2619	19.4004	12.7458	14.9747	2.8e-23	7.80464	12.3073	12.2203	6.2872	4.02217	8.77738
gene11213	96.7654	83.8458	106.84	97.6554	125.841	102.189	58.8781	111.623	78.2076	185.443	167.779	247.142
gene11214	16.6112	17.8978	19.2384	8.97973	9.02966	38.0391	20.2536	75.1706	78.7118	1033.96	1091.23	2036.3
gene11217	0.000260001	2.90465	4.69133	8.00609	0.00156952	5.78792	0.786753	1.6995	0.0688819	53.2353	66.617	88.6997
gene11223	103.782	120.848	135.375	40.3169	37.2054	117.215	96.9277	207.15	111.209	305.023	319.292	587.997
gene1123	6.64474	6.61733	5.79991	1.21229	0	2.45081	0	3.56464	1.20866	0.4163	0.939687	0
gene11230	52.9858	55.6914	54.7289	93.6587	71.9208	85.0704	56.6038	92.1506	116.022	204.121	242.415	293.974
gene11239	1048.57	1075.62	1075.38	1592.98	1310.2	1090.76	964.838	779.938	1048.69	621.312	548.631	617.005
gene1124	101.137	100.645	101.363	2.95794	1.00338	3.97956	14.5025	5.14759	7.55193	0.340528	0.25332	1.49554
gene11242	1.4318	2.12998	1.53206	4.65192	2.16939	4.9602	0	0.638998	1.42303	0.180383	0.543231	0
gene11250	46.5607	46.0385	50.1491	83.1224	27.7228	97.75	7233.6	2022.22	3260.75	1175.01	1390.03	249.446
gene11254	31.8315	36.0517	34.3101	56.0937	35.5136	45.5732	171.315	96.7781	91.3502	25.1089	23.7477	27.0659
gene11255	11.1534	11.8217	11.7387	20.4992	12.446	8.01035	70.1585	42.1697	50.7113	35.0945	31.5711	30.7349
gene11257	6.31037	11.3805	5.90236	0	0	0	0	0	0	0	0	0
gene11259	3320.61	3517.58	3431.91	43.6755	42.9357	83.0242	878.689	416.561	393.751	213.512	315.258	1590.98
gene11260	4.69439	5.32036	4.54663	9.89979	15.1907	35.1036	36.9572	69.2727	59.7508	449.279	446.707	920.936
gene11261	10.2957	9.07947	8.94745	7.02079	10.7657	3.18525	13.6532	3.27992	6.67669	4.51279	2.08376	4.09706
gene11263	132.143	127.56	131.013	54.0207	26.6866	32.941	60.876	40.5154	25.7035	12.7917	3.09002	3.17367
gene11268	224.12	226.978	216.888	100.736	61.097	305.483	100.017	104.884	172.151	455.596	332.101	518.178
gene11271	43.8034	42.8297	39.4133	1.25963	0	1.17856	5.46618	0.814222	0.8675	0.297996	0.341366	0.940489
gene11273	50.5604	50.2633	51.4006	0.710621	0.728433	2.42119	0.745496	1.37679	2.20893	1.01953	23.4777	0.36942
gene11276	57.0363	39.3736	55.468	1.59379	2.64674	2.88886	2.46322	2.97306	24.8591	1.17337	8.07906	3.29576
gene11277	77.6747	75.1961	74.331	30.058	36.135	34.3266	38.4179	45.2513	41.2278	53.0223	53.58	34.7463
gene11279	7.1092	7.50381	7.35064	3.89902	2.51715	4.06798	1.70585	0.936557	1.16385	1.73942	1.74636	2.54316
gene11280	34.5476	35.0304	31.3254	19.5642	36.5904	22.0558	78.4928	136.45	170.258	183.953	234.882	307.129
gene11282	14.351	10.8878	11.2385	63.1147	47.4444	160.63	14.4273	16.1453	17.4005	11.7533	13.0547	19.4023
gene11283	43.9669	49.3306	44.7841	37.9282	63.1475	51.0546	79.8811	114.53	104.743	81.0428	90.1235	111.666
gene11289	41.5489	43.5658	40.3878	21.5343	20.4541	16.5851	34.9266	25.1872	26.5321	29.0726	30.0668	32.2082
gene1129	1005.92	1007.76	1051.84	4292.6	4313.71	4152.79	2110.99	2196.84	2256.5	2292.84	2295.38	3656.7
gene11290	1384.51	1473.65	1517.61	4907.54	4750.48	4976.59	2472.55	2597.27	2862.31	3073.11	3022.56	4978.12
gene11291	1174.92	1199.11	1236.42	438.925	208.267	487.593	310.158	247.361	186.036	710.064	544.19	861.362
gene11296	31.879	31.9735	30.4516	16.7224	20.6089	13.8893	36.3693	22.4441	38.7052	31.4995	22.052	17.9452
gene11297	31.6005	27.0388	29.9499	11.032	13.0315	8.06899	12.744	15.5681	23.8367	13.9175	15.0142	5.15791
gene11298	5.18344	2.60077	4.27167	18.8024	15.5805	12.265	11.0275	22.1411	24.0322	12.9532	10.3756	5.22611
gene113	22.8732	21.6168	21.3929	23.1948	20.3341	16.2306	11.9323	6.71047	10.6587	12.4306	9.61719	8.4734
gene1130	10.9073	12.8815	13.1747	42.1558	34.4141	25.5546	3.82866	3.58889	6.05835	4.46578	2.74279	0.818441
gene11301	335.744	354.569	349.998	1216.11	1265.83	1212.31	546.613	676.011	629.896	731.972	717.912	1178.29
gene11304	18.0745	18.852	18.66	52.6168	48.0982	34.7597	17.4854	22.5187	30.3648	27.2739	21.0591	17.452
gene11306	81.1689	86.8562	83.6524	387.375	345.207	243.443	121.851	203.769	209.062	137.155	132.32	199.026
gene11307	879.184	944.798	948.591	1633.18	2122.19	2134.18	1643.5	2234.48	1796.22	1185.08	1340.52	2434.56
gene1131	16.4247	15.5624	14.3819	7.02146	4.21339	2.06265	0	1.23773	1.03527	0.701033	0.792067	1.59134
gene11315	0.918216	0.452954	0.886888	1.99742	0	3.77533	2.00229	3.09055	3.43535	6.17003	11.3346	4.28834
gene11316	87.9634	87.6285	100.748	64.018	66.6597	94.0587	121.38	170.533	145.553	130.595	97.0767	129.1
gene11317	23.2608	27.0538	26.642	77.3821	65.0015	47.8493	27.08	39.5918	25.313	37.0424	42.3492	29.814
gene11318	5.78272	5.95697	5.80089	2.28202	4.76071	0.44578	10.4649	4.17095	9.031	25.1985	23.2903	18.1472
gene11324	42.7149	40.6144	42.477	17.7942	16.9631	17.485	21.4727	19.4147	17.1426	39.1652	39.3156	31.5004
gene11325	10.5416	11.8681	10.9686	0.487582	0	0.694707	0	0.290924	0	0.604926	0.519057	0.25099
gene11327	34.6787	35.9421	32.6486	66.5012	54.6975	54.3748	28.7988	37.3466	31.4106	23.1061	26.773	16.8681
gene11328	13.6225	13.7172	13.1954	47.081	44.9805	22.1216	15.4087	13.3685	26.4354	22.7529	14.1575	10.9346
gene1133	1268.93	1326.36	1324.27	4358.52	4432.24	4519.46	1972.45	2484.42	2359.11	2558.87	2501.14	3786.28
gene11337	11.6195	13.3646	8.90055	0	0	0	0	0	0	0	0	0
gene11339	20.4071	20.1571	21.0956	112.485	92.0232	55.2516	41.6698	33.9395	62.2394	43.4755	37.1578	42.5295
gene11342	0.953369	1.16268	0.795403	0	0	0.815556	1.69112	2.81654	0.936446	27.5632	30.6988	47.4577
gene11343	32.9968	35.3878	29.9252	11.0813	16.8022	9.05417	16.2043	8.90948	3.00939	11.2884	5.77429	9.30513
gene11344	5.26502	5.15668	8.00397	0	0	0	0	0	0.936406	1.44788	0	0.734876
gene11345	67.7043	59.8553	53.9095	45.3178	29.5708	52.5164	117.936	332.399	397.541	405.182	183.339	281.218
gene11346	50.7051	52.7406	51.3387	16.7261	22.5684	27.9601	56.089	36.9595	38.7902	39.9281	17.4918	13.9863
gene11350	8.15037	7.06126	6.66882	4.87845	4.56576	11.8753	7.66302	6.17947	6.91449	2.2935	1.53502	1.47732
gene11351	29.9386	28.9453	30.0152	22.7569	37.933	19.2378	46.1393	32.7721	25.9068	15.1799	12.6599	17.6544
gene11355	132.363	179.885	154.754	113.424	132.733	141.802	55.8395	72.5957	53.6629	102.411	99.4711	87.9507
gene11364	8.34276	5.52374	5.88302	3.23517	0	1.53543	6.47589	4.03316	3.39138	1.81578	1.41078	0
gene114	5.89504	6.58057	5.17076	8.23428	10.9608	10.8281	16.8559	35.9504	31.4427	36.6206	31.6991	32.1826
gene1143	12.8894	13.5119	13.1117	6.80275	5.29617	3.04196	8.37839	6.33056	7.86047	7.01424	4.31484	4.2829
gene1144	12.9102	14.0021	11.9164	5.60556	6.94411	16.784	12.2669	13.5515	14.9861	34.6754	32.5912	43.5969
gene1147	122.505	121.022	133.109	55.2817	105.267	90.4341	158.052	245.615	212.639	303.668	348.49	485.077
gene115	20.485	26.1295	19.1219	4.58024	27.8848	7.39938	23.8033	16.6495	9.99512	20.2578	17.5883	31.5426
gene1152	57.3139	56.9698	59.0792	28.8983	11.5148	33.2847	32.679	61.6803	28.1989	26.3148	35.3693	42.9488
gene1168	0.952838	0.986604	1.17008	0	0	0	2.3077	1.30924	0.357967	0.18619	0	0
gene1170	30.8324	37.757	37.2789	31.9037	21.8761	23.0871	23.6044	51.5047	46.2085	116.342	86.2352	107.748
gene1172	655.185	649.205	636.031	553.94	467.451	587.569	189.668	339.497	272.961	467.374	508.243	604.504
gene1176	151.369	157.445	147.661	8.32872	1.2216	10.5972	11.9799	4.80142	5.60315	2.86277	1.70383	2.14015
gene1179	188.216	183.971	186.363	114.841	82.8158	155.211	45.2382	114.842	81.0998	141.585	235.44	205.188
gene1181	871.073	850.725	860.613	495.49	420.19	535.694	712.86	516.534	439.451	327.222	264.614	305.646
gene1182	82.3216	83.3444	86.9795	11.125	3.83157	25.7207	27.1858	23.4645	19.7635	62.7585	42.686	74.3095
gene1183	10.359	11.0777	10.7806	9.06225	2.4757	5.99026	11.1427	7.67944	6.47022	2.90277	3.28917	2.03423
gene1189	327.907	300.761	328.159	237.112	93.8106	92.0119	243.545	393.976	526.86	165.335	248.498	127.671
gene1191	41.6669	37.3619	44.011	15.8907	16.5851	33.9452	50.1156	20.305	25.0341	50.2852	27.6547	24.9709
gene1192	53.0953	50.2107	50.6319	5.30264	13.6924	9.23405	17.9946	20.3048	15.8358	9.54294	15.5728	20.2629
gene1194	26.7131	26.542	33.2187	14.6932	36.3774	21.8107	39.8389	30.8507	29.3113	56.0323	117.305	138.008
gene1207	21.9318	21.4052	20.5859	30.257	27.5023	23.0566	37.4598	22.1783	18.6918	9.1563	7.99681	6.17989
gene1208	1267.1	1305.43	1305.79	622.743	485.379	449.042	385.598	312.115	413.959	330.591	182.595	111.867
gene1211	17.5889	17.0982	17.0567	7.88635	13.1798	13.5775	13.8619	34.9473	23.9194	49.1296	52.9008	45.9877
gene1216	90.2448	92.4634	88.8933	100.241	59.243	69.7704	211.076	358.425	316.789	435.115	473.198	662.014
gene1217	5.00432	4.78462	5.74503	6.61239	10.6006	5.38265	7.76093	3.13541	5.59327	2.46291	0.8867	1.20356
gene1219	922.991	991.895	1043.59	3784.83	3397.2	3738.76	1773.11	2367.11	2466.06	2197.71	1997.51	3642.31
gene122	64.8656	68.4788	64.0311	149.228	138.078	116.012	48.5258	33.288	40.2895	37.0393	50.238	39.7263
gene1225	0.926821	0.579241	0.808476	0	0	1.79386	2.83119	2.34171	9.73902	84.3957	135.632	0.687094
gene1226	0.410145	0.45477	0.215748	18.7225	5.29443	8.18759	1.83447	18.5434	4.57302	7.22139	10.0069	8.63076
gene1229	23.2285	20.1538	36.2217	3.47762	0.00353149	20.6284	56.894	32.6997	30.3221	14.4231	15.138	2.36359
gene1230	7.58765	6.71594	8.12747	10.5987	16.4984	7.93958	65.8928	64.4301	81.856	55.9242	26.836	51.3483
gene1231	33.4678	28.1425	31.3565	30.8944	28.8708	27.168	431.145	326.733	409.129	318.407	279.311	261.839
gene1233	148.327	154.36	159.267	103.919	75.6655	177.575	387.397	489.755	575.429	1453.21	1722.15	2674.13
gene1240	108.912	114.937	108.832	58.4803	26.926	1.42965	0.00192694	4.80788	13.8548	7.74018	2.69129	0.00113701
gene1241	24.7073	22.4485	22.3935	118.763	117.22	110.817	66.782	75.1799	61.6872	100.325	104.96	96.1679
gene1242	145.73	155.84	146.645	384.646	355.974	302.018	95.0366	133.653	150.379	214.492	187.305	211.494
gene1247	1336.35	1475.72	1598.14	5243.71	5551.64	5523.18	2394.23	3031.78	3490.99	3194.38	3250.44	5445.08
gene125	0.0635031	0.845418	0.539996	3.68e-06	3.01e-12	4.65e-13	0.000133071	5.87535	5.89459	10.2235	6.17758	28.0606
gene1255	1181.55	1285.9	1214.53	4359.18	4320.8	4324.38	1920.92	2429.68	2417.94	2492.26	2281.62	3745.31
gene1258	187.204	189.914	184.287	99.093	101.581	75.4926	116.707	90.8717	147.582	74.5845	87.529	50.5402
gene1259	67.3893	67.8591	65.6577	214.684	171.48	152.716	34.7879	75.1499	67.0305	105.958	117.538	126.337
gene1265	71.5689	81.4147	82.1262	28.7317	39.3749	24.1752	38.4839	32.575	35.7766	34.5494	14.7197	15.3595
gene1267	25.322	26.9662	26.2113	31.7386	57.1747	58.5581	81.1721	66.3457	41.6032	87.56	89.2245	123.989
gene1268	67.2008	72.6363	76.2881	34.2009	20.8602	34.2814	43.8296	28.7941	31.2848	15.1355	12.3734	12.2465
gene128	611.12	589.987	630.492	480.242	565.695	561.629	1617.82	1412.18	1281.82	1721.12	1494.6	2848.26
gene1280	150.014	155.637	153.607	296.369	309.649	160.266	94.457	69.8991	70.3094	94.4053	44.4086	21.0921
gene1285	19.6422	18.1669	20.4664	5.63457	7.09964	9.36056	6.28435	8.52047	11.6852	54.8336	27.1414	17.4306
gene129	13.6392	15.7054	15.5607	25.489	32.8952	32.8742	23.6991	6.91835	12.8547	32.5974	24.8491	18.2531
gene1290	63.1213	65.4238	63.1192	153.957	138.959	178.339	119.421	90.5968	47.1366	41.4831	49.931	33.7525
gene1292	17.1898	15.4942	14.0763	23.4889	21.8257	22.545	20.2765	20.0591	29.3537	11.6033	8.75044	13.7547
gene1296	2.80911	2.77658	2.82958	1.25561	3.82707	2.50291	9.20924	1.46011	1.23583	1.24194	0.924681	0
gene1301	117.299	118.787	111.39	62.7891	45.9326	53.9212	71.3845	57.0834	61.4949	89.1516	68.0348	32.1182
gene1304	32.1699	30.8586	33.0707	20.8912	14.0602	23.9933	21.4614	17.3454	28.0492	47.5802	47.5111	36.5538
gene1305	91.4742	99.9427	99.7033	59.8181	82.6084	120.697	59.2294	35.0172	48.3011	38.1667	31.349	19.6481
gene1311	48.6305	43.8101	51.4713	87.131	58.4824	72.0995	74.2199	112.059	114.63	116.414	169.044	173.925
gene1316	153.203	156.594	161.189	88.8689	77.2764	63.5969	76.9287	106.645	66.8441	226.463	305.776	596.84
gene1317	117.383	119.929	117.693	69.3343	47.6126	90.3774	50.7939	42.0227	53.6986	122.104	107.016	91.4626
gene132	4.65505	5.26255	5.25581	0.566428	3.56135	1.55465	1.66333	0.663016	0.225405	0.386211	0.406263	1.09e-05
gene1322	8.57346	7.21976	8.57492	31.7497	38.1763	11.9118	11.5599	12.4972	23.594	14.8711	13.517	10.9155
gene1328	1.23131	1.7369	1.17135	0	0	0	5.52346	1.57693	1.72018	1.26123	0.321541	0
gene1329	37.1059	39.2238	41.0956	21.7059	19.9509	22.6995	99.4962	20.5779	28.9472	5.47605	6.4539	3.33043
gene133	20.7364	20.3726	18.7596	40.0161	18.4258	27.8744	43.1607	67.1973	42.0835	21.7445	16.9154	11.0744
gene1330	18.1395	16.9018	19.6735	5.89814	5.9146	13.655	48.2	12.7469	17.9909	5.81232	3.40096	1.09249
gene1331	339.443	376.414	369.692	554.333	146.691	625.937	4038.81	940.468	1100.33	147.515	46.547	30.3211
gene1332	22.1883	27.0517	28.7251	36.8861	4.96856	23.2337	256.929	45.0486	57.3492	6.15993	3.88636	0
gene1336	48.7383	42.8025	50.0845	14.5313	14.2437	15.495	45.7995	21.4125	23.4175	12.1699	19.0826	3.28971
gene1338	22.7441	31.1628	24.2131	103.378	79.091	57.0499	21.2442	47.2026	69.0678	44.5755	30.4367	33.5079
gene1339	63.8899	68.8833	66.7348	138.66	133.251	128.168	58.725	78.6792	85.5669	69.0673	72.2145	96.5863
gene1341	1457.76	1503.83	1618.38	2626.01	2503.03	3632.5	5735.32	6450.18	5775.59	6258.09	7099.83	14267.2
gene135	167.254	168.263	162.683	58.849	53.2906	83.1345	81.0984	54.2383	56.2599	38.1313	36.9908	21.8019
gene1350	32.5388	30.2913	32.0583	13.8757	5.37266	16.3106	25.3649	37.1477	13.5861	18.4135	11.2715	26.1952
gene1352	35.0588	35.9487	38.0829	64.9089	45.9309	37.7275	24.4797	20.1647	26.5983	25.9818	17.8845	15.1603
gene1354	30.6084	32.4253	32.6	23.714	21.6904	26.7676	60.4202	40.0818	48.4006	55.6931	55.4473	65.1205
gene1357	20.1449	19.2224	20.2589	59.0439	56.2928	58.1286	38.7391	58.9078	45.188	61.6367	75.1151	104.48
gene136	5.21659	4.60994	5.60721	0.797742	2.88409	2.14543	3.32222	1.38705	1.7109	1.29011	1.12356	0
gene1367	3.87134	1.23078	0.816038	0.71513	1.73739	3.32995	4.02e-12	3.61092	0.615696	4.58539	0.39944	1.92e-83
gene1371	14.609	14.6443	16.1634	16.9237	12.9118	8.39694	8.89186	2.6579	8.61934	5.86765	4.51954	2.75365
gene1372	9.1457	9.28005	10.4935	33.7281	25.0502	39.3472	16.5053	2.4458	4.31011	0.518918	2.12177	0
gene1373	13.7654	12.1451	13.3757	1.86586	3.89	5.1415	2.77853	6.06247	4.29363	5.10984	6.00229	3.38139
gene1382	34.6903	30.7904	34.9945	93.7134	166.775	122.657	64.4222	103.267	70.6939	6.95298	9.90965	7.06962
gene1386	8.22007	5.67382	7.50106	13.6134	7.48841	13.8301	12.058	2.25618	4.74997	10.4098	2.74706	5.23397
gene139	42.3643	43.2368	45.4261	62.7196	52.9901	59.6206	43.8562	46.0846	31.4848	29.2246	22.5525	19.4801
gene1391	5.40057	6.39449	6.15771	8.52277	9.9666	7.4475	17.5452	6.9709	7.19741	13.9845	14.4848	15.4581
gene1394	76.2086	75.6706	77.5742	25.0346	37.8848	30.0759	39.851	44.5922	54.5145	57.8108	51.7239	35.9456
gene1395	16.084	17.178	17.2895	20.9509	6.97309	3.04951	155.27	51.8019	23.7661	8.39772	3.65864	0
gene1396	14.012	13.8591	14.5873	17.2303	14.6107	15.0296	5.3109	3.75188	4.83437	4.07	5.22424	1.44391
gene1400	158.189	164.802	161.864	321.21	420.171	263.315	160.023	362.061	310.545	534.879	432.45	512.214
gene1403	49.6609	47.1303	49.4687	158.439	71.1147	109.356	53.8943	88.767	60.5162	15.4777	21.6009	28.995
gene1405	162.615	151.788	168.394	98.5481	71.6636	164.247	46.5484	30.7952	45.9326	204.224	235.453	479.615
gene1406	43.5842	42.1167	48.9013	46.4158	37.663	23.2889	90.4966	86.9246	50.4318	455	501.995	937.156
gene1407	32.051	36.6173	34.2009	4.85108	0	8.36845	16.1422	5.73146	6.4478	9.31738	12.9461	14.6259
gene141	182.113	175.596	171.16	46.0817	48.0108	50.8401	135.771	121.279	92.4362	112.371	116.727	110.95
gene1411	85.0396	83.3645	85.2762	85.9266	82.0562	69.659	89.5186	55.1931	84.6432	58.2091	39.1335	20.1432
gene1413	28.7781	27.9574	28.5789	21.7208	22.124	31.3039	13.7534	12.2622	14.6708	19.4691	18.9137	14.6063
gene1418	140.033	137.827	142.542	178.957	168.181	150.047	49.9667	79.1591	83.5915	92.8141	83.5818	61.2436
gene1422	107.415	105.253	109.091	322.719	278.676	298.193	152.352	185.56	180.276	190.008	186.601	224.498
gene1423	114.956	115.097	116.402	298.602	294.007	222.443	108.532	132.022	164.081	207.704	166.067	153.366
gene1424	174.839	178.692	176.75	58.9327	64.6134	96.9279	107.638	124.284	119.099	76.1451	77.0804	93.6336
gene1425	190.445	201.389	205.937	24.8942	40.0005	28.8154	135.399	93.5037	85.8386	25.1271	36.9803	34.0203
gene1426	40.4193	43.4392	41.7874	25.3899	23.2568	18.1732	15.5759	12.3134	9.28398	7.98932	11.7058	4.69293
gene1436	14.6617	12.6476	10.7348	2.36275	4.68741	8.94433	13.3021	7.98295	7.57665	5.65487	2.37559	5.24647
gene1438	8.56145	10.5037	8.09993	24.1486	18.2229	28.4495	30.6671	73.2944	74.8927	92.2183	88.5222	136.107
gene1440	35.5757	33.8551	34.4221	6.90391	2.35064	7.8298	13.6116	2.06808	5.42326	17.3971	26.4811	47.1099
gene1442	12.5766	12.3542	10.4408	0.909439	8.51755	3.0999	4.7778	1.06376	4.52845	4.43381	3.79262	1.8779
gene1448	83.6966	104.68	88.3619	308.145	287.469	230.805	230.432	204.712	167.536	80.8267	41.2819	134.691
gene1450	279.902	288.857	280.073	159.418	99.0331	202.149	127.061	157.692	141.85	340.35	429.886	491.019
gene1454	37.287	38.4228	36.5504	29.0501	17.5987	27.6898	19.3142	16.4691	24.1791	19.9889	15.0865	10.7659
gene1457	23.1056	26.6687	25.5074	15.526	11.9424	20.8287	18.9036	17.1981	18.8763	38.6103	43.7205	58.8643
gene1464	37.9154	38.115	37.3127	85.6637	55.8138	78.5702	26.4551	40.0326	37.571	80.3823	77.1395	86.9459
gene1467	100.899	101.646	100.508	40.3726	37.9836	74.4485	80.0228	81.5423	76.9324	159.184	148.198	173.653
gene1468	17.2801	17.3402	17.9776	10.528	13.8477	11.7647	17.6219	6.83049	19.6502	15.6756	7.98912	3.61439
gene1469	46.7441	41.933	45.7649	19.2123	18.0961	23.8472	75.7253	55.4354	45.947	50.1208	53.8481	80.0739
gene1473	8.1895	7.21311	8.20101	4.30304	3.04126	5.04676	7.7175	1.47531	4.50793	3.02996	2.37741	2.24619
gene1474	6.91375	7.45739	5.97534	20.7704	28.6567	12.4969	21.7031	6.50461	7.33636	11.4197	10.8208	8.57638
gene1475	44.6699	48.5782	44.363	63.3495	41.5838	46.5156	45.9959	47.8797	43.3378	28.2209	22.4325	15.2553
gene148	4.04318	3.90008	5.18276	2.88237	1.31627	3.84781	2.65292	1.37524	1.88644	3.6211	1.3164	0.972074
gene1480	876.9	845.513	989	1092.25	1341.73	1052.76	2054.49	1609.46	1294.16	1100.21	1030.53	1148.52
gene1485	89.0658	92.6889	83.178	92.4004	73.7626	80.4882	35.8875	45.6997	40.484	49.0107	37.2955	49.759
gene1491	34.7217	34.6947	36.4733	89.8996	71.077	103.347	93.7513	71.8428	69.2452	56.9931	60.5508	96.9429
gene1495	23.4368	22.4203	25.2045	23.0005	22.6689	21.4739	29.8439	25.3623	19.2384	49.2663	24.2389	42.9311
gene1497	18.6697	14.07	17.6178	15.6826	7.69352	8.96511	31.5187	23.2969	26.0811	37.362	32.8573	49.5941
gene1499	48.958	52.8609	52.293	76.848	67.9526	85.4107	30.9296	40.0457	40.0952	74.9542	70.963	64.8633
gene1500	19.2928	20.0946	19.6691	10.4363	11.9828	12.4789	18.5946	28.1025	34.1286	57.7995	46.0725	35.398
gene1502	6.93961	5.46505	6.76093	16.9817	27.2646	17.2119	1.73111	14.652	4.89203	18.7875	23.3264	36.6237
gene1510	27.2533	27.2317	25.4973	11.2028	2.04762	14.3906	46.8333	23.3412	33.6879	8.69359	8.94222	11.5255
gene1513	114.285	110.841	109.231	257.318	217.471	204.099	116.882	155.14	157.823	146.373	146.576	191.379
gene1514	62.3458	61.4702	60.0161	87.3978	130.402	153.737	135.078	147.979	129.682	171.604	176.986	274.132
gene1515	52.5807	53.4298	51.5547	59.7897	60.2447	74.2114	76.1349	90.0129	60.7167	33.1065	39.7151	34.883
gene1516	619.885	636.013	651.303	890.319	860.521	780.21	803.691	630.245	485.46	377.247	362.146	473.515
gene1518	16.827	17.0141	20.8671	44.4822	26.8173	20.1089	18.3191	21.7422	20.49	39.2673	40.3137	55.2639
gene152	2771.89	3085.82	3188.3	3343.61	4161.67	5418.33	769.411	304.632	331.901	95.8741	203.26	75.8682
gene1522	4.0112	5.09791	5.87698	5.32079	12.091	6.43205	392.59	95.2676	131.136	27.1006	48.2925	49.0524
gene1523	1.98617	2.08723	2.14607	0	0.761897	1.66271	1.52524	0	1.43065	0.585556	0	0
gene1524	45.9845	45.2262	43.9234	40.5077	40.8058	24.7695	74.0522	73.9992	74.065	45.4682	31.9742	18.7363
gene1525	365.628	392.125	404.876	247.692	224.351	705.826	265.314	542.04	609.409	2151.03	2765.03	6296.84
gene1529	1.51523	2.08769	1.59229	2.17522	3.63786	0.603842	8.66118	3.18829	1.19918	8.82411	4.41248	5.7142
gene153	13.2261	13.3915	12.4353	13.7379	14.4923	10.5305	13.6745	20.2182	20.7724	37.191	30.3203	18.0442
gene1531	24.9875	24.4207	24.3141	69.8756	67.0016	56.9559	80.6299	70.8139	83.9922	44.4674	38.8108	55.5033
gene1536	596.993	573.15	579.286	519.509	360.954	653.752	238.771	395.322	233.093	244.47	324.463	447.477
gene154	31.1729	34.4194	30.9019	62.7177	42.9298	77.598	84.243	108.793	118.716	196.969	250.966	308.394
gene1540	40.2922	40.9834	45.3252	43.9671	63.5497	55.6658	18.0244	29.6219	40.3489	204.729	373.31	410.739
gene1542	23.3461	21.674	19.1501	8.36691	5.82406	0.760724	10.7313	1.34664	7.0303	6.43334	11.5024	4.60712
gene1543	11.4221	11.1582	8.77873	1.67452	2.26418	3.73466	8.25817	3.29506	2.97298	3.83866	4.22713	8.29611
gene1546	14.7098	11.4644	12.4263	10.5328	28.6939	12.9397	32.1937	4.31824	11.5268	5.61189	6.53219	9.09184
gene1550	61.8552	63.4579	65.2145	14.277	21.2285	30.2185	29.3609	23.6173	17.9656	28.5778	20.7592	14.2005
gene1552	205.895	223.591	220.832	151.029	135.475	140.047	448.997	177.179	188.515	77.5236	94.245	40.6609
gene1553	9.68729	14.6163	9.12878	32.8864	15.9842	26.1132	19.0826	19.2691	18.1614	19.4488	23.3147	41.6212
gene1558	52.7138	57.3912	56.7727	133.386	162.319	157.879	117.287	94.9464	64.9917	102.309	120.068	150.587
gene1559	5.62787	6.15878	6.76906	1.20345	2.95157	0.867514	9.09226	1.67551	2.13268	1.95298	2.36104	1.68117
gene1565	79.6845	73.6613	77.1794	67.02	75.8777	68.4808	159.62	155.179	142.064	124.475	129.311	198.832
gene1569	182.787	221.566	221.775	38.4526	111.941	116.402	631.023	1204.68	297.618	1458.85	1811.85	3394.6
gene1570	325.645	340.606	326.722	223.07	184.685	326.754	166.841	230.151	221.425	526.014	508.679	635.225
gene1571	41.3339	41.6788	35.2071	13.2698	18.2354	32.4695	58.2604	38.9218	57.5558	71.3797	73.5945	158.015
gene1575	17.7726	19.1661	17.238	12.0251	12.1945	9.26998	28.0267	32.1752	27.1262	35.4123	41.2471	49.0611
gene1578	20.0481	16.9799	17.6889	35.5363	45.2219	25.8107	17.2629	28.8696	26.7218	15.8858	16.1024	13.9816
gene158	4.58754	3.14505	4.70213	1.66145	1.7066	2.25456	0	8.78644	4.32463	57.9388	57.1205	90.0812
gene1586	16.9827	19.6624	16.9178	43.5506	87.7928	55.4744	35.2108	26.1431	43.3688	25.2574	32.407	38.7319
gene159	3.97871	3.34512	3.42999	13.5005	15.8669	15.9423	29.1905	17.0745	8.65718	10.0717	16.8973	17.4241
gene1590	79.5204	77.5886	77.4929	94.1524	84.7482	83.4829	64.1851	62.0237	78.1249	48.0528	33.5362	15.019
gene1594	7.52856	8.04476	8.3014	8.20834	9.12506	6.35337	3.42157	8.52455	1.80929	13.5566	18.809	22.5591
gene1602	37.0498	36.215	41.1259	10.6194	43.0324	6.81906	17.7611	25.6831	21.1543	14.8805	21.0958	18.7328
gene1608	49.3673	53.7704	47.8089	11.5503	17.7631	15.4918	24.0079	21.4259	24.5316	13.4259	9.06174	7.43813
gene1612	40.0016	37.3752	34.5137	13.9601	7.21803	9.52609	36.7008	24.5165	22.3637	10.2259	13.5088	13.2492
gene162	0.400412	0.215626	0.542605	2.61461	2.98476	2.85155	0.315787	0.856249	1.17781	0.442076	0.43278	0.742698
gene1620	26.3932	32.0091	30.7735	23.0979	21.6275	17.6693	48.8266	67.6398	35.4085	31.9826	25.2453	29.76
gene1621	26.8123	27.3597	28.0924	14.1193	7.38044	15.9588	4.60902	9.35645	11.9029	3.35372	15.453	3.57157
gene1623	354.665	365.847	347.125	179.03	163.42	358.621	50.88	125.183	78.4865	84.1984	147.481	43.0231
gene1625	17.4202	19.423	18.5034	22.3165	27.6596	14.5195	17.3279	13.9046	17.4433	9.55822	9.04677	6.51741
gene1634	0.571262	1.19024	0.279698	0	0	2.66536	5.56804	8.53252	18.6591	68.1014	134.646	186.044
gene1635	0.354869	1.1834	0.645026	3.93872	0	4.10318	16.9345	35.9013	34.847	160.182	357.597	637.465
gene1636	5.4304	5.38046	5.29031	2.26222	7.61798	5.93371	4.46365	10.4805	4.53692	2.08743	2.70876	0.959193
gene164	57.4175	57.7309	63.4717	36.4353	50.6206	85.9357	81.8433	77.009	59.3565	24.6869	27.6505	21.2436
gene1642	0.0138507	3.12919	2.27463	1.15e-05	6.66e-06	7.84325	0.0033428	0.10566	7.28001	14.9342	9.02662	18.6375
gene1643	1.72536	2.81172	1.99105	1.51246	2.35021	1.58282	6.42676	6.38663	9.67558	23.6183	25.4256	17.6991
gene1644	0.357317	0.325525	0.623334	0.614088	0	4.90523	22.6835	11.8701	10.779	10.4712	12.4422	20.7927
gene1645	0.0983124	0.160203	0.209996	0	0	0	12.4792	14.5305	9.4652	6.56725	5.29182	10.9345
gene1647	32.0762	34.2566	35.6059	13.1074	13.7671	24.6416	28.8021	30.0492	18.8912	20.4376	9.55016	22.0081
gene1652	28.5828	27.9873	29.5739	23.129	25.3522	18.8549	11.0157	8.64029	16.0009	14.7073	11.769	3.97909
gene1658	77.1094	78.988	81.9057	35.6853	39.2911	48.2444	72.2146	49.7926	32.2679	23.9267	23.164	23.3974
gene1663	18.3544	17.1635	18.6691	24.2391	16.9496	16.2046	19.0923	11.6952	8.83043	9.66065	6.96033	5.68384
gene1664	231.115	226.637	230.644	257.582	221.937	205.467	263.909	140.97	144.114	95.7637	96.1102	77.7325
gene1671	3.11126	4.41333	4.6168	8.18584	5.99307	3.93947	6.15802	7.5447	8.89481	10.3484	17.5294	25.2869
gene1674	34.4511	33.0564	34.6177	47.1072	30.3862	37.3302	140.72	54.0715	70.7543	20.1013	12.5327	6.47638
gene1678	234.171	237.14	226.499	337.204	378.757	259.474	425.469	481.595	584.094	470.653	319.464	285.935
gene1680	0.406578	1.1892	0.588668	2.4995	6.29668	4.17195	0.938852	0.000223366	0.000251353	1.23194	2.46169	1.58633
gene1681	104.775	104.244	108.574	50.2082	42.5678	59.5362	44.0538	88.8705	100.727	90.7469	92.8927	161.101
gene1683	6.01913	5.23735	5.77173	6.53959	1.15264	3.98399	14.5434	1.38414	2.19157	1.67814	1.6204	0.993014
gene1689	174.072	175.312	166.556	109.09	80.0911	69.5965	107.893	132.874	176.411	76.68	58.5636	28.6448
gene169	22.1119	18.9531	19.4212	22.6656	24.1482	13.8443	24.3539	13.9314	7.13505	6.74668	6.69517	9.60348
gene1691	6.56511	6.25855	5.70077	8.83306	5.20284	7.71331	16.2368	32.563	53.6499	49.9191	63.292	55.5086
gene1692	12.7347	8.16472	10.343	18.6357	19.2134	22.4192	18.7311	50.8045	47.1166	69.4299	82.4531	119.496
gene1694	63.8432	64.8324	62.6967	159.775	85.0621	84.5935	126.782	93.8179	110.601	74.7004	45.8061	36.5005
gene1696	57.2376	61.1997	58.3511	20.6179	42.81	52.9152	212.365	293.243	395.82	326.249	252.603	272.613
gene1697	29.5649	30.5974	31.2198	26.2466	23.8097	19.0256	6.11	8.44891	13.044	8.19278	12.783	8.91527
gene1702	43.0655	27.8248	33.5114	57.9432	69.764	65.633	188.665	48.4246	13.4912	28.04	32.4743	47.949
gene1706	491.944	505.339	496.036	1352.54	1139.07	866.06	508.195	577.315	824.941	812.884	607.796	696.206
gene1707	38.0431	37.7632	40.5093	22.7541	16.958	16.0433	33.6497	14.1184	16.3133	22.613	18.1363	6.80725
gene1714	279.062	290.785	273.434	79.1696	124.57	153.144	275.282	183.472	200.59	85.6481	124.721	166.769
gene1718	52.592	58.6953	48.5781	120.74	86.0287	124.011	142.921	116.845	126.616	95.7829	63.6036	143.494
gene172	10.157	9.76157	9.57296	0.522468	0	0	3.32879	0	1.76246	0	0.811559	0
gene1726	9.69011	12.0407	11.9392	49.6531	35.6845	26.0622	17.8974	16.6752	25.2624	19.3036	17.6169	18.4688
gene173	239.271	248.525	244.106	7.91	3.7266	6.87181	22.4641	7.65203	6.1694	1.13725	1.70554	1.64927
gene1731	23.114	24.9355	20.8796	8.25154	8.47127	4.97018	6.7408	11.8624	9.2608	35.8596	40.9302	39.1713
gene1736	5.7365	6.16145	4.51085	3.3693	3.91774	3.21798	46.5574	40.123	98.2023	240.463	279.381	352.849
gene1737	29.6802	31.8293	31.3349	52.0476	45.6115	48.349	22.5231	23.32	32.1984	27.2466	20.3703	15.2907
gene1738	104.752	93.8806	105.865	114.889	106.253	155.383	421.169	473.23	395.705	154.68	117.671	169.578
gene174	50.5085	51.5433	48.5731	145.487	145.268	96.3696	45.5601	57.1592	53.7556	54.872	58.4259	80.4078
gene1742	92.9037	100.326	106.366	212.799	217.899	221.774	260.257	228.113	187.801	194.275	202.338	322.096
gene1746	22.4173	19.7028	22.7819	30.3102	38.2466	36.8606	15.4344	63.7343	71.3899	49.6265	92.9634	101.873
gene1748	329.616	329.337	328.658	115.006	129.972	110.691	129.089	109.616	132.584	93.3251	72.1138	34.6761
gene1751	139.327	122.07	138.996	310.246	293.164	284.308	204.024	166.149	212.692	153.048	162.867	286.285
gene1752	45.9411	23.251	37.6451	0.0238896	0.00758518	27.4727	0.00284398	0.00445479	0.681156	0.161648	28.4151	0.0616168
gene1754	1.14896	0.949479	0.632378	4.47587	9.00655	8.1222	3.17335	1.78225	0	0.507636	0.734118	0
gene1758	125.989	139.281	138.389	139.386	124.35	112.189	108.53	77.6549	86.9438	32.029	20.8995	37.7493
gene1760	178.034	182.041	181.679	161.178	115.933	136.267	61.7934	85.361	100.231	195.317	165.832	162.349
gene1763	8.78523	12.1767	9.94635	10.2297	16.2444	10.1788	8.29658	2.93788	3.4801	2.01122	0.318713	7.72123
gene1765	15.4684	15.0646	13.8723	53.2964	54.9621	40.1833	10.7916	15.9175	23.5596	15.8505	19.3003	17.9389
gene1766	5.8925	5.96187	5.31404	5.32504	3.22089	4.22161	15.7103	6.80291	7.25092	3.01883	1.43836	1.95503
gene1767	20.0844	23.0258	25.6287	10.0862	11.0296	16.1788	43.9717	46.4084	25.7524	13.2629	31.3949	11.5542
gene1768	3451.12	4512.14	4730.32	545.111	421.519	690.883	120.541	76.175	50.6224	185.843	67.5861	55.4368
gene1778	18.2017	17.3622	17.4075	3.2858	8.23885	2.20797	7.53472	4.36982	11.6746	7.84358	18.9247	1.07865
gene1782	27.7313	26.6393	24.6818	103.922	101.737	56.5166	47.2748	47.0771	60.3535	41.4207	30.9161	31.2216
gene1786	3.18667	3.40386	3.42253	2.06997	0	5.49107	0	15.4681	21.1193	146.348	187.374	407.98
gene179	138.838	140.172	145.176	175.47	182.311	155.088	114.777	105.33	111.588	89.2597	77.7169	72.6604
gene1795	5.57636	5.42441	4.81823	24.1664	28.4598	44.1217	8.48897	17.1996	18.2021	50.1788	61.3192	90.5585
gene1797	0.100166	0.440397	0.350014	1.0037	4.17063	12.3413	0	23.0088	6.12775	67.3367	39.7103	64.8007
gene1799	3.83223	4.46276	3.75939	11.1944	9.51939	6.1245	3.22843	4.18201	1.67331	1.18477	0.512341	1.01926
gene180	24.0637	18.6819	23.0174	3.00759	0	3.30856	3.37602	42.5738	22.6247	5.55254	29.522	6.37492
gene1800	9.84075	9.00001	8.93719	12.482	15.3596	21.5438	16.0936	7.06085	2.68888	4.05561	5.31092	3.65766
gene1801	23.4954	24.3526	24.8792	31.9163	25.6962	22.8746	15.0859	27.4298	19.6097	13.0115	8.81056	5.1812
gene1802	25.4789	25.5816	25.8922	18.7445	26.9791	18.6179	15.792	15.9883	35.1181	68.3534	90.5749	89.2483
gene1804	18.1266	18.4717	16.1652	17.6149	17.2091	14.4541	22.5026	17.0319	16.8209	9.69849	8.21583	4.01694
gene1809	25.1253	23.9238	24.8822	63.2224	41.4418	38.1466	21.8622	22.108	20.6661	31.1598	39.3575	38.4778
gene1812	0.72731	0.862283	0.44534	1.13064	2.50205	1.21245	3.84157	0.785962	1.04366	4.8913	4.93387	2.8061
gene1814	52.374	53.2991	52.153	30.1211	24.6873	24.3901	34.5314	37.4829	55.2998	47.6271	30.7024	15.2498
gene1817	174.66	170.461	178.143	195.095	202.226	227.961	165.019	98.9307	84.9994	86.2403	75.5728	96.2926
gene1818	19.0288	17.1051	19.5434	19.9578	16.9532	16.0878	22.9272	12.0247	21.201	7.4101	9.0008	9.6757
gene1819	70.3688	70.4652	76.4057	249.891	226.743	155.208	136.238	129.05	112.022	174.388	327.294	212.238
gene182	6.79266	5.98794	5.46468	5.08389	5.32528	3.73715	3.64412	7.89973	5.01378	2.75827	3.78174	0
gene1825	3.31485	2.47681	3.75134	0	0	0	3.26891	0.895956	1.01627	0.264586	0	0.79024
gene1830	17.3385	16.6518	16.7325	21.9163	10.1656	12.5965	22.2384	15.7961	17.4726	8.98941	9.26181	8.13188
gene1835	33.5337	32.2125	32.5357	25.5361	22.3751	20.6945	41.9139	52.6903	62.0303	91.1502	66.756	58.8973
gene1838	18.5662	19.6438	19.0123	54.3898	52.5606	30.9505	22.6014	27.1343	25.2154	23.7387	16.5165	18.1667
gene1839	40.5053	41.8269	42.6695	150.796	160.249	98.2703	58.6074	79.4891	80.7748	49.6793	35.345	59.558
gene184	398.319	400.456	398.81	20.3929	12.6803	25.8606	12.1628	7.50434	40.7655	2.9943	370.775	6.93931
gene1842	163.414	164.152	172.65	18.1774	9.94982	15.4281	16.1971	8.78711	4.95284	12.999	38.1779	3.40069
gene1844	24.4578	23.7927	22.1408	34.2558	35.0758	27.8533	12.4726	10.8231	12.1644	15.7986	15.0324	6.82146
gene1845	44.1765	38.4422	35.7621	106.826	54.5497	91.2712	182.923	185.473	120.417	72.9825	88.0251	120.215
gene1848	29.2767	26.395	27.0349	43.3155	52.0755	73.3308	27.1811	45.3996	58.6792	36.5999	51.9668	56.3514
gene1850	8.74437	10.8658	11.511	1.14861	0	3.18122	0	0	0.798121	0.395126	0	0
gene1851	34.5304	50.4323	50.3826	34.72	15.2175	36.0154	60.6117	23.837	52.17	22.6137	10.9256	23.6075
gene1852	107.354	102.342	103.034	94.8447	46.4718	63.0931	94.6941	45.619	63.244	119.144	192.133	140.618
gene1853	6.45937	6.39471	5.84012	14.724	11.2462	7.24234	22.5369	15.6243	15.2634	9.3672	16.3974	13.1905
gene1858	140.588	144.166	144.094	430.952	391.677	382.133	188.762	309.103	253.679	200.719	214.763	304.897
gene186	97.0801	103.212	111.116	57.5209	39.9707	83.4379	53.7233	38.1042	48.1105	72.6597	86.2458	92.6992
gene1865	1.19147	1.32	1.24166	5.2906	4.17471	1.23375	1.92912	6.40293	6.65537	6.95148	9.04845	6.24854
gene1866	1.35695	1.51935	1.66556	1.89946	0.46285	0.449306	2.56647	5.28242	3.38126	4.85733	7.7942	4.87291
gene1867	4.23866	1.71599	3.03255	3.1604	8.53617	5.78392	6.80678	8.82413	10.6609	20.3788	35.7082	32.0785
gene1868	3.92611	4.50107	4.44841	2.98608	4.94245	8.9259	8.94063	26.9973	27.0834	19.6666	25.0641	31.8798
gene187	47.1511	38.7522	37.5263	4.86758	3.1e-19	4.85161	22.433	7.01089	3.14557	0.110114	3.44101	0
gene1870	18.4781	17.9403	19.2538	36.4344	38.0841	35.6609	13.545	20.1545	18.5405	20.3455	18.8971	14.7937
gene1871	34.7456	27.5647	57.9364	29.279	133.798	42.2728	32.3513	59.4499	69.9786	16.1286	7.22971	14.1655
gene1873	18.0291	20.3192	20.5379	8.77797	11.7723	9.41989	19.5403	19.1153	19.9061	22.5053	16.0054	14.3063
gene1884	24.8421	28.4056	22.3634	45.258	35.4525	30.3517	56.1132	34.0384	38.5276	36.8111	75.663	103.092
gene1889	141.002	140.7	139.343	124.035	102.238	109.127	40.3869	62.4658	88.7091	123.475	112.23	85.4431
gene1891	46.3702	45.6994	49.061	27.2681	38.8667	33.3194	36.8915	46.2048	27.0508	67.2737	75.1921	105.908
gene1893	20.1711	19.7254	22.164	16.622	15.2256	15.9287	11.1195	5.50507	12.2369	9.52332	8.12036	6.51966
gene1897	77.2128	76.9076	71.7312	49.6745	33.1934	46.4112	50.8079	49.3896	41.6523	73.3574	96.4584	128.17
gene1900	78.5795	77.9391	73.1162	38.2917	42.1073	37.3394	34.476	8.66677	4.79982	1.62039	3.35793	6.29014
gene1903	76.3787	81.1547	78.9234	42.5338	43.1861	32.5639	24.2693	25.6158	59.4364	107.327	65.8588	11.8597
gene1906	9.98375	10.6539	10.4158	7.14671	10.8846	8.77575	4.82635	3.69031	5.53441	9.02956	8.84141	8.39685
gene1907	33.5565	33.9071	34.92	7.05543	4.83234	4.75723	68.8244	57.4993	92.366	139.743	128.995	195.324
gene1908	0.799465	0.436601	0.117724	0	0	0	30.0873	13.0163	18.8462	123.612	115.353	200.05
gene1910	13.4294	15.4807	12.3775	68.0042	61.0133	49.1689	9.97241	14.0866	25.2454	29.0146	23.0427	38.5446
gene1911	8.69269	8.32184	9.62575	0.315008	0	2.61684	3.73021	7.29366	8.65043	21.8887	26.5215	10.6762
gene1915	6.7906	7.44407	7.08823	4.37178	2.73763	5.93997	3.86551	2.16583	2.39196	0.901135	1.12664	0.909814
gene192	21.2264	64.6566	36.6506	75.0218	342.988	53.6259	50.8235	238.992	29.9602	17.1201	22.414	185.898
gene1923	37.0744	33.9836	35.4191	33.7535	45.791	46.479	28.5683	15.8641	22.1392	18.8118	10.7732	6.35533
gene1924	12.876	11.9589	13.3935	12.4536	6.01025	15.7958	22.7897	18.8544	7.8115	3.3805	5.1481	7.24255
gene1928	1.3869	2.28416	1.80414	3.40245	9.9349	3.45186	8.17226	8.34975	7.37739	3.33001	2.27523	2.84253
gene1929	0.0811946	0.178994	0.211142	0	0	0	1.76838	7.89699	4.96039	10.7132	13.0277	10.9063
gene193	119.711	124.977	123.397	25.3394	15.4696	15.4906	14.9911	15.5077	15.3306	24.5147	47.4093	37.5911
gene1930	108.378	98.4431	95.2587	27.2883	46.9029	33.5398	93.4167	86.2292	103.205	102.272	115.719	60.1942
gene1935	48.1736	36.2786	39.8482	226.617	350.049	172.081	226.071	424.803	503.039	282.666	181.932	153.979
gene1937	30.9947	27.5177	29.8608	27.2997	14.0335	18.5332	11.7706	12.6837	16.5837	8.61961	8.98542	3.15625
gene1938	138.934	142.122	141.919	29.5553	47.5843	68.0376	138.99	140.749	148.445	96.7033	99.4838	61.9642
gene1939	14.924	14.7287	13.1321	45.9612	49.3418	37.2147	17.8332	24.3934	34.479	17.2058	17.2548	12.9325
gene1941	45.8534	54.3105	47.1667	84.1592	91.2833	97.816	141.482	139.667	80.9435	64.1881	100.842	94.9525
gene1942	16.6263	18.5916	18.7553	51.3979	55.3078	29.4697	14.4544	27.8353	22.174	17.1288	28.7034	23.3176
gene1947	79.681	82.4084	79.9874	185.541	179.625	141.901	84.3071	106.344	118.489	94.6383	107.427	133.831
gene1949	98.6647	92.7652	100.816	215.283	217.33	255.103	222.961	285.507	313.039	195.394	220.194	358.76
gene1952	31.0251	27.7846	32.6527	5.15251	2.95278	6.33928	27.1835	20.844	26.5179	56.7866	80.7095	60.2824
gene1955	121.654	133.654	133.136	49.8726	96.2706	83.085	151.252	270.573	303.098	403.419	538.008	394.806
gene1956	69.6247	73.9737	72.198	19.9503	23.8097	32.3652	23.6405	36.817	37.5397	76.5501	103.535	69.7855
gene1959	292.009	293.684	315.493	74.177	67.7456	53.9809	57.5934	22.4293	19.0226	28.8764	10.6442	20.1626
gene1962	91.9524	93.4922	95.1551	59.2063	42.4304	52.2746	75.6465	45.2825	44.0636	17.3997	19.4846	9.54536
gene1963	131.592	135.846	133.715	39.674	40.5587	62.3911	53.2015	48.7896	51.9479	50.7807	41.3697	39.9895
gene1964	8.97972	9.17058	9.57164	45.8093	36.1523	24.1219	10.7243	15.6641	29.7446	20.8694	14.4663	9.40159
gene1965	114.945	115.23	123.09	156.734	116.523	74.1175	110.073	75.4355	121.525	39.869	23.8698	30.7677
gene1972	11.0262	11.3281	12.0235	5.82244	4.76774	6.7994	6.59157	5.96355	5.12972	2.73905	2.93667	3.13255
gene1975	5.9043	6.46595	4.99551	2.39775	49.8323	3.81516	6.25669	2.4465	1.93126	1.30529	3.30476	92.719
gene1978	6.5287	5.45423	4.25777	16.6895	10.6798	6.56835	12.0839	15.8322	2.91775	2.77355	2.95358	0.680837
gene1983	53.6477	48.5396	51.5217	57.5212	49.9752	34.0491	24.7526	29.3367	21.841	23.0222	22.6584	16.6645
gene1988	23.8925	27.6035	25.0422	46.8388	55.3654	22.8127	23.0257	21.0918	42.1248	11.585	10.6685	7.90795
gene1992	23.2066	25.4431	26.6965	11.1775	6.61854	15.6714	140.55	123.804	127.772	145.49	120.122	173.099
gene1996	63.9369	66.4332	68.7702	81.9595	69.2257	92.1272	20.2915	30.7227	34.2827	56.1047	39.7602	59.8309
gene1997	50.4864	43.3158	43.0314	27.8595	28.2707	39.7017	78.9086	157.951	239.346	342.841	346.249	439.941
gene200	17.2137	17.9132	17.1779	14.5518	11.6816	11.1156	13.4629	16.699	20.3488	25.4335	32.939	29.3122
gene2000	95.3497	93.9383	100.504	296.53	197.653	191.443	160.527	145.993	117.443	73.1797	35.7155	21.0493
gene2006	0.807196	0.954807	1.08543	1.08348	1.10051	2.19083	15.0136	13.367	4.35573	0.754724	1.69274	3.3326
gene2007	14.0916	14.1124	14.4495	35.6309	38.2586	34.9667	38.187	34.4779	27.1738	9.85845	12.6683	9.45162
gene2008	343.043	355.972	359.566	357.242	307.244	455.213	236.201	163.263	205.573	134.278	111.894	76.7677
gene2009	30.8161	33.5856	28.4194	30.7053	23.1759	43.5317	16.2624	10.1972	17.006	9.74793	10.8016	8.75831
gene201	13.3973	12.5151	12.8149	21.0934	15.6301	13.4191	9.94827	5.61147	10.4092	5.14356	5.71824	1.25243
gene2013	420.211	449.109	427.015	5.34932	6.60341	12.9927	11.4609	2.53573	2.15884	2.22714	1.10484	2.18901
gene2014	17.3888	19.8983	24.3884	5.49338	9.70169	0.766635	3.53275	3.62731	5.80685	5.28359	2.7698	6.85436
gene2017	3.56771	4.2908	4.74805	5.18441	0.826012	3.73231	0.834978	8.43748	12.3407	48.7318	51.1451	73.4784
gene2019	42.2074	44.5567	48.9555	19.9107	11.2273	16.1958	43.7415	32.9725	41.4497	56.4551	73.6096	90.7288
gene2027	76.7692	79.6027	83.4867	127.525	83.4435	80.2779	68.1305	47.6879	38.522	38.4125	42.6736	20.6544
gene203	1.85039	2.00752	1.37129	0.39548	1.59087	4.30799	15.6936	16.9305	14.968	44.1215	64.7526	97.4093
gene2035	3.04046	3.08712	2.68961	0.786237	1.09412	0.707353	3.97628	0.317989	1.06171	1.15828	0.942062	1.07748
gene2036	19.6929	20.0264	22.0148	3.15773	2.86e-06	0.00049803	23.6421	1.45734	10.0807	21.0753	24.1808	8.44845
gene2039	1450.95	1534.27	1473.83	6090.48	5946.13	6077.32	3240.1	3220.53	3489	3265.21	3512.36	6072.62
gene204	3.51082	3.06792	3.4707	5.99253	8.50669	8.52043	22.2507	30.5769	45.027	95.7304	42.4924	24.5906
gene2040	4.55869	7.05276	6.93325	1.23376	0	0	2.81255	0	3.44931	4.23052	11.7172	3.96586
gene2047	10.8328	8.46193	11.4684	6.89559	4.20583	4.615	19.6548	6.52975	7.53999	17.6229	20.5227	20.9219
gene2057	82.141	84.4246	79.5193	29.5072	23.7331	50.2965	268.049	126.003	162.062	132.258	84.7535	44.5552
gene2066	14.6628	14.0487	16.8149	45.7752	48.3197	37.3393	21.4964	31.5118	27.8952	34.67	25.3658	35.4312
gene2070	1820.42	1952.95	2041.37	6565.5	6850.38	6749.7	3597.86	4469.18	4050.36	3958.92	3941.08	7577.85
gene2071	1908.67	1959.61	2049.99	6668.83	6461.84	6745.14	2813.6	3516.9	3383.1	3750.32	3679.02	5958.55
gene2076	71.3819	89.0904	88.2429	153.672	113.96	128.649	190.742	172.439	159.881	183.883	185.693	190.077
gene2085	1.24283	1.23404	1.49832	1.56963	3.46133	2.64974	0.603503	0.470828	1.30513	0.454592	0.207202	0.295798
gene2094	20.2628	19.753	19.4631	56.6091	67.3656	44.2726	33.7233	34.3502	36.4486	27.5989	25.1794	41.0502
gene2096	19.372	22.5431	21.0041	49.6973	45.5287	36.4826	70.4579	39.4807	46.998	25.4015	31.8409	29.0395
gene2098	18.1944	19.9311	20.9631	44.8111	61.2191	50.568	15.7901	22.3761	28.698	22.167	35.5006	35.9093
gene21	4.9792	5.03934	4.54854	0.760384	1.18077	2.67168	7.07182	4.32789	10.7473	8.49454	4.42946	1.61449
gene2102	74.7473	76.2044	74.5661	33.0691	30.9478	54.4085	72.0439	94.5421	59.5837	141.262	181.322	231.51
gene2108	12.3548	14.6615	14.7902	48.5986	60.4673	27.0193	15.0117	38.1773	31.2834	31.0854	26.4551	17.0382
gene2113	1425.42	1447.34	1466.49	5099.14	5143.32	5031.16	2304.81	2717.31	2870.35	3353.95	3449.53	5629.47
gene2114	22.7398	22.295	22.7851	6.6242	6.30405	11.8793	23.1776	14.452	17.4467	19.3004	23.7089	24.372
gene2117	44.9283	42.8084	43.9163	81.8592	52.4487	31.8846	5.17229	1.59143	1.93449	1.07998	0.274528	1.93317
gene212	4.56791	4.4413	4.96685	3.29031	15.2696	10.099	104.599	99.0169	241.447	404.072	358.234	552.697
gene2126	6.23008	7.18037	7.30994	12.7116	15.3323	8.11964	18.9333	14.6492	14.839	17.1022	19.8949	9.10504
gene2132	1165.47	1451.21	1396.08	103.611	86.0349	211.165	327.807	1035.22	610.005	670.422	596.744	882.293
gene2133	89.9501	101.78	95.5308	137.602	185.412	140.37	124.619	215.085	244.614	257.805	324.174	436.224
gene2135	5.52668	4.8817	4.92177	21.0667	25.0001	16.5178	75.8083	49.8732	54.9392	38.9034	38.912	39.1644
gene2136	293.382	444.761	433.773	5627.22	3424.41	1867.42	12551.8	10929.3	11888.8	9984.83	11910.7	11669.2
gene2144	13.1907	12.8212	12.9176	6.0939	7.33248	11.9075	3.8163	6.09689	11.2642	5.0878	5.51683	4.70209
gene2147	263.053	266.893	280.001	216.922	166.43	164.896	315.159	224.161	220.855	145.112	123.864	97.8804
gene2148	40.6304	43.6171	50.7614	17.3945	21.3903	9.56864	52.9261	48.3028	39.328	67.3124	61.6741	69.8986
gene2150	40.9972	43.0336	43.7708	33.1813	28.3611	27.3667	17.5235	22.3648	24.2617	29.4573	22.5328	19.8135
gene2152	36.7916	35.9933	35.1984	20.5934	21.4445	19.4482	17.2479	21.3046	17.6026	21.2954	24.5326	20.1921
gene2155	23.145	22.6665	24.9566	0.956156	1.93802	0	20.477	21.1619	7.26292	8.65486	16.2308	15.4375
gene2162	136.402	139.4	145.626	104.89	95.9408	96.3484	201.862	190.527	210.131	188.187	235.544	286.597
gene2164	9.44659	8.10912	8.71533	8.34034	9.68076	10.8781	71.0635	18.8239	37.7596	88.422	70.8177	90.4792
gene2170	1.54131	1.47958	1.84494	2.12238	2.12636	4.33664	22.4676	16.2601	17.5048	11.2957	22.4019	31.8684
gene2171	44.6105	42.3922	45.0517	22.8824	22.9127	14.167	20.1722	23.2749	26.7179	21.7451	9.61149	12.511
gene2172	351.913	350.18	356.122	218.404	244.569	247.335	278.297	275.978	255.426	176.037	152.698	223.62
gene2174	2.20861	1.8923	2.17402	0	0	0	0.526965	1.23971	0	0	0	7.79e-31
gene2176	759.423	728.615	772.586	978.898	1202.49	1363.97	1443.66	2575.19	1748.05	1412.8	1281.8	2561.96
gene2178	120.795	121.543	120.499	87.0177	104.307	85.7733	70.5823	66.5866	62.0613	45.3547	36.59	22.4452
gene2179	87.5466	90.6085	89.2959	79.1135	76.9195	56.218	38.0481	39.7066	43.7424	43.9245	33.0429	16.7128
gene2180	15.3904	16.93	16.4821	5.60676	8.86818	8.74032	4.60473	6.03905	5.75303	9.89591	8.78811	4.28864
gene2190	5.12784	5.29659	4.82874	15.775	9.56426	11.24	2.77293	4.63452	5.23718	7.76448	6.55443	4.62118
gene2191	38.0255	34.2003	38.0874	1.27498	0	7.07397	5.73304	4.86974	0	14.9234	11.4467	16.581
gene2193	13.7441	13.2736	11.6937	5.91153	5.35323	5.24637	23.35	11.9225	7.18179	9.65086	9.56528	11.4853
gene2195	1.29683	1.37333	1.57649	11.4414	15.0964	23.7176	3.70086	13.7335	13.7441	28.4521	58.7379	37.6392
gene2196	42.7701	41.4325	43.3082	108.95	95.8226	89.5939	51.3015	65.7804	81.7612	63.0478	69.6068	88.6569
gene2199	19.4422	18.6899	17.7066	23.0695	15.4458	23.9972	27.4617	24.9224	42.6357	70.8402	64.7064	70.3309
gene22	41.1807	42.5787	42.5972	26.7029	22.3398	41.5891	137.603	82.2744	121.26	125.439	71.3208	33.9694
gene2200	49.7539	53.8285	49.9374	35.7102	30.2763	34.1544	18.234	25.1707	25.8016	36.8643	37.8835	29.3102
gene2204	29.0408	26.5397	27.5946	36.9266	26.4648	27.9281	8.58707	22.1821	12.2818	21.7252	16.327	14.3377
gene2211	0.821137	2.50085	3.27003	0	11.6409	0	77.1701	10.9998	45.6171	0	0	0
gene2212	14.7017	15.6544	14.521	14.2233	10.234	16.1883	11.4698	17.4756	25.5399	38.003	40.0724	26.4739
gene2213	2056.1	1141.44	1021.63	4155.8	7206.68	7073.15	2929.38	4349.58	4213.47	4323.03	2639.97	8889.95
gene2215	125.423	115.992	137.445	273.442	312.988	353.389	369.348	250.995	222.707	207.298	204.737	292.841
gene2218	0.137306	0.534691	0.180869	19.9066	4.30065	7.59406	0	0	0	0.49246	0	0
gene2220	15.2243	14.986	14.0706	25.2895	10.2804	15.1775	17.1377	4.84975	7.12021	4.86652	7.50576	5.24322
gene2221	24.4611	25.0401	25.7459	1.50059	3.83852	5.49306	17.3342	34.8743	63.0562	97.9288	87.412	81.6275
gene223	4.90203	5.38088	3.41197	4.68543	2.92862	5.27459	2.98127	5.28786	5.96049	14.0408	10.2176	11.461
gene2233	12.6126	11.6944	10.851	6.27378	5.57341	20.7272	25.5279	45.3851	52.5342	6.22736	7.86606	6.49073
gene2235	10.9032	11.9144	9.55641	10.1445	23.4283	7.28301	50.1414	36.121	38.9946	31.2602	42.5124	26.1628
gene2236	1379.5	1414.11	1398.25	4420.73	4332.19	4220.93	1851.87	2068.45	2270.42	2695.38	2568.51	4290.85
gene2242	13.3018	14.3873	13.5025	49.7167	45.3957	27.8049	24.6637	20.0177	23.2854	18.5723	12.4727	8.52242
gene2243	34.4411	34.0222	35.8398	33.0763	38.085	47.987	50.7567	49.189	56.6341	80.606	78.8831	57.6154
gene2249	36.6421	37.4712	40.1817	14.9753	18.6137	13.935	15.0024	13.6684	10.2998	15.5102	15.9522	12.8389
gene2252	74.179	74.9924	76.402	26.4497	29.5724	50.7076	65.9085	64.0863	52.2833	66.1363	94.6953	79.2836
gene2253	26.5286	26.4632	27.1488	32.8831	21.3509	22.2619	15.6493	13.4297	18.352	15.2154	12.7462	8.99759
gene2254	6.8153	6.56313	3.02623	11.2919	15.9255	18.5076	0.000678252	9.36797	4.76865	7.53898	6.01713	4.50482
gene2260	90.618	97.9368	92.7396	10.7072	16.0725	12.0526	11.2542	17.5729	18.7948	18.4379	8.85655	9.56034
gene2261	42.4339	40.3308	40.4295	3.74214	3.191	3.95297	4.16331	2.65318	3.67214	3.83005	3.04765	1.72355
gene2264	4.9051	3.0838	4.16965	2.08828	0	0.692395	0	0	0	0.501523	0	0
gene2267	5.60915	5.87072	5.36628	11.1421	16.4025	79.2622	1074.75	956.725	1236.06	2437.54	2356.5	2513.09
gene2268	11.9258	12.1081	11.8505	5.64707	8.44703	7.22089	12.25	13.0482	11.7919	14.3756	16.0349	11.8446
gene2269	21.2045	20.5435	20.1396	19.1034	23.1964	17.5408	30.4118	36.059	46.9213	55.6461	52.8996	48.4749
gene2270	7.81124	6.78999	6.62075	13.6106	12.1757	12.1829	44.8951	36.7016	47.9035	37.978	23.804	35.802
gene2271	20.5018	19.0127	19.7424	60.3044	61.4189	61.6209	184.11	235.197	307.442	496.275	586.063	762.274
gene2272	0	0	0	6.13746	6.3053	4.77971	11.2612	6.17687	8.5468	4.08803	2.09079	2.05897
gene2284	51.3206	51.1694	48.8352	22.1423	10.4243	17.075	49.8904	36.5303	34.2022	34.9661	29.8092	17.9066
gene2286	44.94	48.6154	54.8778	16.1491	11.0974	20.3563	23.6312	36.9698	27.6816	28.1926	23.5922	15.1338
gene229	33.1086	32.1628	37.1021	43.1373	66.1935	113.846	88.3821	107.942	53.7469	70.5488	72.7102	122.154
gene2292	37.9493	39.7235	39.5139	39.4778	61.6184	39.2253	34.8756	76.9465	105.979	236.451	233.463	284.357
gene2295	19.381	19.978	17.8188	17.0352	16.2484	15.6809	23.3043	32.7105	17.7766	13.8564	9.06459	8.37638
gene2297	26.5072	27.5858	26.1439	24.6353	18.645	50.1944	44.3272	59.8907	61.1512	64.4235	81.7006	142.367
gene2299	50.5011	52.05	54.4922	44.2199	32.7823	50.2145	37.773	60.408	45.0699	107.86	111.205	159.743
gene23	6.67455	5.92951	5.52094	0	0.91466	1.19512	13.9174	8.69807	5.24242	6.33233	5.17636	4.44505
gene230	85.1501	87.4477	93.2556	62.2697	33.3084	70.1381	75.3303	82.5305	80.1778	209.131	267.317	347.068
gene2300	18.0237	18.6609	19.233	17.2742	12.8871	16.2484	15.6546	12.0586	17.2391	29.1081	34.6016	44.0203
gene2301	23.6899	25.7923	24.2659	77.7037	76.9667	50.6124	70.5068	33.9639	45.6507	74.9791	79.0386	133.837
gene2307	117.387	125.676	124.049	83.1764	88.3564	69.7529	57.5239	57.125	70.4837	53.609	38.8357	22.7615
gene231	63.5619	59.1825	64.0165	85.7548	87.0987	86.9602	59.2193	38.8795	50.8272	47.1392	40.9982	31.7359
gene2312	11.3915	10.6617	11.1421	1.7326	4.68738	0	0	1.36381	0.384235	13.6214	18.0527	14.0722
gene2318	7.89139	8.21107	8.48465	8.05506	7.08166	6.77525	13.9311	34.0461	19.8976	107.885	106.243	86.4483
gene2319	32.0445	29.5616	26.8548	1.23828	0	1.66467	13.0476	3.81994	7.22025	1.05795	0.634893	0
gene2320	85.8665	92.0237	96.6379	10.1695	5.69262	3.77662	21.717	3.27912	5.56775	2.56657	2.41354	2.87579
gene2323	113.801	120.115	117.105	30.1149	15.5415	26.7642	53.3121	42.3554	29.9738	50.6295	79.8132	108.073
gene2325	6.32935	6.73388	6.02679	7.941	2.61163	6.21652	1.80702	2.02631	3.91306	2.6492	1.05617	1.70137
gene2330	5.66491	7.16063	7.06526	2.95513	1.05936	3.80263	4.29574	11.5498	14.0704	35.0246	40.4413	43.393
gene2331	15.9801	14.9959	13.3206	3.61425	6.27002	7.27709	8.92854	5.34843	8.96762	13.8697	7.97415	5.7757
gene2336	0.21343	0.357373	0.193483	0	0	4.36046	2.33639	0	3.67898	7.71042	2.66142	6.20653
gene2345	137.494	134.269	136.794	25.0852	30.6668	46.2621	51.0239	28.0285	45.1149	46.1686	30.313	55.741
gene2347	401.34	434.106	430.749	1903.92	1249.65	1083.15	962.388	1229.05	1446.51	1386.6	1402.41	1999.69
gene235	14.2486	15.0525	15.6574	58.7471	52.044	28.249	24.6247	21.3655	27.0242	19.785	17.9854	14.3076
gene2350	4.89689	4.96575	4.65971	0	1.47263	0	0.97015	1.06747	1.20431	1.346	2.70044	0.477118
gene2351	1.29358	1.94535	1.54626	0.442601	0	0	0	2.31595	2.40322	0.172918	0.903697	0.452684
gene2352	29.0281	26.2986	24.8074	24.5321	21.9065	47.0866	25.9772	89.9869	105.32	444.514	335.588	419.671
gene2354	1.44325	1.75415	2.44828	0.830827	1.71388	3.59156	10.8796	2.02721	6.36521	17.9786	18.4389	28.0108
gene2358	4.9902	5.15261	4.76925	5.09335	8.65294	2.85893	14.1117	235.659	328.893	406.437	152.444	162.628
gene236	78.7723	80.8706	78.2191	44.7465	16.3274	33.2096	67.691	63.8419	91.0396	47.556	40.9011	41.4422
gene2362	28.4914	19.808	21.1882	50.3686	64.5349	40.1713	20.2853	36.6088	46.1798	28.7145	26.4967	41.2522
gene2363	10.4922	9.60938	11.7075	25.5731	28.975	35.4297	34.8836	15.1572	26.5787	14.3872	23.3001	15.9218
gene2366	533.386	615.892	1023.66	2039.87	1844.88	1557.65	364.563	561.36	1186.68	1148.73	1012.34	1634.41
gene2368	35.3093	35.7199	37.0983	26.9351	21.2379	19.6649	18.8059	15.849	25.2922	18.9573	15.5369	9.81801
gene2374	2431.11	2558.21	2561.63	8102.7	8446.5	8868.42	4433.58	4520.15	5072.12	4991.7	5398.47	8477.05
gene2379	3.59869	3.51015	3.31635	2.82745	8.98742	3.26448	14.2732	14.9013	25.0539	4.51722	5.84134	5.03063
gene2382	58.4743	58.1726	61.8572	43.1202	48.1129	57.1075	54.8723	60.5652	66.9885	96.7995	114.718	121.479
gene2385	24.3926	26.3091	25.3493	53.9117	32.2612	57.3335	45.9207	75.0212	63.3325	33.5338	35.2181	35.3354
gene2387	37.3651	33.0282	39.7483	113.381	98.5141	72.942	37.6831	68.3977	92.3249	47.1004	46.7155	54.1878
gene2388	9.05471	9.01147	9.18621	0	0	0.262288	0	0	0.18984	0.380247	0.31929	0
gene2391	20.9379	21.7011	22.1325	8.67923	9.32892	14.1873	30.1404	24.5615	52.0456	91.4526	71.4282	94.1128
gene2392	11.9412	10.4289	11.1107	4.33328	5.14876	5.72268	53.9835	44.8054	57.7204	91.0777	52.8117	87.356
gene2395	1155.62	1169.17	1177.16	3623.37	3429.3	3077.42	1271.86	1571.69	1896.08	2237.36	1900.65	2341.48
gene2397	3.69962	3.73006	2.82449	2.27556	8.14779	0.765026	2.44869	5.35364	3.7904	1.16596	1.47427	0.594855
gene24	42.2936	46.2911	46.0891	13.6462	16.1249	16.7663	26.4087	18.1003	17.0747	19.8692	19.0712	23.318
gene2404	14.1352	14.9385	15.3064	24.4974	12.2526	17.5169	4.09126	8.40937	9.0546	8.80597	10.5919	8.4375
gene2405	126.511	135.59	135.754	117.739	160.55	157.392	100.552	108.42	99.5518	219.544	187.511	308.934
gene2407	60.6579	62.9979	61.1031	43.611	55.3793	67.8246	126.054	142.501	131.619	128.915	151.439	179.758
gene2414	1743.17	1822.07	1863.71	5679.89	5515.5	5041.05	2320.58	2437.16	2839.39	3151.61	2732.22	3924.35
gene2415	4.03562	5.81682	3.87328	0	3.95304	8.93289	8.33902	43.5201	18.7838	232.495	308.656	602.263
gene2416	2.39453	10.9928	16.2016	13.3162	36.6949	130.533	16.0892	300.095	231.155	5445.48	7355.84	17190.9
gene2419	70.4072	67.6758	70.0675	205.123	169.895	219.364	81.1014	86.816	34.2276	69.0315	86.3676	103.888
gene2420	69.5961	67.5221	68.0796	311.593	248.539	258.165	118.936	67.0159	57.9032	102.466	71.9131	60.9438
gene2421	2.7167	2.90384	2.90437	7.00165	0	1.72738	5.50669	5.39981	9.84062	31.6599	78.5536	36.6247
gene2422	1.54831	1.6227	1.69218	3.08316	10.3094	3.36911	5.40721	7.44064	10.5604	15.0041	25.7365	9.49464
gene2429	23.3582	26.5777	26.1627	13.2015	11.8381	16.9822	40.8649	40.6553	37.0947	63.7558	71.5265	112.787
gene2430	221.726	233.2	231.169	107.877	154.386	102.347	506.637	286.688	273.548	256.48	174.817	245.383
gene2433	190.026	190.698	189.781	110.025	89.1284	166.858	164.25	155.479	183.896	258.785	314.99	303.168
gene2434	31.0628	31.7215	34.1846	3.26327	5.84343	3.87468	13.5658	15.2406	14.1353	23.3032	22.1047	27.1114
gene2437	232.781	238.524	231.047	35.6275	40.7064	31.2223	38.6905	22.4712	24.6003	59.4738	71.442	7.35678
gene2438	629.164	613.803	647.133	83.5532	62.8421	62.1522	44.4571	28.7692	22.0686	33.7812	29.5906	28.4286
gene244	33.3162	35.6399	35.3186	101.841	69.3222	82.6321	24.5485	43.6663	40.5269	45.3986	39.1961	40.6845
gene2440	856.282	797.719	803.148	286.238	240.91	86.4893	254.802	37.4532	30.1434	44.9446	3.34914	8.60206
gene2444	222.884	229.577	220.113	86.8212	43.0973	72.5994	140.654	41.4311	36.6089	32.5982	18.3229	4.00198
gene2445	2.14026	2.54755	2.31235	0.232871	0	0.309521	0.94201	1.57815	3.43049	2.61498	2.99148	2.24923
gene2446	3.66072	4.5194	4.24266	1.30542	1.33147	0	11.1012	9.99018	7.85977	17.3283	35.7075	56.033
gene2447	488.082	501.133	490.974	217.506	159.703	275.663	104.81	133.463	102.796	328.444	349.042	424.923
gene2449	31.9085	33.6333	30.6431	11.3458	18.7687	5.75879	10.7141	10.0948	20.3431	15.3788	56.5578	39.4702
gene2453	1.61355	2.09642	3.05264	4.71528	8.07832	6.46405	0	2.82782	1.05442	0.545497	0	0.820026
gene2455	28.0317	25.8175	24.124	54.389	56.9516	75.245	36.7715	26.9252	31.3955	22.2875	20.3133	13.0716
gene2456	34.1655	46.6012	38.6685	35.1688	20.5092	89.0029	2061.46	4437.55	4322.17	6043.19	4830.47	7328.42
gene2457	17.7191	19.6422	15.4138	42.9437	24.4103	38.6679	44.2075	27.6016	19.8395	17.9709	18.1179	12.851
gene2458	1228.46	1225.88	1247.4	3728.48	3813.83	3532.84	1827.28	2119.94	1994.39	2266.98	2263.36	3872.26
gene2459	16.235	15.3403	16.8856	72.9576	53.6956	38.1751	23.0215	44.058	49.1199	45.441	35.103	33.3077
gene2461	19.771	22.3143	33.0211	20.8978	23.9833	77.8584	43.3902	134.071	118.621	115.263	75.4485	89.2293
gene2462	608.552	625.606	613.626	68.9147	44.915	295.299	450.952	454.054	540.022	724.672	456.707	706.932
gene2473	2648.17	3007.38	3011.83	10484.1	11133.6	12529.8	6282.01	7244.43	6912.7	6997.62	8486.54	17259.8
gene2476	33.8519	35.8373	35.8206	57.386	56.539	44.0306	50.4779	60.6697	84.9231	88.1065	80.8534	65.9997
gene2480	6.69049	5.1866	5.04507	6.93015	3.24e-05	3.34371	13.0016	9.62629	14.4291	12.717	6.38862	8.27031
gene2481	6.38271	5.93728	5.87152	5.7441	4.85987	8.25645	2.81036	9.10661	6.40985	10.1229	14.6938	14.8223
gene2482	111.046	116.297	113.813	118.782	156.025	124.114	134.012	79.1062	75.1068	51.0068	43.4713	64.261
gene2483	63.5308	65.2093	63.6545	54.4141	66.7005	53.6639	63.9395	48.2108	45.9901	31.7728	22.892	22.6936
gene2487	0.777131	0.878211	0.843549	0	0	4.16e-06	0.415322	0.456973	0.260664	4.06e-06	0	0
gene2488	24.1661	28.7578	27.8287	21.2219	21.5721	26.8378	18.5775	16.767	20.221	15.1331	10.5177	7.2782
gene2489	3187.73	3235.46	3257.97	7857.14	7251.89	5903.24	3980.53	4764.18	4983.14	4102.6	3861.75	4474.56
gene2491	774.646	777.816	794.297	1765.98	1755.18	1326.27	933.076	1082.87	1131.86	1092.32	1131.26	1408.15
gene2492	403.3	411.725	408.064	178.172	181.29	316.85	98.6465	136.148	181.015	493.2	402.955	621.127
gene2495	29.3788	28.2746	30.7555	98.6096	127.756	70.6406	97.2316	72.3547	65.5847	58.4882	53.8578	72.3727
gene2496	62.6154	63.1845	61.8641	62.7987	35.7114	51.0041	39.5579	35.0363	53.4827	34.9351	26.607	13.974
gene2497	96.3182	99.1001	96.6582	72.8395	54.4898	80.3494	74.0769	93.2201	61.879	127.684	172.147	208.537
gene2503	2.82451	2.59266	2.57005	60.5155	49.1273	36.7933	7.55504	9.77988	19.2206	15.1499	12.1062	9.88187
gene2504	3.72652	4.05389	4.65139	90.0006	81.3921	64.5858	18.0142	21.7801	31.738	15.9081	7.80846	13.9419
gene2507	22.3675	11.9935	13.237	41.1813	90.6514	18.7451	60.1301	83.6812	120.796	1807.75	1691.66	3186.23
gene2508	0.118712	0.474749	0.138061	0	0	0.536129	1.66766	5.989	1.58041	27.7069	33.6503	34.5447
gene2509	1.38427	1.42785	1.45355	0.907158	6.20897	3.66681	5.30277	11.0322	9.97513	602.302	410.73	417.174
gene2511	0.76956	0.324602	0.53115	5.2e-05	1.31689	0.000539411	0.000133348	3.88501	2.53922	175.811	169.667	220.36
gene2512	4.58829	5.5196	4.62993	6.4271	6.14674	36.4734	8.52015	28.5731	59.6311	420.268	411.079	879.465
gene2514	18.4238	14.1397	22.5858	33.5341	40.3368	55.5482	49.5701	118.859	131.384	680.271	700.209	1555.69
gene2521	2.21132	2.15982	2.14564	0	7.85797	5.70065	17.8376	10.4709	16.6758	1.45392	2.04202	0
gene2527	3.79085	4.4732	4.89404	9.74959	5.5398	6.46562	17.463	19.8791	20.9005	60.4856	335.437	83.2749
gene2528	36.7604	35.3421	39.3852	11.6399	27.2914	21.5487	25.9271	29.5163	41.9105	10.4222	13.3048	18.4803
gene253	24.6654	24.6905	21.8899	13.2221	19.3657	14.5068	15.2141	8.09341	6.17152	5.37024	4.508	4.50424
gene2532	25.4389	21.5246	24.8793	29.6319	25.5714	39.6322	342.572	395.049	448.432	1118.1	1295.7	1873.48
gene2534	116.313	105.029	115.175	92.7605	71.8622	108.704	216.519	273.249	336.651	680.623	665.59	937.767
gene2535	78.9467	73.3677	100.939	251.319	186.227	270.068	20.5264	27.9561	31.3849	9.63268	7.68673	15.2264
gene2536	13.2984	11.0232	10.9858	1280.72	889.828	427.673	1085.45	770.966	253.084	298.722	58.4466	263.083
gene2537	16.1893	16.5423	15.2945	114.335	114.818	80.0806	110.03	66.9575	44.9515	31.5194	18.9854	19.8596
gene2538	2.46832	3.28864	2.78032	587.771	426.358	177.515	121.203	54.1015	19.2556	5.60156	2.22876	1.82039
gene2539	0.456101	0.59239	0.504783	3.04354	2.69913	2.37496	2.8717	3.4257	0.736061	0.837973	0.345891	0.465953
gene2540	2.24825	0.513574	1.05208	102.634	60.8702	28.4099	204.162	172.785	13.2526	25.3986	6.8246	67.6678
gene2541	1.67937	1.88251	2.00056	7.83226	4.05911	2.32288	33.4156	31.4748	5.84561	6.12106	1.52759	13.2074
gene2542	4.87362	5.25828	4.88672	1.69607	0	2.29209	21.9727	19.9972	17.2568	16.3411	22.464	27.8034
gene2544	182.38	171.761	189.301	50.2102	44.5756	79.8163	80.075	61.8703	93.0788	244.181	204.234	247.199
gene2550	18.1294	16.5238	18.2509	33.0103	66.4466	50.3699	28.6846	31.2711	20.4024	25.2882	25.046	16.2017
gene2551	1024.22	1078.78	1081.75	780.311	647.158	880.286	701.237	731.42	502.064	1408.31	1475.38	1796.66
gene2556	255.378	264.923	263.634	77.6536	22.4498	72.9612	157.692	97.7081	87.0119	31.9733	25.4235	18.098
gene2564	352.96	357.748	360.926	309.742	217.566	228.242	139.18	81.7456	104.37	99.6103	82.7123	41.2313
gene2566	8.34863	8.51848	8.22483	12.9939	5.41063	14.8987	10.6732	19.9281	10.2676	41.957	52.9558	94.6012
gene2567	2.83703	3.38853	3.07917	1.53377	2.1053	5.51418	9.59213	5.90122	7.73691	37.0663	29.2183	40.1344
gene2572	9.75337	11.1687	10.5904	52.5093	42.2599	26.0132	20.4226	15.5581	22.8942	20.7148	14.3926	7.81757
gene2575	10.5339	11.5874	10.3623	12.0617	7.78671	9.62057	7.31302	2.5403	6.28821	4.77222	5.98113	3.3053
gene258	17.7241	17.4268	18.7829	10.9379	17.5417	8.86881	22.6616	10.9998	8.31154	8.81746	4.9196	1.181
gene2590	5.79796	4.73796	4.41566	21.0457	33.6866	21.1202	22.7307	21.1899	13.8511	5.62007	3.79349	7.00351
gene2593	8.93833	9.27766	7.66969	19.4282	2.67159	6.94356	6.75933	22.2384	23.559	19.023	20.0234	18.039
gene2597	19.2978	18.4313	18.8971	8.14718	9.98352	3.33156	15.9598	23.4748	12.4152	17.4957	22.1897	26.2231
gene2599	13.0144	14.7012	18.2356	58.7187	64.4949	27.755	30.2905	38.1889	32.977	31.0532	28.3924	23.3651
gene260	43.117	40.9407	40.8888	29.7301	39.1296	28.7661	24.4464	15.2887	25.2535	21.6449	21.2415	8.03765
gene2613	30.5233	29.3667	30.0042	24.7533	47.6095	43.2981	22.4089	34.1207	36.4939	73.9146	62.7081	64.6281
gene2616	106.329	109.491	106.061	87.4761	88.7661	62.2524	33.6753	46.3	53.517	46.9523	42.0381	48.4694
gene2619	68.8211	68.2942	68.9599	29.2568	36.9777	56.9287	43.3366	58.193	78.4634	161.733	189.931	262.736
gene2620	6.22671	9.96068	12.4418	4.86141	3.99233	5.48418	7.14583	3.20652	11.1247	2.06141	4.25642	1.99939
gene2625	132.295	143.428	140.972	283.263	270.351	281.454	187.163	282.975	239.044	320.185	346.035	374.28
gene2628	15.85	15.3667	13.5285	20.6502	19.511	23.028	38.6104	35.0534	48.8996	31.831	28.2157	15.921
gene2632	48.0538	41.7029	40.2187	36.6153	32.2144	48.3086	66.6956	149.516	161.417	122.068	124.226	221.761
gene2636	2331.71	2435.41	2434.31	6398.64	6227.5	6593.82	3479.86	3801.2	3817.78	3980.64	3660.51	5810.84
gene264	81.2076	79.8362	80.5267	82.5002	81.4156	106.901	87.3189	120.379	101.577	136.6	161.779	234.407
gene2645	37.7293	43.9171	40.768	153.946	158.672	103.528	46.2018	131.643	64.5894	60.1003	42.203	53.0766
gene2646	111.71	118.371	111.796	92.9978	85.6851	94.8395	92.2793	82.7621	99.8427	76.5193	57.6755	37.4521
gene2652	32.5552	30.8254	31.9788	35.5862	47.1524	38.6854	35.0213	26.132	37.4316	21.4176	22.685	13.0782
gene2657	240.772	251.359	250.811	627.057	588.396	569.259	224.634	290.121	322.26	345.526	317.856	383.45
gene2667	370.755	359.301	370.348	245.746	313.878	257.058	739.567	498.633	435.445	648.163	678.963	747.314
gene2668	34.3704	36.7461	35.0921	22.2405	20.2428	29.5137	0.0887643	23.2586	10.3031	35.0338	35.179	20.1599
gene2670	31.8084	30.6137	33.8229	5.87467	6.65508	14.8424	16.8393	10.447	12.0666	5.61116	3.11499	2.55281
gene2674	52.1141	49.1006	50.7736	42.7103	35.2513	36.044	36.4541	17.9017	21.4328	20.7059	16.8413	15.6225
gene2677	1190.69	1237.81	1221.85	228.074	165.784	258.798	207.794	230.844	205.083	697.491	666.515	661.69
gene2678	75.741	76.3749	86.5074	98.8501	120.331	101.212	156.949	154.872	170.946	175.762	153.953	242.078
gene2679	1151.25	1199.89	1221.14	3931.28	4163.86	4433.16	5063.77	2228.04	2134.77	1994.3	2283.08	4502.56
gene2682	10.504	8.96526	10.2298	3.66902	0	3.90137	4.39116	3.32748	2.36767	1.82025	2.46129	6.30958
gene2687	1899.43	1956.67	2012.21	6050.6	6201.7	6179.5	2810.46	3212.2	3383.06	3545.66	3382.51	5691.99
gene269	4.48741	4.68199	4.79483	4.97063	4.12287	0	2.1391	98.5405	9.44724	194.376	150.341	288.915
gene27	101.897	108.646	128.67	153.328	69.468	41.4587	196.962	261.734	203.809	151.891	169.133	153.872
gene2707	12.3073	9.99892	10.9317	38.7841	23.2035	56.0349	9.01441	7.08667	5.98478	10.0879	2.83642	5.09091
gene2708	4.82635	2.88408	2.96152	13.8943	2.58589	17.3434	0	0	0	0.443509	0	0
gene2714	14.6858	15.4145	13.9334	1.79982	5.23776	1.99792	8.61287	13.759	6.72104	19.0434	17.0609	21.2325
gene2716	1304.13	1400.73	1388.76	4970.24	5043.42	5059.09	2330.28	2666.57	2507.89	2856.84	2874.13	5052.14
gene2717	0	0.488101	0	0	0	2.06738	6.60333	0	3.04307	12.619	63.9808	17.1307
gene2726	24.6651	24.7557	23.259	19.5784	16.2312	19.4525	10.538	10.738	14.9511	15.0556	11.8293	5.49319
gene2730	0.580449	0.914614	0.335908	0.66337	0	0	0	0	1.34209	4.54438	18.6097	21.8679
gene2734	33.1998	34.335	32.9393	26.8829	28.5022	28.0538	21.0316	14.8082	23.8178	17.9646	17.4158	8.94417
gene2739	474.948	467.197	465.831	344.13	308.178	303.615	390.904	369.327	523.045	202.887	205.951	236.004
gene2741	489.929	491.216	517.135	157.262	115.263	417.131	256.899	333.204	254.433	563.229	642.225	922.857
gene2743	3.94975	24.5431	4.94743	98.8776	92.6742	29.1022	102.752	73.6707	32.8266	27.1297	39.8272	43.4278
gene2744	5.34735	4.97159	3.59024	2.86749	2.00589	2.63049	217.483	266.96	334.985	206.724	135.644	111.375
gene2748	83.7742	90.6701	89.4204	57.8894	57.0316	64.9252	162.971	214.999	215.486	250.931	341.212	388.273
gene2755	93.2677	96.3762	100.771	181.977	208.554	268.512	143.446	186.091	227.061	622.025	1059.74	973.034
gene2756	338.356	346.925	348.828	65.1094	81.7286	80.3	21.4274	38.7628	31.7202	34.3965	48.7701	51.1493
gene2760	79.6587	82.1719	81.3219	66.9765	38.9317	59.4047	145.806	230.928	333.77	305.668	407.932	313.345
gene2761	2.49318	1.21209	2.59743	7.78e-07	4.14e-06	0.268827	3.64645	1.27522	4.74852	6.71e-07	1.24164	5.29163
gene2762	47.4629	46.3771	46.1659	29.8877	25.0703	32.6123	19.697	28.5641	14.3997	36.0272	31.6362	37.0621
gene2769	28.0465	28.7649	29.2085	24.5619	38.8763	44.3287	45.8844	34.0291	37.5609	15.5567	12.8898	13.5923
gene277	69.3793	73.6236	78.8733	47.3938	29.215	46.7126	33.4426	43.0934	30.0192	62.5007	63.5791	100.175
gene2776	56.8711	49.1216	50.3157	132.279	160.422	99.9264	66.6858	61.83	56.9219	66.3461	94.7797	144.036
gene278	73.1914	75.7525	75.7947	41.2179	37.2283	41.2246	71.4431	113.744	132.618	197.128	213.013	194.363
gene2782	47.9834	47.7256	45.9887	30.1614	30.1896	24.5688	23.8089	21.1912	33.8713	34.0287	23.599	5.44343
gene2787	157.799	161.449	162.726	40.6122	36.2481	33.7686	75.5016	49.9233	34.0387	41.0824	37.9721	44.0296
gene2796	28.0067	27.6304	27.5377	13.0701	9.40001	11.6388	16.939	18.4655	14.6222	17.0905	18.6203	15.1114
gene2799	153.899	159.587	159.744	46.4561	30.8394	27.7873	23.5138	15.7942	9.40366	11.6467	8.66574	15.0449
gene280	3.01737	4.50034	4.32217	0.412285	1.73686	0.558787	4.38568	1.00184	1.65556	1.992	0.416354	0
gene2804	2.06123	4.2007	5.24786	5.62591	7.53767	7.77167	10.8468	41.1791	15.2204	190.974	396.561	552.231
gene2806	100.649	100.737	106.674	75.8796	68.6704	64.2749	72.4066	44.5716	53.8983	44.4304	32.1514	18.8644
gene2809	6.81675	6.24878	3.99968	32.2919	7.90555	15.9448	9.54111	36.5316	90.5012	578.97	593.668	783.998
gene2814	10.009	12.6049	12.096	5.23493	10.4905	4.84e-05	84.9137	80.6059	53.4638	58.9119	152.934	198.468
gene2816	44.9159	42.3083	43.7308	43.5984	37.855	39.4766	19.2777	16.5558	27.2228	34.0976	23.605	17.1033
gene2820	5.03224	4.4163	4.62356	4.61966	4.80076	6.91603	14.781	35.0447	38.8395	108.671	129.917	191.649
gene2823	6.50093	7.96467	8.04636	21.1629	24.6231	23.9825	7.61798	15.0192	7.50017	47.9847	49.8903	52.8396
gene2824	38.2941	46.8854	41.4582	162.666	115.104	155.595	33.5526	47.3285	31.3309	68.9552	69.0726	114.27
gene2827	6.47135	8.02756	7.49415	5.74743	13.8447	3.36891	20.9102	28.068	36.5279	37.0133	19.3563	13.3261
gene2831	61.3593	59.3992	60.2598	244.267	212.068	133.103	47.1309	59.9431	102.298	123.827	102.057	69.6552
gene2836	79.4029	110.446	92.9468	108.1	115.608	129.154	240.233	531.666	315.437	135.097	110.78	159.506
gene2837	119.332	113.202	117.907	109.824	118.826	143.017	243.594	349.514	304.695	369.455	496.288	818.136
gene2839	29.6175	27.0664	28.0715	10.9836	9.89041	15.0429	39.9329	31.4521	41.9367	47.6266	39.3268	38.7882
gene2845	49.7275	49.2456	49.1324	24.6013	19.5029	20.2524	16.178	24.1103	28.9896	22.5224	14.536	8.22738
gene2849	46.9407	43.7965	36.6304	69.6743	77.0385	84.6027	51.8406	32.8151	32.6321	27.9597	22.3999	34.8977
gene2856	309.295	321.054	317.336	144.206	124.013	152.847	130.084	92.8897	136.972	156.045	99.3075	54.0824
gene2857	31.6503	33.7755	29.6546	23.0188	21.0039	15.1692	27.6966	9.63066	22.3348	16.2073	16.0151	5.61785
gene2858	15.652	18.7453	15.2477	21.1682	23.3378	18.6798	100.336	305.91	280.388	268.508	170.296	239.753
gene2862	31.4986	25.8453	31.8865	59.8453	55.1357	68.9742	57.4046	50.0962	79.0019	75.8334	83.4629	92.4038
gene2866	16.9194	18.3792	18.6042	6.97786	6.43326	9.83992	5.81489	15.2386	7.11472	8.17217	6.7596	5.97316
gene2867	2.36025	2.44051	3.0025	2.97782	7.38831	4.42456	6.38647	8.53872	15.0896	40.1802	20.9733	13.2904
gene2870	69.4429	62.9825	73.2738	206.128	203.985	253.278	77.7044	118.899	160.927	153.631	111.485	247.397
gene2871	1.29609	1.03011	0.982784	2.52521	1.03973	2.71778	10.9028	4.87679	13.5146	0.343262	2.61959	1.5744
gene2877	76.1848	81.8852	110.427	66.9166	31.9841	196.671	24.6772	92.8827	46.1066	244.779	251.339	419.547
gene2878	334.582	336.243	331.227	573.978	510.671	497.095	154.496	163.211	133.583	143.43	187.029	280.366
gene2879	57.8269	58.3804	55.9701	130.083	123.633	101.001	34.1885	30.8449	32.2673	52.5658	50.0913	43.3354
gene288	94.4894	101.676	118.695	187.013	384.814	277.512	144.359	85.373	197.391	128.599	135.798	100.037
gene2886	7.13769	6.83732	6.80358	8.02634	3.36401	8.70412	4.28288	6.22212	2.71864	2.89628	1.86946	2.4367
gene2892	9.88745	10.0664	10.6085	5.97249	8.74682	17.7351	4.67971	6.68876	8.89769	119.478	137.276	95.5079
gene2893	201.65	212.943	221.1	217.903	239.756	235.113	114.283	83.6299	83.4987	153.428	197.976	236.882
gene2908	2.34781	2.94463	3.91194	1.10046	0.7681	2.18045	7.10717	12.8465	4.76872	94.3357	104.601	133.821
gene2909	158.195	163.76	159.365	28.6624	15.4084	43.3965	119.594	75.279	57.2559	285.864	89.4025	103.308
gene291	89.7406	91.6501	94.6978	111.217	96.4258	104.229	236.455	221.261	248.828	480.089	292.698	240.18
gene2910	12.6941	9.54647	12.661	0.935947	0	0	0.98988	4.97945	1.23861	3.1695	1.4288	0.944766
gene2913	32.5436	33.6835	33.9566	57.3918	59.6736	37.4325	74.3694	59.3663	72.8222	69.3224	58.0702	42.2421
gene2916	73.0261	76.0954	73.75	678.142	537.281	244.745	1000.12	2206.54	2670.88	3218.26	2319.94	3050.42
gene2918	13.8821	15.145	14.2299	64.3652	37.6939	32.9199	15.811	18.2626	27.2213	20.8521	15.9186	10.7001
gene2919	26.2218	27.9423	27.9056	14.4914	15.1088	21.2575	28.7943	36.3189	30.204	34.9235	27.4087	23.8604
gene2924	10363.5	10635	11103.1	30956.5	32008.1	34060.1	18587.4	22131.4	18060.1	21643.1	27580.4	52168.6
gene2926	5.46545	4.86006	4.36606	2.44025	5.04724	1.97807	12.3716	30.2201	19.2508	19.3542	12.7517	18.3288
gene2928	9.81372	12.3045	13.9387	0.917767	12.7812	5.59893	11.1826	0	2.87952	3.18228	2.37989	0
gene2930	28.4535	32.6277	32.1882	6.84897	6.34983	11.1286	61.5464	3.31832	22.5938	9.67014	2.38566	4.79029
gene2931	1.6195	2.08108	1.77361	0	0	0.859436	2.72663	0	0	0.678624	0	0
gene2933	198.346	202.264	205.918	38.9342	15.3426	19.6334	73.6607	68.4923	23.0596	8.08251	4.72551	18.3038
gene2936	264.016	260.78	273.526	134.283	140.496	173.703	121.358	147.662	85.7554	161.345	206.692	264.756
gene2939	43.6506	43.0074	42.1098	19.6648	14.1403	15.2734	30.5308	41.0398	42.6224	46.6336	42.541	43.4062
gene2941	74.872	82.8369	81.632	83.5721	103.279	65.2405	173.342	169.108	207.354	131.826	199.142	141.052
gene2943	114.748	110.392	121.944	2.66429	4.15197	2.73246	2.24065	3.22427	4.28023	2.02074	2.52099	1.82649
gene2944	223.208	234.204	236.599	31.6966	40.3028	28.4731	57.5467	55.0124	47.9987	33.4594	45.3204	35.7188
gene2945	13.3493	13.179	12.2819	42.4037	28.9576	24.704	18.1242	14.9799	22.5455	15.8418	17.5417	21.7981
gene2947	1495.82	1516.28	1555.67	2423.95	2308.81	2225.03	860.144	1072.92	1181.98	1449.94	1231.75	1403.14
gene2949	4.62725	4.38589	3.84197	0.43034	0	0.935936	0.456508	0.254782	2.17542	0.724476	1.37002	0
gene2954	14.5195	14.6492	14.2337	39.4668	40.7377	39.1144	31.7411	26.5027	40.7888	22.1585	23.5124	18.1726
gene2964	59.6239	59.9953	60.0773	216.265	162.804	180.583	54.3531	59.285	38.9656	39.6004	66.2199	98.7861
gene2967	38.1847	38.5269	40.1067	21.856	15.718	18.7116	38.3485	30.9585	30.4737	34.4128	28.0885	36.8669
gene2970	1487.67	1514.26	1496.74	5381.15	5361.36	5364.77	2348.49	2894.5	2999.72	3538.62	3512.56	5655.05
gene2974	107.674	99.3352	125.616	223.433	199.185	251.949	343.313	279.827	209.356	193.577	193.983	262.627
gene2981	26.5335	23.2789	26.461	177.35	226.801	100.001	65.4555	82.9076	83.7226	50.9799	46.1408	77.8206
gene2988	6.3101	6.65466	7.12649	4.98515	7.73015	7.92292	8.58264	24.0804	17.8068	12.0485	12.9004	16.8458
gene2990	1374.14	1393.01	1381.25	670.858	611.852	745.406	1256.49	1341.71	1185.2	1165.62	1249.2	1509.35
gene2993	339.901	341.345	368.313	287.155	236.466	291.663	450.367	374.865	287.643	139.959	132.364	139.054
gene2995	8.28932	6.74292	6.90186	11.2106	3.30513	4.74344	2.56981	1.99484	3.6291	3.11569	1.81669	2.3539
gene3000	23.1941	16.0213	18.8894	26.6793	15.5764	23.162	24.315	14.975	23.0696	7.38729	9.5821	5.23705
gene3001	45.2807	45.8793	47.9269	26.5988	19.6173	34.3491	20.2639	24.6154	16.8001	19.1576	19.4095	30.0723
gene3005	1293.6	1336.55	1318.29	4596.47	4525.02	4482.15	2043.77	2528	2581.4	2584.95	2591.38	3989.35
gene3006	20.4617	19.6086	22.6525	45.4324	45.5531	35.0805	30.1284	33.1343	28.5563	33.1856	35.6516	40.9416
gene3007	14.0205	10.998	11.9271	14.4461	12.9452	13.1714	17.2729	11.6221	21.5366	26.6921	32.8168	46.0168
gene3009	24.8925	27.5623	25.4555	7.32829	13.4784	13.252	17.5123	15.7475	9.61641	14.808	15.4063	14.3588
gene3012	893.777	905.057	908.246	1737.7	1244.21	1070.24	353.603	463.696	768.473	1264.9	909.209	662.465
gene3016	1931.76	2235.06	2348.95	4294.05	1927.83	2805.16	5078.61	4950.38	3674.75	4693.87	5348.36	9372.08
gene3018	4.97342	4.36386	3.91087	8.73e-44	6.68e-46	3.3e-78	8.23109	17.7901	4.3842	9.4828	3.84475	47.3211
gene302	51.8408	46.0448	50.701	21.0959	9.91126	28.7128	34.6993	63.847	27.3238	107.338	116.125	148.537
gene3020	5.73092	5.16522	5.33641	50.7867	28.5488	45.0126	15.0022	8.57396	8.41149	7.70715	5.36448	2.93392
gene3021	3.23503	2.65725	3.57338	18.0094	12.41	13.4029	21.1426	19.7051	10.3186	7.3859	2.97142	5.94019
gene3022	1.74483	1.84688	2.28911	43.759	26.1484	36.4799	47.6512	32.5028	5.86318	3.91467	2.8562	3.93099
gene3033	136.077	130.964	138.986	211.852	115.926	156.198	188.26	114.934	85.6894	54.9187	67.8104	76.5424
gene3037	33.698	35.951	33.7486	75.5282	94.6655	60.4309	55.0291	78.9491	72.2092	51.4348	45.5417	46.2467
gene3041	4135.91	4193.85	4192	367.773	217.937	1268.61	1573.07	1430.93	1483.32	2583.07	3398.67	3491.54
gene3044	8.63818	7.13281	7.88331	16.0836	12.6654	10.9523	5.32568	9.82182	9.20996	10.3619	11.4025	13.7821
gene3045	2596.3	2695.58	2738.21	10201	10652.4	10616.7	5038.32	5496.43	5638.33	5497.24	5217.04	9581.97
gene3047	1370.88	1391.09	1460.65	4811.19	5036.66	6003.89	2722.26	3341.71	3061.59	2980.71	3012.75	5115.5
gene3051	24.5195	23.9148	24.025	17.8341	20.0792	24.0109	13.8394	8.84772	11.9856	17.8428	17.2663	3.73414
gene3055	69.8707	64.6493	64.4964	209.029	227.023	128.331	102.887	137.59	174.557	116.867	100.781	73.0917
gene3057	731.325	763.353	761.878	2717.3	2833.88	2827.85	1255.37	1411.99	1362.96	1446.45	1445.12	2476.73
gene3058	1749.66	1819.98	1892.8	7478.67	7613.55	8081.29	3983.63	4554.65	4316.7	4611.54	5416.61	10727.4
gene3061	12.0601	11.8408	12.2502	17.7968	16.4876	15.3156	6.64693	5.11907	8.43885	11.5084	10.7924	5.86214
gene3066	16.7111	16.0879	16.1334	36.1833	38.4445	27.8468	24.8188	21.4032	26.0372	16.3529	22.1174	17.4454
gene3067	36.0439	37.8362	36.7037	29.9135	29.5785	34.5758	21.7395	9.92711	13.5445	5.81764	7.86097	5.23827
gene3069	6.70073	7.53171	6.85809	3.76907	11.356	4.18543	5.8087	11.6324	16.1118	31.0702	38.8339	39.8887
gene3070	187.643	190.759	189.678	488.231	453.303	375.361	134.024	183.893	216.469	242.501	237.988	229.658
gene3071	76.5128	76.688	76.3209	53.7268	49.8199	53.7803	33.9965	32.2272	33.3772	74.3976	70.1615	43.3941
gene3077	378.556	385.712	407.428	21.5865	15.519	17.5537	115.352	29.7437	35.44	7.03283	9.42438	5.49561
gene3078	144.853	146.429	145.43	81.0566	74.3477	86.9079	333.786	253.455	245.944	85.9897	130.708	94.2374
gene308	52.0031	52.9757	52.1616	229.944	219.354	114.586	89.1936	95.6426	167.526	106.363	68.8044	68.7476
gene3080	37.0056	41.5632	37.8265	6.60855	9.26188	9.95418	46.2636	57.4697	42.4894	28.5714	25.8744	35.6007
gene3082	40.9165	43.2455	41.2106	24.5152	72.2301	84.577	47.9362	155.504	130.037	510.909	719.058	1330.86
gene3085	52.5642	55.8868	53.5072	45.3548	39.5757	47.1122	33.4534	59.6433	44.9146	97.7676	114.793	142.337
gene3086	13.2908	14.0177	12.9051	9.12291	13.1146	25.0235	28.5069	30.308	22.9471	42.7128	52.4326	50.6086
gene3093	108.473	123.67	124.032	279.752	185.629	299.366	191.616	86.9684	168.571	268.193	258.259	391.614
gene3094	1180.89	1215.94	1197.62	4467.23	4279.3	4202.17	1958.48	2340.77	2507.28	2564.6	2327.71	3735.71
gene3097	15.9303	13.5255	14.7656	39.9259	33.221	22.198	15.9786	20.0212	24.8896	21.0955	23.0054	17.2241
gene3098	186.232	180.058	185.418	105.564	98.2227	81.3663	131.808	133.132	130.113	170.415	158.406	101.013
gene3108	870.543	855.874	900.94	2745.81	3125.96	2745.85	1445.42	1607.19	1730.38	1713.87	1598.39	2335.83
gene3110	3.41276	1.64672	2.55579	0	0	1.08842	0	0	0.525142	0.802147	0.596917	0
gene3111	147.985	147.07	146.508	55.2779	59.1359	58.8255	55.8577	69.8482	71.3184	176.985	385.905	180.049
gene3112	84.8571	79.0446	85.2251	46.9538	70.8074	55.3386	36.2434	45.6801	36.1332	62.2406	59.3644	64.5559
gene3114	88.474	81.3056	88.6641	13.1926	22.5289	40.9996	76.1236	72.6996	50.4581	96.0572	166.838	203.435
gene3115	50.591	47.393	47.0367	1.41e-19	0	0.449389	1.23842	2.07e-25	1.93e-104	0.456468	3.35e-23	0.562681
gene3118	3.16403	2.40765	2.27827	1.66651	1.71353	5.68728	7.2649	5.61768	6.86301	7.21294	7.6378	9.01753
gene312	295.571	283.865	290.63	162.3	85.8312	187.61	471.928	566.107	614.307	511.268	521.1	877.827
gene3121	9.42475	11.1296	9.26525	16.8006	32.1446	10.1207	333.71	610.744	682.03	662.47	312.366	441.578
gene3123	73.38	78.6031	75.4843	44.7259	35.1638	39.4449	51.4202	24.9236	31.9346	25.2397	22.7002	14.1743
gene313	29.7212	34.0163	36.0513	31.5247	50.4406	43.4547	43.9617	77.2932	65.0294	79.2707	85.6902	143.652
gene314	2.73913	2.40113	2.36061	15.1689	19.9279	26.9819	343.899	291.522	352.671	768.413	771.855	476.25
gene3141	6.99567	6.55693	6.93717	13.7508	10.1225	13.413	7.56432	8.10309	6.27967	5.23298	3.90845	3.89695
gene3142	48.7144	50.7563	48.3303	65.1493	51.6564	90.8381	84.7896	156.188	134.738	104.269	105.141	123.957
gene315	16.497	17.7297	18.1829	16.8983	28.6581	35.3731	178.836	99.503	85.7302	62.5609	79.4817	46.9157
gene3150	76.7752	74.5584	76.0299	26.3886	26.17	25.0447	7.27528	38.0044	17.2902	144.447	102.488	183.476
gene3157	28.8751	30.9758	29.6714	15.9453	12.2282	23.0637	10.8907	12.6713	19.9399	73.4153	93.4351	88.3429
gene316	109.622	109.79	108.474	93.1157	94.9546	99.1247	33.6998	51.2151	67.7213	83.0019	84.8762	74.8121
gene3175	0.40753	0.68807	0.549769	1.35936	0	0	0	4.26268	3.64824	2.00557	4.17394	1.82262
gene3181	0.919474	0.958224	0.790027	5.85307	4.88367	5.96575	4.02306	20.9195	8.0141	5.68364	12.6841	7.83389
gene3191	22.237	20.0804	22.8429	37.8131	21.2132	41.5643	17.7791	13.5205	12.2662	15.3877	14.1168	11.6412
gene32	0.467889	0.760737	0.93819	2.34425	2.42548	0.521366	8.05793	4.03629	3.34943	1.71734	1.3843	1.15281
gene3200	8.02858	8.54476	8.08919	7.75876	7.93624	7.25762	1.83931	3.61962	4.66998	6.16154	8.29773	5.01516
gene3207	27.9429	28.9053	28.6267	22.0771	32.6919	22.4068	15.0837	14.7612	18.2028	11.2402	9.23704	9.86246
gene3208	25.2135	24.3125	24.1962	29.0385	28.8871	22.2037	19.5019	17.0562	15.7876	9.3845	8.82478	8.75258
gene3210	32.1957	29.679	34.6543	13.625	8.51832	21.8747	30.9948	27.8792	21.9158	24.7222	24.6489	55.2073
gene3215	7.49311	7.29573	7.17762	3.1343	10.554	2.78667	41.0071	19.1521	29.8588	25.7867	17.8259	37.081
gene3217	43.6583	34.6481	45.7505	127.027	311.863	168.809	3678.82	905.869	576.976	30.1995	77.6584	22.0118
gene3218	25.1608	22.1442	23.0178	91.2727	157.631	73.2352	1803.83	289.451	207.806	19.5917	33.4459	16.7154
gene322	71.7922	75.7272	70.7336	34.629	51.4046	43.0636	83.5295	122.195	117.871	99.6991	72.6957	82.6378
gene3222	4.86639	4.64724	4.85725	4.71032	6.21499	4.33349	19.0281	9.52371	16.7669	1.61349	3.38489	0.552013
gene3224	81.7463	74.8744	75.6581	9.05039	14.9858	66.078	52.9264	157.357	82.0864	152.177	253.212	280.258
gene3229	22.2947	22.6482	20.5866	37.393	21.9915	27.3904	9.99601	12.7174	8.36106	15.1301	12.0715	7.52677
gene3235	38.3198	36.6013	38.0729	93.1455	70.0119	59.0891	29.5613	30.0302	40.8785	46.0395	35.274	17.9807
gene3237	73.3053	76.7434	76.6024	94.1662	98.9199	99.8843	118.326	168.25	189.562	264.432	312.216	317.124
gene324	40.174	39.8859	40.491	17.5962	17.9592	12.5039	19.6147	17.9771	23.9798	47.7411	52.2588	38.3313
gene3241	51.8546	50.1059	53.4526	7.1853	1.49542	9.73869	4.64217	3.84526	2.63807	1.22952	1.12172	2.25147
gene3249	1303.2	1340.98	1327.65	686.867	475.315	870.114	554.223	269.234	122.87	51.7061	29.7875	29.779
gene3250	1405.42	1476.14	1504.64	544.508	380.244	769.984	599.688	230.851	120.385	53.3038	35.3327	53.7175
gene3251	3185.18	3258.98	3352.64	1989.22	1518.79	2250.7	2055.24	1047.92	522.503	128.784	77.0154	68.3928
gene3252	788.088	790.664	823.921	545.329	458.472	766.989	569.862	222.736	75.2356	33.3725	24.3681	27.0479
gene3253	268.437	278.248	295.192	198.411	148.771	249.042	308.951	68.6942	59.0812	13.2826	17.1364	7.9591
gene3254	21.6414	27.8068	28.519	61.8485	75.2963	59.1689	10.2494	5.77829	0	0.561008	0.822767	3.33885
gene3255	42.2965	45.4458	41.3826	30.7954	35.904	36.4479	31.0651	40.845	27.7754	96.944	89.5007	139.17
gene3270	117.214	116.588	111.536	51.4677	49.9755	51.3248	49.5639	46.8931	58.8072	62.0991	51.8823	30.1651
gene3274	28.4817	28.5717	28.785	42.1406	105.693	217.917	537.221	669.786	290.11	1595.77	1786.67	4092.41
gene3275	28.0197	28.8826	29.0621	41.0835	23.9849	59.0467	56.1802	37.0255	52.2086	112.048	93.2534	89.9288
gene3281	109.037	117.043	119.909	132.484	87.825	69.8177	61.3094	63.7899	42.5472	79.4265	78.0395	99.083
gene3289	133.416	121.654	132.574	32.3063	86.5705	8.47e-05	22.3647	145.398	54.096	15.5404	59.509	14.1161
gene3290	63.9379	71.7477	75.0182	71.4809	130.025	83.892	115.944	113.724	102.963	108.385	58.7267	131.34
gene3293	5.77384	5.08824	5.51673	2.2246	3.13938	2.59213	7.00296	7.83961	7.73569	2.71064	1.56475	2.27451
gene33	1.84012	2.59522	2.05255	4.25386	13.088	11.2817	17.3196	6.33678	16.8253	8.52032	7.16345	6.2511
gene3300	58.553	56.4945	57.6429	30.6753	24.8095	19.7155	21.3211	21.1622	25.048	20.759	18.7511	10.9234
gene3301	1.83066	4.08791	5.31101	25.777	20.4643	19.8739	11.3726	21.2683	14.3642	2.25208	3.39361	1.08611
gene3304	199.436	195.034	192.942	262.639	263.759	199.423	78.1696	117.943	115.656	143.484	127.817	141.075
gene3305	2392.71	2397.27	2461.44	229.643	177.808	229.115	471.588	225.704	302.876	38.6992	48.7566	29.4344
gene3306	24.6552	25.8633	23.6802	14.9866	14.931	10.4577	189.101	187.464	184.451	321.578	341.488	366.558
gene3311	134.355	132.693	131.799	20.0255	15.5183	39.018	47.4585	59.936	47.7072	79.0114	47.7232	77.9134
gene3322	124.865	124.255	126.586	89.9923	73.9779	65.0281	121.273	193.706	211.582	218.343	147.34	139.851
gene3330	0.699361	0.977638	0.452256	1.93951	2.64753	3.50895	0	4.61968	6.93321	29.6395	37.9588	42.9994
gene3340	19.3837	18.8078	18.007	48.0155	54.0402	41.9796	11.7824	17.5481	25.0929	27.9254	22.0796	28.1001
gene3346	305.369	319.658	310.593	90.345	74.7092	125.203	140.136	161.539	152.798	178.903	149.713	146.242
gene3347	20.7715	18.5515	20.1835	19.4275	17.4466	11.9791	9.67855	45.2409	48.1131	75.0871	59.5882	43.6545
gene3351	46.2519	46.8868	45.6455	155.229	135.254	105.522	53.6947	61.8275	48.88	89.0989	71.0074	91.4829
gene3353	0.23919	0.248145	0.279598	2.61414	0.193419	0.990809	0.588559	0.665931	0.811068	1.28528	2.08958	1.33824
gene3358	28.7157	28.4748	25.602	57.664	53.2265	46.3167	40.7278	33.6626	25.1099	35.9919	28.2047	49.8704
gene3359	110.3	111.738	106.883	85.0954	75.9995	110.864	37.2244	55.1558	41.2498	106.08	145.186	152.19
gene3363	47.1389	47.3762	47.0102	20.8659	39.7318	29.8259	26.0956	35.8859	37.6468	70.6582	72.065	60.2497
gene3365	51.2292	52.3326	53.4553	28.5098	25.0403	25.763	17.28	24.8036	41.0141	48.7147	41.6089	11.1944
gene3367	28.769	30.3452	28.3926	10.8505	15.7117	16.4481	15.4265	7.48192	10.6179	9.70623	9.30017	11.4961
gene3369	10.2893	11.3469	11.0815	3.00687	5.95825	6.46634	6.10161	2.51413	2.07588	4.165	1.87274	2.6975
gene3373	76.0617	71.0796	71.3934	146.006	123.146	121.204	46.3863	62.1233	54.3483	100.984	95.3327	101.362
gene3374	14.439	15.6363	15.0741	12.7678	11.9171	7.2221	4.79644	6.50797	9.8119	14.6601	13.2134	6.07221
gene3376	96.2836	86.5191	77.7457	124.49	85.6375	76.9505	87.1663	137.934	151.671	41.8009	54.6936	23.1734
gene3377	2.12929	2.12603	1.66426	14.8766	5.40845	5.1384	3.99206	1.80231	4.40001	10.0602	1.0803	2.77617
gene3378	41.9345	40.1635	40.5253	83.5864	87.7051	107.029	59.7471	153.268	81.9723	55.3897	65.8077	109.198
gene3379	213.88	224.239	223.018	481.663	463.258	623.92	715.039	544.034	303.319	358.515	471.647	616.866
gene3381	67.5281	49.7264	52.6473	38.4759	15.7596	30.4108	135.059	96.2706	69.8258	37.9959	49.8789	0.0145201
gene3382	9.33466	7.00338	8.42842	6.30758	1.09191	17.0934	6.09094	4.90397	4.42059	2.29379	1.35457	0
gene3383	4.40452	2.57961	2.78177	0.00159906	0.000214762	5.00723	0.000158533	0.000129542	6.75115	1.26e-05	0.0116288	7.98e-05
gene3385	77.3752	83.461	76.9305	105.306	188.518	161.662	106.628	56.8521	67.2568	29.3337	23.5586	16.4234
gene3386	1184.55	1253.51	1241.87	419.147	409.163	887.901	5828.27	4783.99	4119.96	1827.08	1272.61	1300.53
gene3387	139.427	134.567	150.687	70.6717	38.9211	119.321	480.764	349.903	350.264	112.016	113.356	150.669
gene3388	0.298191	0.277706	0.110377	1.3089	1.78696	2.33259	0	1.00449	0.284637	2.45056	2.37941	4.26532
gene3389	80.6971	80.1835	77.5221	27.269	10.9808	15.7959	44.8888	52.7166	48.5984	34.1743	20.5968	23.9422
gene3395	27.3152	41.6654	25.457	6.46739	38.9764	37.7183	18.8625	191.571	57.6748	559.372	792.9	1344
gene3396	29.8991	30.4048	31.1141	19.4588	16.5217	17.7361	23.3543	32.2375	30.0607	38.1237	39.401	32.2588
gene3397	38.6868	38.2881	37.9031	21.8326	13.5071	25.3451	25.361	26.0866	37.1581	49.6294	45.4374	43.2763
gene3398	31.5383	29.1798	32.5864	43.6591	42.8845	41.9587	28.72	32.27	28.4901	65.749	67.1295	86.331
gene3411	183.066	189.885	188.315	47.8149	77.6585	123.034	149.099	229.488	200.285	119.455	139.429	197.674
gene3412	196.796	197.702	196.892	61.6899	37.7923	121.787	142.021	140.294	172.301	790.656	613.028	1121.54
gene3418	84.5229	91.2916	84.7371	56.6659	39.3078	59.786	64.4383	50.8604	40.0633	34.5026	23.0492	22.9977
gene3419	1.34642	2.33393	3.76214	3.27e-10	17.6893	4.05e-14	1.28838	3.07e-16	7.58e-82	1.05e-10	6.46e-26	0.000106118
gene3424	133.158	187.851	153.812	59.4621	40.4633	51.7051	56.8828	173.149	95.5389	113.429	92.553	179.404
gene3427	3.15614	4.41285	5.02649	14.1678	11.9941	13.1663	3.77311	4.49366	14.0703	7.21502	8.24573	3.17015
gene3436	11.6762	11.6747	10.5284	3.34141	3.80071	6.59185	12.6943	8.12648	6.36047	1.19449	1.99095	3.15185
gene3438	169.115	152.827	167.102	38.3265	67.1966	62.0965	79.3437	155.376	56.6791	16.5538	19.8299	22.9678
gene3439	79.7232	81.6343	85.3003	48.2315	51.2664	49.2289	95.7915	48.683	33.0934	7.10523	8.13511	8.57652
gene3440	10.275	11.2479	9.7162	3.92944	8.44348	4.00159	4.77162	1.04e-50	8.01162	1.92986	1.46e-11	1.07599
gene3444	0	0	0	7.40328	0	0	24.5868	9.34783	12.7324	1.3328	0	0
gene3451	181.707	186.312	183.449	89.8782	101.417	84.7615	69.1049	86.3725	175.743	78.7867	62.121	41.9131
gene3453	8.8491	9.88073	9.90417	2.41832	1.2488	0.811444	3.21073	0.353426	3.22788	1.15124	1.11462	0.313418
gene3454	18.7897	17.094	17.4841	1.12546	0.972554	1.81172	7.62571	2.46378	3.57208	2.89876	2.97114	1.39241
gene3456	20.3194	19.7023	20.9231	13.4445	5.37282	7.69405	23.8888	34.0304	57.6976	264.115	627.787	229.698
gene3457	83.1368	86.0735	86.2108	129.851	147.421	207.223	166.734	315.473	223.528	181.245	195.899	327.794
gene3459	75.0977	83.1336	80.6682	122.9	117.855	104.8	52.1957	61.0748	47.5264	67.761	73.0289	48.9059
gene346	158.929	159.258	163.093	122.721	132.672	137.129	113.668	167.165	173.376	198.278	332.689	408.782
gene3461	60.0233	68.0542	73.9719	86.803	88.4763	118.326	159.951	86.5595	88.5275	53.4774	48.5402	53.5717
gene3462	4.0675	5.03353	4.81424	2.6639	0.671144	0.871278	6.87708	5.80909	6.03572	19.2386	25.6149	16.4986
gene3469	7.51544	6.88779	6.75961	5.23518	2.5003	7.26675	11.5773	1.88844	5.62244	2.44099	2.12585	1.24045
gene347	56.895	57.2476	58.7249	62.8641	48.1703	62.0511	51.5352	100.861	78.9289	123.198	174.913	118.237
gene3470	28.5576	28.5588	28.3013	98.3929	100.617	48.4201	20.4967	30.6765	48.0169	71.5128	43.7614	26.2359
gene3473	14.8762	16.2475	15.417	9.95824	3.60643	9.52324	83.599	14.942	43.7884	2.10623	6.15277	1.43136
gene3474	22.1479	21.7601	22.5911	11.8763	1.87051	13.4109	151.356	8.8307	66.2977	3.16928	13.2776	3.82225
gene3475	86.8908	95.5806	97.1597	33.8443	2.26399	24.8035	340.085	38.9618	185.162	11.2414	29.5503	9.85189
gene3476	7.16536	8.3894	6.88817	0	4.42879	3.18624	66.2852	3.48116	11.965	0.763598	1.14984	0
gene3477	12.4387	15.2171	14.1986	3.20304	0	1.25932	99.0752	18.7054	33.6073	3.29798	3.7571	1.01774
gene348	495.146	490.393	487.201	126.793	108.911	119.889	61.5994	56.5181	58.7427	80.2194	64.2582	67.16
gene3480	15.0156	16.9928	14.6802	36.6868	52.6934	33.5609	63.5626	48.9856	74.9208	68.4238	61.2867	71.2299
gene3481	131.032	136.62	138.263	137.162	170.794	166.946	181.255	370.977	361.29	455.922	329.317	417.957
gene3483	33.8757	34.3179	34.3196	49.1804	46.6458	49.8849	14.8505	23.7555	19.8807	30.9902	24.309	23.8487
gene3490	760.54	774.204	760.705	514.57	491.029	451.021	526.413	444.723	368.155	155.801	168.41	151.056
gene3491	546.135	535.93	534.011	335.38	346.391	250.769	342.109	264.713	219.08	115.607	121.723	70.4074
gene3493	9.20789	10.6949	10.0219	11.0299	8.73199	3.77794	71.9483	32.6332	33.8613	79.5171	66.6601	2.36623
gene3495	38.1724	35.6273	36.8476	15.7786	10.3363	22.387	27.6034	18.926	17.8309	17.6918	15.3619	10.1723
gene3497	264.576	265.609	263.317	516.92	375.669	577.921	123.052	226.299	230.686	242.996	304.948	369.616
gene3498	33.4471	28.8742	34.473	35.4595	39.8241	63.1156	156.466	165.179	150.352	167.644	184.429	239.494
gene3499	45.7655	54.5089	54.9489	185.163	159.223	130.115	91.7479	148.653	133.558	103.862	134.89	163.274
gene3500	56.2993	56.7223	59.417	5.18802	2.02878	12.1384	19.7778	15.3374	23.5194	25.1389	18.7113	26.0184
gene3503	124.51	119.921	122.602	86.1975	69.6548	73.0007	101.292	70.8759	100.073	56.1114	42.8781	19.2004
gene3505	0.814913	0.0176603	0.299047	2.97526	5.68357	2.66174	3.17664	8.58e-69	4.98158	0.0817473	2.081	0.167459
gene3507	10.6128	9.46141	10.9115	21.3834	17.155	20.2138	26.6914	31.2002	37.6412	46.0668	17.4514	17.2465
gene351	1.52595	1.58071	1.43753	2.48999	2.19569	4.29476	0.747598	1.66676	1.17918	0.243492	0.550503	0
gene3513	137.964	143.954	139.385	69.6822	64.1818	76.6426	78.3058	88.2772	100.803	86.3677	47.2208	37.6102
gene3514	28.5223	28.1214	28.937	13.269	15.4955	11.6306	36.8816	22.5328	24.031	13.0147	14.0626	11.0656
gene3520	255.495	239.89	257.95	105.261	86.6581	120.798	322.601	145.169	177.936	183.839	204.575	281.216
gene3521	134.214	136.324	136.586	51.1892	25.7579	38.0027	108.373	26.2281	23.4688	7.33883	5.47141	3.42136
gene3523	3.29828	4.9712	3.8604	9.01181	7.83499	25.7376	8.62844	2.1649	6.27826	1.36884	8.94e-07	0
gene3527	0.357832	0.77531	0.205225	5.02167	0	2.51906	5.20847	3.71874	2.44824	1.61604	2.14159	1.81024
gene3528	72.395	71.0384	70.248	77.2002	60.7052	67.1574	130.276	46.3242	28.7484	26.453	43.278	37.7133
gene3529	275.719	398.553	458.84	183.605	64.7301	323.318	0	146.154	89.2532	138.135	131.334	286.591
gene3531	77.8408	85.3633	87.6206	85.1709	82.3981	91.8343	100.772	138.311	99.9927	49.6091	48.4089	60.0457
gene3532	25.6681	25.3136	22.8083	10.4814	15.7465	19.1026	9.50901	33.1736	26.8827	10.399	9.20319	9.91045
gene3537	13.5683	13.6713	13.9567	12.9984	8.71048	0	18.2937	5.22688	2.84244	6.62626	1.08133	0
gene3543	0.454849	0.673904	0.605125	1.24843	1.69817	0	3.4755	1.40979	1.09594	1.59811	3.15204	4.80664
gene3547	50.6133	46.8521	49.7234	167.621	156.029	112.496	21.8692	45.4231	43.1742	56.1438	47.5355	32.9395
gene3549	137.671	140.907	141.836	130.327	169.426	124.67	346.169	362.531	410.08	565.034	371.55	199.743
gene3553	5.25778	6.1358	6.22121	24.0456	34.2643	6.92174	1.82985	16.5196	4.52702	19.61	17.4806	14.1394
gene3555	3.15328	2.52612	3.37166	8.30354	9.36473	4.50268	3.33555	1.37112	3.91301	1.30584	2.02215	0.25899
gene3560	19.7463	15.745	17.623	10.1525	8.79576	10.2094	124.612	77.2226	177.186	197.328	256.881	321.188
gene3561	0.393793	0.514153	0.0675592	0.803395	0	0	0.822901	2.72811	1.30281	0.934996	2.6353	2.77093
gene3564	28.9764	26.2614	27.7642	66.4434	47.4463	65.5827	25.1867	16.1349	15.7887	26.9477	28.9569	24.4781
gene3568	1.6832	4.15184	3.13086	2.47288	4.52163	0.000541909	0.000125589	0.000113774	0.000131124	1.38219	9.84e-05	1.8e-05
gene3569	80.4296	85.4573	80.9174	59.3941	52.7966	46.1224	124.122	157.773	162.024	167.608	159.024	186.904
gene3576	49.1463	45.9811	48.572	63.7566	38.8696	87.7547	156.43	120.686	83.884	56.2998	53.2297	86.8016
gene3579	44.6446	46.079	46.2859	24.7909	21.0544	27.5882	28.0081	24.5414	21.6081	14.0394	12.0425	5.9533
gene3583	15.0787	15.3867	13.3781	13.5903	15.0707	13.8026	50.3812	192.808	262.461	498.788	328.172	401.839
gene3587	80.113	84.8427	83.5865	40.9729	39.3955	45.332	50.9369	88.1176	50.9144	121.073	168.551	146.061
gene3589	1.76055	1.78693	1.84793	1.73921	1.87726	1.11873	1.93888	0.534895	1.77602	0.831465	0.809017	0.0774137
gene3590	1060.79	1083.9	1097.53	4418.59	4464.9	4248.19	2115.11	2934.06	2422.69	2397.16	2559.31	4398.32
gene3591	63.6978	62.5136	76.5733	43.8946	37.2103	47.3808	69.0163	85.4251	60.3648	103.785	209.689	246.621
gene3598	7.39561	4.44411	7.94777	46.2236	28.2737	52.8523	114.532	66.2252	74.9072	123.394	221.222	193.462
gene360	88.683	90.107	92.9689	112.532	102.989	106.805	48.9388	52.4796	52.1817	100.148	80.4357	92.8308
gene3609	37.8773	38.7941	39.8829	181.448	167.283	123.442	77.2478	81.1958	105.638	70.3639	53.8466	52.4847
gene3613	62.3318	59.0592	62.7316	88.5834	130.661	93.0812	118.944	148.872	139.519	126.83	143.779	179.676
gene3617	3.25711	2.69758	3.12541	4.53005	0	1.54894	0	0	0.75898	0.389958	0	0
gene3619	206.848	207.139	210.117	157.878	169.682	177.639	283.058	305.762	307.877	334.625	395.821	402.051
gene3624	116.554	119.774	120.152	113.638	139.154	78.4465	100.266	57.41	57.6884	26.059	21.4723	25.2801
gene3627	44.3597	47.4025	41.6872	31.1516	48.9592	32.6137	25.3941	34.6605	19.3679	21.0535	22.8027	18.5054
gene3628	8.12843	7.9728	6.24672	3.42942	4.39149	9.87147	54.5711	14.9095	31.1161	141.872	155.158	294.375
gene3632	24.3366	26.2906	24.5121	10.0756	11.3696	15.4009	5.24034	17.9352	21.5955	49.007	47.1031	54.5365
gene3637	66.4941	66.1516	64.748	43.136	27.713	21.9824	22.2251	16.5296	27.1251	28.7472	22.8585	5.8441
gene3639	1.24347	1.74913	1.86037	0.537427	0	1.79905	9.11134	2.21128	2.82254	0.986729	0.387611	0
gene3640	17.6019	20.1292	20.947	12.2344	6.60641	28.6046	2.82009	4.98143	10.0709	53.8474	38.8103	36.8915
gene3644	22.9606	22.1977	21.0783	9.44637	11.8814	15.0161	18.6112	18.6046	28.3932	27.2903	36.5691	51.195
gene3649	220.891	228.733	224.175	218.736	216.65	217.655	258.644	222.272	298.752	103.942	125.346	30.6232
gene3656	54.6056	53.8666	53.3247	34.5387	13.2312	38.7051	921.324	142.017	157.575	36.5649	19.0765	6.61969
gene3657	78.2565	77.36	77.469	87.745	58.9198	85.7801	58.7204	58.4451	48.0255	32.7675	45.0192	42.7329
gene3662	988.954	1063.7	1059.72	246.735	350.498	384.779	374.927	407.754	226.836	170.046	196.76	237.098
gene3669	85.2159	90.5324	91.4232	117.827	86.1022	99.6378	160.328	323.243	246.071	106.589	114.249	148.16
gene3670	22.7562	22.7012	21.4205	67.585	48.674	39.5166	24.1581	24.9745	34.5109	29.0708	33.6759	35.1331
gene3672	26.312	19.5326	19.4621	9.43333	16.7903	11.2129	9.61732	10.7715	3.02804	11.9755	7.43979	8.9741
gene3674	42.6795	41.8715	44.5069	34.7113	38.7396	86.9774	88.9535	87.4441	105.033	215.502	228.981	263.454
gene3676	10.4048	8.23742	11.0554	15.6648	12.1172	11.0471	27.3449	25.2997	19.2479	15.0236	5.89805	19.4014
gene3677	17.5341	20.3451	17.8063	5.38362	8.58352	8.09926	139.13	81.3111	141.921	299.008	292.907	461.634
gene3679	11.7969	13.0833	12.6638	6.93705	11.9627	6.22076	72.8915	19.6059	58.0669	233.436	216.4	361.257
gene3684	64.4587	68.6429	65.4193	8.88058	20.9397	51.4268	25.8829	93.6634	84.6841	238.259	258.189	311.567
gene3686	101.417	102.059	106.859	65.2742	99.2572	57.3249	182.598	233.816	248.564	163.054	124.635	137.739
gene3688	96.2886	94.116	90.0338	37.8676	43.4471	58.7013	76.1824	76.37	58.6465	73.4341	66.2546	79.2725
gene3690	6.83036	7.57854	5.19264	2.91576	5.16992	4.62168	11.2155	2.19e-10	4.28032	1.94e-05	1.51406	0.145319
gene3691	143.983	129.887	116.806	90.4565	282.601	204.784	258.079	309.057	423.349	276.108	290.615	258.217
gene3692	10.7011	8.93652	11.4103	29.8219	32.2336	29.2782	1.97522	8.70263	5.57155	14.9943	16.8819	12.2659
gene3697	4.77977	6.15048	9.01315	40.4786	0	28.5605	43.1091	26.4418	80.8625	76.0528	180.341	99.9851
gene3701	26.9175	26.3076	28.3687	12.1056	6.8191	18.9598	16.7165	22.175	19.4776	28.45	28.8916	33.5601
gene3703	10.9867	10.0456	10.696	17.1486	17.5288	19.1629	4.67549	7.80072	8.94112	8.68377	5.55414	4.26214
gene3705	11.0905	11.6655	12.5504	14.4342	22.8927	23.3975	26.5531	32.5915	36.3088	24.3332	39.6886	40.386
gene3706	17.4038	16.7177	16.0433	6.90472	12.7337	7.94213	7.91641	4.71143	3.66043	3.39709	3.23767	2.37399
gene3707	9.08331	8.06417	8.27024	1.68076	2.8686	2.33382	0.892016	2.42149	2.19937	1.47541	0.284968	0.842629
gene3712	16.0284	18.0997	15.0173	17.3015	17.2463	17.749	10.0224	9.67135	11.2994	9.27812	7.89038	5.07038
gene3716	2.33903	1.74897	1.99572	2.25586	6.14258	6.56451	3.16088	11.8377	10.1644	34.9405	41.5537	40.7545
gene3717	1.79366	1.77566	2.29764	2.77592	5.72989	8.86672	7.75498	21.7701	20.177	57.0985	73.0483	108.409
gene3718	84.3721	82.4274	77.3584	58.1659	64.4208	35.9928	98.6167	108.782	105.961	43.1157	42.0354	9.26794
gene372	18.5859	17.7633	19.4458	91.7306	114.66	56.0857	30.7918	65.3018	54.296	44.1739	35.2152	28.427
gene3724	256.981	251.998	254.95	322.911	208.401	180.867	230.745	175.647	219.193	141.905	82.156	52.8872
gene3730	1.87181	1.91673	2.40108	3.62681	1.49639	4.5306	8.11136	7.69442	4.97756	2.9271	3.07485	1.93189
gene3732	10.2297	10.517	12.5593	8.00173	3.69231	4.13699	12.0527	17.167	10.5511	5.77269	9.29809	3.54048
gene3738	7.4788	9.52632	7.68301	4.31891	1.46834	6.7719	24.3182	11.809	29.6353	5.18301	3.7304	1.47734
gene3739	1.9252	1.81265	1.11725	0	2.17642	3.53456	10.0115	3.71923	5.90511	0.354425	0	1.05903
gene3740	1.12629	1.17003	0.991696	1.55957	3.2665	1.40193	5.00039	1.8657	3.61977	0	0.534574	0
gene3741	5.94786	7.03046	6.06821	0.802733	3.67926	2.44978	10.2877	8.73364	5.0305	0.633002	3.44206	1.90423
gene3742	6.25333	7.64435	8.30863	3.7129	4.34639	4.15431	21.1747	6.62496	12.9967	0.627381	2.91914	2.14124
gene3745	8.67069	7.37549	8.12413	37.1795	38.7372	23.4587	11.5387	7.51506	9.59672	9.75654	5.13846	12.0103
gene3747	0.741854	1.18574	0.940472	11.669	18.5428	12.0824	53.8825	54.4689	28.7892	29.6024	47.2134	52.8618
gene3748	10.6182	12.1122	11.1305	70.3716	135.626	204.015	199.329	219.022	197.926	476.954	421.822	929.844
gene3749	55.3727	52.1562	52.3964	23.068	23.882	31.5624	28.9266	19.7621	23.8006	58.3358	65.5073	55.9889
gene375	8.93075	8.97378	8.33671	8.21451	5.9685	8.26548	3.41353	4.01679	4.88587	6.25326	5.48961	4.1221
gene3750	4.93711	4.55802	5.46701	11.8685	17.3948	21.3196	29.0518	101.088	112.392	142.904	179.232	170.055
gene3751	38.7092	35.4797	35.9812	38.5006	38.0084	61.0451	144.576	187.637	203.171	214.051	139	192.579
gene3752	400.794	471.783	422.151	1658.77	868.079	1039.12	548.087	875.207	1131.29	614.78	689.568	1193.95
gene3753	12.4666	13.3239	13.3227	18.9657	18.4711	37.3101	22.4571	12.4602	8.29096	2.477	3.39739	2.11425
gene3754	24.0505	24.5555	24.681	28.2422	19.4682	32.5617	36.683	45.4238	35.2051	53.8906	60.5592	61.6529
gene3762	20.2886	25.5452	22.4628	67.2552	76.9609	71.2998	151.786	66.8972	37.5438	67.7602	30.8992	28.8594
gene3767	6.39036	6.9214	6.54017	11.4802	16.4725	17.6346	9.65227	6.54194	11.4515	10.0497	7.98789	17.4829
gene3768	13.4739	15.5197	15.5879	22.2151	23.1457	22.0362	29.0485	34.1564	26.265	11.1137	6.17135	8.39936
gene377	8.85608	9.4128	7.82674	50.8919	45.0209	33.1466	19.3258	10.762	30.0552	19.8586	13.9473	10.039
gene3774	56.284	59.4242	61.7312	25.9661	27.888	34.2641	8.96203	8.92797	11.2843	25.2594	12.3807	23.0007
gene3776	1.68119	0.845576	2.02307	10.2463	4.82093	5.63281	13.6482	3.76787	4.82829	3.91206	2.35775	2.67898
gene3785	14.187	20.9741	16.4847	5.30323	12.7726	7.96139	12.5707	12.0224	10.0349	8.70187	12.2147	9.92055
gene3787	42.0716	38.7904	39.6616	22.4307	11.4229	17.6209	71.8245	87.7668	82.1916	149.649	86.2729	118.038
gene3791	3.05352	1.93518	2.11968	7.89453	16.3021	21.52	6.99039	30.1379	10.1594	90.0974	96.6918	207.527
gene3792	129.043	126.299	131.718	116.39	99.1646	101.034	77.6233	47.7685	66.6807	68.5817	62.5577	45.5491
gene3796	20.888	21.8992	20.496	25.3158	34.0691	22.9999	58.6752	45.8984	39.3569	37.0447	46.3391	41.1193
gene3800	14.3233	15.3068	13.4741	6.59304	10.1995	8.82615	13.6935	24.7867	17.3718	27.0969	41.7808	64.6024
gene3801	37.467	38.382	35.3177	23.6339	14.8493	23.6245	12.1919	20.3616	15.1566	26.478	27.5808	29.226
gene3803	9.9562	10.1346	9.39508	10.0572	6.65457	10.6452	35.2036	29.9721	50.1889	181.8	153.088	154.762
gene3806	21.3332	23.655	20.0886	1.72425	0.714431	0	2.93656	1.63994	1.38146	30.0857	15.1114	24.1816
gene3811	4.5e-05	0.0336647	0.0070867	0	0	0	1.82e-06	2.51e-05	1.17436	2.77942	3.60358	2.12819
gene3813	5.72213	6.1093	4.11683	4.30225	4.5187	4.93656	21.7812	15.4633	22.6898	33.4443	34.3686	46.3763
gene3814	0.500772	0.0790639	0.375262	2.86415	0.00220402	0.000176183	42.2738	120.17	120.157	105.134	140.664	197.885
gene3815	19.2669	22.3374	22.4532	38.4561	44.9029	26.8424	110.288	102.695	83.1933	27.4583	125.611	52.6456
gene3818	11.0745	10.684	10.9311	11.8252	12.7657	9.47597	9.08512	6.14627	7.31739	5.68468	5.27308	2.95658
gene3819	21.5962	21.733	20.2106	30.0218	20.6883	19.0831	14.516	15.69	19.9251	11.222	6.19329	4.28618
gene3823	1.69911	1.70299	1.2332	0.460163	0	0	0	2.66633	0.608908	0.158347	0.472459	0.473393
gene3827	5.80522	3.60707	4.21465	9.30065	4.24727	11.3298	24.1349	17.0956	14.4788	15.9973	17.4753	26.1888
gene3835	1248.44	1286.34	1301.76	2651.57	2963.46	3048.88	159.118	145.402	480.693	28.1415	16.4973	9.6301
gene3841	46.7764	46.2441	40.6239	80.9791	72.8993	71.9892	48.014	80.8098	76.1124	84.8815	112.426	96.9641
gene3845	105.478	107.468	117.679	101.444	88.5176	72.2226	75.6483	60.3184	93.3038	29.8525	21.1838	13.0128
gene3852	8.41183	8.19527	8.96699	5.11269	12.8047	4.53888	18.5121	9.22567	7.8015	4.46575	4.26946	3.38977
gene3855	658.905	667.019	667.955	659.299	458.181	637.544	680.542	324.856	341.149	157.645	189.614	114.466
gene3861	10.2131	9.59252	9.70822	10.9805	6.53918	11.4143	31.817	29.6667	16.1028	22.7516	26.6278	27.4722
gene3867	13.6198	15.2269	14.7572	12.4902	9.90067	16.4193	23.9557	10.5163	11.8581	6.77669	3.69916	2.75156
gene3868	26.312	28.8989	26.8026	12.1004	7.24074	10.615	21.641	5.66814	11.3219	9.47425	7.86374	1.5752
gene3876	63.2193	70.441	67.7633	40.2546	54.2916	29.7808	62.2293	45.9232	38.0498	50.1085	28.4647	20.1657
gene3878	18.1888	17.5233	15.6323	90.7932	75.8299	101.86	152.959	97.5255	84.2046	47.6678	42.3453	19.3909
gene3880	36.9052	45.1916	42.1004	31.0386	37.1545	42.3906	25.25	43.0829	53.8311	76.673	82.901	103.973
gene3883	22.6016	20.117	18.1667	11.0864	3.21371	9.91242	9.92787	11.6229	10.4363	10.9781	12.1447	10.1606
gene3886	1634.33	1671.59	1720.42	5844.1	5940.13	5923.14	3001.93	3492.69	3456.11	3619.93	3532.74	5694.74
gene3888	163.2	182.337	168.878	25.0779	27.8315	60.5355	177.245	154.365	107.457	145.075	166.65	173.762
gene3889	86.8168	81.3876	80.3438	40.8334	47.9313	56.2399	35.0007	33.9459	26.5236	55.0722	49.276	59.6455
gene3890	25.9183	27.0546	27.0539	21.3322	24.0294	19.4482	21.6674	18.0274	16.1117	14.7121	10.2462	5.11062
gene3892	9.92102	12.3889	10.6965	70.0985	51.7223	41.8789	11.1065	17.3918	25.551	27.0314	15.2654	16.8156
gene3895	37.9721	38.6412	37.0782	44.2719	24.0276	38.8607	16.2509	16.3692	22.7584	22.9797	18.7939	15.0683
gene3901	85.3598	87.9013	78.5768	37.8461	53.5696	63.9438	24.7102	47.3723	25.0335	67.2077	75.7226	150.027
gene3905	4.77236	5.99539	5.48652	4.09222	3.06901	4.46499	3.89506	1.27886	8.27112	1.50483	1.3263	1.48369
gene3906	2.09365	1.28865	2.81461	0.905041	0.0105766	7.60105	5.03902	0.000109637	13.0449	58.5773	114.852	164.948
gene3912	121.538	118.898	133.341	116.966	113.162	126.044	75.9196	88.8057	92.2414	193.842	279.368	334.742
gene3919	86.6457	86.2572	91.0244	29.9436	30.1726	40.7257	122.034	103.091	122.489	100.412	82.3027	49.8179
gene3927	140.251	163.014	172.025	414.726	336.172	138.601	189.946	102.693	94.2375	469.33	331.462	444.539
gene3929	10.0123	11.4881	9.45672	14.2397	15.8323	51.1212	22.109	67.8126	38.7479	441.792	526.74	754.409
gene3933	13.6429	13.8877	13.336	7.51214	12.1198	9.95246	1.87539	5.51087	6.20051	9.9429	11.5863	6.99549
gene3936	19.5934	19.4231	18.5569	95.8772	66.7733	65.333	15.6187	42.1509	57.7726	38.4429	27.1563	43.1632
gene3938	20.3919	20.3383	20.3679	16.5375	16.3106	10.2762	8.90572	8.34837	11.6348	10.9512	12.4145	6.0083
gene3939	3.19626	4.16307	4.81023	1.1153	0	1.50202	5.8369	8.98781	5.15478	12.3645	12.226	19.7917
gene394	20.789	20.928	20.7309	16.7489	12.9348	17.2768	3.23994	4.86036	6.87122	12.8181	15.6788	9.13264
gene3950	90.5896	91.4899	87.3843	71.6589	105.14	123.067	72.5396	189.416	149.431	242.451	209.415	240.789
gene3958	1244.54	1233.95	1246.89	4305.43	4644.28	4216.34	2080.9	2536.37	2482.9	2472.26	2426.25	3817.29
gene3959	27.9537	24.6171	27.7008	98.9696	91.3227	68.8071	37.3618	45.6218	49.4444	38.0069	31.1962	35.2127
gene3962	10.3368	11.5096	12.8945	9.55033	14.7621	16.1434	22.9754	27.4844	29.9295	27.7045	26.1022	36.8963
gene3965	182.958	188.583	187.749	152.244	123.523	152.099	282.351	354.624	383.178	471.78	571.371	546.007
gene3966	34.8793	30.6411	30.3838	48.8407	59.9317	45.6785	62.4588	112.271	90.3904	77.3432	72.1189	95.5071
gene3968	86.3643	87.7145	87.3169	4.39885	4.09262	8.9876	9.91625	5.56113	1.52603	2.11299	2.73225	0.675415
gene3969	140.757	169.866	165.512	0	0	0	13.5517	0	0	0	0	0
gene3973	17.9911	15.7207	14.6474	10.5182	6.97222	6.82395	4.9003	7.59257	4.92505	8.03805	11.3137	5.89342
gene3974	155.006	158.342	156.224	62.2051	34.7583	107.4	75.9862	130.791	112.082	247.956	288.266	355.165
gene3975	19.4834	22.4606	21.0606	10.3905	17.9025	16.3888	29.7061	48.2677	45.0127	226.898	210.525	400.233
gene3976	32.4968	33.3864	33.143	83.4616	82.5226	55.156	22.518	28.1264	36.9801	37.3649	32.3978	26.6189
gene3978	168.012	164.093	159.26	393.665	347.746	285.485	162.36	165.297	234.105	199.367	169.961	189.907
gene3987	37.0466	37.9291	44.0696	56.7112	52.7087	63.7364	50.9372	88.483	94.3481	100.754	122.931	163.776
gene3989	2.48003	2.86242	2.69095	2.01778	0	4.05618	1.04624	1.75096	0.985311	0.673227	0.501294	0.498082
gene3993	42.0819	43.8968	51.2485	31.0827	33.8793	27.3762	55.8657	31.1115	27.4171	5.57246	7.03986	7.24323
gene3996	15.345	17.4084	16.0232	22.8597	26.6489	21.7769	124.422	136.952	69.7866	17.8269	49.9645	53.9727
gene3997	13.7552	15.4909	14.3415	15.1018	18.81	28.7322	68.9153	81.4553	39.7698	9.56519	25.63	26.7512
gene4	7.84836	7.60525	6.9711	3.03185	3.89169	9.72564	64.4085	71.9938	113.16	220.497	253.046	230.93
gene400	105.652	100.11	108.816	65.4313	73.9868	100.448	114.199	75.6116	66.7164	63.1609	56.0267	51.9977
gene4004	1.15949	0.96337	0.680113	0	0	1.35961	10.8959	2.43998	4.68024	15.2102	19.318	13.7333
gene4009	12.0527	14.9337	11.0114	14.567	22.8822	8.71723	7.42094	21.8969	17.3411	6.21545	15.6777	11.8775
gene4013	85.7576	81.5621	82.8986	315.054	284.773	356.406	97.3482	121.692	161.719	128.186	126.067	140.232
gene4019	14.0976	13.5573	13.5923	12.0619	15.6028	8.81584	13.8074	14.8147	13.941	6.77688	7.46796	4.06017
gene4027	39.8379	40.2783	43.1558	33.8565	35.7073	37.6861	25.7164	21.9385	16.1354	13.4278	11.9203	14.2467
gene4029	13.4535	12.9608	10.5729	36.9038	29.1816	45.1413	12.6615	15.5495	17.8256	17.0914	14.7154	13.2491
gene403	16.2993	18.4872	15.2609	42.9117	37.2229	35.5319	18.4444	16.9589	17.1795	18.323	20.4147	34.0789
gene4031	22.8067	20.2007	21.3629	99.1234	67.3209	80.8966	67.2435	43.824	62.1699	36.3859	19.1846	52.6826
gene4036	13.0681	12.7122	14.3813	103.458	96.041	47.4712	20.6103	48.6019	51.4508	31.211	17.2146	20.3553
gene4043	9.02478	10.6229	9.10899	50.0302	40.0467	23.7463	9.8566	15.6685	17.9771	16.3382	12.8374	10.1388
gene4045	383.744	387.671	392.798	222.108	220.11	223.297	72.6919	58.831	67.0567	54.2347	27.3845	19.9122
gene4049	11.1657	12.4432	11.3352	54.6507	46.0958	28.5356	9.08377	17.462	24.4841	19.7241	17.15	10.9453
gene4051	4.41249	4.58326	4.78731	0.265197	1.10431	3.1265	5.53847	3.88454	5.28473	6.96556	6.3079	4.94526
gene4053	102.055	110.286	110.085	32.2867	33.0857	39.4322	101.432	52.6442	93.1793	83.4754	67.9473	56.7891
gene4055	61.1004	63.6826	60.7021	32.4776	23.3738	26.1751	42.1519	26.5442	29.8134	27.9946	27.81	17.7185
gene4056	89.1128	99.9895	76.7926	50.1472	17.1895	70.0635	70.1948	19.1021	41.5598	54.8921	62.4961	8.06393
gene4060	10.7956	10.1945	8.38552	10.5648	21.8362	10.0812	25.2599	41.6413	52.1984	103.85	160.055	144.318
gene4064	448.34	458.045	479.756	321.635	236.413	227.685	165.742	124.521	105.852	177.536	189.343	304.282
gene4065	19.803	19.6098	20.5489	22.6382	25.5223	19.9764	9.986	6.33666	11.4924	12.5007	12.132	8.49112
gene4066	855.845	876.878	851.554	3008.36	2837.2	2475.7	1005.19	1267.77	1511.48	1843.98	1595.64	1833.81
gene4067	10.6376	12.6166	8.70789	49.3255	35.4059	42.2046	12.5134	11.158	12.8145	17.5745	17.2386	15.1191
gene4070	29.5387	29.3459	30.4422	65.4599	79.4331	99.9289	31.7254	75.3962	49.1849	71.3714	93.8725	173.351
gene4071	139.036	134.992	133.023	354.492	279.259	258.983	130.435	155.488	209.656	219.705	172.122	197.845
gene4072	10.9957	10.885	11.7621	21.6137	24.5995	34.4361	34.4136	53.4429	24.7007	22.6812	35.8244	35.188
gene4074	131.646	127.414	120.712	182.963	190.7	130.078	168.286	261.26	285.03	309.083	313.085	272.561
gene4085	54.3086	55.8449	64.4384	29.009	19.2015	35.8663	52.7996	42.3654	22.1481	16.2487	18.5622	19.5813
gene409	4.23236	3.31524	3.80724	4.73054	3.14997	2.2728	46.6108	16.6404	25.573	21.2704	14.5745	6.02274
gene4095	9.04865	10.308	8.782	5.11848	0	7.7766	4.86604	4.03931	3.79467	0.198219	1.21849	0
gene4098	28.9329	31.23	29.0836	13.6969	11.683	22.2523	26.3345	18.5745	16.9655	18.6108	12.0815	13.6667
gene4100	22.3228	22.0718	24.89	11.6039	8.67067	12.5548	18.4983	21.1656	11.1032	10.6522	7.77783	3.6924
gene4111	29.7771	28.8721	30.1544	124.07	96.9386	64.1854	89.8601	50.7796	37.3548	35.325	43.3583	27.934
gene4114	48.9756	54.1893	57.1883	49.7588	46.7095	28.4665	65.5592	20.2406	27.3001	6.01594	8.9511	6.73593
gene4116	1.40302	1.31083	1.55655	4.75612	11.3826	6.25514	11.9333	8.17898	5.60777	2.63083	0.84775	1.97844
gene4124	3.0894	3.60634	3.28212	4.44017	2.87257	6.6932	3.5218	1.29394	2.2192	0.59213	1.1542	0.574191
gene4133	21.7438	23.1678	21.825	38.3327	57.2541	40.6123	85.127	65.8991	69.558	64.5277	71.8089	50.1485
gene4135	19.1559	19.2942	24.65	17.2149	19.3095	33.451	238.986	698.014	582.921	645.026	558.818	998.607
gene4136	3.22989	4.45987	1.94707	2.86633	10.6506	1.29232	6.86545	6.26101	5.62667	11.2369	10.7677	20.2678
gene4139	120.677	123.687	124.054	364.754	406.967	230.852	105.204	163.899	150.156	164.779	158.922	134.299
gene4142	14.8587	15.7996	17.8788	24.2203	29.0275	48.1088	32.5364	14.9868	15.6077	13.0554	12.8452	14.6981
gene4143	3.93002	3.68901	3.06964	15.8486	13.8517	10.8617	14.9367	23.2785	30.6635	30.4854	30.589	47.4289
gene4145	1.40093	0.0995166	1.23359	0.386323	1.91029	0	16.8383	21.3276	15.5707	25.8297	25.7214	24.6428
gene4147	59.5975	58.1746	61.0803	20.4918	11.6763	51.3272	6e-49	15.8362	13.5197	56.0555	54.9241	67.4594
gene4154	105.53	100.163	105.861	107.183	113.33	142.214	63.8776	70.4052	56.0609	40.7106	62.3281	54.9756
gene4155	1.13967	1.82638	1.51807	21.4143	14.6035	15.7354	2.91753	4.79726	5.16256	18.8554	28.9253	37.5754
gene4156	1540.86	1566.53	1606.22	6521.48	8098.65	8133.21	3582.8	4180.34	3680.31	3425.36	4229.36	8244.26
gene4158	176.04	187.325	181.656	50.2095	46.6261	53.363	47.992	42.5959	28.9314	58.7807	45.0831	41.8561
gene4160	6.3234	6.40829	5.87077	1.30241	3.12328	2.30372	5.46081	6.19784	5.99832	37.3227	66.8077	42.7876
gene4169	28.8509	27.4598	29.3018	23.6398	27.9412	24.9637	15.6379	14.6972	17.0791	16.7923	10.3523	6.48908
gene4170	239.456	251.152	228.92	97.9349	99.9648	177.026	180.524	141.924	118.831	75.9566	78.6965	141.526
gene4174	101.257	102.863	102.134	32.2929	29.4544	49.2551	41.4265	76.4673	64.8629	141.036	172.105	160.103
gene4176	0.116786	0.126368	0.198951	3.55099	1.22491	5.57024	4.9536	0.698674	1.95903	1.9925	1.20659	2.94591
gene4178	67.4909	65.7554	72.2667	42.7866	39.5217	29.2139	22.2983	13.0418	23.8656	26.0835	15.7595	5.78306
gene4180	18.0894	19.462	17.8203	20.4862	16.7913	22.5306	29.3937	53.4754	42.5042	99.7501	98.5647	104.41
gene4183	2.20681	2.23292	1.84734	2.91083	4.61966	39.1384	18.2821	50.0172	116.058	592.993	650.738	1273.76
gene419	4.50163	3.85773	3.69033	6.72731	6.40342	4.38368	14.6183	12.9461	14.4813	15.4949	28.3952	8.07675
gene4198	1.10682	0.953808	1.16449	0	0	0	0	0	0	0	0	0
gene4200	3.05167	2.37024	2.67576	0	0	0	0	0	0.342934	0	0	0
gene4202	27.0803	30.3428	29.5089	67.826	69.505	54.158	41.5224	42.0653	29.1287	38.4795	56.6855	30.5241
gene4205	61.3212	65.242	53.0418	190.678	151.012	109.674	136.711	129.055	64.1549	114.532	82.7807	77.825
gene4206	39.6437	41.975	39.0648	10.6159	12.968	14.2194	36.3868	13.2633	6.51513	6.08226	4.76386	5.82382
gene4210	12.3253	13.6422	11.3289	17.772	10.9696	14.4483	21.2878	44.8684	29.0417	29.1434	30.1518	41.8939
gene4212	3.327	3.69604	4.58964	13.2546	10.8396	13.6273	10.9221	10.2165	7.72349	5.46416	5.17129	7.69878
gene422	4.38181	6.33167	8.01314	3.99497	21.7676	5.49879	32.6944	105.238	49.6716	98.5248	48.4453	102.806
gene4220	111.506	115.486	112.361	86.6208	84.9446	105.916	517.237	522.66	437.885	163.254	158.904	180.476
gene4221	5.16499	6.77383	6.11933	0.835012	3.30809	0.800226	55.7693	14.1847	10.6142	2.03903	2.35426	1.73467
gene4222	162.186	158.795	159.162	76.9499	59.6878	119.197	78.0016	89.0222	65.7953	70.116	71.4807	92.2321
gene4228	78.5068	58.003	158.171	409.805	440.928	69.0123	329.06	218.216	223.333	135.794	189.572	358.543
gene4234	54.8781	53.8273	55.8232	38.428	49.2977	33.6571	38.3583	29.9264	26.952	29.7788	31.9422	18.2907
gene4245	5.10733	5.08553	3.24849	1.0005	7.89105	5.15329	7.74417	5.67904	8.29701	14.1909	21.2493	32.0579
gene4250	985.279	978.841	1032.44	3612.31	3771.91	4019.97	1927.98	1919.93	2258.48	1931.8	1902.32	3452.27
gene4251	227.566	210.548	221.379	224.165	173.685	144.403	98.6438	104.305	126.826	101.914	81.1153	86.2768
gene4254	15.7922	16.0638	18.2314	18.6784	17.0636	22.9253	60.8266	39.9009	42.5304	31.7637	28.9818	19.6679
gene4256	1809.96	1917.35	1929.72	6569.42	7496.44	7441.94	3332.18	4504.1	4004.85	3737.78	3691.94	7419.08
gene4259	21.4461	22.0461	26.7521	31.6225	20.3776	38.436	32.7409	19.6765	31.9374	48.8135	58.235	93.7319
gene4261	0.000183985	7.16e-05	1.31474	0.000228915	0.408739	1.8e-06	4.6309	2.62137	7.93e-05	32.4154	22.7028	17.1695
gene4263	9.06712	8.3415	8.26898	24.9637	23.6287	36.6463	21.9177	17.6349	44.8742	156.645	499.852	245.065
gene4268	1.20673	1.13258	1.39201	3.507	5.51072	8.47393	9.69418	4.34167	8.36943	2.31268	2.56582	2.3952
gene427	124.166	131.86	125.65	194.697	352.356	340.454	338.071	322.934	284.521	236.448	236.141	387.295
gene4270	0.974527	1.25746	0.999117	2.23409	1.84494	4.23238	2.89128	19.1282	19.6206	66.1338	52.1178	100.06
gene4279	100.454	100.802	99.1155	9.80711	6.46966	15.9126	273.405	367.371	586.14	482.769	239.534	224.034
gene4280	1019.96	1047.03	1016.5	3135.89	3271.53	2830.23	1203.96	1454.23	1614.37	1863.6	1832.4	2406.71
gene4285	58.0134	55.5919	60.8195	247.763	200.278	123.668	64.5009	123.642	111.046	101.21	62.4384	120.521
gene4286	16.9728	19.0105	21.3972	31.6957	7.47036	24.0176	48.5929	39.9657	55.0095	8.18763	31.5309	7.27767
gene4288	5.68548	7.26978	5.59449	30.1934	17.2863	16.1317	12.8731	13.704	15.7242	15.5073	14.943	16.2717
gene4307	13.0024	16.1863	11.9205	14.5843	23.3543	21.4899	31.5517	38.8432	37.1826	12.8381	14.1551	10.0694
gene4310	56.9289	64.4424	59.4728	519.861	621.843	531.155	87.4276	118.49	118.733	45.6729	31.4971	48.2178
gene4312	169.126	171.532	176.251	1.85882	0	0	42.9078	14.3884	22.1238	1.29168	0.844408	0
gene4313	23.6143	21.4351	21.4963	10.1447	9.5475	10.605	12.3849	13.8759	16.1331	21.1066	18.055	10.1519
gene4314	12.5889	11.2878	11.9825	8.2e-05	6.15324	4.86098	0.00216017	7.91518	8.61254	5.3622	9.23282	6.64769
gene4319	19.8073	24.7018	20.4239	18.2168	17.4051	23.3598	12.8855	21.6963	19.0908	65.0302	69.8997	87.0402
gene4322	37.5525	38.1221	31.3412	173.781	118.163	74.8519	197.051	110.085	162.98	51.9023	44.9437	41.4156
gene4325	345.252	378.807	372.923	286.829	323.27	267.95	526.157	338.637	345.571	210.45	142.22	135.06
gene4327	10.1656	9.97269	11.5772	4.93854	6.94954	5.59126	7.39844	6.73528	10.8229	3.92957	2.79376	2.20933
gene4328	8.30453	9.96691	10.9438	50.704	34.5303	38.7089	49.9558	66.7951	44.5398	38.215	23.0146	30.0125
gene4329	62.9448	64.7624	65.9549	49.7594	35.6153	43.8705	71.6383	95.9892	98.6085	81.1164	74.3298	73.4249
gene4332	97.6691	103.787	102.383	163.065	135.648	143.732	30.9918	45.2148	44.6822	80.1101	86.6603	80.2611
gene4334	13.3548	14.5093	12.8713	6.47875	11.3531	18.7658	1.94734	14.0044	15.0804	70.9656	78.4277	120.318
gene4335	18.7385	16.1761	18.9659	6.65351	41.0119	36.2103	70.3504	110.37	51.0144	28.5425	89.1951	82.034
gene4344	5.62247	8.24954	6.98832	0.960504	2.14436	2.78099	36.4237	11.3043	10.6102	10.8331	10.9536	0.568043
gene4345	13.2253	13.2442	13.0741	7.4716	2.51036	5.04508	15.7219	4.36831	2.47141	7.6917	1.90058	0
gene4346	2.63652	2.66485	3.40398	0.743748	0	0	1.93412	0	0	0	0	0
gene4348	66.3304	64.5461	68.0375	12.1749	20.8797	13.0382	1.85494	1.66e-05	12.8269	23.4373	11.5049	10.0012
gene4349	10.3209	9.32497	9.95843	5.31224	0.0302696	0.00696185	7.01289	3.53871	3.92101	1.60837	1.75951	2.49803
gene435	8.58319	9.67035	10.1462	21.0481	13.1988	5.46836	0	3.22716	2.67799	2.30315	4.80755	0
gene4350	69.8777	69.3026	76.5771	108.368	137.471	141.981	91.9759	132.329	135.812	254.6	264.082	309.416
gene4351	0.307184	0.294331	0.178807	4.65685	4.17816	4.33724	1.50643	2.4548	2.52972	3.11946	2.06939	2.0305
gene4358	5.0783	6.99923	8.32134	203.772	148.752	54.1317	15.678	15.7409	7.13985	19.167	31.0153	46.1621
gene4366	16.6321	17.1507	14.7961	14.3793	11.4129	5.37594	11.7536	15.8485	14.3072	41.2758	36.7238	45.1646
gene437	41.9247	39.6292	42.4727	3.04087	0.785981	1.52267	3.20901	3.99111	2.00592	2.94783	1.3577	0.382664
gene438	67.2088	69.8671	68.9114	3.1328	4.77573	16.017	10.6802	12.5171	12.7559	12.676	11.3943	9.44003
gene4382	76.8702	75.9646	78.8051	25.7948	28.6325	45.6768	114.536	65.4887	87.1267	69.9938	51.0957	32.8977
gene4383	78.4739	72.3135	71.77	29.8648	23.4447	39.6039	14.685	16.2743	9.7007	16.193	13.0786	10.0305
gene4388	0.0754146	0.274037	0.240485	0.253401	0	1.37759	1.06285	0.293205	0	0.435311	1.1659	0.765474
gene4389	49.7167	45.7512	53.4105	195.704	212.75	221.687	100.485	208.793	197.059	233.219	188.681	314.473
gene4390	31.1581	32.821	31.7192	18.5259	16.3416	19.7404	64.0609	83.2067	88.8264	94.0163	115.616	108.36
gene4393	6.99585	8.54114	8.28788	24.2747	27.2072	16.9297	10.2827	9.35515	11.3034	11.3016	4.93781	7.1006
gene4394	380.352	404.392	401.233	956.989	1234.05	858.382	1065.3	803.679	735.83	520.354	522.837	990.445
gene4402	511.531	648.018	564.473	1307.76	1741.19	1673.36	774.103	1157.27	855.145	856.927	936.532	1439.23
gene4407	2.5385	2.12924	3.19644	4.52592	2.99251	4.85069	8.74604	20.658	19.2141	8.20264	14.8994	6.18541
gene4409	0.752199	0.904483	1.20009	4.13075	1.38833	4.58137	5.79349	10.2785	19.1358	130.737	167.898	167.891
gene4410	28.9419	26.376	28.4477	20.4784	20.8446	16.6257	46.4952	35.8249	39.3872	40.7665	39.4513	37.3579
gene4414	112.572	123.662	109.119	46.2514	71.1996	42.3441	91.619	114.62	113.829	116.655	68.2642	107.056
gene4420	237.573	251.889	249.607	715.025	760.683	701.11	210.144	643.455	310.425	344.748	382.699	984.714
gene4424	3.94213	3.41761	3.78065	27.1853	33.0463	17.4463	18.6009	5.58312	9.49299	3.16807	2.82132	3.27545
gene4426	2.78585	4.11301	4.96194	6.10393	23.2255	2.89942	1.87597	1.40994	13.0201	53.8182	20.9841	44.8308
gene4427	4.3004	4.46079	3.93967	4.5718	5.65535	5.12379	5.37496	9.2818	8.42167	15.9506	23.7025	12.5547
gene4428	25.1272	24.7533	24.9501	11.2203	10.154	8.04109	11.4811	3.04044	5.77929	8.81142	7.03942	2.71165
gene4432	223.427	208.596	238.531	85.7722	75.4014	98.7011	102.234	195.385	127.044	159.698	199.355	388.14
gene4433	22.9479	24.524	24.3504	18.2268	24.1293	23.0809	50.9599	52.8027	34.7204	31.7616	51.3218	55.4614
gene4434	140.371	137.296	143.376	17.9011	29.2003	57.6141	51.2988	90.3029	62.9337	57.1058	70.1142	98.4996
gene4437	34.087	36.5936	36.0796	15.3408	16.8324	15.8665	8.51695	7.26681	8.99075	4.90114	7.61549	7.20045
gene4438	20.8554	20.8591	23.8431	74.5363	63.3737	97.9051	58.5406	133.714	71.2002	268.704	541.261	733.311
gene4445	11.4129	11.7413	14.0531	6.14396	7.64386	10.793	15.0772	9.27566	7.7917	4.83937	2.99928	8.53805
gene4450	0	0	1.01439	0	0	2.71656	8.84798	5.02303	5.3414	0	0	0
gene4459	4.69837	4.9563	6.04301	13.6698	7.5569	14.9543	6.91359	12.2855	9.34049	13.0946	15.4205	10.7834
gene4466	34.4786	34.3426	33.1238	9.34557	11.6176	7.06673	16.2009	7.57587	12.3308	4.23548	3.89003	6.85296
gene4468	64.5223	59.8166	64.8887	272.379	243.817	306.331	48.038	45.9021	56.2785	97.6354	204.39	271.457
gene4471	11.8298	9.48552	18.9409	1.87544	4.22e-07	62.4287	11.0196	41.3076	79.1234	64.8181	53.1446	35.1749
gene4472	269.361	267.952	267.748	226.127	218.276	244.528	184.425	152.829	115.292	306.597	372.512	586.445
gene4474	19.4662	19.0049	18.9288	21.4909	5.10252	8.86253	41.6887	21.3706	12.5192	12.5109	7.19853	4.16937
gene4475	18.041	16.6246	17.2405	21.1036	8.17937	14.2314	19.4647	6.21348	14.0042	9.0009	3.56489	1.76457
gene4480	4.69376	4.85455	2.70852	9.55532	4.2647	10.4953	0.00123997	35.552	35.0988	149.528	109.842	263.716
gene4481	0.609736	0.691955	0.714382	0	0	2.38171	5.15105	2.80622	1.22005	2.35572	4.04677	3.229
gene4482	1.50594	1.64256	2.17433	1.27231	3.94236	5.17238	8.27199	3.0614	3.84442	6.52764	12.1515	15.7783
gene4485	64.545	54.2697	61.079	26.1271	3.08636	24.8716	143.649	71.9982	93.9274	68.3351	80.5741	68.1154
gene4486	426.802	433.285	435.413	189.011	183.554	141.397	126.322	171.533	237.997	192.212	137.082	98.9598
gene4487	0.680017	0.557301	0.8131	0	0	0.319025	0	0	0.313555	0.0784088	0.238349	0.370188
gene4488	154.627	168.26	150.265	84.5266	122.341	75.666	119.47	128.71	116.26	69.0563	70.3743	73.7215
gene4489	136.867	141.944	129.277	62.4773	50.9611	66.6429	87.2912	77.6029	54.145	47.0244	52.5681	36.9674
gene4490	146.98	149.975	144.046	92.1981	89.8347	113.047	208.118	221.321	237.462	351.085	372.455	372.566
gene4491	0.831968	1.99074	2.10343	0.00361485	0.465893	2.37e-05	0.744631	1.45272	1.47769	0.828243	0.199653	9.83963
gene4498	66.3568	64.7673	62.6838	42.5083	54.9351	88.2288	91.0292	92.9634	67.3399	57.6465	70.0565	116.505
gene4500	12.0897	9.63933	11.079	39.4429	21.5704	25.6099	20.7896	24.7555	28.3394	15.6989	12.0673	8.71128
gene4503	101.914	103.129	109.566	154.639	144.669	99.1907	185.817	73.755	76.8444	34.4038	35.6569	28.5882
gene4506	37.6339	40.4487	39.7412	30.8441	37.1255	62.5996	10.4712	57.454	59.8678	217.492	239.861	281.673
gene4510	2.60799	2.45658	1.76767	15.5487	3.36105	46.685	20.5578	38.7787	17.1551	34.8128	56.3319	102.872
gene4513	8.44121	8.59953	8.38564	30.8768	25.0247	21.0167	5.59699	10.0357	21.8024	8.8323	11.7803	4.57118
gene4523	33.0055	35.5757	33.5382	12.9751	14.7619	11.3026	16.54	12.2448	11.3192	10.172	6.11818	2.24796
gene4525	11.4134	12.5591	12.4686	9.62215	7.02863	10.8256	9.38442	8.73289	12.53	24.4997	26.428	16.9271
gene4526	16.3312	13.9295	17.1459	17.2988	23.9456	17.7127	53.2611	29.8505	34.3106	74.2285	64.912	84.0002
gene453	17.1835	3.53455	3.38798	4.54541	1.1581	2.03401	0	0	0.334109	9.29e-06	1.28011	0.499106
gene4531	22.3532	25.8399	22.382	9.37966	16.7057	14.327	15.4125	25.2754	21.9742	36.8937	31.3835	27.5592
gene4535	56.0318	54.0553	51.9446	19.3926	24.9837	38.2332	18.9899	37.6358	19.5872	20.3724	23.4182	20.5185
gene4536	31.1379	31.0139	32.9522	27.6347	16.3649	20.676	13.2379	25.0503	26.9709	7.70547	5.14336	3.74705
gene4539	2.8434	2.57236	2.09215	0	0.538363	0	6.11547	0.305489	0.513989	0.669643	0.472283	0.966117
gene4542	327.904	344.116	337.639	121.802	167.031	181.22	142.007	135	140.747	130.685	143.446	213.368
gene4556	62.5143	63.6796	61.1996	20.3711	23.1711	26.3468	22.1246	32.0735	43.8363	49.4856	44.9185	34.064
gene4558	64.4525	64.7721	69.12	18.6287	19.7273	57.5694	76.0535	107.87	133.051	88.6753	71.9172	128.415
gene456	25.9906	28.602	27.108	150.45	142.31	128.477	27.6316	23.3942	14.7658	10.6979	9.35742	15.3232
gene4560	6.94407	7.31915	4.60372	29.5926	3.15932	10.0553	15.9654	13.042	23.0001	13.7491	11.0942	9.00799
gene4564	13.0627	16.3426	13.6579	3.12768	6.38174	6.79414	27.95	6.31702	5.85697	5.42115	6.82942	6.70418
gene4565	3.95878	4.74827	5.51308	0	1.6677	1.09754	1.75553	2.93007	1.62932	0	0	0
gene4566	112.881	126.145	118.819	1.733	0	2.34015	3.00318	1.00949	0.627509	0.301271	0	0
gene4567	40.3732	43.8773	43.6401	30.6893	14.8389	25.7183	51.5996	43.6421	43.0824	108.76	119.651	132.599
gene4570	102.935	99.668	106.754	35.1765	35.8804	46.385	81.1189	51.6094	59.7645	59.0776	53.4922	52.0566
gene4572	27.6108	28.6	31.3986	18.0808	19.8785	16.8779	15.3728	24.5594	27.2185	24.1613	15.7816	11.1737
gene4573	168.105	178.205	174.812	7.3782	1.3866	5.45404	18.4495	6.57788	4.71208	2.69834	2.21374	4.16206
gene4576	4.42773	2.9037	3.69004	1.87912	8.82943	9.48106	13.0055	3.17831	24.6726	0.637559	0.429627	1.84224
gene4577	6.61622	5.51647	6.2193	1.44084	0	2.92263	0	0.839468	1.42459	0	0.367178	0
gene4582	14.9197	15.0957	13.8837	8.08279	9.05068	11.159	13.2419	15.8362	13.2634	21.3236	24.3541	19.189
gene4583	30.8427	29.5965	30.3208	61.7065	62.741	52.2417	43.2935	26.3923	21.2846	25.5831	16.0675	20.3669
gene4585	40.0853	40.0026	42.334	14.6657	17.7652	7.70741	8.32356	10.6662	21.4021	36.9248	72.1117	35.7273
gene4588	129.724	135.427	138.224	4.72501	3.8375	3.70224	22.8438	27.1068	20.2129	4.3122	12.8756	9.36549
gene4591	12.8085	16.4813	16.0359	46.9176	63.1247	62.2988	22.1498	27.8166	55.3272	20.9859	31.201	20.371
gene4595	35.6679	37.3961	38.0914	48.5028	55.7094	81.2867	43.3671	52.2661	50.9585	7.06533	14.7127	3.28131
gene460	4.35504	5.51839	5.23061	5.02006	10.0957	12.0978	26.8611	26.9841	33.107	7.01406	7.04185	6.42616
gene4600	51.1917	52.4295	51.8901	157.239	122.899	127.874	26.6408	38.7217	29.5441	101.671	345.916	205.238
gene4609	32.3854	13.0829	36.5018	27.8645	182.845	57.6783	1650.39	4492.99	5410.22	10683.6	7312.29	14197.7
gene461	3.40213	3.89124	3.50021	2.56024	1.09963	2.29268	3.7946	4.18432	5.47886	1.66518	1.48153	1.19201
gene4613	39.7438	39.9895	42.973	11.188	19.2465	8.73565	2.7659	6.06207	3.3848	6.73581	13.6162	13.3988
gene4615	9.08547	7.09335	5.75326	2.83409	2.88926	6.60627	8.89154	4.89368	6.53955	1.21351	1.45131	3.54315
gene4619	0.368169	0.162957	0.194552	0	1.54867	0	0	1.80737	0.508011	2.8668	1.95983	3.9216
gene4630	9.67708	12.1074	11.0364	14.211	15.9799	17.4525	54.0144	41.0238	29.694	11.223	14.6804	13.4241
gene4633	10.4341	7.97573	9.6788	3.94207	10.2792	7.18722	16.2757	17.438	11.5467	27.8877	45.6842	55.5921
gene4646	640.827	646.352	649.226	144.239	70.5271	53.285	58.0647	20.6438	9.43357	21.676	6.53645	4.98325
gene4647	156.962	165.285	164.094	0	7.2504	6.36396	7.83905	13.7521	6.0738	6.01384	4.29096	2.53194
gene465	47.4867	48.2243	49.4621	81.1231	116.394	59.329	103.12	100.01	65.6299	182.486	426.212	246.805
gene4652	21.2074	23.9326	23.8983	77.4729	71.8179	76.1126	35.873	42.8538	27.9728	16.2801	12.1008	24.7344
gene4660	5.58042	2.97824	4.84913	12.0775	10.0443	4.11803	10.515	2.94923	6.19345	2.77804	0.323251	0
gene4668	13.1811	10.4751	11.1733	4.6084	0	9.53856	15.2919	17.9424	19.0968	31.1617	46.1772	83.8318
gene4673	5.60726	6.03123	6.22083	1.14167	1.34644	2.89096	8.53747	4.12113	3.18241	4.03651	3.37443	1.32953
gene4677	43.5245	44.6284	44.8738	39.7688	40.1691	40.5363	53.871	48.4778	40.5818	19.0069	26.5534	16.7446
gene4678	20.7786	19.8934	19.4115	5.16489	3.07e-15	5.1593	3.14346	4.62418	2.76837	2.01334	3.22401	1.6872
gene468	42.9897	39.6336	37.0104	30.3858	62.0911	64.0837	90.8684	93.3843	91.4591	120.876	127.239	164.218
gene4682	21.9816	21.9063	25.8893	69.966	83.9806	39.3152	31.6382	33.3706	51.2502	31.6037	27.99	25.821
gene4686	22.4488	20.9372	21.2746	23.1291	21.6647	16.5172	29.9276	25.4202	36.9716	122.017	106.567	108.87
gene4689	180.395	188.306	191.3	158.404	143.315	229.647	148.799	206.483	180.153	398.63	465.775	602.604
gene469	3.22925	2.73308	3.15252	14.2755	11.9671	11.7023	11.237	9.81206	5.06807	9.25964	8.52442	9.92271
gene4690	15.4348	14.4042	14.9861	7.01847	9.85999	10.9781	21.1579	27.048	30.4282	108.539	65.8034	56.0639
gene4691	56.2908	56.3327	57.8921	48.9665	36.0441	18.3412	34.6206	16.1332	9.14933	3.30322	2.69852	0.501604
gene4692	7.18648	0.0385654	37.1614	422.673	765.664	977.522	175.756	1189.68	808.538	2572.32	1853.84	4525.48
gene4697	1.60025	3.58346	3.22178	0.0361658	5.93e-07	4.83e-08	9.87e-12	0.00967339	0.941086	0.751528	3.14844	3.11724
gene4699	460.708	482.568	496.218	857.776	899.468	861.675	829.63	930.053	1085.19	1021.57	1163.1	1700.6
gene47	3.70113	3.38678	3.3791	8.83081	9.67058	13.4462	9.59583	15.4773	13.512	22.1675	15.4155	13.6082
gene4700	41.688	43.7234	39.8621	16.7509	9.98435	16.3387	37.2276	28.1594	39.1579	36.3653	30.1936	40.643
gene4705	36.7732	35.4951	34.0314	14.6281	12.3319	17.5634	23.2049	25.3851	30.8765	8.38105	8.21513	7.34851
gene4706	30.4426	32.4659	33.8723	119.239	139.049	141.65	79.2376	153.065	100.623	180.809	247.705	363.959
gene4710	75.5893	75.5872	77.1444	20.7223	32.6703	45.1789	151.981	213.328	198.038	444.118	506.296	472.666
gene4715	17.5568	19.99	18.5513	9.86539	12.4251	13.7943	11.7874	17.5489	10.1892	11.5804	6.56532	9.189
gene472	5.33366	5.49114	5.19323	25.3485	23.5527	19.8796	16.6785	13.447	18.2089	15.3885	13.0067	7.47257
gene4723	74.5264	72.8932	75.1255	32.7878	33.7337	28.2733	73.2484	39.9958	41.6041	24.1467	25.144	34.3594
gene4724	4.68715	5.50661	4.85626	1.30038	5.37906	4.45088	0	0.788838	0.439324	1.1347	3.75014	2.75713
gene4727	10.8248	8.61936	11.1271	24.7997	18.2897	33.5465	9.38278	19.9253	14.9427	20.9207	17.6528	30.162
gene4729	172.778	165.312	177.115	84.8213	61.7681	46.0476	28.0261	16.079	37.5946	20.0089	13.3824	8.44432
gene473	30.9658	31.3325	29.3457	23.3456	15.3861	17.379	10.2983	8.70422	17.2581	21.1074	18.002	5.81887
gene4730	348.014	356.212	352.936	57.3391	62.3288	36.0635	52.2221	18.4775	13.261	7.76825	6.475	7.64738
gene4731	451.943	454.082	452.637	27.2648	20.1861	23.2799	28.283	7.8168	8.06922	4.29709	5.86437	3.62763
gene4732	11.4783	13.2386	13.2753	2.65745	10.7021	4.15625	2.77983	0.501695	1.47875	2.05693	3.99616	1.84045
gene4733	756.197	771.144	786.106	777.749	679.224	1148.65	313.856	478.115	416.487	858.804	1160.64	1162.63
gene4738	1247.3	1282.82	1312.56	5369.73	5515.29	5218.37	2545.91	2853.72	2736.75	3077.89	3228.54	5772.05
gene4739	29.7036	30.171	32.796	25.2637	19.3743	34.7459	42.4823	38.8677	44.5286	62.9086	62.5117	57.2066
gene4741	352.632	382.055	425.741	598.195	821.319	789.681	922.622	882.651	738.457	566.492	521.4	963.143
gene4742	6.41854	7.0663	6.13556	4.88025	2.36303	3.73385	3.38505	3.12463	6.43715	10.1975	13.0527	8.28221
gene4744	111.204	108.28	111.624	266.517	220.424	221.149	117.072	142.217	109.975	173.108	188.847	275.426
gene4754	23.5033	22.5092	22.5407	18.7156	13.2157	12.6739	13.7671	8.65156	10.9882	8.18787	6.01902	2.41263
gene4757	8.45555	10.2006	10.7517	14.6517	7.912	12.7179	5.65799	0.00247229	10.298	2.60722	3.1746	0.322679
gene4758	9.10831	12.9434	10.3015	4.90579	5.8207	7.59227	17.9723	15.959	21.4481	4.50674	2.90115	2.16077
gene476	101.226	99.8395	98.7064	91.7377	87.0448	76.2663	39.1329	49.0624	30.8667	85.4463	94.7793	87.6559
gene4761	26.2301	24.3178	29.1829	23.382	25.7478	16.5708	403.393	89.2173	210.505	37.6741	42.4663	16.4947
gene4766	14.1877	14.6821	15.5754	46.72	38.8545	31.9156	14.7829	12.833	21.1804	16.8464	16.353	9.92992
gene4768	0.570789	0.529788	0.981287	1.04531	1.72286	0	0	9.13866	5.12557	3.18435	14.3185	23.6335
gene4769	1.09329	1.8331	0.767007	12.4526	1.02722	11.383	9.42613	5.78815	6.88893	1.35057	1.51937	0
gene4771	37.0931	34.519	34.251	39.5422	37.9055	61.1367	23.5351	20.8382	26.8149	11.2404	20.1404	12.713
gene4774	72.4189	64.9999	52.3447	102.082	116.016	357.68	61.7862	87.5008	102.778	44.5184	109.73	77.6346
gene4775	13.5485	14.9745	15.2589	55.1652	50.4889	28.3046	16.0065	25.4382	31.8711	23.8764	16.0253	9.46988
gene4776	23.6237	27.5298	22.7716	11.5144	12.1251	21.9195	14.1027	15.9089	16.7428	10.0734	7.73398	11.0477
gene4777	146.322	157.263	151.078	1039.12	924.918	579.94	497.409	459.938	374.388	242.527	186.262	259.991
gene4778	52.0229	46.6418	48.2292	73.0948	88.2371	46.8148	61.7025	29.4978	51.9186	24.9179	23.0367	16.1063
gene4779	37.4674	36.565	35.9352	21.2341	19.9468	15.5846	35.451	38.5497	35.3589	30.9682	33.0497	24.2342
gene4780	88.9768	97.2285	99.1484	43.6145	62.2983	37.8189	89.7777	193.319	120.033	221.168	354.938	321.12
gene479	33.5041	35.2655	37.5134	22.2955	15.6594	28.9341	150.825	114.124	151.219	47.5509	23.7273	21.4645
gene4790	8.84177	9.89564	11.6059	9.67872	32.2697	17.2014	151.26	535.277	589.222	633.71	405.316	476.984
gene4796	1972.79	2101.08	2181.11	7603.08	7799.58	8664.35	4389.38	4283.76	4506.72	4327.99	4712.51	8593.51
gene4800	30.7785	32.2931	31.9718	34.8564	25.6971	36.4609	26.6299	44.4187	38.36	66.5109	61.8527	70.1961
gene4804	21.4678	19.7023	20.9897	18.9169	8.78255	20.2446	8.08139	0	15.7151	6.1316	3.3282	3.32032
gene4815	33.0482	31.3425	34.222	15.7673	16.0834	13.7847	20.6549	16.8906	21.451	22.1414	14.6534	22.0528
gene4819	55.4771	54.6128	64.1541	90.1965	92.7824	96.8024	111.043	131.107	102.349	86.333	91.5627	124.981
gene482	123.506	131.826	134.36	56.8897	81.4013	59.698	39.5644	52.2328	61.0273	55.0368	56.4361	62.0752
gene4821	54.5618	51.8394	53.1038	30.925	44.8788	39.7824	87.8991	85.3133	89.3091	77.9337	96.6648	101.448
gene4826	23.0706	22.4386	23.2521	18.2776	10.7309	13.8523	41.2956	20.8293	15.3659	7.68223	3.12081	3.22598
gene4827	64.5451	70.3368	63.1763	86.0143	126.496	117.995	278.957	107.368	129.729	44.2488	4.6871	6.91283
gene4829	3471.89	3711.01	3751.4	4183.78	4389.18	2987.12	4657.53	3430.64	3180.05	1652.62	847.584	708.424
gene4831	1467.94	1461	1504.51	2187.15	2409.39	1850.86	2158.97	1165.61	1097.39	514.662	210.586	220.015
gene4832	48.2704	50.6942	47.3843	122.73	105.804	67.0239	52.7736	26.6347	48.0524	21.8783	4.40344	2.29961
gene4835	2.78845	2.66908	2.20702	7.31728	2.65308	8.1832	1.83605	0	0.28417	0.29491	0.221629	0
gene4849	0.226321	0.497362	0.585871	0.779861	0	0	1.678	6.56882	0.516668	2.39087	5.28272	6.53808
gene4851	148.493	147.622	149.046	11.4111	7.26236	9.15565	15.5798	13.0586	14.7207	4.52253	2.83362	4.78768
gene4853	26.5708	23.9348	22.4263	45.0344	58.0914	46.0596	29.5639	15.2333	27.1232	21.4394	19.3127	17.2114
gene4854	12.8385	12.6136	13.4439	8.53993	1.97071	5.16135	37.0357	16.2578	7.01466	5.78399	0.975177	0.982341
gene4856	7.40957	6.41488	7.25236	2.31172	11.4372	4.45818	6.01621	7.17987	4.13557	2.21635	0.476615	0
gene4857	12.4772	13.9943	15.4697	7.50358	6.52765	5.44742	24.6582	12.0486	10.2291	5.53345	3.73857	3.75131
gene4861	0.000208352	1.74865	1.71491	6.32341	4.66671	6.87538	0.000249091	3.97677	10.9321	28.5426	62.3578	13.6568
gene4865	13.5957	12.9942	14.4746	3.15994	5.87573	8.60554	5.70922	4.92034	4.98833	3.26668	2.97004	2.93716
gene4867	107.724	106.896	105.698	230.776	239.129	228.677	89.8584	129.506	120.398	138.565	116.101	144.402
gene4870	1.2775	1.74982	1.44907	1.08737	0.761425	1.50955	1.83452	0.438654	1.14903	0.294077	0.383094	0.221562
gene4871	472.439	546.305	532.825	206.774	238.295	357.127	334.279	258.738	271.756	148.978	106.171	87.6391
gene4872	83.6749	81.4514	84.0074	96.73	106.077	122.044	63.8897	74.7581	63.8958	355.391	326.999	487.786
gene4873	19.1429	19.3565	18.6598	10.906	10.2914	10.0604	7.95959	11.3973	9.28374	28.0119	36.6511	15.3781
gene4875	293.281	286.223	286.028	266.646	233.048	202.816	110.865	106.475	148.94	133.276	99.9198	70.6369
gene4878	13.4523	10.4282	10.3754	11.0247	6.41685	9.66891	16.6861	0.162955	12.1565	6.75688	2.48915	2.57216
gene4879	69.8152	64.6227	95.0579	261.071	301.875	94.8029	73.4333	72.7767	99.2831	76.012	76.9934	175.214
gene4883	13.4328	13.0178	11.9597	9.71941	4.15292	8.413	9.48576	10.0685	5.38376	4.5791	5.07201	6.29294
gene4887	24.5068	22.7468	24.6097	19.5881	14.9042	21.5137	27.4694	52.7746	68.516	77.7441	79.1275	78.0994
gene4895	60.7822	61.845	62.2462	22.9101	24.5357	29.6509	18.9489	45.2067	39.9547	76.2011	80.2082	58.3371
gene4896	9.89781	10.9213	10.5353	3.34595	6.45964	5.64877	3.38925	7.29767	8.61321	18.2123	17.6577	7.7003
gene490	2.52181	3.08495	2.12965	5.29864	4.70104	4.18684	19.9921	7.62226	3.6047	8.9458	36.027	25.771
gene4902	0.277656	0.557171	0.292357	6.92093	7.67859	3.74334	0	2.24099	0.000281316	6.85465	13.1006	28.1503
gene4908	3.10373	5.75174	2.99578	0.00534981	1.96021	0.00144595	9.45155	3.4159	4.88284	5.59283	14.8923	0.0853338
gene4909	11.6706	11.4952	12.5111	3.4342	3.11973	2.46008	7.26685	4.27751	3.57222	3.23451	4.7746	1.98425
gene4910	108.151	114.86	101.98	99.5341	251.161	116.983	140.241	221.728	43.5214	25.8174	67.5154	74.8477
gene4911	15.7224	15.8979	16.146	36.4816	38.6123	26.1082	27.3126	11.8964	6.01851	4.59292	8.05473	9.47959
gene4912	35.2595	34.2844	35.5067	113.574	87.1071	85.4139	43.829	17.0089	9.11786	7.60243	7.63978	11.9102
gene4913	40.0777	38.0666	43.7112	71.5265	41.0426	48.6953	37.7431	22.1258	15.824	15.6743	25.1048	19.5684
gene4914	57.7568	61.9446	61.0915	68.8653	38.4349	61.4137	50.9665	14.5825	19.7664	14.7148	17.7768	17.1955
gene4915	127.375	121.076	127.493	55.5076	33.3468	60.9356	171.61	68.7631	50.5739	28.4543	23.7396	17.5178
gene4916	97.8054	99.1113	101.766	113.296	93.4983	120.514	36.5702	16.2234	19.6949	15.4595	13.3402	26.1359
gene4917	949.717	958.672	959.435	322.726	277.58	332.751	253.768	128.121	98.9821	62.708	56.0576	65.4314
gene4919	2.44108	0.953339	1.12606	6.31e-05	0.00198331	1.62e-05	9.48745	22.3343	4.66204	8.05463	17.309	23.6891
gene4920	160.851	165.921	162.638	83.1063	79.2496	123.332	91.5585	152.812	124.913	190.96	179.554	262.035
gene4923	14.091	12.7103	15.8137	8.82146	9.78385	12.8386	17.3477	18.5926	29.2175	29.5977	49.7772	43.4039
gene4926	399.615	387.961	395.984	484.438	405.493	635.022	181.419	257.569	298.639	945.347	782.125	1034.51
gene4929	44.469	48.003	46.2931	47.8051	33.6159	30.9763	41.2294	41.0995	50.198	25.5134	17.4277	14.9143
gene4930	79.7019	87.3391	82.5364	59.1329	59.1323	73.3867	93.2776	85.0858	88.0372	144.223	167.191	258.285
gene4940	90.624	96.6594	89.3701	149.474	148.901	113.712	43.2028	64.6984	77.1232	79.7454	89.9992	107.712
gene4942	399.999	411.758	402.78	1607.63	1510.02	974.084	371.367	501.079	658.204	823.349	632.747	551.105
gene4948	17.461	17.7936	15.7335	15.0611	11.6469	2.55397	37.5779	52.575	35.9424	47.9991	65.8292	67.9095
gene495	17.1079	16.2105	17.8981	3.70232	11.369	5.48526	7.49386	9.34727	10.2169	15.4616	19.0374	16.2977
gene4955	27.5424	28.0422	26.2595	57	63.4409	43.1396	36.9636	30.8624	40.0674	55.7285	49.5316	41.833
gene4956	2.78468	7.21488	5.01751	0	0	0	5.68672	0	1.79075	0.91889	0	1.35292
gene4957	2.68287	3.23609	3.13954	0.196158	1.59073	0.522732	0.40595	0.446396	1.03749	1.08563	0.704168	0.393412
gene4969	4.89201	5.22821	5.82882	6.04925	1.80664	1.17295	14.8098	28.5614	15.807	9.32565	11.2433	27.4967
gene4970	216.547	201.929	190.927	1709.73	1485.17	418.075	527.667	382.613	562.761	1395.56	2044.21	2694.44
gene4971	98.7768	101.695	100.632	82.1824	93.8817	50.7318	42.4244	32.3328	27.6879	4.97716	4.55647	0.999022
gene4975	302.435	305.216	301.494	169.864	125.998	129.883	152.296	214.916	193.861	331.937	316.656	298.315
gene4977	39.4934	37.3516	35.6443	24.7582	15.9807	21.6068	18.1023	20.4617	17.624	17.6233	13.0547	10.9036
gene4978	68.7809	68.2947	72.0225	38.1229	30.2494	33.2003	68.1151	92.0407	77.9451	69.7942	46.5014	49.0708
gene4979	12.1923	13.6535	13.4387	6.07436	3.24315	8.52289	8.5801	21.3529	14.675	25.5863	27.03	26.3667
gene4980	0.267251	0.116556	0.0940072	0	0	0	4.82076	6.0471	1.48584	62.7528	162.09	124.256
gene4981	13.9451	14.7137	13.0412	15.8795	12.7826	20.2014	35.6496	32.2342	15.3432	24.9719	24.7466	34.9741
gene4987	76.6244	79.4505	67.8313	62.6411	54.1769	84.7365	33.0016	56.22	21.6751	34.3709	21.7965	46.4605
gene4991	6.10215	6.74314	6.84651	4.37676	6.17217	5.19814	15.6357	6.62518	7.80398	2.67379	3.99744	1.78534
gene4993	31.0942	30.4246	31.9904	33.3491	40.2047	41.4481	56.1987	14.7289	18.4932	10.7588	8.82307	4.1851
gene4995	33.4165	32.2703	32.0512	4.0983	6.99834	12.6885	26.304	20.8683	27.9739	88.435	127.502	127.551
gene4998	2241.86	2360.26	2345.83	1115.1	1018.58	1361.34	969.999	1106.87	649.791	1077.8	1440.51	2125.47
gene4999	0.982644	0.383019	0	0	0	0	0	65.3661	87.0087	75.3363	37.1992	69.0172
gene500	7.11004	8.66715	8.09456	12.7196	7.44899	8.51284	26.7839	13.9848	15.6702	25.3555	30.9934	53.0886
gene5002	0.505018	0.0526657	0.0258306	7.09114	7.89991	12.1095	15.3487	0.000559395	13.1235	3.59936	2.63613	0.00034412
gene5006	14.5146	15.5909	14.4229	6.72618	3.84613	10.4168	23.4265	22.3218	20.9873	53.1705	45.3311	65.9961
gene5019	8.66524	7.99073	7.48492	13.8441	17.1198	15.9074	18.7529	14.8914	13.5534	15.918	14.6063	25.8869
gene502	11.151	11.171	13.7936	10.4264	1.65399	10.8953	53.4477	208.779	185.718	204.225	193.599	190.495
gene5021	64.6012	64.5623	66.4513	15.35	19.9708	16.607	34.7788	13.6477	17.3024	6.69417	5.59836	6.15478
gene5022	28.9178	31.8457	30.0723	7.91929	0	10.1271	8.26602	5.4349	3.90858	10.2407	8.08071	2.57614
gene5028	284.45	283.993	279.626	913.307	895.631	751.934	384.83	390.173	463.157	390.982	432.521	646.844
gene503	68.4172	71.7951	70.0911	30.6931	29.9791	30.6114	51.808	65.1659	27.6637	15.0332	13.951	17.7434
gene5032	45.9032	48.455	46.8563	24.6031	25.2401	19.7577	23.3014	22.9759	20.8717	13.6711	15.6104	8.86117
gene5035	49.0407	51.4317	49.0246	49.3994	54.8715	30.7427	37.6609	36.9591	57.3306	25.1468	26.0159	14.4633
gene5036	39.1174	38.8232	38.094	43.0707	23.4322	23.2211	27.1084	28.8208	35.4227	31.6753	18.1378	9.10699
gene5046	121.414	118.494	124.128	113.129	49.1026	145.619	64.0998	54.5918	38.0434	138.402	174.465	222.324
gene5047	50.6667	51.7606	55.7508	23.3174	29.2906	34.0568	10.8467	27.1308	21.8263	27.6757	12.3918	33.6551
gene5048	10.9415	11.5142	10.8391	6.23589	5.97163	16.8336	7.20448	8.01136	12.6345	39.5628	54.2255	28.9003
gene5052	159.443	164.227	165.292	140.422	148.818	151.508	156.635	284.672	261.013	171.231	235.831	330.043
gene5053	27.5189	32.0851	30.5584	33.1463	60.7466	54.3127	34.1739	44.625	32.2136	63.4306	69.5101	121.681
gene5058	18.094	17.6487	18.888	27.0925	24.0979	19.3843	132.304	53.3037	34.3888	6.08425	8.09413	1.69978
gene5062	67.8692	65.3966	69.8836	163.713	124.022	92.5611	70.2675	131.464	137.748	65.1214	55.0955	40.4257
gene5063	482.402	486.853	479.969	1244.35	849.679	829.51	270.314	345.095	509.608	533.288	412.112	344.8
gene5074	3.43257	3.42444	2.8623	0	0	1.03083	8.06606	5.42171	2.50841	2.77541	0.745249	3.65517
gene5079	28.2056	28.6696	30.1388	13.5128	15.1987	10.1468	35.1025	18.4662	22.2289	74.9822	61.0266	38.2305
gene5081	90.5939	88.0843	93.2168	88.1126	85.5465	38.6779	114.14	42.1593	70.3431	31.1185	16.9438	43.294
gene5085	5.43796	6.84544	6.52652	24.867	20.5519	13.442	7.18324	10.5471	7.90538	7.65786	8.84796	4.65259
gene5086	54.7931	54.1922	60.9084	262.312	303.207	169.15	141.985	165.857	167.043	119.032	95.1474	109.649
gene5090	331.386	332.815	338.075	75.8288	54.8773	59.3462	206.686	123.582	131.158	70.0365	53.8321	19.6628
gene5100	723.78	753.051	727.568	2461.82	2511.3	2228.69	883.983	1125.75	1224.92	1341.22	1356.51	1899.46
gene5102	11.2097	9.81431	10.5537	13.3635	8.58023	8.24008	4.77125	6.20376	6.08005	7.02287	5.86434	2.33799
gene5103	27.8935	25.8658	26.5656	83.4	74.2429	56.8049	46.888	53.0466	62.637	25.8607	26.8655	35.6115
gene5111	13.4584	12.0763	13.2665	32.562	41.6757	24.9959	20.305	17.9006	14.0616	15.1512	16.6726	11.1358
gene5117	1.79354	1.68162	1.38586	0	0	1.69356	1.32473	0	0.41231	0.420674	0.315257	0
gene5119	24.6862	23.2273	23.499	15.9957	14.8867	17.0141	9.83054	23.4097	24.9938	53.7404	44.6683	47.1125
gene5124	10.3802	12.7248	12.7117	11.9888	7.75818	30.5875	36.5619	12.9963	12.1214	45.161	60.8326	76.024
gene5126	291.119	290.166	284.184	130.841	90.6875	149.727	430.934	302.984	344.827	922.035	634.246	303.742
gene513	11.6141	10.6971	10.7948	44.5287	40.0946	40.813	8.45077	13.2341	10.9421	24.5102	27.4823	11.4767
gene5131	70.1441	82.5808	76.5558	145.549	198.037	176.216	123.262	120.394	154.188	75.7951	81.7714	128.666
gene5134	383.871	386.886	407.511	90.6411	88.1849	162.578	104.116	163.869	132.993	268.363	337.018	463.373
gene5140	455.756	467.223	490.545	15.5464	12.0175	24.4228	645.43	818.089	536.54	1207.54	1817.65	1681.12
gene5141	5.46713	0.000592069	0.0136012	0.000717626	2.70252	0.0226617	27.8871	38.0615	12.1304	11.596	18.129	14.3129
gene5143	64.0728	59.4467	67.9613	54.0332	38.1115	33.4425	38.9824	30.5994	23.6622	45.0281	44.6002	23.9503
gene5149	3.80451	5.57156	5.06736	79.9143	56.2033	109.866	76.2375	51.2365	46.0001	64.7006	52.3599	43.4237
gene5150	126.158	115.535	121.827	49.6437	42.4458	151.262	75.0915	92.3265	64.0125	137.418	162.707	296.245
gene5151	47.046	49.3935	49.2973	27.9076	24.5594	21.8071	27.6018	9.03245	16.2532	16.1688	15.9314	23.1289
gene5152	7.15851	7.54264	8.3263	6.12663	4.73008	4.31582	7.15118	17.3003	13.8521	17.9954	22.6337	33.8193
gene5153	1.60964	2.02167	1.7057	0	5.04889	8.18208	9.00721	2.87648	2.81908	34.9477	43.5231	77.3602
gene5154	17.4426	16.8744	15.4525	7.21381	3.29289	3.76193	9.18872	1.40228	6.53817	6.4549	4.84464	7.97596
gene5158	1.81044	1.56629	1.29011	0.545564	0	0.734991	4.59069	0.640633	0.35967	0.368051	0.551099	0
gene516	58.8695	48.8734	58.4694	58.905	122.094	104.318	54.8515	76.2492	52.817	114.766	193.978	184.918
gene5163	275.068	271.16	275.164	97.5315	95.024	86.0499	105.534	96.0838	113.929	61.0431	32.7232	31.8764
gene5164	40.1533	41.7557	39.7925	32.4122	39.1265	30.5736	63.4847	109.275	103.641	141.421	148.847	162.225
gene5181	64.0633	61.5759	64.7287	27.9821	20.2932	31.9922	13.765	25.6181	26.6993	67.1052	95.3797	62.5108
gene5182	1436.03	1496.48	1469.61	4581.48	4486.28	4612.98	2070.46	2567.45	2536.37	2835.25	3000.68	4997.19
gene5185	44.7737	52.9032	51.8665	35.8092	54.211	29.2596	29.1578	31.5505	24.8362	67.7087	88.863	70.2814
gene519	30.3975	31.7377	31.9233	137.403	122.009	191.96	145.061	168.702	154.569	188.713	190.975	258.623
gene5194	11771.1	13185.1	14282.6	1539.38	1543.65	2318.13	2885.62	3091.28	1702.09	1583.43	1662.96	3105.98
gene5195	606.381	626.92	623.624	102.285	112.606	141.585	322.867	280.335	150.57	86.3161	90.2132	195.956
gene5196	923.166	938.651	948.535	169.78	124.854	165.121	327.843	263.419	192.312	173.286	133.323	118.092
gene5198	60.0852	58.8768	58.3071	23.4752	22.1214	21.307	32.5751	35.141	30.146	33.3794	26.3079	23.3708
gene5199	6.95214	5.5241	7.53208	3.67337	2.90271	19.7712	0	0	0	1.01234	0.379986	0.755529
gene520	9.04724	7.9937	7.17951	16.0945	26.5936	149.942	434.51	704.296	867.32	1569.99	1819.6	2964.6
gene5200	3.67129	2.72936	3.74756	0	3.21858	3.21871	0	1.42635	0.789921	0.411593	0	0.608856
gene5203	68.4176	68.117	67.3883	157.789	149.591	108.231	51.4281	68.0875	85.2063	117.102	86.0638	71.2162
gene521	1.75225	0.964981	1.39464	15.5649	23.963	14.9852	11.1476	20.0422	12.985	16.0946	22.3721	28.6867
gene5210	20.106	22.5442	21.8614	23.0839	25.2206	17.6991	34.0302	75.7891	55.3009	84.03	124.348	157.148
gene5212	8.80562	5.17331	8.63274	7.33227	15.7874	3.53397	4.73164	4.6987	5.47639	3.96372	3.08566	2.9874
gene5221	29.6229	31.1659	30.1737	35.9869	22.4025	56.5048	68.9757	43.3719	42.5691	56.2472	72.279	100.748
gene5222	0.60523	0.600092	0.520651	0.219217	0	0	0.880929	0.368575	0.142121	0.258632	0.166719	0.214717
gene5226	116.419	111.653	122.675	33.2732	7.64059	30.6395	39.626	61.5193	41.6764	69.4721	71.676	85.1844
gene5227	22.361	25.5161	27.1011	158.772	117.401	141.136	61.6067	96.2287	60.9901	82.0879	98.1285	88.9292
gene5233	165.929	164.099	168.944	111.42	79.1546	110.135	77.4925	72.2532	102.907	135.098	96.6828	81.9381
gene5234	112.754	117.383	105.789	73.3167	58.7086	133.279	72.5721	142.462	138.528	190.848	175.564	219.199
gene5236	156.226	166.34	168.307	37.0881	43.5757	35.2214	21.0096	31.3722	33.6056	42.3605	37.5733	31.9526
gene5242	19.5861	19.1713	19.3737	12.4553	8.93543	12.8479	15.106	14.3799	12.1011	9.56613	7.78173	5.25198
gene5248	33.4421	33.4734	32.9757	120.379	112.695	83.9732	141.07	116.925	174.739	127.398	103.221	85.9195
gene5255	10.6681	26.1142	17.7076	9.84811	47.8043	66.3607	59.5636	65.2907	20.9639	5.7518	6.25166	5.48482
gene5258	0.554382	0.339135	0.515076	6.87361	6.55464	11.1194	13.7198	14.905	13.9841	8.0094	7.04397	4.8793
gene5259	97.2706	166.99	146.155	742.336	807.839	667.283	656.401	433.471	496.061	301.41	294.924	648.396
gene5263	3.74117	7.52161	4.18349	1.99369	0.586171	2.67031	7.32534	4.72378	7.22554	34.5119	31.9385	12.2812
gene5267	14.3653	11.9021	12.1551	9.56743	11.0328	7.37444	7.45031	7.4854	7.49451	3.94454	4.20714	3.94449
gene5269	128.719	119.758	130.294	134.79	136.579	97.2652	66.9796	60.1123	74.8025	57.3514	47.4896	15.7858
gene5270	219.466	222.535	228.895	178.079	170.951	244.547	296.041	429.486	498.551	1295.09	1349.92	2342.45
gene5273	9.6601	12.5749	12.3442	17.474	18.0398	10.099	14.6267	23.0282	25.1596	58.8948	32.9595	35.4679
gene5282	974.658	1011.99	998.936	3064.8	3046.46	2738.26	1163.41	1379.84	1419.48	1818.44	1671.73	2370.56
gene5283	21.7553	21.016	20.6399	13.5688	12.9839	16.8319	17.7172	21.3906	24.5261	33.3324	26.0846	29.9108
gene5284	159.44	158.036	159.136	145.601	115.79	109.373	62.7588	72.8737	88.8792	118.693	94.1423	119.663
gene5286	25.0454	18.7518	19.4627	57.6135	39.214	36.3217	34.7587	19.4925	16.2304	21.4292	27.3338	30.7665
gene5288	48.2444	45.6172	49.0062	8.78998	15.7282	5.64482	17.4042	8.05763	14.5451	26.2343	26.0041	5.38624
gene5292	6.11845	5.91336	6.74613	13.2927	8.19415	4.71181	15.9476	4.24769	8.21974	2.99638	3.27315	1.34139
gene5294	272.616	269.42	267.889	133.024	131.1	150.154	169.063	143.264	91.183	108.298	128.853	130.989
gene5297	168.462	156.81	155.691	183.879	156.118	163.575	108.187	109.078	86.0822	62.3946	59.015	66.7791
gene53	191.444	205.688	221.889	461.412	462.376	540.494	347.088	387.409	308.075	274.342	339.537	472.846
gene5300	66.9625	58.7615	68.0409	136.384	153.493	150.939	474.407	205.686	176.875	130.412	90.4941	93.886
gene5304	9.95521	9.41372	7.71944	4.02355	2.24991	0.983682	8.43787	9.29635	3.94814	5.39412	7.28409	4.13268
gene5307	4.99372	5.5329	6.5739	5.10333	8.20046	1.67106	6.4664	5.08489	2.15328	1.62015	2.23731	0.331107
gene5309	135.58	133.567	135.237	87.4975	48.4561	54.9773	178.911	210.351	191.095	208.734	215.462	151.73
gene531	66.1263	66.772	68.4806	60.7085	44.2169	51.4165	85.3981	95.7307	86.3154	97.6865	103.822	118.38
gene5318	11.6407	10.905	10.2073	6.5809	3.85225	3.76943	10.5175	2.90315	7.85424	4.12764	4.30154	2.20282
gene533	79.4301	87.4857	77.3453	84.3993	96.0184	88.8969	97.0109	61.4143	59.0247	37.5659	47.9085	41.0362
gene5330	99.574	112.944	103.796	78.5744	69.0675	129.793	37.5218	61.1452	64.3657	133.647	107.686	137.419
gene5331	25.3132	25.4254	26.6218	50.377	49.9843	35.3025	37.7597	47.3694	78.7898	118.143	108.138	57.8497
gene534	13.8803	17.104	14.8946	15.4356	9.16597	18.7752	16.9352	9.42062	8.98494	5.08503	10.242	4.98935
gene5343	2.02486	1.56159	1.70683	5.89292	10.6504	4.39363	8.3844	6.81882	3.47905	14.2622	32.6081	44.0984
gene5350	15.1555	13.0826	12.3924	7.44572	10.3803	9.89288	22.2437	14.0225	10.7609	4.62952	5.30024	7.70601
gene5351	203.834	196.577	234.667	73.3239	43.6249	76.1378	604.298	256.46	166.019	65.5897	52.9301	96.0437
gene5352	15.9505	14.7765	16.3177	6.01079	6.633	6.40043	10.8401	12.1825	12.6123	26.0361	23.9835	17.9035
gene5354	3.25563	3.29757	3.18325	0.000901871	6.86842	7.16589	2.78028	5.56144	7.58111	30.4883	62.2632	71.0399
gene5360	90.8027	92.228	96.415	150.962	90.0869	75.4775	86.4514	69.3927	111.372	41.3087	37.2181	23.2414
gene5365	300.474	306.709	305.952	36.6342	38.4794	26.1749	11.4216	22.4374	17.0011	34.7525	38.9896	43.2598
gene5373	1904.58	1976.09	2290.12	9178.73	9506.77	11342.2	5595.25	5904.66	5495.48	4113.02	5589.51	8326.26
gene5374	40.9396	47.9177	47.6964	29.5117	31.1172	42.8862	85.3207	110.983	86.1166	87.5238	117.133	159.614
gene5379	2.82484	1.19683	2.40044	3.88109	3.40763	2.65e-05	2.78e-15	7.35e-36	0.866297	3.51347	4.1e-50	6.91e-17
gene5381	95.5606	79.7423	63.6597	5.99882	8.72833	21.0041	37.3397	85.1391	60.7032	35.0231	48.8884	26.4538
gene5382	18.0861	16.5677	16.9208	50.8099	25.0207	38.1987	14.9807	28.894	18.0601	15.6468	19.2046	18.6264
gene5385	17.3349	18.4314	17.4494	29.6291	24.6117	31.1896	22.1543	28.7464	34.3769	11.2105	15.0949	4.73182
gene5387	36.8975	40.1073	41.4234	17.2336	17.1198	24.3418	47.3182	36.3826	35.4871	37.4125	34.1482	46.1423
gene5388	16.8543	17.5477	16.8052	7.02492	5.33311	4.41352	14.6805	6.8775	10.2453	9.79792	10.4971	3.35661
gene539	32.7864	34.7978	34.9015	10.2112	12.4772	12.8793	17.5902	13.6706	15.0538	22.999	28.7206	28.3909
gene5391	17.4646	16.1387	16.691	25.7729	26.2341	17.1672	21.9653	49.0796	21.2247	38.8644	52.8799	50.8967
gene54	1.9524	2.01759	2.10287	9.12708	10.2876	6.60121	3.27189	3.3609	5.07463	4.37189	3.46709	0.772574
gene540	57.3509	57.699	59.8405	22.3119	13.8698	19.8073	12.5074	20.5968	38.904	12.9763	15.8266	3.72962
gene5402	52.9192	53.1048	54.3672	54.0517	76.7388	57.4706	118.156	124.845	99.8491	69.0629	60.3895	51.911
gene541	148.99	149.499	149.253	370.925	296.693	249.19	89.4569	165.288	190.957	296.014	209.396	187.686
gene5410	184.337	186.479	188.096	83.9365	112.963	92.489	185.537	113.435	125.333	109.55	77.9166	85.5551
gene5411	39.4033	41.4848	41.8462	22.4436	27.5112	20.6949	26.5211	35.8162	37.0333	19.2781	16.2503	11.256
gene5412	10.0356	9.15366	8.50953	14.9394	14.6652	12.0815	5.55891	5.5348	11.1844	2.63688	2.74169	1.08736
gene5414	73.9337	62.8985	69.9747	104.709	100.872	142.609	180.391	323.776	254.15	223.907	186.059	312.735
gene5422	23.3915	24.7222	31.7009	17.4225	15.0044	19.0873	5.17494	5.72896	10.846	13.371	12.4228	4.85393
gene5423	0.857327	1.3844	0.658073	0	0	0	4.60889	3.88596	6.03385	0.887641	2.1611	0.548989
gene5426	57.0095	58.5285	55.3874	110.289	113.884	128.363	123.519	124.196	128.963	113.091	92.2658	138.834
gene543	6.36058	6.42877	4.91484	3.86001	2.92e-06	3.65923	32.1787	15.2386	11.4785	4.16235	2.37807	0.352297
gene5431	51.3222	53.4574	51.3292	71.2968	60.9947	60.0455	22.5561	46.9636	39.8138	80.8849	106.204	110.39
gene5437	7.6195	6.17978	7.70936	3.42405	3.95325	3.1367	10.6126	9.01164	14.7116	13.0084	12.8559	11.6058
gene544	70.5406	73.3019	71.63	86.2956	68.3861	74.3655	33.3286	38.08	39.555	57.3385	46.0282	44.3742
gene5442	124.399	123.11	122.894	76.431	76.9653	65.8671	76.9854	65.5869	85.1872	70.1962	70.8065	42.6069
gene5444	36.2872	38.2286	36.4627	21.9558	28.35	28.7333	63.5527	90.2959	87.0548	88.145	103.777	137.097
gene5445	49.5087	39.3422	47.8485	33.64	43.4662	57.1656	138.094	154.226	181.129	191.837	218.285	266.007
gene5447	37.2302	39.0604	39.2009	17.7429	14.2657	7.42626	23.7665	10.5023	16.9811	8.55419	9.55719	4.47873
gene5460	58.4409	65.5275	61.3381	59.6185	60.399	71.5843	28.2027	36.297	42.8012	146.886	163.038	142.367
gene5466	49.2617	55.2017	55.889	45.5688	45.523	47.2607	40.3237	32.8152	35.6656	27.0352	23.0398	25.8208
gene5469	168.654	170.964	169.651	184.593	148.514	120.7	141.918	121.58	181.583	57.348	66.2671	44.2771
gene5473	47.4403	47.0229	47.814	12.1789	12.5324	10.0675	11.4187	14.8593	8.95155	11.5402	13.5778	9.28184
gene5478	10.1938	7.04036	9.07387	0.968362	1.79037	0.0601898	0.000214451	9.89392	13.5942	8.9121	10.2412	4.29715
gene5479	21.5615	20.6595	22.5251	15.0005	12.7443	11.2273	18.1322	11.5044	15.7059	13.2496	13.001	7.14194
gene548	79.3858	77.6081	73.7124	155.404	133.305	112.67	37.4744	64.2607	77.3387	102.136	88.0606	59.169
gene5481	1.62794	1.767	1.67809	1.0809	0	0	2.99228	0.416136	1.41388	0	0.913019	0.360262
gene5484	6.67595	8.98236	6.62448	1.91856	1.34405	1.7427	4.15313	0	2.13579	5.20764	2.55121	0.651987
gene5487	63.6657	64.2013	68.7886	144.551	126.661	143.399	114.294	103.216	71.5835	73.2781	82.0726	100.503
gene5488	33.3792	33.4248	32.9233	22.5698	23.3567	22.1245	31.42	61.2382	70.8463	137.473	97.1655	71.2433
gene5495	29.565	31.2086	29.2563	20.9108	21.0148	28.487	15.807	34.9734	23.4618	124.446	131.675	172.74
gene5497	103.463	103.66	104.859	69.2541	66.3194	55.1576	37.1275	54.4972	79.9791	181.964	121.453	108.317
gene5499	11.5902	7.39598	10.0275	5.70902	5.6825	1.95685	0	1.66784	0	0	0	0
gene5513	16.5078	17.8487	16.1299	71.3255	59.4469	34.0553	14.2092	18.1335	32.4236	24.9815	18.9671	10.8836
gene5514	22.2091	26.384	20.7304	14.8201	13.4909	17.5403	11.7928	17.2942	17.6666	39.4464	35.6216	38.8898
gene5516	30.2776	33.3469	32.5553	24.7008	20.7877	17.5112	18.7306	9.95471	15.4102	23.1266	24.2106	23.6728
gene5517	119.795	122.681	124.935	139.332	122.491	116.183	119.517	74.7438	99.5673	53.2406	41.6303	18.405
gene5518	24.8151	24.6748	21.9684	22.6741	18.1628	20.1522	29.9892	25.465	24.6718	11.4627	3.71949	3.90229
gene5519	16.552	17.7154	14.2446	3.87354	2.5026	11.0612	20.9835	13.2003	21.8008	20.9849	28.8972	32.5509
gene552	1541.62	1552.67	1599.01	3637.49	3601.07	3268.35	1833.8	2053.2	1850.67	2067.5	2050.95	2783.76
[truncated: 1,435 more rows]
[truncated: 1 more columns]
