# Supplementary material for: Transcriptome Analysis Reveals the Complex Molecular Mechanisms of Brassica napus–Sclerotinia sclerotiorum Interactions
Source: Front Plant Sci. 2021 Oct 8;12:716935. doi: 10.3389/fpls.2021.716935 (PMC8531588; doi:10.3389/fpls.2021.716935)
Supplement: Supplementary file 9 [file Table_9.XLSX]

## Sheet: 6hpi vs mock
Table S9	The annotation and enrichment of all different expression genes in S. sclerotiorum at 6-, 24- and 48-hpi comparing to mock.
#ID	6hpi-1_Count	6hpi-2_Count	6hpi-3_Count	Mock-1_Count	Mock-2_Count	Mock-3_Count	6hpi-1_FPKM	6hpi-2_FPKM	6hpi-3_FPKM	Mock-1_FPKM	Mock-2_FPKM	Mock-3_FPKM	FDR	log2FC	regulated	COG_class	COG_class_annotation	GO_annotation	KEGG_annotation	KEGG_pathway_annotation	KOG_class	KOG_class_annotation	Pfam_annotation	Swiss-Prot_annotation	eggNOG_class	eggNOG_class_annotation	NR_annotation
gene9371	0	0	0	3	5	4	0	0	0	4.01617	6.40215	5.26683	0.00262986	Inf	up	--	--	--	--	--	--	--	--	--	S	Function unknown	hypothetical protein SS1G_11764 [Sclerotinia sclerotiorum 1980]
gene5226	77	18	72	281	263	289	33.2732	7.64059	30.6395	116.419	111.653	122.675	1.18072e-24	2.29667	up	--	--	Molecular Function: transferase activity (GO:0016740);; Biological Process: penicillin biosynthetic process (GO:0042318);;	K10852|0|ssl:SS1G_07191|hypothetical protein; K19200 isopenicillin-N N-acyltransferase like protein (A)	Penicillin and cephalosporin biosynthesis (ko00311)	--	--	Acyl-coenzyme A:6-aminopenicillanic acid acyl-transferase;; beta subunit of N-acylethanolamine-hydrolyzing acid amidase	Acyl-coenzyme A:6-aminopenicillanic-acid-acyltransferase 29 kDa subunit GN=penDE OS=Emericella nidulans (strain FGSC A4 / ATCC 38163 / CBS 112.46 / NRRL PE=1 SV=1	H	Coenzyme transport and metabolism	hypothetical protein SS1G_07191 [Sclerotinia sclerotiorum 1980]
gene6378	3997	3888	3378	714	727	744	1039.88	1000.23	878.013	183.676	189.138	195.815	5.49984e-55	-2.38926	down	[OU]	Posttranslational modification, protein turnover, chaperones;; Intracellular trafficking, secretion, and vesicular transport	Molecular Function: nucleic acid binding (GO:0003676);; Molecular Function: zinc ion binding (GO:0008270);;	K09250|1.05534e-92|ssl:SS1G_04861|hypothetical protein; K09250 cellular nucleic acid-binding protein (A)	--	[O]	Posttranslational modification, protein turnover, chaperones	Zinc knuckle;; Zinc knuckle	Cellular nucleic acid-binding protein homolog GN=byr3 OS=Schizosaccharomyces pombe (strain 972 / ATCC 24843) PE=3 SV=1	O	Posttranslational modification, protein turnover, chaperones	hypothetical protein SS1G_04861 [Sclerotinia sclerotiorum 1980]
gene9852	43	22	33	6	10	8	38.5787	19.653	30.8512	5.74769	9.14717	7.49737	0.00156878	-2.05297	down	--	--	--	--	--	--	--	--	--	S	Function unknown	predicted protein [Sclerotinia sclerotiorum 1980]
gene4857	30	22	21	52	58	62	7.50358	6.52765	5.44742	12.4772	13.9943	15.4697	0.0061379	1.21301	up	--	--	Molecular Function: sequence-specific DNA binding RNA polymerase II transcription factor activity (GO:0000981);; Cellular Component: nucleus (GO:0005634);; Biological Process: regulation of transcription from RNA polymerase II promoter (GO:0006357);; Molecular Function: zinc ion binding (GO:0008270);;	--	--	--	--	Fungal specific transcription factor domain	--	S	Function unknown	hypothetical protein SS1G_05755 [Sclerotinia sclerotiorum 1980]
gene7800	340	368	167	106	94	105	76.5435	82.2195	37.0354	23.4113	20.6315	23.1956	0.0052122	-1.54487	down	--	--	--	--	--	--	--	--	Uncharacterized ARM-like repeat-containing protein C1703.03c GN=SPBC1703.03c OS=Schizosaccharomyces pombe (strain 972 / ATCC 24843) PE=3 SV=1	S	Function unknown	hypothetical protein SS1G_08319 [Sclerotinia sclerotiorum 1980]
gene4221	1	7	2	16	20	18	0.835012	3.30809	0.800226	5.16499	6.77383	6.11933	0.00598494	2.4081	up	[QR]	Secondary metabolites biosynthesis, transport and catabolism;; General function prediction only	Molecular Function: methyltransferase activity (GO:0008168);; Biological Process: methylation (GO:0032259);;	--	--	--	--	Methyltransferase domain;; Methyltransferase domain;; Methyltransferase domain;; Methyltransferase domain;; Methyltransferase domain;; Methyltransferase domain;; Methyltransferase small domain;; Methyltransferase domain;; ubiE/COQ5 methyltransferase family	Uncharacterized methyltransferase C70.08c GN=SPCC70.08c OS=Schizosaccharomyces pombe (strain 972 / ATCC 24843) PE=3 SV=1	R	General function prediction only	hypothetical protein BC1G_11059 [Botrytis cinerea B05.10]
gene10040	583	491	662	1388	1385	1391	99.7988	81.9281	113.706	226.115	227.345	231.354	1.3527e-15	1.23966	up	[O]	Posttranslational modification, protein turnover, chaperones	Molecular Function: ATP binding (GO:0005524);; Molecular Function: nucleoside-triphosphatase activity (GO:0017111);;	--	--	[O]	Posttranslational modification, protein turnover, chaperones	ATPase family associated with various cellular activities (AAA)	--	O	Posttranslational modification, protein turnover, chaperones	hypothetical protein SS1G_13594 [Sclerotinia sclerotiorum 1980]
gene159	34	40	41	10	8	9	13.5005	15.8669	15.9423	3.97871	3.34512	3.42999	0.000434766	-2.11332	down	--	--	Molecular Function: DNA binding (GO:0003677);; Molecular Function: iron ion binding (GO:0005506);; Molecular Function: zinc ion binding (GO:0008270);; Molecular Function: electron carrier activity (GO:0009055);; Molecular Function: oxidoreductase activity, acting on paired donors, with incorporation or reduction of molecular oxygen (GO:0016705);; Molecular Function: heme binding (GO:0020037);; Bi…	--	--	--	--	DDE superfamily endonuclease;; helix-turn-helix, Psq domain;; DDE superfamily endonuclease	--	S	Function unknown	hypothetical protein SS1G_09809 [Sclerotinia sclerotiorum 1980]
gene9742	41	48	26	117	104	105	3.72356	7.54681	3.06608	12.5992	9.89398	10.2207	2.42672e-06	1.4791	up	--	--	--	--	--	--	--	--	--	S	Function unknown	hypothetical protein SBOR_5580 [Sclerotinia borealis F-4157]
gene2242	349	319	196	95	102	96	49.7167	45.3957	27.8049	13.3018	14.3873	13.5025	0.00010524	-1.58431	down	[R]	General function prediction only	Molecular Function: nucleic acid binding (GO:0003676);; Cellular Component: ribonucleoprotein complex (GO:0030529);;	K14548|0|ssl:SS1G_12994|hypothetical protein; K14548 U3 small nucleolar RNA-associated protein 4 (A)	Ribosome biogenesis in eukaryotes (ko03008)	[R]	General function prediction only	WD domain, G-beta repeat;; PQQ-like domain	U3 small nucleolar RNA-associated protein 4 GN=utp4 OS=Schizosaccharomyces pombe (strain 972 / ATCC 24843) PE=3 SV=1	R	General function prediction only	hypothetical protein SS1G_12994 [Sclerotinia sclerotiorum 1980]
gene2215	153	182	191	77	67	78	273.442	312.988	353.389	125.423	115.992	137.445	2.58999e-07	-1.26715	down	[S]	Function unknown	Cellular Component: cytoplasm (GO:0005737);; Molecular Function: racemase and epimerase activity, acting on carbohydrates and derivatives (GO:0016857);; Biological Process: rhamnose metabolic process (GO:0019299);;	--	--	--	--	Domain of unknown function (DUF718)	--	S	Function unknown	hypothetical protein BC1G_14343 [Botrytis cinerea B05.10]
gene193	91	55	55	448	464	454	25.3394	15.4696	15.4906	119.711	124.977	123.397	6.64644e-43	2.7411	up	--	--	Molecular Function: catalytic activity (GO:0003824);; Biological Process: metabolic process (GO:0008152);;	--	--	--	--	AMP-binding enzyme	--	I	Lipid transport and metabolism	hypothetical protein SS1G_09846 [Sclerotinia sclerotiorum 1980]
gene5343	16	29	12	5	4	4	5.89292	10.6504	4.39363	2.02486	1.56159	1.70683	0.00984313	-2.15682	down	--	--	Molecular Function: polygalacturonase activity (GO:0004650);; Cellular Component: extracellular region (GO:0005576);; Biological Process: pectin catabolic process (GO:0045490);; Molecular Function: rhamnogalacturonan alpha-L-rhamnopyranosyl-(1->4)-alpha-D-galactopyranosyluronide lyase activity (GO:0046576);;	K18580|0|ssl:SS1G_07039|hypothetical protein; K18580 rhamnogalacturonan hydrolase [EC:3.2.1.171] (A)	--	--	--	Glycosyl hydrolases family 28;; Pectate lyase superfamily protein	Probable rhamnogalacturonase B (Precursor) GN=rhgB OS=Neosartorya fischeri (strain ATCC 1020 / DSM 3700 / FGSC A1164 / NRRL PE=3 SV=1	G	Carbohydrate transport and metabolism	hypothetical protein SS1G_07039 [Sclerotinia sclerotiorum 1980]
gene4036	290	267	133	37	36	41	103.458	96.041	47.4712	13.0681	12.7122	14.3813	3.75311e-05	-2.62191	down	[R]	General function prediction only	Cellular Component: nucleoplasm (GO:0005654);; Cellular Component: nucleolus (GO:0005730);; Biological Process: rRNA processing (GO:0006364);; Cellular Component: preribosome (GO:0030684);;	K14863|0|ssl:SS1G_03082|hypothetical protein; K14863 ribosome biogenesis protein YTM1 (A)	--	[Z]	Cytoskeleton	WD domain, G-beta repeat;; NLE (NUC135) domain;; Nucleoporin Nup120/160	Ribosome biogenesis protein ytm1 {ECO:0000255|HAMAP-Rule:MF_03029} GN=ytm1 OS=Sclerotinia sclerotiorum (strain ATCC 18683 / 1980 / Ss-1) PE=3 SV=1	J	Translation, ribosomal structure and biogenesis	hypothetical protein SS1G_03082 [Sclerotinia sclerotiorum 1980]
gene6735	43	26	26	294	297	274	8.0365	4.82391	4.94441	52.9162	53.8959	49.7691	1.64377e-39	3.16307	up	--	--	Molecular Function: GTPase activity (GO:0003924);; Molecular Function: GTP binding (GO:0005525);; Biological Process: GTP catabolic process (GO:0006184);;	--	--	[UR]	Intracellular trafficking, secretion, and vesicular transport;; General function prediction only	Dynamin family;; Dynamin central region;; 50S ribosome-binding GTPase	Dynamin-related protein DNM1 GN=DNM1 OS=Saccharomyces cerevisiae (strain ATCC 204508 / S288c) PE=1 SV=1	U	Intracellular trafficking, secretion, and vesicular transport	hypothetical protein SS1G_05314 [Sclerotinia sclerotiorum 1980]
gene4437	68	74	70	160	172	169	15.3408	16.8324	15.8665	34.087	36.5936	36.0796	1.40366e-06	1.21761	up	--	--	--	--	--	--	--	--	--	S	Function unknown	hypothetical protein SS1G_06290 [Sclerotinia sclerotiorum 1980]
gene4228	252	393	255	106	119	109	409.805	440.928	69.0123	78.5068	58.003	158.171	0.000127663	-1.45382	down	[K]	Transcription	Molecular Function: nucleic acid binding (GO:0003676);; Cellular Component: ribonucleoprotein complex (GO:0030529);;	K11099|2.3196e-36|ssl:SS1G_12149|hypothetical protein; K11099 small nuclear ribonucleoprotein G (A)	Spliceosome (ko03040)	[A]	RNA processing and modification	LSM domain	Small nuclear ribonucleoprotein G GN=smg1 OS=Schizosaccharomyces pombe (strain 972 / ATCC 24843) PE=1 SV=1	A	RNA processing and modification	hypothetical protein SS1G_12149 [Sclerotinia sclerotiorum 1980]
gene2236	7762	7675	7136	2391	2400	2364	4420.73	4332.19	4220.93	1379.5	1414.11	1398.25	1.31998e-27	-1.68082	down	[J]	Translation, ribosomal structure and biogenesis	Molecular Function: RNA binding (GO:0003723);; Molecular Function: structural constituent of ribosome (GO:0003735);; Biological Process: translation (GO:0006412);; Cellular Component: small ribosomal subunit (GO:0015935);;	K02981|1.72449e-151|ssl:SS1G_13000|40S ribosomal protein S2; K02981 small subunit ribosomal protein S2e (A)	Ribosome (ko03010)	[J]	Translation, ribosomal structure and biogenesis	Ribosomal protein S5, N-terminal domain;; Ribosomal protein S5, C-terminal domain	40S ribosomal protein S2 GN=G2893 OS=Saccharomyces cerevisiae (strain ATCC 204508 / S288c) PE=1 SV=3	J	Translation, ribosomal structure and biogenesis	40S ribosomal protein S2 [Botrytis cinerea B05.10]
gene4815	90	59	65	160	151	162	15.7673	16.0834	13.7847	33.0482	31.3425	34.222	1.36265e-05	1.12102	up	--	--	--	--	--	--	--	--	--	S	Function unknown	hypothetical protein SS1G_05806 [Sclerotinia sclerotiorum 1980]
gene6014	594	1264	1367	7358	7303	7278	365.775	835.388	875.96	4542.48	4540.5	4590.41	7.56984e-68	2.74387	up	--	--	--	--	--	--	--	--	Uncharacterized protein AFUA_6G02800 (Precursor) GN=AFUA_6G02800 OS=Neosartorya fumigata (strain ATCC MYA-4609 / Af293 / CBS 101355 / FGSC PE=1 SV=1	R	General function prediction only	hypothetical protein SBOR_1255 [Sclerotinia borealis F-4157]
gene6944	335	241	317	802	825	791	71.1945	48.2949	79.2184	189.489	194.252	183.415	4.63498e-18	1.41426	up	[C]	Energy production and conversion	Molecular Function: malate synthase activity (GO:0004474);; Cellular Component: cytoplasm (GO:0005737);; Biological Process: glyoxylate cycle (GO:0006097);; Biological Process: tricarboxylic acid cycle (GO:0006099);;	K01638|0|ssl:SS1G_05583|malate synthase; K01638 malate synthase [EC:2.3.3.9] (A)	Pyruvate metabolism (ko00620);; Glyoxylate and dicarboxylate metabolism (ko00630);; Carbon metabolism (ko01200)	[C]	Energy production and conversion	Malate synthase	Malate synthase, glyoxysomal GN=acu-9 OS=Neurospora crassa (strain ATCC 24698 / 74-OR23-1A / CBS 708.71 / DSM PE=3 SV=2	C	Energy production and conversion	malate synthase [Sclerotinia sclerotiorum 1980]
gene587	52	11	41	84	96	93	7.49217	1.60441	5.9022	11.8082	13.5543	13.1779	6.25473e-05	1.37002	up	--	--	--	--	--	[S]	Function unknown	Protein of unknown function (DUF544)	Uncharacterized protein YPL191C GN=YPL191C OS=Saccharomyces cerevisiae (strain ATCC 204508 / S288c) PE=1 SV=1	S	Function unknown	hypothetical protein SS1G_01834 [Sclerotinia sclerotiorum 1980]
gene10654	73	66	72	23	24	29	7.91371	7.30326	7.86862	2.38923	2.54822	3.06647	0.000160783	-1.49598	down	--	--	Molecular Function: RNA binding (GO:0003723);; Molecular Function: RNA-directed DNA polymerase activity (GO:0003964);; Molecular Function: RNA-DNA hybrid ribonuclease activity (GO:0004523);; Biological Process: RNA-dependent DNA replication (GO:0006278);;	--	--	[R]	General function prediction only	Reverse transcriptase (RNA-dependent DNA polymerase);; Endonuclease-reverse transcriptase;; RNase H;; Endonuclease/Exonuclease/phosphatase family	--	S	Function unknown	hypothetical protein SS1G_12417 [Sclerotinia sclerotiorum 1980]
gene8157	1212	1067	729	3705	3781	3676	253.255	204.401	133.162	791.145	819.247	786.127	2.81567e-35	1.86774	up	[GEPR]	Carbohydrate transport and metabolism;; Amino acid transport and metabolism;; Inorganic ion transport and metabolism;; General function prediction only	Cellular Component: integral component of membrane (GO:0016021);; Molecular Function: substrate-specific transmembrane transporter activity (GO:0022891);; Biological Process: transmembrane transport (GO:0055085);;	K08139|0|bfu:BC1G_10092|similar to hexose transporter; K08139 MFS transporter, SP family, sugar:H+ symporter (A)	Meiosis - yeast (ko04113)	[R]	General function prediction only	Sugar (and other) transporter;; Major Facilitator Superfamily	Galactose transporter GN=GAL2 OS=Saccharomyces cerevisiae (strain ATCC 204508 / S288c) PE=1 SV=3	R	General function prediction only	hypothetical protein BC1G_10092 [Botrytis cinerea B05.10]
gene6419	1075	1090	625	308	294	293	132.024	133.618	77.1587	37.2302	35.823	35.2179	6.33879e-05	-1.66446	down	--	--	Molecular Function: translation elongation factor activity (GO:0003746);; Molecular Function: ATP binding (GO:0005524);; Cellular Component: nucleus (GO:0005634);; Cellular Component: mitochondrion (GO:0005739);; Cellular Component: polysome (GO:0005844);; Biological Process: ATP catabolic process (GO:0006200);; Biological Process: translational elongation (GO:0006414);; Molecular Function: ATPas…	K03235|0|ssl:SS1G_04907|elongation factor 3; K03235 elongation factor 3 (A)	--	[EJ]	Amino acid transport and metabolism;; Translation, ribosomal structure and biogenesis	ABC transporter;; AAA domain;; RecF/RecN/SMC N terminal domain;; P-loop containing region of AAA domain;; AAA domain;; AAA ATPase domain;; 50S ribosome-binding GTPase;; Protein of unknown function, DUF258;; Miro-like protein;; Chromo (CHRromatin Organisation MOdifier) domain	[NU+] prion formation protein 1 GN=NEW1 OS=Saccharomyces cerevisiae (strain ATCC 204508 / S288c) PE=1 SV=1	EJ	Amino acid transport and metabolism;; Translation, ribosomal structure and biogenesis	elongation factor 3 [Sclerotinia sclerotiorum 1980]
gene10583	4591	5398	5473	2271	2291	2267	6044.4	5836.57	6809.04	2730.13	2935.56	2915.11	4.26762e-15	-1.20187	down	[B]	Chromatin structure and dynamics	Cellular Component: nucleosome (GO:0000786);; Molecular Function: DNA binding (GO:0003677);; Cellular Component: nucleus (GO:0005634);; Biological Process: nucleosome assembly (GO:0006334);; Biological Process: mycelium development (GO:0043581);; Molecular Function: protein heterodimerization activity (GO:0046982);;	K11254|6.67561e-50|ani:AN0734.2|H4_NEUCR Histone H4; K11254 histone H4 (A)	--	[B]	Chromatin structure and dynamics	Core histone H2A/H2B/H3/H4;; TATA box binding protein associated factor (TAF);; Histone-like transcription factor (CBF/NF-Y) and archaeal histone	Histone H4 GN=hhfA OS=Aspergillus oryzae (strain ATCC 42149 / RIB 40) PE=3 SV=3	B	Chromatin structure and dynamics	histone H4, partial [Aspergillus ruber CBS 135680]
gene5267	41	55	31	91	93	91	9.56743	11.0328	7.37444	14.3653	11.9021	12.1551	0.00108335	1.09056	up	[IQR]	Lipid transport and metabolism;; Secondary metabolites biosynthesis, transport and catabolism;; General function prediction only	Molecular Function: oxidoreductase activity (GO:0016491);; Biological Process: oxidation-reduction process (GO:0055114);;	--	--	[R]	General function prediction only	short chain dehydrogenase;; Enoyl-(Acyl carrier protein) reductase;; KR domain	Uncharacterized oxidoreductase C162.03 GN=SPCC162.03 OS=Schizosaccharomyces pombe (strain 972 / ATCC 24843) PE=3 SV=1	Q	Secondary metabolites biosynthesis, transport and catabolism	hypothetical protein SS1G_07142 [Sclerotinia sclerotiorum 1980]
gene4432	127	100	140	333	316	338	85.7722	75.4014	98.7011	223.427	208.596	238.531	1.7978e-12	1.4048	up	--	--	--	--	--	--	--	Thioredoxin	--	S	Function unknown	hypothetical protein SS1G_06295 [Sclerotinia sclerotiorum 1980]
gene1911	1	0	16	59	54	66	0.315008	0	2.61684	8.69269	8.32184	9.62575	3.40871e-10	3.37964	up	--	--	--	--	--	[T]	Signal transduction mechanisms	Neutral/alkaline non-lysosomal ceramidase	--	T	Signal transduction mechanisms	similar to neutral/alkaline nonlysosomal ceramidase [Botrytis cinerea T4]
gene5816	3	0	0	154	158	150	1.47515	0	0	62.8675	65.3579	62.5508	1.21759e-47	7.24085	up	--	--	--	--	--	--	--	--	--	--	--	predicted protein [Sclerotinia sclerotiorum 1980]
gene8325	0	0	0	6	6	8	0	0	0	1.93463	1.93711	2.56383	0.000577192	Inf	up	--	--	Molecular Function: protein kinase activity (GO:0004672);; Molecular Function: ATP binding (GO:0005524);; Biological Process: protein phosphorylation (GO:0006468);; Cellular Component: integral component of membrane (GO:0016021);; Molecular Function: oxidoreductase activity (GO:0016491);; Biological Process: oxidation-reduction process (GO:0055114);;	--	--	[PQ]	Inorganic ion transport and metabolism;; Secondary metabolites biosynthesis, transport and catabolism	Protein kinase domain;; FAD-binding domain;; Protein tyrosine kinase;; Ferric reductase like transmembrane component;; Ferric reductase NAD binding domain	Ferric reductase transmembrane component 4 (Precursor) GN=FRE4 OS=Saccharomyces cerevisiae (strain ATCC 204508 / S288c) PE=2 SV=1	S	Function unknown	hypothetical protein BofuT4_P074520.1 [Botrytis cinerea T4]
gene1407	14	0	12	66	71	68	4.85108	0	8.36845	32.051	36.6173	34.2009	4.37347e-10	2.95751	up	[I]	Lipid transport and metabolism	Biological Process: phospholipid biosynthetic process (GO:0008654);; Cellular Component: membrane (GO:0016020);; Molecular Function: phosphotransferase activity, for other substituted phosphate groups (GO:0016780);;	K00999|5.0446e-123|npa:UCRNP2_3636|putative cdp-diacylglycerol-inositol 3-phosphatidyltransferase pis protein; K00999 CDP-diacylglycerol--inositol 3-phosphatidyltransferase [EC:2.7.8.11] (A)	Inositol phosphate metabolism (ko00562);; Glycerophospholipid metabolism (ko00564);; Phosphatidylinositol signaling system (ko04070)	[I]	Lipid transport and metabolism	CDP-alcohol phosphatidyltransferase	CDP-diacylglycerol--inositol 3-phosphatidyltransferase GN=pis1 OS=Schizosaccharomyces pombe (strain 972 / ATCC 24843) PE=3 SV=1	I	Lipid transport and metabolism	putative cdp-diacylglycerol-inositol 3-phosphatidyltransferase pis protein [Neofusicoccum parvum UCRNP2]
gene7944	561	585	535	212	216	203	1073.76	1021.75	1078.48	314.2	368.78	381.933	9.87816e-17	-1.43688	down	[O]	Posttranslational modification, protein turnover, chaperones	Molecular Function: ATP binding (GO:0005524);; Cellular Component: cytoplasm (GO:0005737);; Biological Process: protein folding (GO:0006457);; Biological Process: response to stress (GO:0006950);;	K04078|5.64221e-68|ssl:SS1G_08492|hypothetical protein; K04078 chaperonin GroES (A)	--	[O]	Posttranslational modification, protein turnover, chaperones	Chaperonin 10 Kd subunit	10 kDa heat shock protein, mitochondrial GN=hsp10 OS=Schizosaccharomyces pombe (strain 972 / ATCC 24843) PE=1 SV=1	O	Posttranslational modification, protein turnover, chaperones	hypothetical protein SS1G_08492 [Sclerotinia sclerotiorum 1980]
gene495	14	29	21	64	58	62	3.70232	11.369	5.48526	17.1079	16.2105	17.8981	0.000565487	1.5004	up	--	--	--	--	--	--	--	NmrA-like family	--	R	General function prediction only	hypothetical protein SS1G_01961 [Sclerotinia sclerotiorum 1980]
gene1858	785	743	661	273	272	271	430.952	391.677	382.133	140.588	144.166	144.094	2.03024e-18	-1.447	down	[P]	Inorganic ion transport and metabolism	Molecular Function: superoxide dismutase activity (GO:0004784);; Biological Process: superoxide metabolic process (GO:0006801);; Molecular Function: metal ion binding (GO:0046872);; Biological Process: oxidation-reduction process (GO:0055114);;	K04564|0|ssl:SS1G_04267|hypothetical protein; K04564 superoxide dismutase, Fe-Mn family [EC:1.15.1.1] (A)	Peroxisome (ko04146)	[P]	Inorganic ion transport and metabolism	Iron/manganese superoxide dismutases, C-terminal domain	37S ribosomal protein S26, mitochondrial GN=RSM26 OS=Saccharomyces cerevisiae (strain ATCC 204508 / S288c) PE=1 SV=1	P	Inorganic ion transport and metabolism	hypothetical protein SS1G_04267 [Sclerotinia sclerotiorum 1980]
gene5022	46	0	55	193	208	194	7.91929	0	10.1271	28.9178	31.8457	30.0723	3.36367e-22	2.53777	up	--	--	--	--	--	--	--	Protein of unknown function (DUF2841)	Uncharacterized protein YDR124W GN=YDR124W OS=Saccharomyces cerevisiae (strain ATCC 204508 / S288c) PE=1 SV=1	S	Function unknown	hypothetical protein SS1G_07456 [Sclerotinia sclerotiorum 1980]
gene8785	41	33	58	14	15	8	29.2802	24.0609	42.8253	10.6167	11.1249	6.15477	0.000622354	-1.85737	down	[QR]	Secondary metabolites biosynthesis, transport and catabolism;; General function prediction only	Molecular Function: methyltransferase activity (GO:0008168);; Biological Process: methylation (GO:0032259);;	--	--	--	--	Methyltransferase domain;; Methyltransferase domain;; Methyltransferase domain;; Methyltransferase domain;; Methyltransferase domain;; Nodulation protein S (NodS);; Protein-L-isoaspartate(D-aspartate) O-methyltransferase (PCMT);; Methyltransferase domain;; Tellurite resistance protein TehB;; ubiE/COQ5 methyltransferase family	--	R	General function prediction only	hypothetical protein SS1G_13918 [Sclerotinia sclerotiorum 1980]
gene6446	309	457	249	64	67	66	126.187	190.927	102.446	23.73	25.5649	25.27	4.46519e-06	-2.38926	down	--	--	Molecular Function: RNA binding (GO:0003723);; Molecular Function: RNA-directed DNA polymerase activity (GO:0003964);; Molecular Function: RNA-DNA hybrid ribonuclease activity (GO:0004523);; Biological Process: RNA-dependent DNA replication (GO:0006278);;	--	--	--	--	--	--	S	Function unknown	hypothetical protein SS1G_04940 [Sclerotinia sclerotiorum 1980]
gene372	284	379	172	62	59	60	91.7306	114.66	56.0857	18.5859	17.7633	19.4458	0.00025546	-2.23017	down	--	--	Biological Process: ribosomal large subunit assembly (GO:0000027);; Cellular Component: nucleolus (GO:0005730);; Molecular Function: 5S rRNA binding (GO:0008097);; Cellular Component: preribosome, large subunit precursor (GO:0030687);; Molecular Function: rRNA primary transcript binding (GO:0042134);;	K14820|0|ssl:SS1G_02099|ribosome biogenesis protein BRX1; K14820 ribosome biogenesis protein BRX1 (A)	--	[J]	Translation, ribosomal structure and biogenesis	Brix domain	Ribosome biogenesis protein BRX1 GN=BRX1 OS=Saccharomyces cerevisiae (strain ATCC 204508 / S288c) PE=1 SV=2	J	Translation, ribosomal structure and biogenesis	ribosome biogenesis protein BRX1 [Sclerotinia sclerotiorum 1980 UF-70]
gene3300	205	163	130	404	389	396	30.6753	24.8095	19.7155	58.553	56.4945	57.6429	4.54177e-11	1.23181	up	[L]	Replication, recombination and repair	Molecular Function: RNA binding (GO:0003723);; Molecular Function: RNA-directed DNA polymerase activity (GO:0003964);; Biological Process: RNA-dependent DNA replication (GO:0006278);; Biological Process: DNA integration (GO:0015074);;	--	--	[R]	General function prediction only	Integrase core domain;; His(2)-Cys(2) zinc finger	Transposon Tf2-6 polyprotein GN=Tf2-6 OS=Schizosaccharomyces pombe (strain 972 / ATCC 24843) PE=3 SV=1	L	Replication, recombination and repair	hypothetical protein SS1G_02147 [Sclerotinia sclerotiorum 1980]
gene7235	39	18	60	204	190	202	12.6883	6.67592	20.0059	58.1579	55.3124	56.7301	1.11734e-19	2.32771	up	[G]	Carbohydrate transport and metabolism	Molecular Function: isomerase activity (GO:0016853);; Biological Process: hexose metabolic process (GO:0019318);; Molecular Function: carbohydrate binding (GO:0030246);;	K01785|0|ssl:SS1G_10683|hypothetical protein; K01785 aldose 1-epimerase [EC:5.1.3.3] (A)	Glycolysis / Gluconeogenesis (ko00010);; Galactose metabolism (ko00052)	[G]	Carbohydrate transport and metabolism	Aldose 1-epimerase	Aldose 1-epimerase GN=gal10 OS=Schizosaccharomyces pombe (strain 972 / ATCC 24843) PE=3 SV=1	G	Carbohydrate transport and metabolism	hypothetical protein SS1G_10683 [Sclerotinia sclerotiorum 1980]
gene11276	32	48	53	655	660	651	1.59379	2.64674	2.88886	57.0363	39.3736	55.468	1.78549e-82	3.86328	up	[Q]	Secondary metabolites biosynthesis, transport and catabolism	Molecular Function: zinc ion binding (GO:0008270);; Molecular Function: oxidoreductase activity (GO:0016491);; Molecular Function: transferase activity (GO:0016740);; Biological Process: oxidation-reduction process (GO:0055114);;	--	--	[I]	Lipid transport and metabolism	Acyl transferase domain;; KR domain;; Polyketide synthase dehydratase;; short chain dehydrogenase;; Beta-ketoacyl synthase, C-terminal domain;; Zinc-binding dehydrogenase;; Methyltransferase domain;; Zinc-binding dehydrogenase;; Phosphopantetheine attachment site;; Methyltransferase domain;; Alcohol dehydrogenase GroES-like domain	Lovastatin diketide synthase LovF GN=lovF OS=Aspergillus terreus PE=1 SV=1	I	Lipid transport and metabolism	hypothetical protein SS1G_10474 [Sclerotinia sclerotiorum 1980]
gene7337	153	193	254	939	920	920	44.809	35.2279	86.8321	377.618	377.739	363.923	6.83232e-40	2.18935	up	--	--	--	--	--	--	--	--	--	S	Function unknown	hypothetical protein SS1G_10561 [Sclerotinia sclerotiorum 1980]
gene3367	50	63	67	133	142	132	10.8505	15.7117	16.4481	28.769	30.3452	28.3926	2.95813e-05	1.15425	up	--	--	Molecular Function: carboxylic ester hydrolase activity (GO:0004091);;	--	--	[R]	General function prediction only	Carboxylesterase family;; alpha/beta hydrolase fold	Uncharacterized esterase/lipase C417.12 GN=SPCC417.12 OS=Schizosaccharomyces pombe (strain 972 / ATCC 24843) PE=3 SV=2	R	General function prediction only	hypothetical protein SS1G_02226 [Sclerotinia sclerotiorum 1980]
gene7519	54	55	50	112	117	107	15.2214	15.6245	14.4553	30.5741	32.3423	29.9027	0.00045267	1.0561	up	--	--	--	--	--	--	--	Transcription factor Opi1	Clock-controlled protein 8 GN=ccg-8 OS=Neurospora crassa (strain ATCC 24698 / 74-OR23-1A / CBS 708.71 / DSM PE=2 SV=3	S	Function unknown	hypothetical protein SS1G_03781 [Sclerotinia sclerotiorum 1980]
gene10210	774	599	856	1832	1829	1801	232.358	173.059	262.594	532.589	538.726	525.575	9.02966e-17	1.27051	up	--	--	--	--	--	--	--	--	--	R	General function prediction only	conserved hypothetical protein [Sclerotinia sclerotiorum 1980]
gene5255	68	104	67	29	34	29	9.84811	47.8043	66.3607	10.6681	26.1142	17.7076	0.000211089	-1.40114	down	--	--	Molecular Function: chromatin binding (GO:0003682);;	--	--	--	--	--	--	--	--	predicted protein [Sclerotinia sclerotiorum 1980]
gene8726	48	37	77	195	212	207	12.1785	11.8627	24.4553	53.4474	54.6481	54.6823	6.39885e-15	1.90061	up	--	--	--	--	--	--	--	--	--	S	Function unknown	predicted protein [Sclerotinia sclerotiorum 1980]
gene10387	12	3	4	46	50	50	4.58716	1.59574	1.28824	13.7875	13.7072	13.8883	3.85689e-07	2.91783	up	--	--	--	--	--	--	--	Thioesterase-like superfamily	--	S	Function unknown	hypothetical protein SS1G_09055 [Sclerotinia sclerotiorum 1980]
gene5388	41	48	36	132	134	134	7.02492	5.33311	4.41352	16.8543	17.5477	16.8052	9.34458e-09	1.65452	up	--	--	Molecular Function: DNA binding (GO:0003677);;	--	--	--	--	Tc5 transposase DNA-binding domain;; CENP-B N-terminal DNA-binding domain	--	S	Function unknown	hypothetical protein SS1G_06977 [Sclerotinia sclerotiorum 1980]
gene7730	9729	5190	2716	537	545	553	3726.93	1946.5	1070.66	204.098	208.936	215.087	0.00367287	-3.4558	down	[G]	Carbohydrate transport and metabolism	Biological Process: metabolic process (GO:0008152);; Molecular Function: oxaloacetase activity (GO:0030603);;	--	--	[C]	Energy production and conversion	Phosphoenolpyruvate phosphomutase;; Isocitrate lyase family	Isocitrate lyase GN=acu-3 OS=Neurospora crassa (strain ATCC 24698 / 74-OR23-1A / CBS 708.71 / DSM PE=2 SV=2	C	Energy production and conversion	hypothetical protein SS1G_08218 [Sclerotinia sclerotiorum 1980]
gene5576	72	72	39	26	22	22	23.0416	19.1313	9.03866	6.31336	4.9822	5.045	0.00193933	-1.41065	down	--	--	--	--	--	--	--	Domain of unknown function (DUF4602)	--	S	Function unknown	hypothetical protein BC1G_03650 [Botrytis cinerea B05.10]
gene589	108	115	123	43	51	38	113.129	117.237	134.957	42.8702	53.3704	40.584	2.57862e-06	-1.41336	down	[R]	General function prediction only	--	--	--	--	--	NADH(P)-binding;; NAD dependent epimerase/dehydratase family;; NmrA-like family	--	R	General function prediction only	hypothetical protein SS1G_01832 [Sclerotinia sclerotiorum 1980]
gene3381	59	24	47	106	77	82	38.4759	15.7596	30.4108	67.5281	49.7264	52.6473	0.00428859	1.00496	up	--	--	--	--	--	--	--	--	--	S	Function unknown	hypothetical protein SS1G_02245 [Sclerotinia sclerotiorum 1980]
gene10233	28	0	29	161	157	167	11.8791	0	10.3714	81.1485	80.3593	85.5575	3.88289e-24	3.06797	up	--	--	--	--	--	--	--	--	--	--	--	predicted protein [Sclerotinia sclerotiorum 1980]
gene10764	63	70	97	154	159	177	9.83864	11.0989	16.8441	24.8087	25.976	29.077	2.4893e-05	1.06904	up	--	--	Molecular Function: zinc ion binding (GO:0008270);;	--	--	[O]	Posttranslational modification, protein turnover, chaperones	IBR domain	E3 ubiquitin-protein ligase dbl4 {ECO:0000250|UniProtKB:P36113, ECO:0000305} OS=Schizosaccharomyces pombe (strain 972 / ATCC 24843) PE=3 SV=1	O	Posttranslational modification, protein turnover, chaperones	hypothetical protein SBOR_6347 [Sclerotinia borealis F-4157]
gene10265	0	0	0	12	10	12	0	0	0	5.13488	4.56327	5.09423	3.90119e-05	Inf	up	--	--	Molecular Function: chromatin binding (GO:0003682);;	--	--	--	--	--	--	S	Function unknown	predicted protein [Sclerotinia sclerotiorum 1980]
gene4428	79	83	61	216	207	212	11.2203	10.154	8.04109	25.1272	24.7533	24.9501	1.69665e-10	1.48607	up	[G]	Carbohydrate transport and metabolism	Molecular Function: hydrolase activity, hydrolyzing O-glycosyl compounds (GO:0004553);; Biological Process: carbohydrate metabolic process (GO:0005975);;	K05349|0|bfu:BC1G_15676|hypothetical protein; K05349 beta-glucosidase [EC:3.2.1.21] (A)	Cyanoamino acid metabolism (ko00460);; Starch and sucrose metabolism (ko00500)	--	--	Glycosyl hydrolase family 3 N terminal domain;; Glycosyl hydrolase family 3 C-terminal domain;; Fibronectin type III-like domain;; PA14 domain	Beta-glucosidase B GN=bglB OS=Emericella nidulans (strain FGSC A4 / ATCC 38163 / CBS 112.46 / NRRL PE=1 SV=1	G	Carbohydrate transport and metabolism	putative glycoside hydrolase family 3 protein [Botrytis cinerea BcDW1]
gene7530	228	125	138	69	58	64	65.427	32.378	38.6988	16.1137	13.2594	14.5703	0.00479218	-1.38551	down	--	--	--	--	--	[S]	Function unknown	Rrp15p	Ribosomal RNA-processing protein 15 OS=Saccharomyces cerevisiae (strain ATCC 204508 / S288c) PE=1 SV=1	S	Function unknown	hypothetical protein SS1G_03766 [Sclerotinia sclerotiorum 1980]
gene11104	5	7	7	26	27	23	4.51488	6.16322	6.26614	21.0014	22.6355	19.6892	0.00709411	1.9771	up	--	--	Molecular Function: sequence-specific DNA binding transcription factor activity (GO:0003700);; Biological Process: regulation of transcription, DNA-templated (GO:0006355);; Molecular Function: sequence-specific DNA binding (GO:0043565);;	--	--	--	--	bZIP transcription factor;; Basic region leucine zipper	--	S	Function unknown	similar to transcription factor bZIP [Botrytis cinerea T4]
gene2366	43	52	31	14	12	17	2039.87	1844.88	1557.65	533.386	615.892	1023.66	0.00380831	-1.57468	down	--	--	--	--	--	--	--	--	--	S	Function unknown	predicted protein [Sclerotinia sclerotiorum 1980]
gene7832	45	29	53	241	244	239	9.03241	5.23733	9.07626	44.776	45.4789	44.5765	4.32169e-25	2.48899	up	--	--	Biological Process: transmembrane transport (GO:0055085);;	--	--	[T]	Signal transduction mechanisms	OPT oligopeptide transporter protein	Sexual differentiation process protein isp4 GN=isp4 OS=Schizosaccharomyces pombe (strain 972 / ATCC 24843) PE=2 SV=2	T	Signal transduction mechanisms	hypothetical protein SS1G_08355 [Sclerotinia sclerotiorum 1980]
gene7565	10140	10228	9935	3784	3788	3872	4520.76	4715.56	4633.96	1496.65	1542.91	1561.55	9.96497e-20	-1.42797	down	[E]	Amino acid transport and metabolism	Molecular Function: glycine hydroxymethyltransferase activity (GO:0004372);; Biological Process: glycine metabolic process (GO:0006544);; Biological Process: L-serine metabolic process (GO:0006563);; Molecular Function: methyltransferase activity (GO:0008168);; Molecular Function: pyridoxal phosphate binding (GO:0030170);; Biological Process: methylation (GO:0032259);; Biological Process: tetrahy…	K00600|0|ssl:SS1G_03729|similar to serine hydroxymethyltransferase; K00600 glycine hydroxymethyltransferase [EC:2.1.2.1] (A)	Glycine, serine and threonine metabolism (ko00260);; Cyanoamino acid metabolism (ko00460);; Glyoxylate and dicarboxylate metabolism (ko00630);; One carbon pool by folate (ko00670);; Methane metabolism (ko00680);; Carbon metabolism (ko01200);; Biosynthesis of amino acids (ko01230)	[E]	Amino acid transport and metabolism	Serine hydroxymethyltransferase;; Beta-eliminating lyase	Putative serine hydroxymethyltransferase, mitochondrial (Precursor) GN=cbs-2 OS=Neurospora crassa (strain ATCC 24698 / 74-OR23-1A / CBS 708.71 / DSM PE=3 SV=2	E	Amino acid transport and metabolism	hypothetical protein SS1G_03729 [Sclerotinia sclerotiorum 1980]
gene5203	1120	1067	761	500	495	492	157.789	149.591	108.231	68.4176	68.117	67.3883	5.42541e-05	-1.01114	down	--	--	Molecular Function: nucleotide binding (GO:0000166);; Molecular Function: nucleic acid binding (GO:0003676);; Cellular Component: intracellular (GO:0005622);; Biological Process: transport (GO:0006810);;	--	--	[T]	Signal transduction mechanisms	Nuclear transport factor 2 (NTF2) domain;; RNA recognition motif. (a.k.a. RRM, RBD, or RNP domain);; RNA recognition motif (a.k.a. RRM, RBD, or RNP domain);; RNA recognition motif. (a.k.a. RRM, RBD, or RNP domain)	Putative G3BP-like protein GN=nxt3 OS=Schizosaccharomyces pombe (strain 972 / ATCC 24843) PE=1 SV=1	T	Signal transduction mechanisms	hypothetical protein SS1G_07219 [Sclerotinia sclerotiorum 1980]
gene4896	63	119	104	201	210	209	3.34595	6.45964	5.64877	9.89781	10.9213	10.5353	1.99768e-06	1.09338	up	[T]	Signal transduction mechanisms	Molecular Function: phosphorelay sensor kinase activity (GO:0000155);; Molecular Function: phosphorelay response regulator activity (GO:0000156);; Biological Process: phosphorelay signal transduction system (GO:0000160);; Molecular Function: ATP binding (GO:0005524);; Biological Process: regulation of transcription, DNA-templated (GO:0006355);; Cellular Component: membrane (GO:0016020);; Biologic…	--	--	[T]	Signal transduction mechanisms	Histidine kinase-, DNA gyrase B-, and HSP90-like ATPase;; Response regulator receiver domain;; PAS fold;; His Kinase A (phospho-acceptor) domain;; PAS domain;; PAS fold;; PAS fold	Peroxide stress-activated histidine kinase mak1 GN=mak1 OS=Schizosaccharomyces pombe (strain 972 / ATCC 24843) PE=3 SV=1	T	Signal transduction mechanisms	hypothetical protein SS1G_05695 [Sclerotinia sclerotiorum 1980]
gene1952	19	11	21	113	108	117	5.15251	2.95278	6.33928	31.0251	27.7846	32.6527	6.63117e-15	2.70634	up	--	--	Molecular Function: catalytic activity (GO:0003824);; Biological Process: metabolic process (GO:0008152);;	--	--	--	--	Protein of unknown function (DUF1237)	Meiotically up-regulated gene 157 protein GN=mug157 OS=Schizosaccharomyces pombe (strain 972 / ATCC 24843) PE=1 SV=1	R	General function prediction only	hypothetical protein SS1G_04152 [Sclerotinia sclerotiorum 1980]
gene5932	230	226	307	559	556	546	46.8034	47.6246	56.5159	105.762	106.869	104.733	2.05825e-10	1.09992	up	[G]	Carbohydrate transport and metabolism	Molecular Function: glycerone kinase activity (GO:0004371);; Molecular Function: ATP binding (GO:0005524);; Biological Process: glycerol metabolic process (GO:0006071);; Biological Process: phosphorylation (GO:0016310);;	K00863|0|ssl:SS1G_03255|dihydroxyacetone kinase; K00863 dihydroxyacetone kinase [EC:2.7.1.29] (A)	Glycerolipid metabolism (ko00561);; Methane metabolism (ko00680);; Carbon metabolism (ko01200)	[G]	Carbohydrate transport and metabolism	Dak1 domain;; DAK2 domain	Dihydroxyacetone kinase 1 GN=dak1 OS=Schizosaccharomyces pombe (strain 972 / ATCC 24843) PE=3 SV=1	G	Carbohydrate transport and metabolism	dihydroxyacetone kinase [Sclerotinia sclerotiorum 1980]
gene9837	118	119	206	42	50	46	25.9087	20.1335	41.6232	8.09876	8.84691	9.02835	0.000746867	-1.70448	down	[P]	Inorganic ion transport and metabolism	Molecular Function: monooxygenase activity (GO:0004497);;	--	--	--	--	Pyridine nucleotide-disulphide oxidoreductase;; Flavin-binding monooxygenase-like;; NAD(P)-binding Rossmann-like domain;; L-lysine 6-monooxygenase (NADPH-requiring)	Putative sterigmatocystin biosynthesis monooxygenase stcW GN=stcW OS=Emericella nidulans (strain FGSC A4 / ATCC 38163 / CBS 112.46 / NRRL PE=3 SV=2	S	Function unknown	hypothetical protein SS1G_06904 [Sclerotinia sclerotiorum 1980]
gene9272	0	2	0	30	29	46	0.135043	1.43019	0.000928399	14.0095	13.892	21.5445	8.22943e-10	5.6877	up	--	--	--	--	--	--	--	--	--	--	--	hypothetical protein SBOR_6185 [Sclerotinia borealis F-4157]
gene10766	322	319	160	99	95	99	36.915	36.2379	18.0216	11.2205	10.7584	11.1922	0.0034054	-1.47526	down	[R]	General function prediction only	Biological Process: rRNA processing (GO:0006364);; Cellular Component: small-subunit processome (GO:0032040);;	K14554|0|ssl:SS1G_09390|hypothetical protein; K14554 U3 small nucleolar RNA-associated protein 21 (A)	Ribosome biogenesis in eukaryotes (ko03008)	[R]	General function prediction only	Utp21 specific WD40 associated putative domain;; WD domain, G-beta repeat	U3 small nucleolar RNA-associated protein 21 homolog GN=SPCC1672.07 OS=Schizosaccharomyces pombe (strain 972 / ATCC 24843) PE=3 SV=1	R	General function prediction only	hypothetical protein SS1G_09390 [Sclerotinia sclerotiorum 1980]
gene7009	122	168	127	61	62	61	259.354	213.023	231.802	65.9693	46.9459	64.9268	9.39275e-06	-1.20377	down	--	--	--	K12832|1.71566e-47|ssl:SS1G_14138|hypothetical protein; K12832 splicing factor 3B subunit 5 (A)	Spliceosome (ko03040)	[S]	Function unknown	Splicing factor 3B subunit 10 (SF3b10)	Uncharacterized protein C211.05 GN=SPBC211.05 OS=Schizosaccharomyces pombe (strain 972 / ATCC 24843) PE=3 SV=1	A	RNA processing and modification	hypothetical protein SS1G_14138 [Sclerotinia sclerotiorum 1980]
gene9739	79	37	109	169	151	155	16.0844	7.88716	24.5601	36.5692	32.8894	33.7857	0.000593905	1.05661	up	--	--	--	--	--	--	--	Putative stress-responsive nuclear envelope protein;; HeH/LEM domain;; SAP domain;; Slx4 endonuclease	Stress response protein ish1 GN=ish1 OS=Schizosaccharomyces pombe (strain 972 / ATCC 24843) PE=1 SV=1	R	General function prediction only	hypothetical protein SS1G_06765 [Sclerotinia sclerotiorum 1980]
gene4200	0	0	0	10	8	9	0	0	0	3.05167	2.37024	2.67576	0.000151421	Inf	up	--	--	--	--	--	--	--	Protein of unknown function (DUF3435)	--	R	General function prediction only	predicted protein [Sclerotinia sclerotiorum 1980]
gene2487	0	0	0	7	8	7	0	0	4.16372e-06	0.777131	0.878211	0.843549	0.000395947	Inf	up	[F]	Nucleotide transport and metabolism	Molecular Function: phosphomevalonate kinase activity (GO:0004631);; Cellular Component: cytoplasm (GO:0005737);; Biological Process: cholesterol biosynthetic process (GO:0006695);; Molecular Function: UDP-N-acetylmuramate dehydrogenase activity (GO:0008762);; Molecular Function: flavin adenine dinucleotide binding (GO:0050660);; Biological Process: oxidation-reduction process (GO:0055114);;	--	--	[F]	Nucleotide transport and metabolism	Phosphoribosyl transferase domain;; FAD binding domain;; Phosphomevalonate kinase	Adenine phosphoribosyltransferase GN=APT1 OS=Debaryomyces hansenii (strain ATCC 36239 / CBS 767 / JCM 1990 / NBRC PE=3 SV=1	C	Energy production and conversion	hypothetical protein SS1G_00805 [Sclerotinia sclerotiorum 1980]
Sclerotinia_newGene_742	3	0	9	24	28	26	1.63131	0	4.36052	10.9055	13.0971	12.4547	0.000490091	2.68162	up	--	--	--	--	--	--	--	--	--	--	--	predicted protein [Sclerotinia sclerotiorum 1980]
gene9203	14	14	16	144	153	145	4.93966	5.00387	5.84395	49.3105	52.6481	51.218	2.12419e-24	3.30566	up	--	--	Molecular Function: N-acetyltransferase activity (GO:0008080);;	--	--	--	--	Acetyltransferase (GNAT) family;; Acetyltransferase (GNAT) domain;; FR47-like protein;; GETHR pentapeptide repeat (5 copies)	--	R	General function prediction only	predicted protein [Sclerotinia sclerotiorum 1980]
gene7395	104	48	80	268	277	261	23.8735	8.7321	20.6523	58.5815	61.4277	58.0897	2.99429e-16	1.77378	up	--	--	Molecular Function: aspartic-type endopeptidase activity (GO:0004190);; Biological Process: proteolysis (GO:0006508);;	--	--	[O]	Posttranslational modification, protein turnover, chaperones	Eukaryotic aspartyl protease;; Xylanase inhibitor N-terminal	Aspartic-type endopeptidase ctsD (Precursor) GN=ctsD OS=Neosartorya fumigata (strain ATCC MYA-4609 / Af293 / CBS 101355 / FGSC PE=1 SV=1	O	Posttranslational modification, protein turnover, chaperones	hypothetical protein SS1G_03941 [Sclerotinia sclerotiorum 1980]
gene7996	5	0	0	207	204	205	75.6202	0	0	2295.55	2745.84	3116.41	1.31197e-60	6.91898	up	--	--	--	--	--	--	--	--	--	--	--	predicted protein [Sclerotinia sclerotiorum 1980]
gene1939	223	253	203	102	104	99	45.9612	49.3418	37.2147	14.924	14.7287	13.1321	1.02807e-07	-1.17808	down	--	--	Molecular Function: nucleic acid binding (GO:0003676);; Cellular Component: nucleolus (GO:0005730);; Biological Process: rRNA processing (GO:0006364);;	K11135|1.74813e-97|ssl:SS1G_04164|hypothetical protein; K11135 Pin2-interacting protein X1 (A)	--	[AD]	RNA processing and modification;; Cell cycle control, cell division, chromosome partitioning	G-patch domain	Protein pxr1 GN=pxr1 OS=Sclerotinia sclerotiorum (strain ATCC 18683 / 1980 / Ss-1) PE=3 SV=1	A	RNA processing and modification	hypothetical protein SS1G_04164 [Sclerotinia sclerotiorum 1980]
gene2444	365	159	307	953	973	942	86.8212	43.0973	72.5994	222.884	229.577	220.113	8.3798e-28	1.76453	up	[E]	Amino acid transport and metabolism	Biological Process: amino acid transmembrane transport (GO:0003333);; Molecular Function: amino acid transmembrane transporter activity (GO:0015171);; Cellular Component: integral component of membrane (GO:0016021);;	K16261|0|ssl:SS1G_00864|hypothetical protein; K16261 yeast amino acid transporter (A)	--	[E]	Amino acid transport and metabolism	Amino acid permease;; Amino acid permease	Probable proline-specific permease put4 OS=Schizosaccharomyces pombe (strain 972 / ATCC 24843) PE=3 SV=1	E	Amino acid transport and metabolism	hypothetical protein SS1G_00864 [Sclerotinia sclerotiorum 1980]
gene10273	420	325	265	114	114	106	73.4873	58.4499	47.5946	18.79	19.4643	18.2599	1.10122e-06	-1.62022	down	[J]	Translation, ribosomal structure and biogenesis	Biological Process: pseudouridine synthesis (GO:0001522);; Molecular Function: RNA binding (GO:0003723);; Molecular Function: pseudouridine synthase activity (GO:0009982);;	K06173|0|ssl:SS1G_08914|hypothetical protein; K06173 tRNA pseudouridine38-40 synthase [EC:5.4.99.12] (A)	--	[J]	Translation, ribosomal structure and biogenesis	tRNA pseudouridine synthase	tRNA pseudouridine synthase 1 GN=PUS1 OS=Yarrowia lipolytica (strain CLIB 122 / E 150) PE=3 SV=1	J	Translation, ribosomal structure and biogenesis	hypothetical protein SS1G_08914 [Sclerotinia sclerotiorum 1980]
gene4556	95	107	123	301	305	291	20.3711	23.1711	26.3468	62.5143	63.6796	61.1996	1.7384e-12	1.442	up	--	--	Molecular Function: nucleic acid binding (GO:0003676);; Biological Process: lipid metabolic process (GO:0006629);; Molecular Function: phosphoric diester hydrolase activity (GO:0008081);;	K01771|0|bfu:BC1G_01342|hypothetical protein; K01771 1-phosphatidylinositol phosphodiesterase [EC:4.6.1.13] (A)	Inositol phosphate metabolism (ko00562)	[T]	Signal transduction mechanisms	Phosphatidylinositol-specific phospholipase C, X domain	--	T	Signal transduction mechanisms	hypothetical protein SBOR_9324 [Sclerotinia borealis F-4157]
gene4346	1	0	0	6	6	8	0.743748	0	0	2.63652	2.66485	3.40398	0.00346481	4.29628	up	[C]	Energy production and conversion	Molecular Function: UDP-N-acetylmuramate dehydrogenase activity (GO:0008762);; Molecular Function: flavin adenine dinucleotide binding (GO:0050660);; Biological Process: oxidation-reduction process (GO:0055114);;	--	--	--	--	FAD binding domain	Bifunctional solanapyrone synthase (Precursor) GN=sol5 OS=Alternaria solani PE=1 SV=1	C	Energy production and conversion	hypothetical protein SS1G_12289 [Sclerotinia sclerotiorum 1980]
gene5788	70	29	89	177	179	175	19.7461	7.22997	26.146	48.8085	50.0572	50.1877	3.75303e-09	1.47642	up	[GEPR]	Carbohydrate transport and metabolism;; Amino acid transport and metabolism;; Inorganic ion transport and metabolism;; General function prediction only	Cellular Component: integral component of membrane (GO:0016021);; Biological Process: transmembrane transport (GO:0055085);;	--	--	[R]	General function prediction only	Major Facilitator Superfamily;; Fungal trichothecene efflux pump (TRI12);; Transmembrane secretion effector	Uncharacterized transporter C3H1.06c GN=SPAC3H1.06c OS=Schizosaccharomyces pombe (strain 972 / ATCC 24843) PE=3 SV=1	R	General function prediction only	hypothetical protein SS1G_03435 [Sclerotinia sclerotiorum 1980]
Sclerotinia_newGene_785	0	3	4	19	19	22	0	0.608224	0.798181	3.07453	3.19828	3.6048	0.000560547	3.07877	up	--	--	Molecular Function: metal ion binding (GO:0046872);;	--	--	--	--	MYND finger	--	--	--	hypothetical protein SBOR_6040 [Sclerotinia borealis F-4157]
gene3037	133	167	104	64	65	61	75.5282	94.6655	60.4309	33.698	35.951	33.7486	0.000342244	-1.11228	down	--	--	--	--	--	--	--	Hemerythrin HHE cation binding domain	--	S	Function unknown	hypothetical protein SS1G_00100 [Sclerotinia sclerotiorum 1980]
gene3378	249	264	322	130	123	124	83.5864	87.7051	107.029	41.9345	40.1635	40.5253	1.20661e-08	-1.16974	down	[J]	Translation, ribosomal structure and biogenesis	Molecular Function: structural constituent of ribosome (GO:0003735);; Cellular Component: ribosome (GO:0005840);; Biological Process: translation (GO:0006412);;	K02913|4.87763e-28|pfj:MYCFIDRAFT_61565|hypothetical protein; K02913 large subunit ribosomal protein L33 (A)	Ribosome (ko03010)	[J]	Translation, ribosomal structure and biogenesis	Ribosomal protein L33	54S ribosomal protein L39, mitochondrial GN=mrpl39 OS=Schizosaccharomyces pombe (strain 972 / ATCC 24843) PE=3 SV=1	J	Translation, ribosomal structure and biogenesis	similar to 39S ribosomal protein L33 [Botrytis cinerea T4]
gene3732	30	18	26	75	81	85	8.00173	3.69231	4.13699	10.2297	10.517	12.5593	8.21208e-06	1.68067	up	--	--	Biological Process: regulation of transcription, DNA-templated (GO:0006355);; Biological Process: transcription from RNA polymerase II promoter (GO:0006366);; Molecular Function: metal ion binding (GO:0046872);;	--	--	--	--	Fungal specific transcription factor domain	Uncharacterized transcriptional regulatory protein C1F7.11c GN=SPAC1F7.11c OS=Schizosaccharomyces pombe (strain 972 / ATCC 24843) PE=3 SV=1	S	Function unknown	hypothetical protein SBOR_5736 [Sclerotinia borealis F-4157]
gene3901	58	63	88	154	148	138	37.8461	53.5696	63.9438	85.3598	87.9013	78.5768	7.48675e-05	1.05176	up	[R]	General function prediction only	Molecular Function: monooxygenase activity (GO:0004497);; Molecular Function: FMN binding (GO:0010181);; Molecular Function: riboflavin reductase (NADPH) activity (GO:0042602);; Biological Process: oxidation-reduction process (GO:0055114);;	--	--	--	--	Flavin reductase like domain	--	S	Function unknown	nitrilotriacetate monooxygenase component B-like protein [Sclerotinia borealis F-4157]
gene10409	587	580	400	235	237	232	153.624	150.61	103.134	58.7409	58.9362	58.7779	9.83264e-06	-1.17822	down	--	--	Cellular Component: mitochondrial outer membrane (GO:0005741);; Biological Process: transmembrane transport (GO:0055085);;	K11518|0|ssl:SS1G_09088|hypothetical protein; K11518 mitochondrial import receptor subunit TOM40 (A)	--	[U]	Intracellular trafficking, secretion, and vesicular transport	Eukaryotic porin	Mitochondrial import receptor subunit tom40 GN=tom40 OS=Neurospora crassa (strain ATCC 24698 / 74-OR23-1A / CBS 708.71 / DSM PE=1 SV=1	U	Intracellular trafficking, secretion, and vesicular transport	hypothetical protein SS1G_09088 [Sclerotinia sclerotiorum 1980]
gene8236	18	26	33	72	74	68	2.39709	3.48568	4.48721	9.39388	9.59127	8.8088	0.000243459	1.45245	up	--	--	Molecular Function: sequence-specific DNA binding RNA polymerase II transcription factor activity (GO:0000981);; Cellular Component: nucleus (GO:0005634);; Biological Process: regulation of transcription from RNA polymerase II promoter (GO:0006357);; Molecular Function: zinc ion binding (GO:0008270);;	--	--	--	--	--	--	K	Transcription	predicted protein [Sclerotinia sclerotiorum 1980]
gene4051	1	11	31	45	47	49	0.265197	1.10431	3.1265	4.41249	4.58326	4.78731	0.00115833	1.69404	up	--	--	--	--	--	--	--	F-box domain;; F-box-like	--	R	General function prediction only	hypothetical protein SS1G_03097 [Sclerotinia sclerotiorum 1980]
Sclerotinia_newGene_591	0	0	0	5	3	6	0	0	0	1.58424	0.920336	1.90589	0.001799	Inf	up	--	--	--	--	--	--	--	--	--	--	--	predicted protein [Sclerotinia sclerotiorum 1980]
gene10615	518	487	324	155	140	157	82.4696	76.7367	51.9553	24.6291	22.4599	24.3454	2.61305e-06	-1.57978	down	[L]	Replication, recombination and repair	Molecular Function: nucleic acid binding (GO:0003676);; Molecular Function: ATP binding (GO:0005524);; Molecular Function: ATP-dependent helicase activity (GO:0008026);;	K12820|0|ssl:SS1G_09570|hypothetical protein; K12820 pre-mRNA-splicing factor ATP-dependent RNA helicase DHX15/PRP43 [EC:3.6.4.13] (A)	Spliceosome (ko03040)	[A]	RNA processing and modification	Oligonucleotide/oligosaccharide-binding (OB)-fold;; Helicase associated domain (HA2);; Helicase conserved C-terminal domain;; DEAD/DEAH box helicase	Probable pre-mRNA-splicing factor ATP-dependent RNA helicase prp43 GN=prp43 OS=Schizosaccharomyces pombe (strain 972 / ATCC 24843) PE=3 SV=1	A	RNA processing and modification	hypothetical protein SS1G_09570 [Sclerotinia sclerotiorum 1980]
gene8804	36	22	24	65	77	68	9.30714	5.71649	6.14907	16.2904	19.2745	17.2305	0.000756595	1.33317	up	--	--	Molecular Function: oxidoreductase activity, acting on a sulfur group of donors, oxygen as acceptor (GO:0016670);; Biological Process: prenylcysteine catabolic process (GO:0030328);; Biological Process: oxidation-reduction process (GO:0055114);;	--	--	--	--	Prenylcysteine lyase	--	--	--	predicted protein [Sclerotinia sclerotiorum 1980]
gene3438	212	286	332	777	745	768	38.3265	67.1966	62.0965	169.115	152.827	167.102	2.02661e-18	1.44176	up	--	--	Molecular Function: catalytic activity (GO:0003824);; Molecular Function: ATP binding (GO:0005524);; Biological Process: metabolic process (GO:0008152);;	--	--	--	--	ATP-grasp domain	--	S	Function unknown	hypothetical protein SS1G_02310 [Sclerotinia sclerotiorum 1980]
gene2495	117	156	82	37	34	36	98.6096	127.756	70.6406	29.3788	28.2746	30.7555	0.000221081	-1.75429	down	--	--	Cellular Component: nucleolus (GO:0005730);; Biological Process: rRNA processing (GO:0006364);; Cellular Component: ribonucleoprotein complex (GO:0030529);;	K14839|1.89091e-127|ssl:SS1G_00789|hypothetical protein; K14839 nucleolar protein 16 (A)	--	[J]	Translation, ribosomal structure and biogenesis	Ribosome biogenesis protein Nop16	Nucleolar protein 16 GN=nop16 OS=Sclerotinia sclerotiorum (strain ATCC 18683 / 1980 / Ss-1) PE=3 SV=1	J	Translation, ribosomal structure and biogenesis	hypothetical protein SS1G_00789 [Sclerotinia sclerotiorum 1980]
gene10587	889	744	414	204	202	200	61.6379	51.2745	28.6468	13.9863	13.8647	13.7042	0.00104295	-1.78047	down	[K]	Transcription	Molecular Function: DNA binding (GO:0003677);; Molecular Function: DNA-directed RNA polymerase activity (GO:0003899);; Cellular Component: nucleus (GO:0005634);; Biological Process: transcription, DNA-templated (GO:0006351);; Molecular Function: zinc ion binding (GO:0008270);;	K02999|0|ssl:SS1G_09604|hypothetical protein; K02999 DNA-directed RNA polymerase I subunit RPA1 [EC:2.7.7.6] (A)	Purine metabolism (ko00230);; Pyrimidine metabolism (ko00240);; RNA polymerase (ko03020)	[K]	Transcription	RNA polymerase Rpb1, domain 5;; RNA polymerase Rpb1, domain 2;; RNA polymerase Rpb1, domain 3;; RNA polymerase Rpb1, domain 1;; RNA polymerase Rpb1, domain 4	DNA-directed RNA polymerase I subunit rpa1 GN=rpa1 OS=Schizosaccharomyces pombe (strain 972 / ATCC 24843) PE=1 SV=2	K	Transcription	hypothetical protein SS1G_09604 [Sclerotinia sclerotiorum 1980]
gene6723	3	0	12	176	174	180	0.674506	0	8.71273	74.3578	74.0016	72.624	3.01945e-44	5.12474	up	--	--	--	--	--	--	--	--	--	--	--	predicted protein [Sclerotinia sclerotiorum 1980]
gene9949	488	517	446	207	188	201	94.7238	70.4227	142.019	50.6039	53.1839	48.9694	1.97036e-13	-1.30692	down	--	--	--	--	--	--	--	--	--	S	Function unknown	predicted protein [Sclerotinia sclerotiorum 1980]
gene4832	2091	1808	1142	833	873	817	122.73	105.804	67.0239	48.2704	50.6942	47.3843	0.00744679	-1.02274	down	[Q]	Secondary metabolites biosynthesis, transport and catabolism	Biological Process: metabolic process (GO:0008152);; Molecular Function: transferase activity, transferring acyl groups (GO:0016746);;	--	--	[I]	Lipid transport and metabolism	Beta-ketoacyl synthase, N-terminal domain;; Beta-ketoacyl synthase, C-terminal domain;; Acyl transferase domain;; Methyltransferase domain;; Phosphopantetheine attachment site;; Methyltransferase domain;; Polyketide synthase dehydratase;; Methyltransferase domain;; Methyltransferase domain;; Methyltransferase domain;; Thiolase, N-terminal domain;; Methyltransferase domain	Conidial yellow pigment biosynthesis polyketide synthase GN=wA OS=Emericella nidulans (strain FGSC A4 / ATCC 38163 / CBS 112.46 / NRRL PE=1 SV=2	Q	Secondary metabolites biosynthesis, transport and catabolism	hypothetical protein TCE0_042r15008 [Talaromyces cellulolyticus]
gene2930	23	11	31	88	89	99	6.84897	6.34983	11.1286	28.4535	32.6277	32.1882	1.20999e-08	2.06473	up	--	--	--	--	--	--	--	--	--	R	General function prediction only	hypothetical protein SS1G_00244 [Sclerotinia sclerotiorum 1980]
gene7636	30	37	43	11	13	13	23.7047	29.4308	34.864	8.76536	9.9262	10.6558	0.00682808	-1.59445	down	--	--	--	--	--	--	--	--	--	--	--	predicted protein [Sclerotinia sclerotiorum 1980]
gene643	37	21	40	132	132	129	33.6041	9.49302	56.2167	79.2349	89.7981	93.5768	3.67366e-11	1.98144	up	[S]	Function unknown	Biological Process: metabolic process (GO:0008152);; Molecular Function: carbon-sulfur lyase activity (GO:0016846);;	--	--	--	--	Glutathione-dependent formaldehyde-activating enzyme	--	S	Function unknown	hypothetical protein SS1G_01765 [Sclerotinia sclerotiorum 1980]
gene2449	28	48	14	82	87	78	11.3458	18.7687	5.75879	31.9085	33.6333	30.6431	7.99688e-05	1.43145	up	--	--	Molecular Function: GTPase activity (GO:0003924);; Molecular Function: GTP binding (GO:0005525);; Biological Process: GTP catabolic process (GO:0006184);; Molecular Function: oxidoreductase activity, acting on single donors with incorporation of molecular oxygen, incorporation of two atoms of oxygen (GO:0016702);; Molecular Function: heme binding (GO:0020037);;	K00463|0|ssl:SS1G_00858|hypothetical protein; K00463 indoleamine 2,3-dioxygenase [EC:1.13.11.52] (A)	Tryptophan metabolism (ko00380)	--	--	Indoleamine 2,3-dioxygenase	Indoleamine 2,3-dioxygenase GN=BNA2 OS=Saccharomyces cerevisiae (strain ATCC 204508 / S288c) PE=1 SV=1	E	Amino acid transport and metabolism	indoleamine 2,3-dioxygenase gamma type [Sclerotinia sclerotiorum]
gene403	104	96	94	44	52	43	42.9117	37.2229	35.5319	16.2993	18.4872	15.2609	0.000561646	-1.10411	down	[O]	Posttranslational modification, protein turnover, chaperones	Cellular Component: cytoplasm (GO:0005737);; Biological Process: peptidyl-lysine modification to peptidyl-hypusine (GO:0008612);; Molecular Function: transferase activity, transferring alkyl or aryl (other than methyl) groups (GO:0016765);;	K00809|0|ssl:SS1G_02065|deoxyhypusine synthase; K00809 deoxyhypusine synthase [EC:2.5.1.46] (A)	--	[O]	Posttranslational modification, protein turnover, chaperones	Deoxyhypusine synthase	Deoxyhypusine synthase GN=dys-1 OS=Neurospora crassa (strain ATCC 24698 / 74-OR23-1A / CBS 708.71 / DSM PE=1 SV=2	O	Posttranslational modification, protein turnover, chaperones	deoxyhypusine synthase [Sclerotinia sclerotiorum 1980]
gene3835	2853	3277	3159	1449	1446	1452	2651.57	2963.46	3048.88	1248.44	1286.34	1301.76	1.43833e-13	-1.11852	down	--	--	--	--	--	--	--	--	--	R	General function prediction only	predicted protein [Sclerotinia sclerotiorum 1980]
gene8382	102	96	111	49	48	46	144.37	131.541	166.888	66.6968	67.9917	68.2354	0.000282523	-1.13441	down	--	--	Molecular Function: structural constituent of ribosome (GO:0003735);; Cellular Component: ribosome (GO:0005840);; Biological Process: translation (GO:0006412);;	--	--	--	--	Ribosomal protein S17	--	S	Function unknown	hypothetical protein SS1G_07970 [Sclerotinia sclerotiorum 1980]
gene5194	725	553	883	5061	5093	5142	1539.38	1543.65	2318.13	11771.1	13185.1	14282.6	3.61184e-72	2.80113	up	--	--	--	--	--	--	--	--	--	--	--	predicted protein [Sclerotinia sclerotiorum 1980]
gene9124	172	111	92	49	57	54	21.9898	14.2413	11.727	6.09319	7.15368	6.81846	0.00767686	-1.25276	down	--	--	--	K14544|0|ssl:SS1G_10999|hypothetical protein; K14544 U3 small nucleolar RNA-associated protein 22 (A)	Ribosome biogenesis in eukaryotes (ko03008)	[S]	Function unknown	Nrap protein	U3 small nucleolar RNA-associated protein 22 OS=Schizosaccharomyces pombe (strain 972 / ATCC 24843) PE=3 SV=1	S	Function unknown	hypothetical protein SS1G_10999 [Sclerotinia sclerotiorum 1980]
gene6068	73	48	94	29	28	29	52.1545	33.4409	68.6002	20.1292	20.3593	21.3287	0.00269404	-1.34385	down	[IQR]	Lipid transport and metabolism;; Secondary metabolites biosynthesis, transport and catabolism;; General function prediction only	Molecular Function: oxidoreductase activity (GO:0016491);; Biological Process: oxidation-reduction process (GO:0055114);;	--	--	[R]	General function prediction only	short chain dehydrogenase;; Enoyl-(Acyl carrier protein) reductase	Uncharacterized oxidoreductase C4H3.08 GN=SPAC4H3.08 OS=Schizosaccharomyces pombe (strain 972 / ATCC 24843) PE=3 SV=1	Q	Secondary metabolites biosynthesis, transport and catabolism	hypothetical protein SS1G_11353 [Sclerotinia sclerotiorum 1980]
Sclerotinia_newGene_590	181	253	143	24	17	24	82.0756	114.091	69.0846	10.9665	7.79632	11.0205	1.91172e-09	-3.17372	down	--	--	--	--	--	--	--	--	--	--	--	predicted protein [Sclerotinia sclerotiorum 1980]
gene10657	7	7	7	0	0	0	5.30912	5.53988	5.41083	0	0	0	0.000419435	#NAME?	down	--	--	--	--	--	--	--	--	--	S	Function unknown	hypothetical protein SS1G_09521 [Sclerotinia sclerotiorum 1980]
Sclerotinia_newGene_692	3	0	0	29	24	35	1.37592	0	0	10.7542	8.92886	12.9613	1.0952e-07	4.84892	up	--	--	--	--	--	--	--	--	--	--	--	predicted protein [Sclerotinia sclerotiorum 1980]
gene2741	137	100	349	441	424	439	157.262	115.263	417.131	489.929	491.216	517.135	0.00685649	1.13362	up	[Q]	Secondary metabolites biosynthesis, transport and catabolism	Biological Process: metabolic process (GO:0008152);; Molecular Function: hydrolase activity (GO:0016787);;	--	--	--	--	Isochorismatase family	--	Q	Secondary metabolites biosynthesis, transport and catabolism	hypothetical protein SS1G_00472 [Sclerotinia sclerotiorum 1980]
gene1513	888	762	708	403	391	388	257.318	217.471	204.099	114.285	110.841	109.231	4.37347e-10	-1.0197	down	[J]	Translation, ribosomal structure and biogenesis	Molecular Function: translation initiation factor activity (GO:0003743);; Cellular Component: cytoplasm (GO:0005737);; Biological Process: translational initiation (GO:0006413);;	K03259|1.69506e-164|ssl:SS1G_04707|translation Initiation Factor Eif4e; K03259 translation initiation factor 4E (A)	RNA transport (ko03013)	[J]	Translation, ribosomal structure and biogenesis	Eukaryotic initiation factor 4E	Eukaryotic translation initiation factor 4E-1 GN=tif451 OS=Schizosaccharomyces pombe (strain 972 / ATCC 24843) PE=3 SV=1	J	Translation, ribosomal structure and biogenesis	translation Initiation Factor Eif4e [Sclerotinia sclerotiorum 1980]
gene3474	46	7	55	98	96	99	11.8763	1.87051	13.4109	22.1479	21.7601	22.5911	0.000136704	1.4188	up	[GEPR]	Carbohydrate transport and metabolism;; Amino acid transport and metabolism;; Inorganic ion transport and metabolism;; General function prediction only	Cellular Component: integral component of membrane (GO:0016021);; Biological Process: transmembrane transport (GO:0055085);;	--	--	[R]	General function prediction only	Major Facilitator Superfamily	Uncharacterized MFS-type transporter C1399.02 GN=SPAC1399.02 OS=Schizosaccharomyces pombe (strain 972 / ATCC 24843) PE=3 SV=1	R	General function prediction only	hypothetical protein SS1G_02358 [Sclerotinia sclerotiorum 1980]
gene10327	0	3	2	85	88	89	0	0.6022	0.393077	13.5377	13.9073	14.0943	4.90812e-24	5.68879	up	[R]	General function prediction only	Molecular Function: RNA binding (GO:0003723);; Molecular Function: RNA-directed DNA polymerase activity (GO:0003964);; Molecular Function: RNA-DNA hybrid ribonuclease activity (GO:0004523);; Biological Process: RNA-dependent DNA replication (GO:0006278);;	--	--	[R]	General function prediction only	WD domain, G-beta repeat;; NACHT domain;; Heterokaryon incompatibility protein (HET);; KAP family P-loop domain	Vegetative incompatibility protein HET-E-1 GN=HET-E1 OS=Podospora anserina (Pleurage anserina) PE=3 SV=1	A	RNA processing and modification	hypothetical protein SS1G_05532 [Sclerotinia sclerotiorum 1980]
gene2539	25	22	19	3	4	4	3.04354	2.69913	2.37496	0.456101	0.59239	0.504783	0.00134782	-2.60851	down	--	--	Molecular Function: catalytic activity (GO:0003824);; Biological Process: metabolic process (GO:0008152);;	--	--	--	--	Male sterility protein;; AMP-binding enzyme;; NAD dependent epimerase/dehydratase family;; KR domain;; short chain dehydrogenase;; Phosphopantetheine attachment site	--	Q	Secondary metabolites biosynthesis, transport and catabolism	hypothetical protein SS1G_00729 [Sclerotinia sclerotiorum 1980]
gene8158	276	292	689	22	23	22	86.5733	91.8893	219.227	6.78236	7.07186	6.7539	0.000209903	-4.25063	down	--	--	Molecular Function: structural constituent of cell wall (GO:0005199);; Cellular Component: cell wall (GO:0005618);;	--	--	--	--	Ferritin-like domain	Protein rds1 GN=rds1 OS=Schizosaccharomyces pombe (strain 972 / ATCC 24843) PE=2 SV=2	R	General function prediction only	hypothetical protein SS1G_13736 [Sclerotinia sclerotiorum 1980]
gene6789	6119	8747	7248	1798	1719	1744	6118.03	8240.64	7319.88	1731.1	1811.06	1762.59	3.45901e-15	-2.09471	down	[J]	Translation, ribosomal structure and biogenesis	Molecular Function: structural constituent of ribosome (GO:0003735);; Cellular Component: ribosome (GO:0005840);; Biological Process: translation (GO:0006412);;	K02929|6.65756e-69|ssl:SS1G_05383|60S ribosomal protein L42; K02929 large subunit ribosomal protein L44e (A)	Ribosome (ko03010)	[J]	Translation, ribosomal structure and biogenesis	Ribosomal protein L44	60S ribosomal protein L44 GN=RPL44 OS=Cyberlindnera jadinii (Torula yeast) PE=3 SV=2	J	Translation, ribosomal structure and biogenesis	60S ribosomal protein L42 [Botrytis cinerea B05.10]
gene2916	1246	1045	506	155	149	157	678.142	537.281	244.745	73.0261	76.0954	73.75	0.000213388	-2.62555	down	--	--	--	--	--	--	--	--	--	--	--	predicted protein [Sclerotinia sclerotiorum 1980]
gene9489	43	33	41	11	14	13	14.4222	11.2686	13.9543	3.73417	4.70233	4.54124	0.00396762	-1.64539	down	--	--	--	--	--	--	--	--	--	C	Energy production and conversion	hypothetical protein BofuT4_P122020.1 [Botrytis cinerea T4]
gene11050	785	781	608	3397	3355	3252	302.979	299.304	243.343	1272.89	1296.98	1252.64	1.54665e-46	2.17853	up	--	--	Molecular Function: polygalacturonase activity (GO:0004650);; Cellular Component: extracellular region (GO:0005576);; Biological Process: carbohydrate metabolic process (GO:0005975);;	K01213|0|ssl:SS1G_10167|endo-polygalacturonase; K01213 galacturan 1,4-alpha-galacturonidase [EC:3.2.1.67] (A)	Pentose and glucuronate interconversions (ko00040);; Starch and sucrose metabolism (ko00500)	--	--	Glycosyl hydrolases family 28	Endo-polygalacturonase (Precursor) GN=PG1 OS=Sclerotinia sclerotiorum (White mold) PE=3 SV=1	G	Carbohydrate transport and metabolism	endo-polygalacturonase [Sclerotinia sclerotiorum 1980]
gene636	4528	5145	4352	112	111	111	1490.43	1588.36	1389.57	36.7473	37.8398	34.5615	2.50462e-179	-5.41532	down	[G]	Carbohydrate transport and metabolism	Molecular Function: alpha-amylase activity (GO:0004556);; Molecular Function: calcium ion binding (GO:0005509);; Biological Process: carbohydrate catabolic process (GO:0016052);; Molecular Function: starch binding (GO:2001070);;	K01176|0|ssl:SS1G_01776|hypothetical protein; K01176 alpha-amylase [EC:3.2.1.1] (A)	Starch and sucrose metabolism (ko00500)	[G]	Carbohydrate transport and metabolism	Alpha amylase, catalytic domain;; Domain of unknown function (DUF1966)	Alpha-amylase 1 (Precursor) GN=LKA1 OS=Lipomyces kononenkoae (Yeast) PE=1 SV=2	G	Carbohydrate transport and metabolism	alpha-amylase [Sclerotinia sclerotiorum]
gene9194	0	0	0	5	8	5	0	0	0	3.75081	5.8918	4.15855	0.000841177	Inf	up	--	--	--	--	--	--	--	--	--	--	--	hypothetical protein SBOR_3442 [Sclerotinia borealis F-4157]
gene4970	2961	2797	928	493	472	492	1709.73	1485.17	418.075	216.547	201.929	190.927	0.00932581	-2.22311	down	[C]	Energy production and conversion	Cellular Component: mitochondrion (GO:0005739);; Molecular Function: lipid binding (GO:0008289);; Molecular Function: hydrogen ion transmembrane transporter activity (GO:0015078);; Biological Process: ATP synthesis coupled proton transport (GO:0015986);; Biological Process: ATP hydrolysis coupled proton transport (GO:0015991);; Cellular Component: integral component of membrane (GO:0016021);; Cel…	K02128|3.43006e-77|ssl:SS1G_07527|hypothetical protein; K02128 F-type H+-transporting ATPase subunit c (A)	Oxidative phosphorylation (ko00190)	[C]	Energy production and conversion	ATP synthase subunit C	ATP synthase subunit 9, mitochondrial (Precursor) GN=ATP9 OS=Podospora anserina (Pleurage anserina) PE=3 SV=1	C	Energy production and conversion	hypothetical protein SS1G_07527 [Sclerotinia sclerotiorum 1980]
gene9890	178	276	202	111	104	108	152.23	304.736	284.772	76.7691	55.6316	83.6561	0.000558759	-1.04551	down	--	--	Biological Process: protein folding (GO:0006457);; Cellular Component: prefoldin complex (GO:0016272);; Molecular Function: unfolded protein binding (GO:0051082);;	K09548|1.26966e-53|bfu:BC1G_09629|similar to prefoldin subunit 1; K09548 prefoldin subunit 1 (A)	--	--	--	Prefoldin subunit	--	O	Posttranslational modification, protein turnover, chaperones	hypothetical protein BC1G_09629 [Botrytis cinerea B05.10]
gene7766	126	133	121	303	296	315	42.048	46.3239	43.9005	100.137	97.4794	105.847	6.0506e-10	1.24303	up	--	--	Molecular Function: aspartic-type endopeptidase activity (GO:0004190);; Biological Process: proteolysis (GO:0006508);;	--	--	--	--	Eukaryotic aspartyl protease	--	S	Function unknown	putative pepsin b-like protein [Botrytis cinerea BcDW1]
gene9441	21	0	2	27	32	38	13.235	0	1.48002	16.3062	19.3719	22.9505	0.00223052	2.05141	up	[R]	General function prediction only	Molecular Function: endonuclease activity (GO:0004519);; Molecular Function: exonuclease activity (GO:0004527);;	--	--	--	--	Endonuclease/Exonuclease/phosphatase family	--	T	Signal transduction mechanisms	hypothetical protein SS1G_06360 [Sclerotinia sclerotiorum 1980]
gene5149	358	305	334	19	25	20	79.9143	56.2033	109.866	3.80451	5.57156	5.06736	1.10239e-58	-3.98471	down	--	--	Molecular Function: nucleic acid binding (GO:0003676);;	--	--	--	--	--	--	--	--	predicted protein [Sclerotinia sclerotiorum 1980]
gene9490	605	483	443	230	231	219	196.931	154.986	144.188	72.2537	73.8741	71.057	2.34828e-08	-1.19437	down	--	--	Cellular Component: mitochondrial outer membrane (GO:0005741);; Cellular Component: integral component of membrane (GO:0016021);; Biological Process: protein insertion into membrane (GO:0051205);;	K03217|0|ssl:SS1G_06444|hypothetical protein; K03217 YidC/Oxa1 family membrane protein insertase (A)	Protein export (ko03060)	[OU]	Posttranslational modification, protein turnover, chaperones;; Intracellular trafficking, secretion, and vesicular transport	60Kd inner membrane protein	Mitochondrial inner membrane protein OXA1 (Precursor) GN=OXA1 OS=Saccharomyces cerevisiae (strain ATCC 204508 / S288c) PE=1 SV=1	U	Intracellular trafficking, secretion, and vesicular transport	hypothetical protein SS1G_06444 [Sclerotinia sclerotiorum 1980]
gene3055	1286	1410	795	420	394	395	209.029	227.023	128.331	69.8707	64.6493	64.4964	0.000108992	-1.55395	down	[LKJ]	Replication, recombination and repair;; Transcription;; Translation, ribosomal structure and biogenesis	Biological Process: nuclear-transcribed mRNA catabolic process, nonsense-mediated decay (GO:0000184);; Molecular Function: RNA binding (GO:0003723);; Molecular Function: ATP binding (GO:0005524);; Cellular Component: nucleus (GO:0005634);; Cellular Component: cytoplasm (GO:0005737);; Biological Process: rRNA processing (GO:0006364);; Molecular Function: ATP-dependent helicase activity (GO:0008026…	K12823|0|ssl:SS1G_00071|hypothetical protein; K12823 ATP-dependent RNA helicase DDX5/DBP2 [EC:3.6.4.13] (A)	Spliceosome (ko03040)	[A]	RNA processing and modification	DEAD/DEAH box helicase;; Helicase conserved C-terminal domain;; Type III restriction enzyme, res subunit	ATP-dependent RNA helicase dbp2 GN=dbp2 OS=Sclerotinia sclerotiorum (strain ATCC 18683 / 1980 / Ss-1) PE=3 SV=1	A	RNA processing and modification	conserved hypothetical protein [Sclerotinia sclerotiorum 1980]
gene5381	37	56	77	198	214	183	5.99882	8.72833	21.0041	95.5606	79.7423	63.6597	2.89105e-13	1.7853	up	--	--	--	--	--	[R]	General function prediction only	Yippee zinc-binding/DNA-binding /Mis18, centromere assembly	Protein yippee-like MOH1 GN=MOH1 OS=Saccharomyces cerevisiae (strain ATCC 204508 / S288c) PE=3 SV=1	R	General function prediction only	hypothetical protein SS1G_06987 [Sclerotinia sclerotiorum 1980]
gene2949	3	0	4	37	34	33	0.43034	0	0.935936	4.62725	4.38589	3.84197	3.3023e-07	3.87265	up	--	--	--	--	--	--	--	--	--	S	Function unknown	hypothetical protein SS1G_00217 [Sclerotinia sclerotiorum 1980]
gene9622	21	28	29	81	80	70	3.0616	3.92385	4.10939	11.5826	11.5491	10.0299	5.26673e-05	1.54352	up	--	--	--	--	--	--	--	--	--	S	Function unknown	hypothetical protein SS1G_06628 [Sclerotinia sclerotiorum 1980]
gene809	347	301	143	64	63	61	100.362	85.724	41.2176	18.2018	18.1427	17.6011	0.00144475	-2.09753	down	[R]	General function prediction only	Biological Process: ribosomal large subunit export from nucleus (GO:0000055);; Molecular Function: RNA binding (GO:0003723);; Molecular Function: GTPase activity (GO:0003924);; Molecular Function: GTP binding (GO:0005525);; Cellular Component: nucleolus (GO:0005730);; Biological Process: GTP catabolic process (GO:0006184);; Biological Process: rRNA processing (GO:0006364);; Cellular Component: pr…	K14538|0|ssl:SS1G_01564|hypothetical protein; K14538 nuclear GTP-binding protein (A)	Ribosome biogenesis in eukaryotes (ko03008)	[R]	General function prediction only	GNL3L/Grn1 putative GTPase;; 50S ribosome-binding GTPase;; Dynamin family;; Ferrous iron transport protein B;; Elongation factor Tu GTP binding domain	Nuclear GTP-binding protein NUG1 GN=NUG1 OS=Saccharomyces cerevisiae (strain ATCC 204508 / S288c) PE=1 SV=1	R	General function prediction only	hypothetical protein SS1G_01564 [Sclerotinia sclerotiorum 1980]
gene3293	28	40	29	71	64	69	2.2246	3.13938	2.59213	5.77384	5.08824	5.51673	0.0079012	1.04912	up	[R]	General function prediction only	--	--	--	[M]	Cell wall/membrane/envelope biogenesis	Ankyrin repeats (3 copies);; Ankyrin repeat;; Ankyrin repeats (many copies);; Ankyrin repeats (many copies);; Ankyrin repeat;; NACHT domain;; Archaeal ATPase;; AAA domain	--	M	Cell wall/membrane/envelope biogenesis	hypothetical protein SS1G_02139 [Sclerotinia sclerotiorum 1980]
gene8586	434	312	261	105	112	124	69.8132	50.1505	41.8088	16.5539	17.6887	19.6334	3.47912e-05	-1.58589	down	[R]	General function prediction only	--	K14558|0|ssl:SS1G_07712|hypothetical protein; K14558 periodic tryptophan protein 2 (A)	Ribosome biogenesis in eukaryotes (ko03008)	[A]	RNA processing and modification	WD domain, G-beta repeat;; Dip2/Utp12 Family;; Nucleoporin Nup120/160	Periodic tryptophan protein 2 homolog OS=Neurospora crassa (strain ATCC 24698 / 74-OR23-1A / CBS 708.71 / DSM PE=3 SV=1	A	RNA processing and modification	Periodic tryptophan protein 2 [Sclerotinia borealis F-4157]
gene2013	9	11	21	712	755	709	5.34932	6.60341	12.9927	420.211	449.109	427.015	2.79421e-130	5.70856	up	--	--	--	--	--	--	--	--	--	R	General function prediction only	hypothetical protein SS1G_04080 [Sclerotinia sclerotiorum 1980]
gene10269	1	3	7	53	47	53	2.11611	4.19277	3.08966	18.663	15.9055	17.8171	7.84821e-10	3.77797	up	--	--	--	--	--	--	--	Alpha/beta hydrolase family	--	S	Function unknown	predicted protein [Sclerotinia sclerotiorum 1980]
gene5528	3990	5052	4452	1627	1653	1560	4799.97	6079.71	5767.7	1950.22	2016.68	1990.95	8.36652e-22	-1.50243	down	--	--	--	--	--	[DZ]	Cell cycle control, cell division, chromosome partitioning;; Cytoskeleton	Translationally controlled tumour protein	Translationally-controlled tumor protein homolog GN=NCU06464 OS=Neurospora crassa (strain ATCC 24698 / 74-OR23-1A / CBS 708.71 / DSM PE=3 SV=1	DZ	Cell cycle control, cell division, chromosome partitioning;; Cytoskeleton	putative translationally-controlled tumor protein [Botrytis cinerea BcDW1]
gene6997	167	178	126	58	57	59	78.4664	83.5466	59.9842	26.9698	26.5508	27.9502	2.27928e-08	-1.46034	down	--	--	Biological Process: metabolic process (GO:0008152);; Molecular Function: hydrolase activity, acting on glycosyl bonds (GO:0016798);;	--	--	--	--	Glycosyl hydrolase family 61	Endoglucanase-4 (Precursor) GN=cel61a OS=Hypocrea jecorina (Trichoderma reesei) PE=1 SV=1	R	General function prediction only	hypothetical protein SS1G_14160 [Sclerotinia sclerotiorum 1980]
gene5447	73	63	31	168	172	171	17.7429	14.2657	7.42626	37.2302	39.0604	39.2009	5.63793e-10	1.58895	up	--	--	--	--	--	--	--	--	--	--	--	predicted protein [Sclerotinia sclerotiorum 1980]
gene9518	367	368	213	162	153	146	51.2308	51.3042	33.6096	21.7719	22.1697	20.776	0.00462191	-1.0643	down	--	--	Biological Process: intracellular protein transport (GO:0006886);; Molecular Function: P-P-bond-hydrolysis-driven protein transmembrane transporter activity (GO:0015450);;	K17804|0|bfu:BC1G_04775|hypothetical protein; K17804 mitochondrial import inner membrane translocase subunit TIM44 (A)	--	[U]	Intracellular trafficking, secretion, and vesicular transport	Tim44-like domain	Mitochondrial import inner membrane translocase subunit tim44 (Precursor) GN=tim44 OS=Schizosaccharomyces pombe (strain 972 / ATCC 24843) PE=3 SV=1	U	Intracellular trafficking, secretion, and vesicular transport	hypothetical protein BC1G_04775 [Botrytis cinerea B05.10]
gene2286	21	14	26	62	65	72	16.1491	11.0974	20.3563	44.94	48.6154	54.8778	6.77199e-05	1.6839	up	--	--	--	--	--	--	--	--	--	--	--	predicted protein [Sclerotinia sclerotiorum 1980]
gene9552	150	239	196	101	88	93	1423.13	1406.83	2338.25	736.197	796.443	972.102	0.000310419	-1.07579	down	--	--	--	--	--	--	--	Translation machinery associated TMA7	--	--	--	hypothetical protein SS1G_06529 [Sclerotinia sclerotiorum 1980]
gene2252	82	93	160	240	242	246	26.4497	29.5724	50.7076	74.179	74.9924	76.402	6.53039e-07	1.09816	up	--	--	--	--	--	[S]	Function unknown	Uncharacterised protein family (UPF0183)	--	S	Function unknown	hypothetical protein SS1G_12976 [Sclerotinia sclerotiorum 1980]
gene2440	240	298	196	1290	1263	1294	286.238	240.91	86.4893	856.282	797.719	803.148	7.75209e-49	2.36614	up	--	--	--	--	--	--	--	--	--	S	Function unknown	predicted protein [Sclerotinia sclerotiorum 1980]
gene3388	5	7	9	1	1	0	1.3089	1.78696	2.33259	0.298191	0.277706	0.110377	0.00853564	-3.41568	down	[P]	Inorganic ion transport and metabolism	Molecular Function: potassium channel activity (GO:0005267);; Cellular Component: integral component of membrane (GO:0016021);; Biological Process: potassium ion transmembrane transport (GO:0071805);;	--	--	[P]	Inorganic ion transport and metabolism	Ion channel	Outward-rectifier potassium channel TOK1 GN=TOK1 OS=Saccharomyces cerevisiae (strain ATCC 204508 / S288c) PE=1 SV=1	P	Inorganic ion transport and metabolism	hypothetical protein SBOR_2897 [Sclerotinia borealis F-4157]
gene108	3795	3218	2206	1444	1474	1442	476.545	379.117	267.827	173.137	172.943	184.799	0.00138692	-1.10428	down	[R]	General function prediction only	Molecular Function: nucleotide binding (GO:0000166);; Biological Process: formation of translation preinitiation complex (GO:0001731);; Molecular Function: translation initiation factor activity (GO:0003743);; Cellular Component: eukaryotic translation initiation factor 3 complex (GO:0005852);; Biological Process: regulation of translational initiation (GO:0006446);; Cellular Component: eukaryoti…	K03248|0|ssl:SS1G_09745|hypothetical protein; K03248 translation initiation factor 3 subunit G (A)	RNA transport (ko03013)	[J]	Translation, ribosomal structure and biogenesis	Eukaryotic translation initiation factor 3 subunit G;; RNA recognition motif. (a.k.a. RRM, RBD, or RNP domain);; RNA recognition motif (a.k.a. RRM, RBD, or RNP domain);; RNA recognition motif. (a.k.a. RRM, RBD, or RNP domain)	Eukaryotic translation initiation factor 3 subunit G {ECO:0000255|HAMAP-Rule:MF_03006} GN=tif35 OS=Sclerotinia sclerotiorum (strain ATCC 18683 / 1980 / Ss-1) PE=3 SV=1	J	Translation, ribosomal structure and biogenesis	hypothetical protein SS1G_09745 [Sclerotinia sclerotiorum 1980]
gene11343	27	40	21	81	86	72	11.0813	16.8022	9.05417	32.9968	35.3878	29.9252	0.000125225	1.41719	up	[G]	Carbohydrate transport and metabolism	Biological Process: carbohydrate metabolic process (GO:0005975);; Biological Process: N-acetylglucosamine metabolic process (GO:0006044);; Molecular Function: N-acetylglucosamine-6-phosphate deacetylase activity (GO:0008448);;	K01443|0|ssl:SS1G_14322|hypothetical protein; K01443 N-acetylglucosamine-6-phosphate deacetylase [EC:3.5.1.25] (A)	Amino sugar and nucleotide sugar metabolism (ko00520)	[G]	Carbohydrate transport and metabolism	Amidohydrolase	--	G	Carbohydrate transport and metabolism	hypothetical protein SS1G_14322 [Sclerotinia sclerotiorum 1980]
gene6034	452	572	291	143	138	140	62.9687	78.5682	40.1009	19.1796	18.7673	19.0128	0.000478336	-1.66739	down	[J]	Translation, ribosomal structure and biogenesis	Biological Process: RNA methylation (GO:0001510);; Cellular Component: nucleus (GO:0005634);; Biological Process: rRNA processing (GO:0006364);; Molecular Function: methyltransferase activity (GO:0008168);;	K14857|0|bfu:BC1G_07600|hypothetical protein; K14857 AdoMet-dependent rRNA methyltransferase SPB1 [EC:2.1.1.-] (A)	--	[AR]	RNA processing and modification;; General function prediction only	Spb1 C-terminal domain;; Domain of unknown function (DUF3381);; FtsJ-like methyltransferase	AdoMet-dependent rRNA methyltransferase spb1 {ECO:0000255|HAMAP-Rule:MF_03163} GN=spb1 OS=Neurospora crassa (strain ATCC 24698 / 74-OR23-1A / CBS 708.71 / DSM PE=3 SV=2	A	RNA processing and modification	similar to AdoMet-dependent rRNA methyltransferase spb1 [Botrytis cinerea T4]
gene5545	320	435	332	161	162	152	66.6589	87.6034	75.8468	33.348	33.3203	32.6395	9.04865e-08	-1.2178	down	--	--	Molecular Function: serine-type carboxypeptidase activity (GO:0004185);; Biological Process: proteolysis (GO:0006508);;	--	--	[OE]	Posttranslational modification, protein turnover, chaperones;; Amino acid transport and metabolism	Serine carboxypeptidase	Carboxypeptidase S1 homolog B (Precursor) GN=SCPB OS=Trichophyton rubrum (Athlete&apos;s foot fungus) PE=1 SV=1	O	Posttranslational modification, protein turnover, chaperones	hypothetical protein SS1G_12499 [Sclerotinia sclerotiorum 1980]
gene5131	106	145	121	51	58	52	145.549	198.037	176.216	70.1441	82.5808	76.5558	1.78263e-05	-1.23156	down	[K]	Transcription	Molecular Function: DNA binding (GO:0003677);; Molecular Function: DNA-directed RNA polymerase activity (GO:0003899);; Biological Process: transcription, DNA-templated (GO:0006351);;	K03014|8.51882e-102|ssl:SS1G_07307|hypothetical protein; K03014 DNA-directed RNA polymerases I, II, and III subunit RPABC2 (A)	Purine metabolism (ko00230);; Pyrimidine metabolism (ko00240);; RNA polymerase (ko03020)	[K]	Transcription	RNA polymerase Rpb6	DNA-directed RNA polymerases I, II, and III subunit RPABC2 GN=rpb6 OS=Schizosaccharomyces pombe (strain 972 / ATCC 24843) PE=1 SV=1	K	Transcription	hypothetical protein SS1G_07307 [Sclerotinia sclerotiorum 1980]
gene6089	6	0	0	40	41	43	1.53362	1.61409e-34	7.84058e-08	9.61048	9.78534	10.2205	2.99404e-09	4.34338	up	[H]	Coenzyme transport and metabolism	Biological Process: biosynthetic process (GO:0009058);; Molecular Function: transferase activity (GO:0016740);; Molecular Function: pyridoxal phosphate binding (GO:0030170);;	K00654|0|ssl:SS1G_11388|hypothetical protein; K00654 serine palmitoyltransferase [EC:2.3.1.50] (A)	Sphingolipid metabolism (ko00600)	[O]	Posttranslational modification, protein turnover, chaperones	Aminotransferase class I and II;; Beta-eliminating lyase	Serine palmitoyltransferase 2 GN=lcb2 OS=Schizosaccharomyces pombe (strain 972 / ATCC 24843) PE=3 SV=1	E	Amino acid transport and metabolism	hypothetical protein SS1G_11388 [Sclerotinia sclerotiorum 1980]
gene5754	88	59	172	336	329	316	40.0781	27.6063	80.8048	150.554	148.653	146.342	2.91895e-10	1.59973	up	--	--	Molecular Function: catalytic activity (GO:0003824);; Biological Process: metabolic process (GO:0008152);;	--	--	[R]	General function prediction only	Amidohydrolase	--	R	General function prediction only	hypothetical protein SS1G_03479 [Sclerotinia sclerotiorum 1980]
gene8627	16	59	14	290	284	293	9.19163	30.4636	7.87535	161.139	163.37	160.178	3.93836e-41	3.2591	up	--	--	Molecular Function: carboxylic ester hydrolase activity (GO:0004091);; Cellular Component: extracellular region (GO:0005576);; Biological Process: metabolic process (GO:0008152);; Molecular Function: cutinase activity (GO:0050525);;	--	--	--	--	Cutinase	Cutinase (Precursor) GN=cutA OS=Botryotinia fuckeliana (Noble rot fungus) PE=3 SV=1	R	General function prediction only	hypothetical protein SS1G_07661 [Sclerotinia sclerotiorum 1980]
gene7502	228	256	235	113	111	107	112.616	126.073	117.432	53.7763	53.9939	52.5993	1.27939e-07	-1.14233	down	[J]	Translation, ribosomal structure and biogenesis	Molecular Function: RNA binding (GO:0003723);; Molecular Function: structural constituent of ribosome (GO:0003735);; Biological Process: translation (GO:0006412);; Cellular Component: large ribosomal subunit (GO:0015934);;	K02863|0|ssl:SS1G_03798|mitochondrial 54S ribosomal protein MRPL1; K02863 large subunit ribosomal protein L1 (A)	Ribosome (ko03010)	[J]	Translation, ribosomal structure and biogenesis	Ribosomal protein L1p/L10e family	54S ribosomal protein L1, mitochondrial (Precursor) GN=mrpl1 OS=Schizosaccharomyces pombe (strain 972 / ATCC 24843) PE=3 SV=1	J	Translation, ribosomal structure and biogenesis	mitochondrial 54S ribosomal protein MRPL1 [Sclerotinia sclerotiorum 1980 UF-70]
gene8623	1118	1078	788	3885	3848	3863	290.156	281.35	194.612	960.628	965.677	963.793	1.39869e-37	1.93456	up	--	--	--	--	--	--	--	--	--	R	General function prediction only	hypothetical protein SBOR_8245 [Sclerotinia borealis F-4157]
gene4111	839	677	455	210	201	215	124.07	96.9386	64.1854	29.7771	28.8721	30.1544	0.000101275	-1.67868	down	[P]	Inorganic ion transport and metabolism	Molecular Function: secondary active sulfate transmembrane transporter activity (GO:0008271);; Biological Process: sulfate transport (GO:0008272);; Cellular Component: integral component of membrane (GO:0016021);; Biological Process: transmembrane transport (GO:0055085);;	K14708|0|ssl:SS1G_14223|hypothetical protein; K14708 solute carrier family 26 (sodium-independent sulfate anion transporter), member 11 (A)	--	[P]	Inorganic ion transport and metabolism	Sulfate transporter family;; Sulfate transporter N-terminal domain with GLY motif;; STAS domain	Sulfate permease 2 GN=cys-14 OS=Neurospora crassa (strain ATCC 24698 / 74-OR23-1A / CBS 708.71 / DSM PE=2 SV=3	P	Inorganic ion transport and metabolism	hypothetical protein SS1G_14223 [Sclerotinia sclerotiorum 1980]
gene5085	102	85	55	23	29	27	24.867	20.5519	13.442	5.43796	6.84544	6.52652	0.00021654	-1.63928	down	[J]	Translation, ribosomal structure and biogenesis	--	K15264|0|ssl:SS1G_07363|hypothetical protein; K15264 putative methyltransferase [EC:2.1.1.-] (A)	--	[D]	Cell cycle control, cell division, chromosome partitioning	NOL1/NOP2/sun family	25S rRNA (cytosine-C(5))-methyltransferase rcm1 GN=rcm1 OS=Schizosaccharomyces pombe (strain 972 / ATCC 24843) PE=3 SV=3	D	Cell cycle control, cell division, chromosome partitioning	hypothetical protein SS1G_07363 [Sclerotinia sclerotiorum 1980]
gene2457	113	63	99	47	51	40	42.9437	24.4103	38.6679	17.7191	19.6422	15.4138	0.00689927	-1.01767	down	--	--	--	--	--	--	--	--	--	S	Function unknown	hypothetical protein SS1G_00848 [Sclerotinia sclerotiorum 1980]
gene11110	82	89	67	35	31	36	44.8863	48.4379	36.7125	18.4122	16.323	18.8708	0.000577192	-1.24585	down	[R]	General function prediction only	Molecular Function: ligase activity (GO:0016874);;	K11205|0|ssl:SS1G_10251|hypothetical protein; K11205 glutamate--cysteine ligase regulatory subunit (A)	Glutathione metabolism (ko00480)	[E]	Amino acid transport and metabolism	Aldo/keto reductase family	Putative glutamate--cysteine ligase regulatory subunit GN=SPCC737.06c OS=Schizosaccharomyces pombe (strain 972 / ATCC 24843) PE=3 SV=1	E	Amino acid transport and metabolism	hypothetical protein SS1G_10251 [Sclerotinia sclerotiorum 1980]
gene4279	45	29	72	475	474	462	9.80711	6.46966	15.9126	100.454	100.802	99.1155	1.6982e-55	3.25127	up	[O]	Posttranslational modification, protein turnover, chaperones	Molecular Function: serine-type endopeptidase activity (GO:0004252);; Biological Process: proteolysis (GO:0006508);;	--	--	--	--	Pro-kumamolisin, activation domain;; Subtilase family	Tripeptidyl-peptidase SED1 (Precursor) GN=SED1 OS=Arthroderma otae (strain ATCC MYA-4605 / CBS 113480) PE=3 SV=1	O	Posttranslational modification, protein turnover, chaperones	hypothetical protein SS1G_12210 [Sclerotinia sclerotiorum 1980]
gene10986	27	44	38	153	151	147	15.8138	26.1273	23.0114	85.2431	84.9141	83.849	6.42756e-13	2.02579	up	--	--	--	--	--	--	--	Protein of unknown function (DUF3431)	--	S	Function unknown	predicted protein [Sclerotinia sclerotiorum 1980]
gene5984	1050	907	577	341	338	340	186.93	150.003	104.38	59.977	58.2156	61.2778	0.000777309	-1.33835	down	[C]	Energy production and conversion	Biological Process: chronological cell aging (GO:0001300);; Cellular Component: mitochondrion (GO:0005739);; Biological Process: NADH oxidation (GO:0006116);; Molecular Function: oxidoreductase activity (GO:0016491);; Biological Process: glycolytic fermentation to ethanol (GO:0019655);; Molecular Function: flavin adenine dinucleotide binding (GO:0050660);;	K17871|0|ssl:SS1G_03190|hypothetical protein; K17871 NADH:ubiquinone reductase (non-electrogenic) [EC:1.6.5.9] (A)	--	[C]	Energy production and conversion	Pyridine nucleotide-disulphide oxidoreductase;; Pyridine nucleotide-disulphide oxidoreductase	External alternative NADH-ubiquinone oxidoreductase, mitochondrial (Precursor) GN=NDH2 OS=Yarrowia lipolytica (strain CLIB 122 / E 150) PE=1 SV=1	C	Energy production and conversion	hypothetical protein SS1G_03190 [Sclerotinia sclerotiorum 1980]
gene1569	8	28	24	46	52	49	38.4526	111.941	116.402	182.787	221.566	221.775	0.00959575	1.27014	up	--	--	--	--	--	--	--	--	--	S	Function unknown	hypothetical protein SS1G_04626 [Sclerotinia sclerotiorum 1980]
gene5916	338	253	172	1102	1133	1146	81.014	72.4095	48.3372	283.139	297.621	299.604	1.14039e-39	2.12361	up	--	--	Molecular Function: protein dimerization activity (GO:0046983);;	--	--	[K]	Transcription	Helix-loop-helix DNA-binding domain	Processed sterol regulatory element-binding protein 1 OS=Schizosaccharomyces pombe (strain 972 / ATCC 24843) PE=1 SV=1	K	Transcription	hypothetical protein SS1G_03280 [Sclerotinia sclerotiorum 1980]
gene5074	0	0	2	8	8	7	0	0	1.03083	3.43257	3.42444	2.8623	0.00664989	3.50713	up	[R]	General function prediction only	Molecular Function: hydrolase activity (GO:0016787);;	--	--	[R]	General function prediction only	Calcineurin-like phosphoesterase;; Calcineurin-like phosphoesterase superfamily domain	Probable rhamnogalacturonate lyase C (Precursor) GN=rglC OS=Emericella nidulans (strain FGSC A4 / ATCC 38163 / CBS 112.46 / NRRL PE=3 SV=1	R	General function prediction only	putative ser thr protein phosphatase family protein [Botrytis cinerea BcDW1]
gene2387	452	517	346	220	207	221	113.381	98.5141	72.942	37.3651	33.0282	39.7483	3.75704e-05	-1.04473	down	--	--	--	--	--	--	--	--	--	S	Function unknown	hypothetical protein SS1G_00933 [Sclerotinia sclerotiorum 1980]
gene7584	0	0	0	15	15	14	0	0	0	21.4498	21.4991	21.1192	5.11148e-06	Inf	up	--	--	--	--	--	--	--	--	--	R	General function prediction only	hypothetical protein SS1G_03709 [Sclerotinia sclerotiorum 1980]
gene4351	36	29	33	1	1	1	4.65685	4.17816	4.33724	0.307184	0.294331	0.178807	9.51492e-09	-5.05274	down	--	--	--	--	--	--	--	--	--	--	--	predicted protein [Sclerotinia sclerotiorum 1980]
gene9432	9	0	2	48	37	42	3.80678	0	1.04982	19.8711	15.6518	17.9845	1.09051e-07	3.50525	up	[F]	Nucleotide transport and metabolism	Molecular Function: hydrolase activity (GO:0016787);;	--	--	[F]	Nucleotide transport and metabolism	Inosine-uridine preferring nucleoside hydrolase	Uncharacterized protein C800.11 (Precursor) GN=SPBC800.11 OS=Schizosaccharomyces pombe (strain 972 / ATCC 24843) PE=3 SV=1	F	Nucleotide transport and metabolism	hypothetical protein SS1G_06349 [Sclerotinia sclerotiorum 1980]
gene1044	52	59	84	266	246	247	2.96868	3.07101	4.61303	13.9039	13.4941	13.2233	6.68493e-18	1.93855	up	[Q]	Secondary metabolites biosynthesis, transport and catabolism	Molecular Function: catalytic activity (GO:0003824);; Biological Process: metabolic process (GO:0008152);;	--	--	[Q]	Secondary metabolites biosynthesis, transport and catabolism	Condensation domain;; AMP-binding enzyme	Nonribosomal peptide synthetase 8 GN=NRPS8 OS=Neosartorya fumigata (strain ATCC MYA-4609 / Af293 / CBS 101355 / FGSC PE=3 SV=1	I	Lipid transport and metabolism	hypothetical protein SS1G_01265 [Sclerotinia sclerotiorum 1980]
gene6030	804	795	405	201	175	194	53.0785	52.4938	26.8694	12.9058	11.1746	12.4471	0.000437131	-1.83812	down	[J]	Translation, ribosomal structure and biogenesis	Molecular Function: RNA binding (GO:0003723);; Cellular Component: nucleus (GO:0005634);; Biological Process: RNA processing (GO:0006396);;	K14792|0|ssl:SS1G_03122|hypothetical protein; K14792 rRNA biogenesis protein RRP5 (A)	--	[A]	RNA processing and modification	S1 RNA binding domain;; Tetratricopeptide repeat;; Tetratricopeptide repeat	rRNA biogenesis protein rrp5 OS=Schizosaccharomyces pombe (strain 972 / ATCC 24843) PE=1 SV=1	A	RNA processing and modification	hypothetical protein SS1G_03122 [Sclerotinia sclerotiorum 1980]
gene2039	3492	3924	3505	893	905	876	6090.48	5946.13	6077.32	1450.95	1534.27	1473.83	7.44876e-42	-2.05327	down	[J]	Translation, ribosomal structure and biogenesis	Molecular Function: structural constituent of ribosome (GO:0003735);; Biological Process: rRNA export from nucleus (GO:0006407);; Biological Process: translation (GO:0006412);; Cellular Component: cytosolic small ribosomal subunit (GO:0022627);;	K02979|2.2679e-28|bfu:BC1G_00327|40S ribosomal protein S28; K02979 small subunit ribosomal protein S28e (A)	Ribosome (ko03010)	[J]	Translation, ribosomal structure and biogenesis	Ribosomal protein S28e	40S ribosomal protein S28 GN=rps-28 OS=Neurospora crassa (strain ATCC 24698 / 74-OR23-1A / CBS 708.71 / DSM PE=3 SV=1	J	Translation, ribosomal structure and biogenesis	putative 40s ribosomal protein s28 protein [Botrytis cinerea BcDW1]
gene8136	68	104	60	33	37	37	22.4721	31.551	18.5372	10.512	11.3088	12.3042	0.00620532	-1.14043	down	[R]	General function prediction only	--	K07297|5.02203e-75|ang:ANI_1_2098014|An01g00400; hemolysin-III channel protein Izh2; K07297 adiponectin receptor (A)	--	[RT]	General function prediction only;; Signal transduction mechanisms	Haemolysin-III related	ADIPOR-like receptor SPBC12C2.09c GN=SPBC12C2.09c OS=Schizosaccharomyces pombe (strain 972 / ATCC 24843) PE=3 SV=1	T	Signal transduction mechanisms	putative hemolysin-iii channel protein [Botrytis cinerea BcDW1]
gene9809	12	3	21	59	63	60	3.16532	0.451305	7.89469	12.7302	14.2709	12.3568	1.07323e-06	2.31741	up	--	--	--	--	--	--	--	Protein of unknown function (DUF3445)	--	S	Function unknown	hypothetical protein BcDW1_4882 [Botrytis cinerea BcDW1]
gene8650	583	461	446	1162	1131	1110	210.177	165.965	161.959	405.823	398.092	396.377	1.17021e-13	1.16813	up	[ER]	Amino acid transport and metabolism;; General function prediction only	Molecular Function: 4-hydroxyphenylpyruvate dioxygenase activity (GO:0003868);; Biological Process: aromatic amino acid family catabolic process (GO:0009074);; Molecular Function: metal ion binding (GO:0046872);; Biological Process: oxidation-reduction process (GO:0055114);; Biological Process: alpha-amino acid catabolic process (GO:1901606);;	K00457|0|ssl:SS1G_07630|4-hydroxyphenylpyruvate dioxygenase; K00457 4-hydroxyphenylpyruvate dioxygenase [EC:1.13.11.27] (A)	Ubiquinone and other terpenoid-quinone biosynthesis (ko00130);; Tyrosine metabolism (ko00350);; Phenylalanine metabolism (ko00360)	[E]	Amino acid transport and metabolism	Glyoxalase/Bleomycin resistance protein/Dioxygenase superfamily;; Glyoxalase/Bleomycin resistance protein/Dioxygenase superfamily;; Glyoxalase-like domain;; Glyoxalase-like domain;; Hydroxyphenylpyruvate dioxygenase, HPPD, N-terminal	4-hydroxyphenylpyruvate dioxygenase OS=Neurospora crassa (strain ATCC 24698 / 74-OR23-1A / CBS 708.71 / DSM PE=3 SV=1	E	Amino acid transport and metabolism	4-hydroxyphenylpyruvate dioxygenase [Sclerotinia sclerotiorum 1980]
gene9510	70	115	70	23	19	21	13.6859	19.6617	12.105	4.13715	3.38044	4.09259	2.94138e-05	-2.0407	down	--	--	Molecular Function: DNA binding (GO:0003677);; Biological Process: regulation of transcription, DNA-templated (GO:0006355);;	--	--	--	--	--	--	S	Function unknown	predicted protein [Sclerotinia sclerotiorum 1980]
gene2351	1	0	0	5	7	6	0.442601	0	0	1.29358	1.94535	1.54626	0.00514698	4.14383	up	[E]	Amino acid transport and metabolism	Molecular Function: oxidoreductase activity (GO:0016491);; Molecular Function: ion binding (GO:0043167);;	--	--	[R]	General function prediction only	GMC oxidoreductase	--	R	General function prediction only	putative alcohol oxidase protein [Botrytis cinerea BcDW1]
Sclerotinia_newGene_106	0	0	0	19	25	25	0.000110057	7.47725e-05	0.000285908	3.93155	5.12362	5.00775	2.76223e-08	Inf	up	--	--	--	--	--	--	--	--	--	--	--	predicted protein [Sclerotinia sclerotiorum 1980]
gene2489	18861	17799	14181	7612	7631	7705	7857.14	7251.89	5903.24	3187.73	3235.46	3257.97	2.33255e-10	-1.17121	down	--	--	Molecular Function: transporter activity (GO:0005215);; Cellular Component: mitochondrial inner membrane (GO:0005743);; Cellular Component: ribosome (GO:0005840);; Cellular Component: integral component of membrane (GO:0016021);; Biological Process: transmembrane transport (GO:0055085);;	K05863|0|ssl:SS1G_00802|ADP/ATP carrier protein; K05863 solute carrier family 25 (mitochondrial adenine nucleotide translocator), member 4/5/6/31 (A)	--	[C]	Energy production and conversion	Mitochondrial carrier protein	ADP,ATP carrier protein GN=aac OS=Neurospora crassa (strain ATCC 24698 / 74-OR23-1A / CBS 708.71 / DSM PE=3 SV=1	C	Energy production and conversion	ADP/ATP carrier protein [Sclerotinia sclerotiorum 1980 UF-70]
gene4588	21	14	16	510	499	516	4.72501	3.8375	3.70224	129.724	135.427	138.224	4.80858e-93	4.87901	up	--	--	Molecular Function: monooxygenase activity (GO:0004497);; Molecular Function: iron ion binding (GO:0005506);; Molecular Function: electron carrier activity (GO:0009055);; Molecular Function: oxidoreductase activity, acting on paired donors, with incorporation or reduction of molecular oxygen (GO:0016705);; Molecular Function: heme binding (GO:0020037);; Biological Process: oxidation-reduction pro…	--	--	[QI]	Secondary metabolites biosynthesis, transport and catabolism;; Lipid transport and metabolism	Cytochrome P450	Cytochrome P450 52A3-A GN=CYP52A3-A OS=Candida maltosa (Yeast) PE=1 SV=3	Q	Secondary metabolites biosynthesis, transport and catabolism	hypothetical protein SS1G_06101 [Sclerotinia sclerotiorum 1980]
gene10601	145	152	116	67	61	66	20.7553	21.7421	16.4438	9.45667	8.63148	9.29872	4.20739e-05	-1.1136	down	--	--	Molecular Function: methyltransferase activity (GO:0008168);; Biological Process: methylation (GO:0032259);;	K15451|0|bfu:BC1G_12822|hypothetical protein; K15451 tRNA wybutosine-synthesizing protein 4 [EC:2.1.1.290 2.3.1.231] (A)	--	[O]	Posttranslational modification, protein turnover, chaperones	Cupin-like domain;; Leucine carboxyl methyltransferase;; Kelch motif;; Galactose oxidase, central domain;; Kelch motif;; Cupin superfamily protein	tRNA wybutosine-synthesizing protein 4 GN=ppm2 OS=Neosartorya fumigata (strain ATCC MYA-4609 / Af293 / CBS 101355 / FGSC PE=3 SV=2	O	Posttranslational modification, protein turnover, chaperones	hypothetical protein SBOR_4902 [Sclerotinia borealis F-4157]
gene6163	19	40	19	97	85	94	4.31073	8.85973	3.71661	20.099	19.2513	19.3797	3.33122e-07	1.79912	up	[R]	General function prediction only	--	--	--	[M]	Cell wall/membrane/envelope biogenesis	Ankyrin repeats (3 copies);; Ankyrin repeat;; Ankyrin repeats (many copies);; Ankyrin repeats (many copies);; Ankyrin repeat	Palmitoyltransferase AKR1 GN=AKR1 OS=Cryptococcus neoformans var. neoformans serotype D (strain JEC21 / PE=3 SV=1	R	General function prediction only	hypothetical protein SS1G_11478 [Sclerotinia sclerotiorum 1980]
gene3451	499	554	468	1028	1049	1026	89.8782	101.417	84.7615	181.707	186.312	183.449	2.67584e-10	1.00528	up	--	--	--	--	--	--	--	--	--	--	--	predicted protein [Sclerotinia sclerotiorum 1980]
gene9808	82	52	77	156	161	165	28.3031	17.9886	26.6763	52.5564	54.6175	56.4773	5.02815e-06	1.16914	up	--	--	--	--	--	--	--	--	--	S	Function unknown	hypothetical protein SS1G_06861 [Sclerotinia sclerotiorum 1980]
gene6492	72	85	72	19	20	21	102.542	120.556	105.328	26.5159	28.1772	31.0231	7.13725e-07	-1.95556	down	[J]	Translation, ribosomal structure and biogenesis	Molecular Function: rRNA binding (GO:0019843);; Cellular Component: ribonucleoprotein complex (GO:0030529);;	K14560|1.29149e-132|bfu:BC1G_09801|hypothetical protein; K14560 U3 small nucleolar ribonucleoprotein protein IMP3 (A)	Ribosome biogenesis in eukaryotes (ko03008)	[A]	RNA processing and modification	Ribosomal protein S4/S9 N-terminal domain;; S4 domain	U3 small nucleolar ribonucleoprotein protein IMP3 GN=IMP3 OS=Saccharomyces cerevisiae (strain ATCC 204508 / S288c) PE=1 SV=1	A	RNA processing and modification	hypothetical protein BC1G_09801 [Botrytis cinerea B05.10]
gene10414	281	357	201	126	141	133	144.243	182.627	103.387	62.5654	71.0191	67.1465	0.00339111	-1.0928	down	[J]	Translation, ribosomal structure and biogenesis	Molecular Function: structural constituent of ribosome (GO:0003735);; Cellular Component: ribosome (GO:0005840);; Biological Process: translation (GO:0006412);;	K02931|0|ssl:SS1G_09093|mitochondrial 54S ribosomal protein YmL7/YmL5; K02931 large subunit ribosomal protein L5 (A)	Ribosome (ko03010)	[J]	Translation, ribosomal structure and biogenesis	ribosomal L5P family C-terminus;; Ribosomal protein L5	Probable 54S ribosomal protein L7, mitochondrial (Precursor) GN=mrpl7 OS=Schizosaccharomyces pombe (strain 972 / ATCC 24843) PE=3 SV=1	J	Translation, ribosomal structure and biogenesis	mitochondrial 54S ribosomal protein YmL7/YmL5 [Sclerotinia sclerotiorum 1980 UF-70]
gene3114	63	96	181	368	342	361	13.1926	22.5289	40.9996	88.474	81.3056	88.6641	2.42045e-11	1.6343	up	[J]	Translation, ribosomal structure and biogenesis	Cellular Component: cytoplasm (GO:0005737);; Biological Process: proteolysis (GO:0006508);; Biological Process: protein initiator methionine removal involved in protein maturation (GO:0035551);; Molecular Function: metal ion binding (GO:0046872);; Molecular Function: metalloaminopeptidase activity (GO:0070006);;	K01265|0|ssl:SS1G_13185|hypothetical protein; K01265 methionyl aminopeptidase [EC:3.4.11.18] (A)	--	[R]	General function prediction only	Metallopeptidase family M24	Methionine aminopeptidase 2-1 {ECO:0000255|HAMAP-Rule:MF_03175} GN=An01g11360 OS=Aspergillus niger (strain CBS 513.88 / FGSC A1513) PE=3 SV=1	O	Posttranslational modification, protein turnover, chaperones	hypothetical protein SS1G_13185 [Sclerotinia sclerotiorum 1980]
gene4853	81	107	82	49	42	39	45.0344	58.0914	46.0596	26.5708	23.9348	22.4263	0.00125318	-1.07788	down	--	--	Molecular Function: single-stranded DNA binding (GO:0003697);; Cellular Component: mitochondrion (GO:0005739);; Biological Process: DNA replication (GO:0006260);;	--	--	[L]	Replication, recombination and repair	Domain of unknown function (DUF1771);; Smr domain	Smr domain-containing protein C11H11.03c GN=SPAC11H11.03c OS=Schizosaccharomyces pombe (strain 972 / ATCC 24843) PE=3 SV=1	L	Replication, recombination and repair	hypothetical protein SS1G_05759 [Sclerotinia sclerotiorum 1980]
gene10217	167	63	72	13	12	11	11.5342	4.35566	4.98186	0.892984	0.848089	0.760405	0.00492942	-3.09236	down	--	--	--	--	--	--	--	AAA domain	--	S	Function unknown	hypothetical protein SS1G_08838 [Sclerotinia sclerotiorum 1980]
gene9758	27	7	48	118	118	117	5.55963	1.58148	8.88849	20.0914	21.0003	20.0501	6.27124e-11	2.08558	up	--	--	Molecular Function: transketolase activity (GO:0004802);; Biological Process: carbohydrate metabolic process (GO:0005975);; Molecular Function: aldehyde-lyase activity (GO:0016832);;	K01636|0|ssl:SS1G_06790|hypothetical protein; K01621 xylulose-5-phosphate/fructose-6-phosphate phosphoketolase [EC:4.1.2.9 4.1.2.22] (A)	--	--	--	XFP N-terminal domain;; D-xylulose 5-phosphate/D-fructose 6-phosphate phosphoketolase;; XFP C-terminal domain	Probable phosphoketolase GN=SPBC24C6.09c OS=Schizosaccharomyces pombe (strain 972 / ATCC 24843) PE=3 SV=1	S	Function unknown	hypothetical protein SS1G_06790 [Sclerotinia sclerotiorum 1980]
gene4066	9057	8721	7231	2563	2569	2514	3008.36	2837.2	2475.7	855.845	876.878	851.554	3.50362e-26	-1.73319	down	[J]	Translation, ribosomal structure and biogenesis	Molecular Function: structural constituent of ribosome (GO:0003735);; Cellular Component: ribosome (GO:0005840);; Biological Process: translational elongation (GO:0006414);; Biological Process: ribosome biogenesis (GO:0042254);;	K02941|6.12712e-172|ssl:SS1G_14283|60S acidic ribosomal protein P0; K02941 large subunit ribosomal protein LP0 (A)	Ribosome (ko03010)	[J]	Translation, ribosomal structure and biogenesis	Ribosomal protein L10;; 60s Acidic ribosomal protein	60S acidic ribosomal protein P0 GN=p0 OS=Neurospora crassa (strain ATCC 24698 / 74-OR23-1A / CBS 708.71 / DSM PE=2 SV=1	J	Translation, ribosomal structure and biogenesis	60S acidic ribosomal protein P0 [Sclerotinia sclerotiorum 1980 UF-70]
gene10007	2135	1694	998	691	587	667	929.389	714.794	459.908	294.623	265.405	305.046	0.00848934	-1.33551	down	--	--	--	--	--	--	--	Vps4 C terminal oligomerisation domain;; CHRD domain	--	S	Function unknown	hypothetical protein SS1G_13637 [Sclerotinia sclerotiorum 1980]
gene6860	37	59	58	118	122	122	12.3973	19.5154	19.545	37.4232	39.3018	39.6551	3.64169e-05	1.21035	up	[E]	Amino acid transport and metabolism	Molecular Function: oxidoreductase activity (GO:0016491);; Biological Process: oxidation-reduction process (GO:0055114);;	--	--	--	--	FAD dependent oxidoreductase	--	R	General function prediction only	hypothetical protein SS1G_05479 [Sclerotinia sclerotiorum 1980]
gene4912	868	636	674	273	265	276	113.574	87.1071	85.4139	35.2595	34.2844	35.5067	3.68294e-10	-1.44311	down	[C]	Energy production and conversion	Molecular Function: UDP-N-acetylmuramate dehydrogenase activity (GO:0008762);; Molecular Function: flavin adenine dinucleotide binding (GO:0050660);; Biological Process: oxidation-reduction process (GO:0055114);;	--	--	--	--	FAD binding domain;; FAD binding domain	Bifunctional solanapyrone synthase (Precursor) GN=sol5 OS=Alternaria solani PE=1 SV=1	R	General function prediction only	hypothetical protein SS1G_05679 [Sclerotinia sclerotiorum 1980]
gene4313	88	81	75	235	215	214	10.1447	9.5475	10.605	23.6143	21.4351	21.4963	4.3103e-10	1.42101	up	--	--	--	--	--	--	--	--	--	S	Function unknown	hypothetical protein SS1G_12249 [Sclerotinia sclerotiorum 1980]
gene10389	41	37	84	652	645	622	4.34538	3.79228	8.95271	72.9716	71.1505	68.8594	5.4005e-73	3.54508	up	[C]	Energy production and conversion	Molecular Function: NAD(P)+ transhydrogenase (AB-specific) activity (GO:0008750);; Biological Process: proton transport (GO:0015992);; Cellular Component: integral component of membrane (GO:0016021);; Molecular Function: NADP binding (GO:0050661);; Biological Process: oxidation-reduction process (GO:0055114);;	K00323|0|ssl:SS1G_09058|NAD(P) transhydrogenase, alpha chain; K00323 NAD(P) transhydrogenase [EC:1.6.1.2] (A)	Nicotinate and nicotinamide metabolism (ko00760)	--	--	NAD(P) transhydrogenase beta subunit;; Alanine dehydrogenase/PNT, C-terminal domain;; Alanine dehydrogenase/PNT, N-terminal domain;; Domain of unknown function (DUF3814)	--	I	Lipid transport and metabolism	NAD(P) transhydrogenase, alpha chain [Sclerotinia sclerotiorum 1980]
gene5222	3	0	0	10	10	8	0.219217	0	0	0.60523	0.600092	0.520651	0.00682069	3.19633	up	--	--	--	--	--	--	--	--	--	--	--	predicted protein [Sclerotinia sclerotiorum 1980]
gene11089	31	28	39	123	120	115	46.5237	65.1467	6.82187	124.68	105.327	112.022	2.37295e-09	1.84668	up	--	--	--	--	--	--	--	--	--	S	Function unknown	predicted protein [Sclerotinia sclerotiorum 1980]
gene2462	360	234	1542	3196	3287	3235	68.9147	44.915	295.299	608.552	625.606	613.626	2.65531e-10	2.16662	up	[E]	Amino acid transport and metabolism	Biological Process: alcohol metabolic process (GO:0006066);; Molecular Function: choline dehydrogenase activity (GO:0008812);; Molecular Function: flavin adenine dinucleotide binding (GO:0050660);; Biological Process: oxidation-reduction process (GO:0055114);;	K17066|0|ssl:SS1G_00840|hypothetical protein; K17066 alcohol oxidase [EC:1.1.3.13] (A)	Methane metabolism (ko00680);; Carbon metabolism (ko01200)	[R]	General function prediction only	GMC oxidoreductase;; GMC oxidoreductase;; FAD dependent oxidoreductase;; FAD binding domain	Alcohol oxidase 1 GN=AOX1 OS=Komagataella pastoris (strain GS115 / ATCC 20864) PE=1 SV=2	R	General function prediction only	conserved hypothetical protein [Sclerotinia sclerotiorum 1980]
gene4314	0	18	14	40	35	37	8.19726e-05	6.15324	4.86098	12.5889	11.2878	11.9825	0.00283349	1.78512	up	--	--	--	--	--	--	--	Bul1 N terminus;; Arrestin (or S-antigen), N-terminal domain	--	S	Function unknown	hypothetical protein SS1G_12250 [Sclerotinia sclerotiorum 1980]
gene6971	354	357	281	898	866	902	71.559	70.861	56.3967	177.393	171.956	179.095	3.20622e-18	1.40274	up	[E]	Amino acid transport and metabolism	Molecular Function: 2-isopropylmalate synthase activity (GO:0003852);; Biological Process: leucine biosynthetic process (GO:0009098);;	K01649|0|ssl:SS1G_14205|hypothetical protein; K01649 2-isopropylmalate synthase [EC:2.3.3.13] (A)	Valine, leucine and isoleucine biosynthesis (ko00290);; Pyruvate metabolism (ko00620);; 2-Oxocarboxylic acid metabolism (ko01210);; Biosynthesis of amino acids (ko01230)	[E]	Amino acid transport and metabolism	HMGL-like;; LeuA allosteric (dimerisation) domain	2-isopropylmalate synthase GN=LEU4 OS=Saccharomyces cerevisiae (strain ATCC 204508 / S288c) PE=1 SV=1	E	Amino acid transport and metabolism	hypothetical protein SS1G_14205 [Sclerotinia sclerotiorum 1980]
gene3305	493	398	434	5379	5310	5524	229.643	177.808	229.115	2392.71	2397.27	2461.44	4.53099e-109	3.59004	up	--	--	--	--	--	--	--	--	--	R	General function prediction only	hypothetical protein SS1G_02155 [Sclerotinia sclerotiorum 1980]
gene6185	7	7	21	0	0	0	5.10887	5.16442	15.8923	0	0	0	0.00281468	#NAME?	down	--	--	Molecular Function: nucleic acid binding (GO:0003676);;	--	--	--	--	--	--	S	Function unknown	hypothetical protein SS1G_11512 [Sclerotinia sclerotiorum 1980]
gene9474	334	395	287	138	134	136	77.9091	88.5257	65.4279	29.8293	28.904	29.5212	3.61996e-10	-1.33985	down	[TD]	Signal transduction mechanisms;; Cell cycle control, cell division, chromosome partitioning	Molecular Function: protein serine/threonine kinase activity (GO:0004674);; Molecular Function: ATP binding (GO:0005524);; Biological Process: phosphorylation (GO:0016310);;	K07178|0|ssl:SS1G_06421|hypothetical protein; K07178 RIO kinase 1 [EC:2.7.11.1] (A)	Ribosome biogenesis in eukaryotes (ko03008)	[TD]	Signal transduction mechanisms;; Cell cycle control, cell division, chromosome partitioning	RIO1 family	Serine/threonine-protein kinase rio1 GN=rio1 OS=Schizosaccharomyces pombe (strain 972 / ATCC 24843) PE=3 SV=2	T	Signal transduction mechanisms	hypothetical protein SS1G_06421 [Sclerotinia sclerotiorum 1980]
gene6566	254	259	152	67	62	62	65.7457	70.6447	32.8837	16.8958	14.6644	14.4998	8.99219e-06	-1.82388	down	[J]	Translation, ribosomal structure and biogenesis	Molecular Function: rRNA (adenine-N6,N6-)-dimethyltransferase activity (GO:0000179);; Cellular Component: 90S preribosome (GO:0030686);; Biological Process: rRNA methylation (GO:0031167);;	K14191|0|ssl:SS1G_05101|hypothetical protein; K14191 18S rRNA (adenine1779-N6/adenine1780-N6)-dimethyltransferase [EC:2.1.1.183] (A)	--	[A]	RNA processing and modification	Ribosomal RNA adenine dimethylase;; Methyltransferase domain;; Methyltransferase domain;; Methyltransferase small domain	Dimethyladenosine transferase GN=DIM1 OS=Saccharomyces cerevisiae (strain ATCC 204508 / S288c) PE=1 SV=1	A	RNA processing and modification	hypothetical protein SS1G_05101 [Sclerotinia sclerotiorum 1980]
gene5681	1151	1339	1154	291	291	273	12572.9	9566.05	9774.71	2438.54	2859.85	3354.74	4.8975e-40	-2.11483	down	[J]	Translation, ribosomal structure and biogenesis	Molecular Function: structural constituent of ribosome (GO:0003735);; Cellular Component: ribosome (GO:0005840);; Biological Process: translation (GO:0006412);; Molecular Function: metal ion binding (GO:0046872);;	K02980|1.24622e-33|ssl:SS1G_03582|40S ribosomal protein S29; K02980 small subunit ribosomal protein S29e (A)	Ribosome (ko03010)	[J]	Translation, ribosomal structure and biogenesis	Ribosomal protein S14p/S29e	40S ribosomal protein S29 GN=RPS29 OS=Magnaporthe oryzae (strain Y34) PE=3 SV=1	J	Translation, ribosomal structure and biogenesis	40S ribosomal protein S29 [Sclerotinia sclerotiorum 1980 UF-70]
gene4143	25	22	16	6	5	4	15.8486	13.8517	10.8617	3.93002	3.68901	3.06964	0.00863772	-2.09434	down	--	--	Molecular Function: hydrolase activity, hydrolyzing O-glycosyl compounds (GO:0004553);; Cellular Component: extracellular region (GO:0005576);; Biological Process: carbohydrate metabolic process (GO:0005975);; Molecular Function: cellulose binding (GO:0030248);;	--	--	--	--	Glycosyl hydrolase family 61	Probable endo-beta-1,4-glucanase D (Precursor) GN=eglD OS=Aspergillus oryzae (strain ATCC 42149 / RIB 40) PE=3 SV=1	R	General function prediction only	hypothetical protein SS1G_12059 [Sclerotinia sclerotiorum 1980]
gene10169	299	360	218	100	95	101	97.0733	117.325	69.3949	26.3835	23.4783	26.4764	5.46489e-06	-1.59087	down	--	--	--	K14831|5.98163e-159|ssl:SS1G_08782|66S preribosome component MAK16; K14831 protein MAK16 (A)	--	[A]	RNA processing and modification	Ribosomal L28e protein family;; Mak16 protein C-terminal region	Protein MAK16 GN=MAK16 OS=Saccharomyces cerevisiae (strain ATCC 204508 / S288c) PE=1 SV=2	A	RNA processing and modification	66S preribosome component MAK16 [Sclerotinia sclerotiorum 1980 UF-70]
gene2447	954	718	1236	2186	2252	2207	217.506	159.703	275.663	488.082	501.133	490.974	1.34617e-14	1.17013	up	[R]	General function prediction only	Molecular Function: oxidoreductase activity (GO:0016491);; Biological Process: cell redox homeostasis (GO:0045454);; Molecular Function: metal ion binding (GO:0046872);; Molecular Function: flavin adenine dinucleotide binding (GO:0050660);; Molecular Function: 2 iron, 2 sulfur cluster binding (GO:0051537);; Biological Process: oxidation-reduction process (GO:0055114);;	--	--	[R]	General function prediction only	Pyridine nucleotide-disulphide oxidoreductase;; Pyridine nucleotide-disulphide oxidoreductase;; Rieske [2Fe-2S] domain;; Pyridine nucleotide-disulphide oxidoreductase	Apoptosis-inducing factor 1 GN=aif1 OS=Schizosaccharomyces pombe (strain 972 / ATCC 24843) PE=3 SV=3	R	General function prediction only	hypothetical protein SS1G_00860 [Sclerotinia sclerotiorum 1980]
gene2714	10	29	12	86	92	82	1.79982	5.23776	1.99792	14.6858	15.4145	13.9334	1.48279e-09	2.32559	up	[G]	Carbohydrate transport and metabolism	Biological Process: carbohydrate metabolic process (GO:0005975);; Molecular Function: hydrolase activity (GO:0016787);; Molecular Function: carbohydrate binding (GO:0030246);;	--	--	--	--	Glycosyl hydrolase family 92	--	R	General function prediction only	hypothetical protein BC1G_00592 [Botrytis cinerea B05.10]
gene8269	210	245	206	89	94	90	108.92	128.679	104.805	41.1852	44.3469	42.0342	7.68804e-09	-1.2991	down	[Q]	Secondary metabolites biosynthesis, transport and catabolism	Molecular Function: hydrolase activity (GO:0016787);;	--	--	[R]	General function prediction only	Dienelactone hydrolase family;; Alpha/beta hydrolase family	Protein AIM2 GN=AIM2 OS=Saccharomyces cerevisiae (strain ATCC 204508 / S288c) PE=1 SV=1	R	General function prediction only	hypothetical protein SS1G_13877 [Sclerotinia sclerotiorum 1980]
gene6365	1318	1598	1142	676	684	701	281.717	327.51	257.362	141.269	146.034	144.501	2.55689e-06	-1.00103	down	[GEPR]	Carbohydrate transport and metabolism;; Amino acid transport and metabolism;; Inorganic ion transport and metabolism;; General function prediction only	Biological Process: carbohydrate transport (GO:0008643);; Cellular Component: integral component of membrane (GO:0016021);; Molecular Function: substrate-specific transmembrane transporter activity (GO:0022891);; Biological Process: transmembrane transport (GO:0055085);;	--	--	[R]	General function prediction only	Sugar (and other) transporter;; Major Facilitator Superfamily	High-affinity fructose transporter ght6 GN=ght6 OS=Schizosaccharomyces pombe (strain 972 / ATCC 24843) PE=1 SV=1	R	General function prediction only	hexose transporter [Sclerotinia sclerotiorum 1980]
gene9671	113	107	92	51	44	46	47.4697	44.3769	38.6984	20.8369	18.3504	19.5625	0.00017608	-1.16922	down	--	--	Cellular Component: mitochondrial inner membrane (GO:0005743);; Biological Process: mitochondrial proton-transporting ATP synthase complex assembly (GO:0033615);;	K18192|0|ssl:SS1G_06689|hypothetical protein; K18192 mitochondrial ATPase complex subunit ATP10 (A)	--	[O]	Posttranslational modification, protein turnover, chaperones	ATP10 protein	Mitochondrial ATPase complex subunit ATP10 GN=ATP10 OS=Candida glabrata (strain ATCC 2001 / CBS 138 / JCM 3761 / NBRC 0622 / PE=3 SV=1	O	Posttranslational modification, protein turnover, chaperones	hypothetical protein SS1G_06689 [Sclerotinia sclerotiorum 1980]
gene1681	93	81	109	201	204	211	50.2082	42.5678	59.5362	104.775	104.244	108.574	1.87876e-06	1.09964	up	[Q]	Secondary metabolites biosynthesis, transport and catabolism	Biological Process: metabolic process (GO:0008152);; Molecular Function: hydrolase activity (GO:0016787);;	--	--	[R]	General function prediction only	Fumarylacetoacetate (FAA) hydrolase family	Uncharacterized hydrolase C21C3.09c GN=SPBC21C3.09c OS=Schizosaccharomyces pombe (strain 972 / ATCC 24843) PE=3 SV=1	R	General function prediction only	hypothetical protein SS1G_04492 [Sclerotinia sclerotiorum 1980]
gene4851	39	26	31	538	531	531	11.4111	7.26236	9.15565	148.493	147.622	149.046	2.47369e-78	4.0358	up	--	--	--	--	--	--	--	Myb-like DNA-binding domain	--	R	General function prediction only	predicted protein [Sclerotinia sclerotiorum 1980]
gene2458	8998	8717	8383	3000	3009	3049	3728.48	3813.83	3532.84	1228.46	1225.88	1247.4	2.1817e-23	-1.54984	down	[J]	Translation, ribosomal structure and biogenesis	Molecular Function: RNA binding (GO:0003723);; Molecular Function: structural constituent of ribosome (GO:0003735);; Biological Process: translation (GO:0006412);; Cellular Component: small ribosomal subunit (GO:0015935);;	K02989|2.08756e-153|ssl:SS1G_00846|40S ribosomal protein S5; K02989 small subunit ribosomal protein S5e (A)	Ribosome (ko03010)	[J]	Translation, ribosomal structure and biogenesis	Ribosomal protein S7p/S5e	40S ribosomal protein S5 GN=rps-5 OS=Neurospora crassa (strain ATCC 24698 / 74-OR23-1A / CBS 708.71 / DSM PE=3 SV=2	J	Translation, ribosomal structure and biogenesis	40S ribosomal protein S5 [Botrytis cinerea B05.10]
gene9694	165	133	206	551	524	528	64.7999	52.5716	81.5355	206.826	199.545	202.071	1.27699e-20	1.64703	up	--	--	--	--	--	--	--	--	--	S	Function unknown	hypothetical protein SS1G_06720 [Sclerotinia sclerotiorum 1980]
gene5236	344	357	332	1027	1059	1040	37.0881	43.5757	35.2214	156.226	166.34	168.307	3.95975e-23	1.57427	up	--	--	Molecular Function: monooxygenase activity (GO:0004497);; Molecular Function: iron ion binding (GO:0005506);; Molecular Function: electron carrier activity (GO:0009055);; Molecular Function: oxidoreductase activity, acting on paired donors, with incorporation or reduction of molecular oxygen (GO:0016705);; Molecular Function: heme binding (GO:0020037);; Biological Process: oxidation-reduction pro…	--	--	[Q]	Secondary metabolites biosynthesis, transport and catabolism	Cytochrome P450	Tryprostatin B 6-hydroxylase GN=ftmP450-1 OS=Neosartorya fumigata (strain ATCC MYA-4609 / Af293 / CBS 101355 / FGSC PE=3 SV=2	Q	Secondary metabolites biosynthesis, transport and catabolism	hypothetical protein SS1G_07180 [Sclerotinia sclerotiorum 1980]
gene4285	1353	1288	801	374	360	382	247.763	200.278	123.668	58.0134	55.5919	60.8195	1.52829e-05	-1.64892	down	--	--	Molecular Function: phosphatidylinositol N-acetylglucosaminyltransferase activity (GO:0017176);;	K03858|1.40029e-46|ssl:SS1G_12216|hypothetical protein; K03858 phosphatidylinositol glycan, class H (A)	Glycosylphosphatidylinositol(GPI)-anchor biosynthesis (ko00563)	--	--	GPI-GlcNAc transferase complex, PIG-H component	--	G	Carbohydrate transport and metabolism	predicted protein [Sclerotinia sclerotiorum 1980]
gene8115	248	193	123	64	71	59	40.962	31.1606	19.9828	10.3797	11.4135	9.60111	0.00147903	-1.56398	down	[S]	Function unknown	Cellular Component: nucleus (GO:0005634);;	--	--	[S]	Function unknown	NUC153 domain	Pre-rRNA-processing protein esf1 GN=esf1 OS=Schizosaccharomyces pombe (strain 972 / ATCC 24843) PE=1 SV=1	S	Function unknown	similar to pre-rRNA-processing protein ESF1 [Botrytis cinerea T4]
gene3806	9	3	0	114	125	106	1.72425	0.714431	0	21.3332	23.655	20.0886	2.35286e-28	4.81919	up	[P]	Inorganic ion transport and metabolism	Molecular Function: catalase activity (GO:0004096);; Molecular Function: heme binding (GO:0020037);; Biological Process: hydrogen peroxide catabolic process (GO:0042744);; Molecular Function: metal ion binding (GO:0046872);; Biological Process: oxidation-reduction process (GO:0055114);;	K03781|0|ssl:SS1G_02784|hypothetical protein; K03781 catalase [EC:1.11.1.6] (A)	Tryptophan metabolism (ko00380);; Glyoxylate and dicarboxylate metabolism (ko00630);; Peroxisome (ko04146)	[P]	Inorganic ion transport and metabolism	Catalase;; Catalase-related immune-responsive;; DJ-1/PfpI family;; Putative amidotransferase	Catalase-1 GN=cat-1 OS=Neurospora crassa (strain ATCC 24698 / 74-OR23-1A / CBS 708.71 / DSM PE=1 SV=2	P	Inorganic ion transport and metabolism	hypothetical protein SS1G_02784 [Sclerotinia sclerotiorum 1980]
gene2350	0	7	0	24	23	21	0	1.47263	0	4.89689	4.96575	4.65971	0.00015635	3.2531	up	[GEPR]	Carbohydrate transport and metabolism;; Amino acid transport and metabolism;; Inorganic ion transport and metabolism;; General function prediction only	Biological Process: carbohydrate transport (GO:0008643);; Cellular Component: integral component of membrane (GO:0016021);; Molecular Function: substrate-specific transmembrane transporter activity (GO:0022891);; Biological Process: transmembrane transport (GO:0055085);;	--	--	[R]	General function prediction only	Sugar (and other) transporter;; Major Facilitator Superfamily	Myo-inositol transporter 2 GN=itr2 OS=Schizosaccharomyces pombe (strain 972 / ATCC 24843) PE=2 SV=1	R	General function prediction only	hypothetical protein SS1G_00986 [Sclerotinia sclerotiorum 1980]
gene10627	48	22	53	87	76	87	5.48312	2.4699	5.86996	9.84259	8.49743	9.85189	0.00426601	1.00144	up	[I]	Lipid transport and metabolism	Biological Process: metabolic process (GO:0008152);; Molecular Function: hydrolase activity (GO:0016787);;	--	--	[V]	Defense mechanisms	alpha/beta hydrolase fold;; Protein of unknown function (DUF2424)	AB hydrolase superfamily protein C4A8.06c GN=SPAC4A8.06c OS=Schizosaccharomyces pombe (strain 972 / ATCC 24843) PE=3 SV=1	V	Defense mechanisms	hypothetical protein SS1G_09557 [Sclerotinia sclerotiorum 1980]
gene472	127	119	101	27	27	26	25.3485	23.5527	19.8796	5.33366	5.49114	5.19323	2.325e-11	-2.14037	down	[E]	Amino acid transport and metabolism	Biological Process: alcohol metabolic process (GO:0006066);; Molecular Function: choline dehydrogenase activity (GO:0008812);; Molecular Function: flavin adenine dinucleotide binding (GO:0050660);; Biological Process: oxidation-reduction process (GO:0055114);;	--	--	[R]	General function prediction only	GMC oxidoreductase;; GMC oxidoreductase	Alcohol oxidase GN=AOD1 OS=Candida boidinii (Yeast) PE=1 SV=1	R	General function prediction only	hypothetical protein SS1G_01984 [Sclerotinia sclerotiorum 1980]
gene9699	61	48	87	152	153	155	19.6875	16.6543	27.2218	47.9584	49.1232	49.3421	4.01402e-06	1.20888	up	--	--	--	--	--	[S]	Function unknown	--	--	O	Posttranslational modification, protein turnover, chaperones	hypothetical protein SS1G_06727 [Sclerotinia sclerotiorum 1980]
gene3111	585	625	601	1599	1592	1611	55.2779	59.1359	58.8255	147.985	147.07	146.508	2.07839e-19	1.38377	up	[E]	Amino acid transport and metabolism	Molecular Function: glutamate dehydrogenase (NAD+) activity (GO:0004352);; Cellular Component: mitochondrion (GO:0005739);; Biological Process: glutamate catabolic process to 2-oxoglutarate (GO:0019551);; Biological Process: oxidation-reduction process (GO:0055114);;	K15371|0|mbe:MBM_07111|NAD-specific glutamate dehydrogenase; K15371 glutamate dehydrogenase [EC:1.4.1.2] (A)	Alanine, aspartate and glutamate metabolism (ko00250);; Arginine and proline metabolism (ko00330);; Taurine and hypotaurine metabolism (ko00430);; Nitrogen metabolism (ko00910)	[E]	Amino acid transport and metabolism	Glutamate/Leucine/Phenylalanine/Valine dehydrogenase;; Bacterial NAD-glutamate dehydrogenase	NAD-specific glutamate dehydrogenase GN=gdh-1 OS=Neurospora crassa (strain ATCC 24698 / 74-OR23-1A / CBS 708.71 / DSM PE=1 SV=4	E	Amino acid transport and metabolism	putative nad-specific glutamate dehydrogenase protein [Botrytis cinerea BcDW1]
gene3747	30	48	31	2	3	2	11.669	18.5428	12.0824	0.741854	1.18574	0.940472	8.14183e-08	-3.98491	down	--	--	--	--	--	--	--	--	--	S	Function unknown	hypothetical protein SS1G_02703 [Sclerotinia sclerotiorum 1980]
gene2249	41	52	38	104	106	112	14.9753	18.6137	13.935	36.6421	37.4712	40.1817	4.33475e-05	1.27399	up	--	--	Cellular Component: mitochondrial outer membrane (GO:0005741);; Biological Process: protein targeting to mitochondrion (GO:0006626);;	K17714|0|ssl:SS1G_12985|hypothetical protein; K17714 sorting and assembly machinery component 37 (A)	--	[U]	Intracellular trafficking, secretion, and vesicular transport	Tom37 C-terminal domain;; Outer mitochondrial membrane transport complex protein	Metaxin-like protein C409.19c GN=SPBC409.19c OS=Schizosaccharomyces pombe (strain 972 / ATCC 24843) PE=3 SV=1	U	Intracellular trafficking, secretion, and vesicular transport	hypothetical protein SS1G_12985 [Sclerotinia sclerotiorum 1980]
gene6774	7	7	29	46	47	47	1.33814	1.37457	4.11876	7.16285	7.3499	7.54092	0.00128847	1.68339	up	[HC]	Coenzyme transport and metabolism;; Energy production and conversion	Molecular Function: oxidoreductase activity (GO:0016491);; Biological Process: oxidation-reduction process (GO:0055114);;	--	--	[CR]	Energy production and conversion;; General function prediction only	FAD binding domain;; NAD(P)-binding Rossmann-like domain;; FAD dependent oxidoreductase;; FAD binding domain;; Pyridine nucleotide-disulphide oxidoreductase	--	CH	Energy production and conversion;; Coenzyme transport and metabolism	hypothetical protein BofuT4_P054050.1 [Botrytis cinerea T4]
gene5227	673	504	598	98	111	117	158.772	117.401	141.136	22.361	25.5161	27.1011	5.5188e-28	-2.46783	down	--	--	--	--	--	--	--	SET domain	Potential protein lysine methyltransferase SET5 GN=SET5 OS=Vanderwaltozyma polyspora (strain ATCC 22028 / DSM 70294) PE=3 SV=1	S	Function unknown	hypothetical protein SS1G_07190 [Sclerotinia sclerotiorum 1980]
gene10146	263	230	184	89	83	84	37.9723	33.8976	26.9219	12.3084	11.6604	11.9108	3.34399e-09	-1.42664	down	[R]	General function prediction only	--	K11374|0|ssl:SS1G_08752|hypothetical protein; K11374 elongator complex protein 2 (A)	--	[BK]	Chromatin structure and dynamics;; Transcription	WD domain, G-beta repeat	Elongator complex protein 2 GN=elp2 OS=Schizosaccharomyces pombe (strain 972 / ATCC 24843) PE=3 SV=1	BK	Chromatin structure and dynamics;; Transcription	hypothetical protein SS1G_08752 [Sclerotinia sclerotiorum 1980]
gene11120	12	18	26	52	49	45	6.32684	9.24825	13.6317	25.6492	24.7896	23.303	0.0060462	1.36062	up	[G]	Carbohydrate transport and metabolism	--	--	--	[TZ]	Signal transduction mechanisms;; Cytoskeleton	Class II Aldolase and Adducin N-terminal domain	Meiotically up-regulated gene 14 protein GN=mug14 OS=Schizosaccharomyces pombe (strain 972 / ATCC 24843) PE=1 SV=1	TZ	Signal transduction mechanisms;; Cytoskeleton	hypothetical protein SS1G_10263 [Sclerotinia sclerotiorum 1980]
gene2473	6171	6462	6882	1632	1707	1655	10484.1	11133.6	12529.8	2648.17	3007.38	3011.83	3.1198e-38	-1.98922	down	[J]	Translation, ribosomal structure and biogenesis	Cellular Component: ribosome (GO:0005840);;	K02975|1.98748e-48|ssl:SS1G_00827|40S ribosomal protein S25; K02975 small subunit ribosomal protein S25e (A)	Ribosome (ko03010)	[J]	Translation, ribosomal structure and biogenesis	S25 ribosomal protein	40S ribosomal protein S25 GN=rps-25 OS=Neurospora crassa (strain ATCC 24698 / 74-OR23-1A / CBS 708.71 / DSM PE=3 SV=1	J	Translation, ribosomal structure and biogenesis	40S ribosomal protein S25 [Sclerotinia sclerotiorum 1980 UF-70]
gene3748	21	44	58	3	3	3	70.3716	135.626	204.015	10.6182	12.1122	11.1305	6.30895e-05	-3.79436	down	--	--	--	--	--	--	--	--	--	S	Function unknown	predicted protein [Sclerotinia sclerotiorum 1980]
gene3475	55	3	38	147	156	155	33.8443	2.26399	24.8035	86.8908	95.5806	97.1597	5.20054e-15	2.23208	up	--	--	--	--	--	--	--	Eukaryotic protein of unknown function (DUF829)	--	S	Function unknown	hypothetical protein SS1G_02359 [Sclerotinia sclerotiorum 1980]
gene3218	202	373	176	69	68	68	91.2727	157.631	73.2352	25.1608	22.1442	23.0178	0.00514078	-1.89736	down	[IQR]	Lipid transport and metabolism;; Secondary metabolites biosynthesis, transport and catabolism;; General function prediction only	Molecular Function: oxidoreductase activity (GO:0016491);; Biological Process: oxidation-reduction process (GO:0055114);;	K00059|0|ssl:SS1G_13315|hypothetical protein; K00059 3-oxoacyl-[acyl-carrier protein] reductase [EC:1.1.1.100] (A)	Fatty acid biosynthesis (ko00061);; Biotin metabolism (ko00780);; Biosynthesis of unsaturated fatty acids (ko01040);; Fatty acid metabolism (ko01212)	[R]	General function prediction only	short chain dehydrogenase;; Enoyl-(Acyl carrier protein) reductase;; KR domain	Trihydroxynaphthalene reductase GN=THR1 OS=Colletotrichum orbiculare (strain 104-T / ATCC 96160 / CBS 514.97 / PE=3 SV=4	Q	Secondary metabolites biosynthesis, transport and catabolism	hypothetical protein SS1G_13315 [Sclerotinia sclerotiorum 1980]
gene4774	309	355	285	109	111	114	102.082	116.016	357.68	72.4189	64.9999	52.3447	2.25765e-14	-1.52996	down	[K]	Transcription	Molecular Function: DNA binding (GO:0003677);; Molecular Function: DNA-directed RNA polymerase activity (GO:0003899);; Biological Process: transcription, DNA-templated (GO:0006351);; Molecular Function: zinc ion binding (GO:0008270);;	K03007|6.50015e-48|bfu:BC1G_01644|hypothetical protein; K03007 DNA-directed RNA polymerases I, II, and III subunit RPABC5 (A)	Purine metabolism (ko00230);; Pyrimidine metabolism (ko00240);; RNA polymerase (ko03020)	[K]	Transcription	RNA polymerases N / 8 kDa subunit	DNA-directed RNA polymerases I, II, and III subunit RPABC5 GN=RPB10 OS=Saccharomyces cerevisiae (strain ATCC 204508 / S288c) PE=1 SV=2	K	Transcription	hypothetical protein BC1G_01644 [Botrytis cinerea B05.10]
gene6532	23	44	60	90	98	96	5.88577	11.1599	15.2735	22.1658	24.1033	23.8681	0.000551548	1.13928	up	[GEPR]	Carbohydrate transport and metabolism;; Amino acid transport and metabolism;; Inorganic ion transport and metabolism;; General function prediction only	Molecular Function: transporter activity (GO:0005215);; Cellular Component: plasma membrane (GO:0005886);; Cellular Component: integral component of membrane (GO:0016021);; Biological Process: transmembrane transport (GO:0055085);;	--	--	[R]	General function prediction only	Major Facilitator Superfamily;; MFS/sugar transport protein;; Sugar (and other) transporter	Uncharacterized membrane protein YCR023C GN=YCR023C OS=Saccharomyces cerevisiae (strain ATCC 204508 / S288c) PE=1 SV=2	R	General function prediction only	hypothetical protein SS1G_05060 [Sclerotinia sclerotiorum 1980]
gene4383	244	226	336	648	618	608	29.8648	23.4447	39.6039	78.4739	72.3135	71.77	1.72925e-12	1.19506	up	--	--	Molecular Function: transferase activity (GO:0016740);;	--	--	--	--	Glycosyltransferase like family 2;; Glycosyl transferase family 21	--	S	Function unknown	hypothetical protein SS1G_12327 [Sclerotinia sclerotiorum 1980]
gene8802	1826	1369	1391	741	751	712	385.354	283.025	290.902	153.406	156.657	148.776	3.49036e-07	-1.08047	down	--	--	Biological Process: formation of translation preinitiation complex (GO:0001731);; Molecular Function: translation initiation factor activity (GO:0003743);; Cellular Component: eukaryotic translation initiation factor 3 complex (GO:0005852);; Biological Process: regulation of translational initiation (GO:0006446);; Cellular Component: eukaryotic 43S preinitiation complex (GO:0016282);; Cellular Co…	K03251|0|ssl:SS1G_13938|hypothetical protein; K03251 translation initiation factor 3 subunit D (A)	RNA transport (ko03013)	[J]	Translation, ribosomal structure and biogenesis	Eukaryotic translation initiation factor 3 subunit 7 (eIF-3)	Eukaryotic translation initiation factor 3 subunit D {ECO:0000255|HAMAP-Rule:MF_03003} GN=SS1G_13938 OS=Sclerotinia sclerotiorum (strain ATCC 18683 / 1980 / Ss-1) PE=3 SV=1	J	Translation, ribosomal structure and biogenesis	hypothetical protein SS1G_13938 [Sclerotinia sclerotiorum 1980]
gene3436	10	18	31	57	52	51	3.34141	3.80071	6.59185	11.6762	11.6747	10.5284	0.00260397	1.41809	up	[E]	Amino acid transport and metabolism	Biological Process: cellular amino acid metabolic process (GO:0006520);; Molecular Function: lyase activity (GO:0016829);; Molecular Function: pyridoxal phosphate binding (GO:0030170);;	--	--	[E]	Amino acid transport and metabolism	Beta-eliminating lyase	Alanine racemase TOXG GN=TOXG OS=Cochliobolus carbonum (Bipolaris zeicola) PE=3 SV=1	E	Amino acid transport and metabolism	hypothetical protein SS1G_02308 [Sclerotinia sclerotiorum 1980]
gene8622	66	93	72	35	35	40	82.4747	112.257	93.3083	41.6585	44.0859	51.3724	0.00267538	-1.09362	down	--	--	--	--	--	--	--	--	--	R	General function prediction only	hypothetical protein SS1G_07669 [Sclerotinia sclerotiorum 1980]
gene10378	0	0	20	44	34	31	8.69941e-47	1.98511e-126	7.34374	15.2891	11.918	11.0041	0.000200702	2.42992	up	--	--	--	--	--	--	--	--	--	--	--	predicted protein [Sclerotinia sclerotiorum 1980]
gene4043	345	279	160	62	74	63	50.0302	40.0467	23.7463	9.02478	10.6229	9.10899	0.000428529	-2.00257	down	[R]	General function prediction only	Molecular Function: nucleic acid binding (GO:0003676);; Biological Process: rRNA processing (GO:0006364);; Cellular Component: small-subunit processome (GO:0032040);;	K14555|0|ssl:SS1G_03089|hypothetical protein; K14555 U3 small nucleolar RNA-associated protein 13 (A)	Ribosome biogenesis in eukaryotes (ko03008)	[A]	RNA processing and modification	WD domain, G-beta repeat;; Utp13 specific WD40 associated domain;; Nucleoporin Nup120/160;; Nup133 N terminal like	Probable U3 small nucleolar RNA-associated protein 13 OS=Schizosaccharomyces pombe (strain 972 / ATCC 24843) PE=3 SV=3	A	RNA processing and modification	hypothetical protein SS1G_03089 [Sclerotinia sclerotiorum 1980]
gene3379	1019	993	1355	516	508	521	481.663	463.258	623.92	213.88	224.239	223.018	2.21888e-07	-1.14619	down	[T]	Signal transduction mechanisms	Molecular Function: signal transducer activity (GO:0004871);; Biological Process: signal transduction (GO:0007165);; Biological Process: mycelium development (GO:0043581);;	--	--	--	--	PAS domain	White collar 1 protein GN=wc-1 OS=Neurospora crassa (strain ATCC 24698 / 74-OR23-1A / CBS 708.71 / DSM PE=1 SV=2	S	Function unknown	hypothetical protein SS1G_02240 [Sclerotinia sclerotiorum 1980]
gene4705	147	126	133	355	365	345	14.6281	12.3319	17.5634	36.7732	35.4951	34.0314	1.84333e-12	1.36816	up	[H]	Coenzyme transport and metabolism	--	--	--	--	--	Methyltransferase domain	--	R	General function prediction only	LAE1 protein [Botrytis cinerea]
gene7760	317	321	294	667	702	684	35.3807	36.0022	32.8565	71.0562	74.9641	73.0159	2.17768e-11	1.11606	up	--	--	--	--	--	--	--	--	Signaling mucin HKR1 (Precursor) GN=HKR1 OS=Saccharomyces cerevisiae (strain ATCC 204508 / S288c) PE=1 SV=2	R	General function prediction only	hypothetical protein SS1G_08263 [Sclerotinia sclerotiorum 1980]
gene2057	102	81	172	295	299	281	29.5072	23.7331	50.2965	82.141	84.4246	79.5193	3.47765e-09	1.27991	up	--	--	Molecular Function: phospholipase activity (GO:0004620);; Biological Process: phospholipid catabolic process (GO:0009395);;	--	--	[I]	Lipid transport and metabolism	Lysophospholipase catalytic domain	Lysophospholipase 2 GN=plb2 OS=Neosartorya fumigata (strain ATCC MYA-4609 / Af293 / CBS 101355 / FGSC PE=3 SV=2	I	Lipid transport and metabolism	lysophospholipase [Sclerotinia sclerotiorum 1980]
gene8918	3775	4289	3753	1088	1083	1041	5045.13	5295.18	5070.68	1410.24	1476.23	1470.68	2.07718e-36	-1.90259	down	[J]	Translation, ribosomal structure and biogenesis	Molecular Function: structural constituent of ribosome (GO:0003735);; Cellular Component: ribosome (GO:0005840);; Biological Process: translation (GO:0006412);;	K02901|8.45326e-94|ssl:SS1G_11251|similar to 60S large subunit ribosomal protein; K02901 large subunit ribosomal protein L27e (A)	Ribosome (ko03010)	[J]	Translation, ribosomal structure and biogenesis	Ribosomal L27e protein family	60S ribosomal protein L27-B GN=D8035.14 OS=Saccharomyces cerevisiae (strain ATCC 204508 / S288c) PE=1 SV=1	J	Translation, ribosomal structure and biogenesis	60S ribosomal protein L27 [Botrytis cinerea B05.10]
gene2679	6155	6641	7001	1846	1888	1924	3931.28	4163.86	4433.16	1151.25	1199.89	1221.14	9.65825e-33	-1.82978	down	[J]	Translation, ribosomal structure and biogenesis	Molecular Function: structural constituent of ribosome (GO:0003735);; Molecular Function: glycogen (starch) synthase activity (GO:0004373);; Cellular Component: ribosome (GO:0005840);; Biological Process: glycogen biosynthetic process (GO:0005978);; Biological Process: translation (GO:0006412);;	K02924|1.10157e-27|ssl:SS1G_00544|60S ribosomal protein L39; K02924 large subunit ribosomal protein L39e (A)	Ribosome (ko03010)	[J]	Translation, ribosomal structure and biogenesis	Ribosomal L39 protein	60S ribosomal protein L39 GN=RPL39 OS=Debaryomyces hansenii (strain ATCC 36239 / CBS 767 / JCM 1990 / NBRC PE=3 SV=1	J	Translation, ribosomal structure and biogenesis	60S ribosomal protein L39 [Botrytis cinerea B05.10]
gene10221	14	11	9	38	36	41	4.34326	3.33378	2.94654	11.3588	10.9669	12.4962	0.0031109	1.73444	up	[FH]	Nucleotide transport and metabolism;; Coenzyme transport and metabolism	Molecular Function: nucleobase transmembrane transporter activity (GO:0015205);; Biological Process: nucleobase transport (GO:0015851);; Cellular Component: membrane (GO:0016020);;	--	--	[FH]	Nucleotide transport and metabolism;; Coenzyme transport and metabolism	Permease for cytosine/purines, uracil, thiamine, allantoin	Uncharacterized permease C29B12.14c GN=SPAC29B12.14c OS=Schizosaccharomyces pombe (strain 972 / ATCC 24843) PE=3 SV=2	FH	Nucleotide transport and metabolism;; Coenzyme transport and metabolism	hypothetical protein SS1G_08843 [Sclerotinia sclerotiorum 1980]
gene9753	67	123	80	39	36	42	27.1665	48.0612	50.4046	24.9722	22.1361	16.9435	0.00701374	-1.22985	down	--	--	Molecular Function: nucleic acid binding (GO:0003676);; Cellular Component: ribonucleoprotein complex (GO:0030529);;	K12627|5.8357e-49|ssl:SS1G_06785|hypothetical protein; K12627 U6 snRNA-associated Sm-like protein LSm8 (A)	RNA degradation (ko03018);; Spliceosome (ko03040)	[A]	RNA processing and modification	LSM domain	--	A	RNA processing and modification	hypothetical protein SS1G_06785 [Sclerotinia sclerotiorum 1980]
gene5473	48	37	38	180	179	181	12.1789	12.5324	10.0675	47.4403	47.0229	47.814	7.68321e-16	2.11105	up	[Q]	Secondary metabolites biosynthesis, transport and catabolism	Molecular Function: monooxygenase activity (GO:0004497);; Molecular Function: iron ion binding (GO:0005506);; Molecular Function: electron carrier activity (GO:0009055);; Molecular Function: oxidoreductase activity, acting on paired donors, with incorporation or reduction of molecular oxygen (GO:0016705);; Molecular Function: heme binding (GO:0020037);; Biological Process: oxidation-reduction pro…	--	--	[Q]	Secondary metabolites biosynthesis, transport and catabolism	Cytochrome P450	O-methylsterigmatocystin oxidoreductase GN=ordA OS=Aspergillus parasiticus PE=1 SV=1	Q	Secondary metabolites biosynthesis, transport and catabolism	similar to cytochrome P450 [Botrytis cinerea T4]
gene2070	7927	8077	7664	2338	2383	2381	6565.5	6850.38	6749.7	1820.42	1952.95	2041.37	5.43921e-30	-1.75981	down	[J]	Translation, ribosomal structure and biogenesis	Molecular Function: structural constituent of ribosome (GO:0003735);; Cellular Component: ribosome (GO:0005840);; Biological Process: translation (GO:0006412);;	K02889|1.78144e-112|ssl:SS1G_04013|60S ribosomal protein L21; K02889 large subunit ribosomal protein L21e (A)	Ribosome (ko03010)	[J]	Translation, ribosomal structure and biogenesis	Ribosomal protein L21e	60S ribosomal protein L21-A GN=YBR1401 OS=Saccharomyces cerevisiae (strain ATCC 204508 / S288c) PE=1 SV=1	J	Translation, ribosomal structure and biogenesis	60S ribosomal protein L21 [Sclerotinia sclerotiorum 1980 UF-70]
gene718	108	145	63	18	12	14	110.54	148.824	66.5944	17.7315	12.0997	14.761	4.97373e-05	-2.86863	down	[R]	General function prediction only	--	K06867|4.29383e-118|ssl:SS1G_01676|hypothetical protein; K06867 (A)	--	[R]	General function prediction only	Ankyrin repeats (3 copies);; Ankyrin repeat;; Ankyrin repeats (many copies);; Ankyrin repeats (many copies);; Ankyrin repeat	Ankyrin repeat-containing protein P16F5.05c GN=SPBP16F5.05c OS=Schizosaccharomyces pombe (strain 972 / ATCC 24843) PE=3 SV=1	R	General function prediction only	hypothetical protein SS1G_01676 [Sclerotinia sclerotiorum 1980]
gene7457	57	48	33	129	123	111	13.3032	13.6127	6.249	34.1825	31.7974	28.8496	3.37598e-06	1.37126	up	--	--	--	--	--	--	--	Protein of unknown function (DUF3984)	--	S	Function unknown	hypothetical protein SS1G_03864 [Sclerotinia sclerotiorum 1980]
gene9044	57	22	72	364	341	360	21.6245	8.40728	27.1392	135.217	127.001	134.729	1.51702e-38	2.7968	up	--	--	Molecular Function: hydrolase activity (GO:0016787);;	--	--	--	--	Alpha/beta hydrolase family;; alpha/beta hydrolase fold;; Alpha/beta hydrolase family	--	R	General function prediction only	hypothetical protein SS1G_11096 [Sclerotinia sclerotiorum 1980]
gene978	780	654	443	185	201	201	166.876	140.82	96.4065	38.8815	42.8932	42.9619	2.0743e-05	-1.70102	down	[R]	General function prediction only	Biological Process: ribosomal subunit export from nucleus (GO:0000054);; Molecular Function: GTP binding (GO:0005525);; Cellular Component: nucleolus (GO:0005730);; Biological Process: rRNA processing (GO:0006364);; Cellular Component: preribosome, large subunit precursor (GO:0030687);; Biological Process: ribosomal large subunit biogenesis (GO:0042273);;	K06943|0|ssl:SS1G_01347|hypothetical protein; K06943 nucleolar GTP-binding protein (A)	Ribosome biogenesis in eukaryotes (ko03008)	[R]	General function prediction only	NOGCT (NUC087) domain;; Nucleolar GTP-binding protein 1 (NOG1);; 50S ribosome-binding GTPase;; Ferrous iron transport protein B	Nucleolar GTP-binding protein 1 GN=NOG1 OS=Ashbya gossypii (strain ATCC 10895 / CBS 109.51 / FGSC 9923 / NRRL PE=3 SV=1	R	General function prediction only	hypothetical protein SS1G_01347 [Sclerotinia sclerotiorum 1980]
gene704	497	401	371	182	177	174	57.7407	45.8205	42.6338	20.7432	20.2008	19.9965	3.86952e-10	-1.27493	down	[R]	General function prediction only	Molecular Function: nucleotide binding (GO:0000166);; Molecular Function: nucleic acid binding (GO:0003676);;	K14837|0|ssl:SS1G_01694|hypothetical protein; K14837 nucleolar protein 12 (A)	--	[R]	General function prediction only	RNA recognition motif. (a.k.a. RRM, RBD, or RNP domain);; RNA recognition motif (a.k.a. RRM, RBD, or RNP domain);; RNA recognition motif. (a.k.a. RRM, RBD, or RNP domain)	Nucleolar protein 12 GN=NOP12 OS=Gibberella zeae (strain PH-1 / ATCC MYA-4620 / FGSC 9075 / NRRL 31084) PE=3 SV=1	R	General function prediction only	hypothetical protein SBOR_6817 [Sclerotinia borealis F-4157]
gene6115	231	256	302	109	115	125	89.781	131.857	151.273	55.8741	55.9991	68.4406	1.0522e-08	-1.19932	down	--	--	Molecular Function: structural constituent of ribosome (GO:0003735);; Cellular Component: ribosome (GO:0005840);; Biological Process: translation (GO:0006412);;	K02959|3.89323e-63|ssl:SS1G_11420|mitochondrial 37S ribosomal protein MRPS16; K02959 small subunit ribosomal protein S16 (A)	Ribosome (ko03010)	[J]	Translation, ribosomal structure and biogenesis	Ribosomal protein S16	Ribosomal protein S16, mitochondrial GN=cyt-21 OS=Neurospora crassa (strain ATCC 24698 / 74-OR23-1A / CBS 708.71 / DSM PE=3 SV=2	J	Translation, ribosomal structure and biogenesis	mitochondrial 37S ribosomal protein MRPS16 [Sclerotinia sclerotiorum 1980 UF-70]
gene2743	330	310	97	13	85	17	98.8776	92.6742	29.1022	3.94975	24.5431	4.94743	0.00678329	-2.70693	down	--	--	--	--	--	--	--	--	--	--	--	predicted protein [Sclerotinia sclerotiorum 1980]
gene4067	151	107	128	33	39	27	49.3255	35.4059	42.2046	10.6376	12.6166	8.70789	3.27035e-11	-1.98645	down	--	--	Cellular Component: nucleus (GO:0005634);; Biological Process: tRNA processing (GO:0008033);; Molecular Function: methyltransferase activity (GO:0008168);; Biological Process: methylation (GO:0032259);;	K15443|0|ssl:SS1G_14282|hypothetical protein; K15443 tRNA (guanine-N(7)-)-methyltransferase subunit TRM82 (A)	--	[S]	Function unknown	WD domain, G-beta repeat	tRNA (guanine-N(7)-)-methyltransferase non-catalytic subunit trm82 {ECO:0000255|HAMAP-Rule:MF_03056} GN=trm82 OS=Sclerotinia sclerotiorum (strain ATCC 18683 / 1980 / Ss-1) PE=3 SV=1	S	Function unknown	hypothetical protein SS1G_14282 [Sclerotinia sclerotiorum 1980]
gene9574	367	398	356	162	181	177	226.65	240.915	222.654	95.7066	109.886	108.749	2.02755e-09	-1.13148	down	--	--	--	--	--	--	--	Ribosomal protein L9, N-terminal domain	--	S	Function unknown	predicted protein [Sclerotinia sclerotiorum 1980]
gene10598	61	30	84	296	272	279	7.87888	8.05736	12.3578	44.3295	39.9829	40.3282	3.02549e-24	2.25356	up	[R]	General function prediction only	Molecular Function: nucleic acid binding (GO:0003676);; Molecular Function: metal ion binding (GO:0046872);;	--	--	[R]	General function prediction only	Zinc finger, C2H2 type;; C2H2-type zinc finger;; Zinc-finger double domain	Cell wall transcription factor ACE2 GN=ACE2 OS=Candida albicans (strain SC5314 / ATCC MYA-2876) PE=3 SV=1	K	Transcription	hypothetical protein SS1G_09588 [Sclerotinia sclerotiorum 1980]
gene10230	396	323	404	893	886	893	120.442	98.8442	122.788	260.818	258.76	262.426	2.49423e-14	1.22781	up	--	--	Molecular Function: carboxypeptidase activity (GO:0004180);; Biological Process: proteolysis (GO:0006508);; Molecular Function: serine-type peptidase activity (GO:0008236);;	--	--	[OR]	Posttranslational modification, protein turnover, chaperones;; General function prediction only	Serine carboxypeptidase S28	--	O	Posttranslational modification, protein turnover, chaperones	hypothetical protein SS1G_08855 [Sclerotinia sclerotiorum 1980]
gene173	50	14	48	1186	1239	1200	7.91	3.7266	6.87181	239.271	248.525	244.106	2.35447e-141	4.99444	up	--	--	--	--	--	--	--	--	--	--	--	predicted protein [Sclerotinia sclerotiorum 1980]
gene7539	1	0	0	6	4	5	0.391742	0	0	1.38728	0.880804	1.13865	0.00951705	3.88125	up	--	--	Cellular Component: cytoplasm (GO:0005737);; Biological Process: proteolysis (GO:0006508);; Molecular Function: dipeptidyl-peptidase activity (GO:0008239);;	--	--	[R]	General function prediction only	Peptidase family M49	Probable dipeptidyl peptidase 3 GN=YOL057W OS=Saccharomyces cerevisiae (strain ATCC 204508 / S288c) PE=1 SV=1	R	General function prediction only	hypothetical protein SS1G_03755 [Sclerotinia sclerotiorum 1980]
gene6010	34	18	36	4	5	7	8.01235	4.68468	8.68225	0.914311	1.1025	1.56726	0.000459167	-2.48137	down	[E]	Amino acid transport and metabolism	Cellular Component: intracellular (GO:0005622);; Molecular Function: choline dehydrogenase activity (GO:0008812);; Molecular Function: choline:oxygen 1-oxidoreductase activity (GO:0033713);; Biological Process: choline catabolic process (GO:0042426);; Molecular Function: flavin adenine dinucleotide binding (GO:0050660);; Biological Process: oxidation-reduction process (GO:0055114);;	--	--	[R]	General function prediction only	GMC oxidoreductase;; GMC oxidoreductase	Versicolorin B synthase (Precursor) GN=vbs OS=Aspergillus parasiticus PE=1 SV=1	R	General function prediction only	hypothetical protein SS1G_03151 [Sclerotinia sclerotiorum 1980]
gene9816	115	96	106	234	237	226	41.0413	34.2519	38.0343	80.3395	81.3762	77.9248	4.16308e-07	1.11362	up	[Q]	Secondary metabolites biosynthesis, transport and catabolism	Molecular Function: monooxygenase activity (GO:0004497);; Molecular Function: iron ion binding (GO:0005506);; Molecular Function: electron carrier activity (GO:0009055);; Molecular Function: oxidoreductase activity, acting on paired donors, with incorporation or reduction of molecular oxygen (GO:0016705);; Molecular Function: heme binding (GO:0020037);; Biological Process: oxidation-reduction pro…	K10437|0|ssl:SS1G_06874|hypothetical protein; K10437 phenylacetate 2-hydroxylase [EC:1.14.13.-] (A)	Phenylalanine metabolism (ko00360)	[Q]	Secondary metabolites biosynthesis, transport and catabolism	Cytochrome P450	Phenylacetate 2-hydroxylase GN=phacA OS=Emericella nidulans (Aspergillus nidulans) PE=1 SV=1	Q	Secondary metabolites biosynthesis, transport and catabolism	hypothetical protein SS1G_06874 [Sclerotinia sclerotiorum 1980]
gene7005	1	3	16	31	31	33	0.468099	0.971773	4.45084	8.2346	8.26381	8.81348	0.000978831	2.22957	up	[I]	Lipid transport and metabolism	Molecular Function: triglyceride lipase activity (GO:0004806);; Molecular Function: retinyl-palmitate esterase activity (GO:0050253);;	--	--	[T]	Signal transduction mechanisms	Carboxylesterase family	Lipase 4 (Precursor) GN=LIP4 OS=Candida rugosa (Yeast) PE=3 SV=1	T	Signal transduction mechanisms	putative extracellular protein [Botrytis cinerea BcDW1]
gene1751	428	446	395	204	185	193	310.246	293.164	284.308	139.327	122.07	138.996	3.3768e-10	-1.14784	down	--	--	--	K17438|1.73505e-132|ssl:SS1G_04404|hypothetical protein; K17438 large subunit ribosomal protein L25 (A)	--	--	--	--	54S ribosomal protein L25, mitochondrial GN=MRPL25 OS=Saccharomyces cerevisiae (strain ATCC 204508 / S288c) PE=1 SV=2	J	Translation, ribosomal structure and biogenesis	hypothetical protein SS1G_04404 [Sclerotinia sclerotiorum 1980]
gene9722	81	70	60	28	23	21	32.568	28.0377	23.9957	11.1468	9.14497	8.4456	8.06933e-05	-1.57472	down	[L]	Replication, recombination and repair	Molecular Function: nucleic acid binding (GO:0003676);; Molecular Function: methyltransferase activity (GO:0008168);; Biological Process: methylation (GO:0032259);;	K15430|0|ssl:SS1G_06746|hypothetical protein; K15430 tRNA (guanine10-N2)-methyltransferase [EC:2.1.1.214] (A)	--	[L]	Replication, recombination and repair	Putative RNA methylase family UPF0020;; Methyltransferase domain	tRNA (guanine(10)-N2)-methyltransferase GN=TRM11 OS=Saccharomyces cerevisiae (strain ATCC 204508 / S288c) PE=1 SV=1	J	Translation, ribosomal structure and biogenesis	hypothetical protein SS1G_06746 [Sclerotinia sclerotiorum 1980]
gene10008	902	1183	1234	421	416	424	368.738	475.448	538.485	179.287	176.061	184.595	1.38596e-11	-1.41888	down	--	--	--	--	--	--	--	Domain of unknown function (DUF3328)	--	S	Function unknown	hypothetical protein SS1G_13636 [Sclerotinia sclerotiorum 1980]
gene11005	569	546	637	1589	1584	1586	423.885	411.889	489.563	1157.43	1192.46	1195.99	2.70197e-20	1.41891	up	[O]	Posttranslational modification, protein turnover, chaperones	--	K00799|1.16055e-149|ssl:SS1G_10108|hypothetical protein; K00799 glutathione S-transferase [EC:2.5.1.18] (A)	Glutathione metabolism (ko00480)	[O]	Posttranslational modification, protein turnover, chaperones	Glutathione S-transferase, C-terminal domain;; Glutathione S-transferase, N-terminal domain;; Glutathione S-transferase, N-terminal domain;; Glutathione S-transferase, N-terminal domain;; Glutathione S-transferase, C-terminal domain;; Glutathione S-transferase, C-terminal domain	Glutathione S-transferase 1 GN=gst1 OS=Schizosaccharomyces pombe (strain 972 / ATCC 24843) PE=2 SV=1	O	Posttranslational modification, protein turnover, chaperones	hypothetical protein SS1G_10108 [Sclerotinia sclerotiorum 1980]
gene11257	0	0	0	5	9	4	0	0	0	6.31037	11.3805	5.90236	0.000841095	Inf	up	--	--	--	--	--	--	--	--	--	R	General function prediction only	predicted protein [Sclerotinia sclerotiorum 1980]
gene10239	7	3	7	46	39	46	3.9076	2.01521	2.75587	19.0474	16.077	19.7859	1.71993e-06	2.92398	up	[IQR]	Lipid transport and metabolism;; Secondary metabolites biosynthesis, transport and catabolism;; General function prediction only	Molecular Function: oxidoreductase activity (GO:0016491);; Biological Process: oxidation-reduction process (GO:0055114);;	--	--	[R]	General function prediction only	Enoyl-(Acyl carrier protein) reductase;; short chain dehydrogenase;; KR domain	Uncharacterized oxidoreductase C922.06 GN=SPAC922.06 OS=Schizosaccharomyces pombe (strain 972 / ATCC 24843) PE=3 SV=1	Q	Secondary metabolites biosynthesis, transport and catabolism	hypothetical protein SS1G_08870 [Sclerotinia sclerotiorum 1980]
gene3097	226	189	126	91	77	82	39.9259	33.221	22.198	15.9303	13.5255	14.7656	0.0028116	-1.13765	down	--	--	Cellular Component: mitochondrion (GO:0005739);; Molecular Function: flavin adenine dinucleotide binding (GO:0050660);; Biological Process: mitochondrial tRNA wobble uridine modification (GO:0070899);;	K03495|0|ssl:SS1G_00019|hypothetical protein; K03495 tRNA uridine 5-carboxymethylaminomethyl modification enzyme (A)	--	[J]	Translation, ribosomal structure and biogenesis	Glucose inhibited division protein A;; GidA associated domain 3;; Pyridine nucleotide-disulphide oxidoreductase;; FAD dependent oxidoreductase;; FAD dependent oxidoreductase	Mitochondrial translation optimization protein 1 (Precursor) GN=MTO1 OS=Saccharomyces cerevisiae (strain ATCC 204508 / S288c) PE=1 SV=2	J	Translation, ribosomal structure and biogenesis	hypothetical protein SS1G_00019 [Sclerotinia sclerotiorum 1980]
gene6435	19	7	38	97	100	98	5.80805	1.14847	9.20061	29.3676	27.7442	28.5337	6.52701e-10	2.18421	up	--	--	--	--	--	--	--	Protein of unknown function (DUF3632)	--	S	Function unknown	predicted protein [Sclerotinia sclerotiorum 1980]
gene11339	311	256	152	58	57	59	112.485	92.0232	55.2516	20.4071	20.1571	21.0956	0.000108991	-2.07112	down	--	--	--	K14546|0|ssl:SS1G_14329|hypothetical protein; K14546 U3 small nucleolar RNA-associated protein 5 (A)	Ribosome biogenesis in eukaryotes (ko03008)	[R]	General function prediction only	Dip2/Utp12 Family	U3 small nucleolar RNA-associated protein 5 GN=utp5 OS=Schizosaccharomyces pombe (strain 972 / ATCC 24843) PE=3 SV=2	R	General function prediction only	hypothetical protein SS1G_14329 [Sclerotinia sclerotiorum 1980]
gene5549	354	286	179	64	62	68	120.74	93.6881	61.9337	21.1688	19.7951	22.2785	4.2747e-05	-2.1019	down	--	--	Cellular Component: integral component of membrane (GO:0016021);;	--	--	[I]	Lipid transport and metabolism	GNS1/SUR4 family	Elongation of fatty acids protein 3 {ECO:0000303|PubMed:9211877} GN=L8039.2 OS=Saccharomyces cerevisiae (strain ATCC 204508 / S288c) PE=1 SV=1	I	Lipid transport and metabolism	hypothetical protein SS1G_12495 [Sclerotinia sclerotiorum 1980]
gene11279	45	33	48	92	100	94	3.89902	2.51715	4.06798	7.1092	7.50381	7.35064	0.000418474	1.15999	up	[R]	General function prediction only	Cellular Component: membrane (GO:0016020);; Biological Process: metal ion transport (GO:0030001);; Molecular Function: metal ion transmembrane transporter activity (GO:0046873);; Biological Process: transmembrane transport (GO:0055085);;	--	--	[M]	Cell wall/membrane/envelope biogenesis	Ankyrin repeats (3 copies);; Ankyrin repeat;; Ankyrin repeats (many copies);; Ankyrin repeats (many copies);; Ankyrin repeat;; CorA-like Mg2+ transporter protein	Target of rapamycin complex 2 subunit AVO2 GN=AVO2 OS=Saccharomyces cerevisiae (strain ATCC 204508 / S288c) PE=1 SV=1	M	Cell wall/membrane/envelope biogenesis	hypothetical protein SS1G_10478 [Sclerotinia sclerotiorum 1980]
gene9989	360	379	305	135	126	115	164.008	162.182	134.694	58.5977	55.7349	51.3807	2.00157e-14	-1.49686	down	--	--	Molecular Function: hydrolase activity (GO:0016787);;	K17427|0|ssl:SS1G_13656|hypothetical protein; K17427 large subunit ribosomal protein L46 (A)	--	[J]	Translation, ribosomal structure and biogenesis	39S mitochondrial ribosomal protein L46	54S ribosomal protein L17, mitochondrial (Precursor) GN=N0864 OS=Saccharomyces cerevisiae (strain ATCC 204508 / S288c) PE=1 SV=2	J	Translation, ribosomal structure and biogenesis	hypothetical protein SS1G_13656 [Sclerotinia sclerotiorum 1980]
gene6251	7	0	4	46	54	48	1.90159	0	1.26096	7.51579	10.6626	8.49412	2.12519e-09	3.72747	up	[GEPR]	Carbohydrate transport and metabolism;; Amino acid transport and metabolism;; Inorganic ion transport and metabolism;; General function prediction only	Cellular Component: integral component of membrane (GO:0016021);; Molecular Function: substrate-specific transmembrane transporter activity (GO:0022891);; Biological Process: transmembrane transport (GO:0055085);;	--	--	[R]	General function prediction only	Sugar (and other) transporter;; Major Facilitator Superfamily	Sugar transporter STL1 GN=STL1 OS=Saccharomyces cerevisiae (strain ATCC 204508 / S288c) PE=1 SV=2	R	General function prediction only	hypothetical protein SS1G_11591 [Sclerotinia sclerotiorum 1980]
gene9659	414	327	196	99	95	105	71.4318	56.1162	33.6438	16.7925	16.0847	18.0795	0.0015075	-1.67208	down	[R]	General function prediction only	Cellular Component: nucleoplasm (GO:0005654);; Cellular Component: nucleolus (GO:0005730);; Biological Process: rRNA processing (GO:0006364);;	K14824|0|bfu:BC1G_03375|hypothetical protein; K14824 ribosome biogenesis protein ERB1 (A)	--	[J]	Translation, ribosomal structure and biogenesis	BOP1NT (NUC169) domain;; WD domain, G-beta repeat	Ribosome biogenesis protein erb1 {ECO:0000255|HAMAP-Rule:MF_03027} GN=erb1 OS=Botryotinia fuckeliana (strain B05.10) PE=3 SV=1	J	Translation, ribosomal structure and biogenesis	hypothetical protein BC1G_03375 [Botrytis cinerea B05.10]
gene3785	23	33	14	65	70	75	5.30323	12.7726	7.96139	14.187	20.9741	16.4847	0.000111737	1.56053	up	--	--	--	--	--	--	--	--	--	--	--	hypothetical protein SS1G_02753 [Sclerotinia sclerotiorum 1980]
gene986	113	85	106	47	45	47	167.463	122.966	164.956	64.6379	65.0665	71.7634	0.00025896	-1.1518	down	--	--	Molecular Function: carbon-nitrogen ligase activity, with glutamine as amido-N-donor (GO:0016884);;	K09117|7.4347e-114|ssl:SS1G_01339|hypothetical protein; K09117 hypothetical protein (A)	--	--	--	Yqey-like protein	Altered inheritance of mitochondria protein 41, mitochondrial (Precursor) GN=AIM41 OS=Pyrenophora tritici-repentis (strain Pt-1C-BFP) PE=3 SV=1	S	Function unknown	hypothetical protein SS1G_01339 [Sclerotinia sclerotiorum 1980]
gene503	91	89	94	213	222	216	30.6931	29.9791	30.6114	68.4172	71.7951	70.0911	6.62907e-08	1.22549	up	[I]	Lipid transport and metabolism	Molecular Function: acyl-CoA dehydrogenase activity (GO:0003995);; Molecular Function: flavin adenine dinucleotide binding (GO:0050660);; Biological Process: oxidation-reduction process (GO:0055114);;	K00249|0|ssl:SS1G_01952|hypothetical protein; K00249 acyl-CoA dehydrogenase [EC:1.3.8.7] (A)	Fatty acid degradation (ko00071);; Valine, leucine and isoleucine degradation (ko00280);; beta-Alanine metabolism (ko00410);; Propanoate metabolism (ko00640);; Carbon metabolism (ko01200);; Fatty acid metabolism (ko01212)	[EI]	Amino acid transport and metabolism;; Lipid transport and metabolism	Acyl-CoA dehydrogenase, C-terminal domain;; Acyl-CoA dehydrogenase, N-terminal domain;; Acyl-CoA dehydrogenase, middle domain;; Acyl-CoA dehydrogenase, C-terminal domain	--	I	Lipid transport and metabolism	hypothetical protein SS1G_01952 [Sclerotinia sclerotiorum 1980]
gene1259	1124	904	732	367	362	348	214.684	171.48	152.716	67.3893	67.8591	65.6577	1.99597e-06	-1.38138	down	[F]	Nucleotide transport and metabolism	Molecular Function: IMP cyclohydrolase activity (GO:0003937);; Molecular Function: phosphoribosylaminoimidazolecarboxamide formyltransferase activity (GO:0004643);; Biological Process: purine nucleotide biosynthetic process (GO:0006164);;	K00602|0|bfu:BC1G_08339|hypothetical protein; K00602 phosphoribosylaminoimidazolecarboxamide formyltransferase / IMP cyclohydrolase [EC:2.1.2.3 3.5.4.10] (A)	Purine metabolism (ko00230);; One carbon pool by folate (ko00670)	[F]	Nucleotide transport and metabolism	AICARFT/IMPCHase bienzyme;; MGS-like domain	IMP cyclohydrolase GN=ADE17 OS=Saccharomyces cerevisiae (strain ATCC 204508 / S288c) PE=1 SV=2	F	Nucleotide transport and metabolism	hypothetical protein BC1G_08339 [Botrytis cinerea B05.10]
gene1935	571	770	434	119	96	106	226.617	350.049	172.081	48.1736	36.2786	39.8482	1.2624e-07	-2.49107	down	--	--	--	--	--	--	--	--	--	--	--	hypothetical protein SS1G_04171 [Sclerotinia sclerotiorum 1980]
gene10939	37	44	50	7	9	8	28.8694	34.623	39.6895	5.57922	7.321	6.85366	1.92933e-05	-2.47122	down	--	--	--	--	--	--	--	Spherulation-specific family 4	--	R	General function prediction only	hypothetical protein SS1G_09163 [Sclerotinia sclerotiorum 1980]
gene4263	111	115	140	45	45	47	24.9637	23.6287	36.6463	9.06712	8.3415	8.26898	8.8683e-07	-1.4402	down	--	--	Molecular Function: hydrolase activity, hydrolyzing O-glycosyl compounds (GO:0004553);; Cellular Component: extracellular region (GO:0005576);; Molecular Function: cellulose binding (GO:0030248);; Biological Process: xylan catabolic process (GO:0045493);;	K01181|0|ssl:SS1G_12191|hypothetical protein; K01181 endo-1,4-beta-xylanase [EC:3.2.1.8] (A)	--	--	--	Glycosyl hydrolase family 10;; Fungal cellulose binding domain	Endo-1,4-beta-xylanase D (Precursor) GN=xynD OS=Penicillium funiculosum (Fruitlet core rot fungus) PE=1 SV=1	R	General function prediction only	hypothetical protein SS1G_12191 [Sclerotinia sclerotiorum 1980]
gene5373	3889	4375	4144	1669	1659	1643	9178.73	9506.77	11342.2	1904.58	1976.09	2290.12	6.06341e-19	-1.34274	down	--	--	Molecular Function: structural constituent of ribosome (GO:0003735);; Molecular Function: ATP binding (GO:0005524);; Cellular Component: ribosome (GO:0005840);; Biological Process: mismatch repair (GO:0006298);; Biological Process: translation (GO:0006412);; Molecular Function: mismatched DNA binding (GO:0030983);; Cellular Component: MutLalpha complex (GO:0032389);;	K02905|7.48708e-28|ssl:SS1G_06999|60S ribosomal protein L29; K02905 large subunit ribosomal protein L29e (A)	Ribosome (ko03010)	[J]	Translation, ribosomal structure and biogenesis	Ribosomal L29e protein family	60S ribosomal protein L29 GN=YFR032BW OS=Saccharomyces cerevisiae (strain ATCC 204508 / S288c) PE=1 SV=3	J	Translation, ribosomal structure and biogenesis	60S ribosomal protein L29 [Sclerotinia sclerotiorum 1980 UF-70]
gene10035	48	59	43	21	20	17	13.4615	16.3357	12.1714	5.86964	5.72579	4.84055	0.00390419	-1.39452	down	[E]	Amino acid transport and metabolism	Biological Process: amino acid transmembrane transport (GO:0003333);; Molecular Function: amino acid transmembrane transporter activity (GO:0015171);; Cellular Component: integral component of membrane (GO:0016021);;	K03293|0|ssl:SS1G_13598|hypothetical protein; K03293 amino acid transporter, AAT family (A)	--	[E]	Amino acid transport and metabolism	Amino acid permease;; Amino acid permease	Probable amino-acid permease PB1C11.02 GN=SPCPB1C11.02 OS=Schizosaccharomyces pombe (strain 972 / ATCC 24843) PE=3 SV=1	E	Amino acid transport and metabolism	hypothetical protein SS1G_13598 [Sclerotinia sclerotiorum 1980]
Sclerotinia_newGene_735	18	18	21	2	6	3	30.5775	29.8135	35.4927	4.12122	9.23234	4.70233	0.00479161	-2.39705	down	--	--	--	--	--	--	--	--	--	--	--	predicted protein [Sclerotinia sclerotiorum 1980]
gene5990	4746	3292	4345	1838	1918	1878	1540.54	1108.93	1434.42	581.631	615.907	610.049	4.26742e-07	-1.15898	down	--	--	Molecular Function: aspartic-type endopeptidase activity (GO:0004190);; Biological Process: proteolysis (GO:0006508);;	K06004|0|ssl:SS1G_03181|aspartate protease; K06004 aspergillopepsin I [EC:3.4.23.18] (A)	--	[O]	Posttranslational modification, protein turnover, chaperones	Eukaryotic aspartyl protease;; Aspartyl protease;; Xylanase inhibitor C-terminal	Aspartic protease pepB (Precursor) GN=pepB OS=Penicillium janthinellum (Penicillium vitale) PE=3 SV=1	O	Posttranslational modification, protein turnover, chaperones	aspartate protease [Sclerotinia sclerotiorum 1980]
gene4678	18	0	18	63	71	62	5.16489	3.06666e-15	5.1593	20.7786	19.8934	19.4115	1.32415e-07	2.42353	up	--	--	--	--	--	--	--	--	--	--	--	hypothetical protein SS1G_05989 [Sclerotinia sclerotiorum 1980]
gene7341	473	483	460	218	208	200	235.331	235.42	226.535	104.258	100.961	98.4946	1.64938e-11	-1.20076	down	[S]	Function unknown	--	--	--	[R]	General function prediction only	Uncharacterised protein family (UPF0160)	UPF0160 protein C694.04c GN=SPAC694.04c OS=Schizosaccharomyces pombe (strain 972 / ATCC 24843) PE=3 SV=1	S	Function unknown	hypothetical protein SS1G_10556 [Sclerotinia sclerotiorum 1980]
gene5196	560	412	540	3091	3118	3145	169.78	124.854	165.121	923.166	938.651	948.535	1.23204e-63	2.60636	up	[GEPR]	Carbohydrate transport and metabolism;; Amino acid transport and metabolism;; Inorganic ion transport and metabolism;; General function prediction only	Cellular Component: integral component of membrane (GO:0016021);; Biological Process: transmembrane transport (GO:0055085);;	--	--	[R]	General function prediction only	Major Facilitator Superfamily;; Sugar (and other) transporter;; Fungal trichothecene efflux pump (TRI12)	Uncharacterized transporter C1529.01 OS=Schizosaccharomyces pombe (strain 972 / ATCC 24843) PE=3 SV=2	R	General function prediction only	hypothetical protein BC1G_05102 [Botrytis cinerea B05.10]
gene2964	502	390	424	140	140	138	216.265	162.804	180.583	59.6239	59.9953	60.0773	1.13181e-19	-1.67772	down	[M]	Cell wall/membrane/envelope biogenesis	Molecular Function: ATP binding (GO:0005524);; Biological Process: ATP catabolic process (GO:0006200);; Biological Process: cation transport (GO:0006812);; Molecular Function: methyltransferase activity (GO:0008168);; Biological Process: lipid biosynthetic process (GO:0008610);; Cellular Component: integral component of membrane (GO:0016021);; Molecular Function: cation-transporting ATPase activi…	K14951|0|ssl:SS1G_00201|hypothetical protein; K14951 cation-transporting ATPase 13A3/4/5 [EC:3.6.3.-] (A)	--	--	--	Mycolic acid cyclopropane synthetase;; Methyltransferase domain;; Methyltransferase domain;; Methyltransferase domain;; Methyltransferase domain;; Methyltransferase domain;; ubiE/COQ5 methyltransferase family;; Methyltransferase domain;; Methyltransferase small domain	Sterol 24-C-methyltransferase GN=erg6 OS=Pneumocystis carinii PE=2 SV=1	P	Inorganic ion transport and metabolism	hypothetical protein SS1G_00201 [Sclerotinia sclerotiorum 1980]
gene3477	12	0	4	49	59	54	3.20304	0	1.25932	12.4387	15.2171	14.1986	4.46371e-09	3.31623	up	[Q]	Secondary metabolites biosynthesis, transport and catabolism	Molecular Function: monooxygenase activity (GO:0004497);; Molecular Function: iron ion binding (GO:0005506);; Molecular Function: electron carrier activity (GO:0009055);; Molecular Function: oxidoreductase activity, acting on paired donors, with incorporation or reduction of molecular oxygen (GO:0016705);; Molecular Function: heme binding (GO:0020037);; Biological Process: oxidation-reduction pro…	--	--	[Q]	Secondary metabolites biosynthesis, transport and catabolism	Cytochrome P450	Isotrichodermin C-15 hydroxylase GN=TRI11 OS=Fusarium sporotrichioides PE=3 SV=1	Q	Secondary metabolites biosynthesis, transport and catabolism	hypothetical protein SS1G_02363 [Sclerotinia sclerotiorum 1980]
gene10651	48	59	65	0	0	0	15.2482	18.6307	20.3071	0.110188	0	0.0946386	4.02113e-19	#NAME?	down	--	--	Molecular Function: DNA binding (GO:0003677);; Molecular Function: zinc ion binding (GO:0008270);;	--	--	--	--	DDE superfamily endonuclease;; DDE superfamily endonuclease;; helix-turn-helix, Psq domain;; Tc5 transposase DNA-binding domain	--	S	Function unknown	hypothetical protein SS1G_09530 [Sclerotinia sclerotiorum 1980]
gene8155	870	799	722	1691	1701	1680	51.0761	46.9889	43.1579	100.47	100.983	99.6602	5.30996e-12	1.06157	up	[M]	Cell wall/membrane/envelope biogenesis	Molecular Function: DNA binding (GO:0003677);; Molecular Function: motor activity (GO:0003774);; Molecular Function: chitin synthase activity (GO:0004100);; Molecular Function: ATP binding (GO:0005524);; Cellular Component: myosin complex (GO:0016459);; Molecular Function: heme binding (GO:0020037);;	K00698|0|ssl:SS1G_14116|similar to chitin synthase class VI; K00698 chitin synthase [EC:2.4.1.16] (A)	Amino sugar and nucleotide sugar metabolism (ko00520)	[M]	Cell wall/membrane/envelope biogenesis	Chitin synthase;; Myosin head (motor domain);; Glycosyl transferase family group 2;; Cytochrome b5-like Heme/Steroid binding domain;; DEK C terminal domain;; Glycosyltransferase like family 2;; Glycosyl transferase family 21	Chitin synthase 6 GN=CHS6 OS=Ustilago maydis (strain 521 / FGSC 9021) PE=3 SV=2	M	Cell wall/membrane/envelope biogenesis	hypothetical protein SS1G_14116 [Sclerotinia sclerotiorum 1980]
gene6013	522	756	1037	4456	4495	4413	98.7462	149.023	192.156	806.335	809.856	805.337	1.01421e-59	2.50729	up	--	--	Cellular Component: integral component of membrane (GO:0016021);; Molecular Function: oxidoreductase activity (GO:0016491);; Biological Process: oxidation-reduction process (GO:0055114);;	--	--	[PQ]	Inorganic ion transport and metabolism;; Secondary metabolites biosynthesis, transport and catabolism	FAD-binding domain;; Ferric reductase like transmembrane component;; Ferric reductase NAD binding domain	Ferric/cupric reductase transmembrane component 7 GN=FRE7 OS=Saccharomyces cerevisiae (strain ATCC 204508 / S288c) PE=1 SV=2	PQ	Inorganic ion transport and metabolism;; Secondary metabolites biosynthesis, transport and catabolism	hypothetical protein SS1G_03147 [Sclerotinia sclerotiorum 1980]
gene7947	180	217	226	86	91	84	179.483	216.252	247.678	87.3604	95.8927	92.4393	2.65823e-08	-1.27806	down	[J]	Translation, ribosomal structure and biogenesis	Molecular Function: structural constituent of ribosome (GO:0003735);; Cellular Component: mitochondrial large ribosomal subunit (GO:0005762);; Biological Process: translation (GO:0006412);;	K02867|7.04427e-93|ssl:SS1G_08495|mitochondrial 54S ribosomal protein YmL19; K02867 large subunit ribosomal protein L11 (A)	Ribosome (ko03010)	[J]	Translation, ribosomal structure and biogenesis	Ribosomal protein L11, N-terminal domain;; Ribosomal protein L11, RNA binding domain	54S ribosomal protein L19, mitochondrial (Precursor) GN=MRPL19 OS=Saccharomyces cerevisiae (strain ATCC 204508 / S288c) PE=1 SV=1	J	Translation, ribosomal structure and biogenesis	mitochondrial 54S ribosomal protein YmL19 [Sclerotinia sclerotiorum 1980 UF-70]
gene795	3	11	7	0	0	0	2.10646	6.38996	4.2735	0.312011	0.227911	0.273485	0.00171204	#NAME?	down	--	--	--	--	--	--	--	--	--	S	Function unknown	predicted protein [Sclerotinia sclerotiorum 1980]
gene9910	327	378	205	113	104	116	34.249	35.7726	19.2174	9.35426	8.89624	10.0894	0.000443854	-1.47442	down	[J]	Translation, ribosomal structure and biogenesis	--	K14832|0|ssl:SS1G_14385|hypothetical protein; K14832 ribosome biogenesis protein MAK21 (A)	--	[JK]	Translation, ribosomal structure and biogenesis;; Transcription	CBF/Mak21 family	Uncharacterized protein C4F10.09c GN=SPAC4F10.09c OS=Schizosaccharomyces pombe (strain 972 / ATCC 24843) PE=1 SV=1	J	Translation, ribosomal structure and biogenesis	hypothetical protein SS1G_14385 [Sclerotinia sclerotiorum 1980]
gene7700	0	0	2	13	13	13	4.16242e-10	0	0.331056	1.58594	1.61316	1.60238	0.000357494	4.26907	up	--	--	--	--	--	--	--	--	--	--	--	predicted protein [Sclerotinia sclerotiorum 1980]
gene10804	414	513	361	182	184	184	101.581	125.042	86.7075	43.7967	44.3252	44.5917	1.26973e-07	-1.25127	down	--	--	Molecular Function: mannosyl-oligosaccharide 1,2-alpha-mannosidase activity (GO:0004571);; Molecular Function: calcium ion binding (GO:0005509);; Cellular Component: membrane (GO:0016020);;	K01230|0|ssl:SS1G_09338|hypothetical protein; K01230 mannosyl-oligosaccharide alpha-1,2-mannosidase [EC:3.2.1.113] (A)	N-Glycan biosynthesis (ko00510);; Various types of N-glycan biosynthesis (ko00513);; Protein processing in endoplasmic reticulum (ko04141)	[G]	Carbohydrate transport and metabolism	Glycosyl hydrolase family 47	Mannosyl-oligosaccharide alpha-1,2-mannosidase 1B (Precursor) GN=mns1B OS=Aspergillus oryzae (strain ATCC 42149 / RIB 40) PE=1 SV=1	G	Carbohydrate transport and metabolism	hypothetical protein SS1G_09338 [Sclerotinia sclerotiorum 1980]
gene1336	48	59	38	141	128	144	14.5313	14.2437	15.495	48.7383	42.8025	50.0845	1.0952e-07	1.48638	up	[IQR]	Lipid transport and metabolism;; Secondary metabolites biosynthesis, transport and catabolism;; General function prediction only	Molecular Function: oxidoreductase activity (GO:0016491);; Biological Process: oxidation-reduction process (GO:0055114);;	--	--	[Q]	Secondary metabolites biosynthesis, transport and catabolism	short chain dehydrogenase;; KR domain	3-ketodihydrosphingosine reductase tsc10 GN=tsc10 OS=Emericella nidulans (strain FGSC A4 / ATCC 38163 / CBS 112.46 / NRRL PE=3 SV=2	Q	Secondary metabolites biosynthesis, transport and catabolism	hypothetical protein SS1G_12770 [Sclerotinia sclerotiorum 1980]
gene8075	1225	1172	1151	478	515	515	272.113	235.132	228.46	104.473	106.224	104.944	9.54491e-16	-1.25753	down	[O]	Posttranslational modification, protein turnover, chaperones	Molecular Function: ATP binding (GO:0005524);; Cellular Component: cytoplasm (GO:0005737);; Biological Process: protein folding (GO:0006457);; Molecular Function: unfolded protein binding (GO:0051082);;	K09493|0|bfu:BC1G_07480|similar to Tcp1; K09493 T-complex protein 1 subunit alpha (A)	--	[O]	Posttranslational modification, protein turnover, chaperones	TCP-1/cpn60 chaperonin family	T-complex protein 1 subunit alpha GN=cct1 OS=Schizosaccharomyces pombe (strain 972 / ATCC 24843) PE=3 SV=1	O	Posttranslational modification, protein turnover, chaperones	T-complex protein 1 subunit alpha [Sclerotinia borealis F-4157]
gene3301	73	52	46	7	12	16	25.777	20.4643	19.8739	1.83066	4.08791	5.31101	2.05431e-06	-2.31203	down	--	--	--	--	--	--	--	--	--	S	Function unknown	hypothetical protein SS1G_02149 [Sclerotinia sclerotiorum 1980]
gene4053	439	436	463	1111	1174	1164	32.2867	33.0857	39.4322	102.055	110.286	110.085	1.23478e-17	1.34315	up	--	--	--	--	--	--	--	--	--	--	--	hypothetical protein BofuT4_P070110.1 [Botrytis cinerea T4]
gene894	77	78	101	40	32	35	66.5256	64.7266	86.5747	32.4216	26.4038	29.496	0.000234088	-1.28086	down	[R]	General function prediction only	Molecular Function: hydrolase activity (GO:0016787);;	--	--	[I]	Lipid transport and metabolism	Phospholipase/Carboxylesterase;; Alpha/beta hydrolase family	Uncharacterized hydrolase C9G1.08c GN=SPAC9G1.08c OS=Schizosaccharomyces pombe (strain 972 / ATCC 24843) PE=3 SV=1	R	General function prediction only	hypothetical protein SS1G_01461 [Sclerotinia sclerotiorum 1980]
gene1316	192	197	185	414	409	425	88.8689	77.2764	63.5969	153.203	156.594	161.189	2.52207e-09	1.09735	up	--	--	--	--	--	--	--	--	--	Q	Secondary metabolites biosynthesis, transport and catabolism	hypothetical protein SS1G_12796 [Sclerotinia sclerotiorum 1980]
gene6855	698	662	809	2063	2082	2068	84.6595	76.8397	93.0893	236.263	240.41	234.568	6.3406e-23	1.4956	up	--	--	Molecular Function: zinc ion binding (GO:0008270);;	K17987|0|ssl:SS1G_05467|hypothetical protein; K17987 next to BRCA1 gene 1 protein (A)	--	[S]	Function unknown	Zinc finger, ZZ type	ZZ-type zinc finger-containing protein P35G2.11c GN=SPBP35G2.11c OS=Schizosaccharomyces pombe (strain 972 / ATCC 24843) PE=3 SV=1	S	Function unknown	hypothetical protein SS1G_05467 [Sclerotinia sclerotiorum 1980]
gene8777	4541	4632	4047	1322	1344	1376	2167.72	2174.75	1851.94	601.554	605.722	629.042	1.64958e-30	-1.7329	down	--	--	Cellular Component: integral component of membrane (GO:0016021);;	K10246|0|ssl:SS1G_13908|hypothetical protein; K10246 fatty acid elongase 3 [EC:2.3.1.199] (A)	Fatty acid elongation (ko00062);; Biosynthesis of unsaturated fatty acids (ko01040);; Fatty acid metabolism (ko01212)	[I]	Lipid transport and metabolism	GNS1/SUR4 family	Elongation of fatty acids protein 2 {ECO:0000303|PubMed:9211877} OS=Saccharomyces cerevisiae (strain ATCC 204508 / S288c) PE=1 SV=1	I	Lipid transport and metabolism	hypothetical protein SS1G_13908 [Sclerotinia sclerotiorum 1980]
gene7074	79	93	118	5	2	3	102.692	118.049	160.216	6.67102	3.83887	4.11235	1.68664e-24	-4.8799	down	--	--	--	--	--	--	--	Hydrophobic surface binding protein A	--	--	--	predicted protein [Sclerotinia sclerotiorum 1980]
gene2572	358	346	191	75	86	75	52.5093	42.2599	26.0132	9.75337	11.1687	10.5904	5.85563e-05	-1.9475	down	[G]	Carbohydrate transport and metabolism	Molecular Function: chitinase activity (GO:0004568);; Biological Process: carbohydrate metabolic process (GO:0005975);; Biological Process: chitin catabolic process (GO:0006032);; Molecular Function: chitin binding (GO:0008061);;	--	--	[G]	Carbohydrate transport and metabolism	Glycosyl hydrolases family 18;; Chitin recognition protein	Killer toxin subunit beta (Precursor) OS=Kluyveromyces lactis (strain ATCC 8585 / CBS 2359 / DSM 70799 / NBRC PE=1 SV=1	G	Carbohydrate transport and metabolism	hypothetical protein SS1G_00677 [Sclerotinia sclerotiorum 1980]
gene4909	57	52	41	199	195	212	3.4342	3.11973	2.46008	11.6706	11.4952	12.5111	7.15809e-16	1.99078	up	[Q]	Secondary metabolites biosynthesis, transport and catabolism	Biological Process: biosynthetic process (GO:0009058);; Molecular Function: transferase activity (GO:0016740);; Molecular Function: hydrolase activity, acting on ester bonds (GO:0016788);;	--	--	[I]	Lipid transport and metabolism	Beta-ketoacyl synthase, N-terminal domain;; Acyl transferase domain;; Beta-ketoacyl synthase, C-terminal domain;; Thioesterase domain;; Polyketide synthase dehydratase;; Alpha/beta hydrolase family;; Alpha/beta hydrolase family;; Phosphopantetheine attachment site;; Thiolase, N-terminal domain	Noranthrone synthase GN=pksL1 OS=Aspergillus parasiticus PE=1 SV=1	Q	Secondary metabolites biosynthesis, transport and catabolism	PksA [Sclerotinia borealis F-4157]
gene6629	68	48	70	142	137	148	9.38633	6.64103	9.54434	18.6604	18.0265	19.4619	1.38252e-05	1.17643	up	--	--	Molecular Function: nucleic acid binding (GO:0003676);; Molecular Function: metal ion binding (GO:0046872);;	--	--	--	--	--	--	R	General function prediction only	predicted protein [Sclerotinia sclerotiorum 1980]
gene10270	198	133	196	90	86	86	94.7133	57.9714	85.5186	39.819	38.536	39.6017	9.80938e-05	-1.03083	down	[R]	General function prediction only	Molecular Function: aminopeptidase activity (GO:0004177);;	--	--	--	--	Alpha/beta hydrolase family;; alpha/beta hydrolase fold;; Alpha/beta hydrolase family;; Putative lysophospholipase	--	R	General function prediction only	hypothetical protein SS1G_08911 [Sclerotinia sclerotiorum 1980]
gene5134	369	368	511	1168	1155	1181	90.6411	88.1849	162.578	383.871	386.886	407.511	9.73192e-21	1.46711	up	--	--	--	--	--	--	--	Docking domain of Afi1 for Arf3 in vesicle trafficking;; Stabilization of polarity axis;; Transport protein Avl9	Protein mesA GN=mesA OS=Emericella nidulans (strain FGSC A4 / ATCC 38163 / CBS 112.46 / NRRL PE=1 SV=2	S	Function unknown	similar to protein mesA [Botrytis cinerea T4]
gene10034	5086	6205	3648	575	614	591	1770.57	2154.25	1305.25	195.938	213.692	206.609	5.11301e-12	-3.09318	down	--	--	--	--	--	--	--	--	--	S	Function unknown	hypothetical protein SS1G_13599 [Sclerotinia sclerotiorum 1980]
gene9759	0	16	15	46	54	43	0	10.0504	9.57318	26.8041	31.8085	25.637	5.44406e-05	2.18364	up	--	--	Molecular Function: nucleic acid binding (GO:0003676);; Molecular Function: metal ion binding (GO:0046872);;	--	--	[R]	General function prediction only	--	Transcriptional regulator NRG1 GN=YD5112.01C OS=Saccharomyces cerevisiae (strain ATCC 204508 / S288c) PE=1 SV=1	K	Transcription	hypothetical protein BC1G_04022 [Botrytis cinerea B05.10]
gene1718	172	126	179	78	85	70	120.74	86.0287	124.011	52.592	58.6953	48.5781	3.25126e-05	-1.05642	down	[U]	Intracellular trafficking, secretion, and vesicular transport	--	K12273|1.21561e-176|ssl:SS1G_04445|hypothetical protein; K12273 translocation protein SEC66 (A)	--	[U]	Intracellular trafficking, secretion, and vesicular transport	Preprotein translocase subunit Sec66	Translocation protein sec66 GN=sec66 OS=Schizosaccharomyces pombe (strain 972 / ATCC 24843) PE=1 SV=1	U	Intracellular trafficking, secretion, and vesicular transport	hypothetical protein SS1G_04445 [Sclerotinia sclerotiorum 1980]
gene10240	27	26	7	55	49	52	3.26561	3.00569	0.844783	6.4939	5.70954	6.17023	0.0043242	1.35335	up	--	--	Molecular Function: calcium-dependent cysteine-type endopeptidase activity (GO:0004198);; Cellular Component: intracellular (GO:0005622);; Biological Process: proteolysis (GO:0006508);;	--	--	[OT]	Posttranslational modification, protein turnover, chaperones;; Signal transduction mechanisms	Calpain family cysteine protease	Calpain-like protease palB/RIM13 GN=palB OS=Aspergillus oryzae (strain ATCC 42149 / RIB 40) PE=3 SV=1	OT	Posttranslational modification, protein turnover, chaperones;; Signal transduction mechanisms	hypothetical protein SS1G_08871 [Sclerotinia sclerotiorum 1980]
gene2071	8532	8569	8284	2535	2507	2593	6668.83	6461.84	6745.14	1908.67	1959.61	2049.99	1.06539e-29	-1.75638	down	[J]	Translation, ribosomal structure and biogenesis	Molecular Function: structural constituent of ribosome (GO:0003735);; Biological Process: translation (GO:0006412);; Cellular Component: small ribosomal subunit (GO:0015935);; Molecular Function: rRNA binding (GO:0019843);;	K02997|1.64355e-111|ssl:SS1G_04012|40S ribosomal protein S9; K02997 small subunit ribosomal protein S9e (A)	Ribosome (ko03010)	[J]	Translation, ribosomal structure and biogenesis	Ribosomal protein S4/S9 N-terminal domain;; S4 domain	40S ribosomal protein S9 GN=RPS9 OS=Podospora anserina (Pleurage anserina) PE=3 SV=1	J	Translation, ribosomal structure and biogenesis	40S ribosomal protein S9 [Sclerotinia sclerotiorum 1980 UF-70]
gene4871	145	170	217	348	384	384	206.774	238.295	357.127	472.439	546.305	532.825	3.43453e-08	1.04648	up	--	--	--	--	--	--	--	--	--	S	Function unknown	hypothetical protein SS1G_05731 [Sclerotinia sclerotiorum 1980]
gene10010	99	78	101	48	43	49	24.5957	19.2475	25.5977	11.7341	10.5111	12.1379	0.00200014	-1.01225	down	[E]	Amino acid transport and metabolism	Molecular Function: serine-type carboxypeptidase activity (GO:0004185);; Biological Process: proteolysis (GO:0006508);;	K01288|0|ssl:SS1G_13633|hypothetical protein; K01288 carboxypeptidase D [EC:3.4.16.6] (A)	--	[OE]	Posttranslational modification, protein turnover, chaperones;; Amino acid transport and metabolism	Serine carboxypeptidase	Serine-type carboxypeptidase F (Precursor) GN=pepF OS=Aspergillus niger PE=1 SV=3	EO	Amino acid transport and metabolism;; Posttranslational modification, protein turnover, chaperones	hypothetical protein SS1G_13633 [Sclerotinia sclerotiorum 1980]
gene710	16	18	36	65	56	57	6.90999	7.6675	15.8392	28.056	24.6848	25.5741	0.00247688	1.32524	up	[G]	Carbohydrate transport and metabolism	Molecular Function: ATP binding (GO:0005524);; Cellular Component: cytoplasm (GO:0005737);; Biological Process: nicotinamide nucleotide metabolic process (GO:0046496);; Molecular Function: ATP-dependent NAD(P)H-hydrate dehydratase activity (GO:0047453);;	K17757|0|ssl:SS1G_01686|hypothetical protein; K17757 ATP-dependent NAD(P)H-hydrate dehydratase [EC:4.2.1.93] (A)	--	[G]	Carbohydrate transport and metabolism	Carbohydrate kinase;; Hydroxyethylthiazole kinase family	ATP-dependent (S)-NAD(P)H-hydrate dehydratase {ECO:0000255|HAMAP-Rule:MF_03157} GN=SNOG_04206 OS=Phaeosphaeria nodorum (strain SN15 / ATCC MYA-4574 / FGSC 10173) PE=3 SV=1	G	Carbohydrate transport and metabolism	hypothetical protein SS1G_01686 [Sclerotinia sclerotiorum 1980]
gene3077	36	26	29	649	651	685	21.5865	15.519	17.5537	378.556	385.712	407.428	4.17788e-97	4.42402	up	--	--	--	--	--	--	--	--	--	S	Function unknown	hypothetical protein BC1G_11699 [Botrytis cinerea B05.10]
gene8046	14	22	38	85	81	80	6.76988	7.97687	14.882	31.5228	30.6137	32.0142	4.63996e-06	1.71176	up	--	--	--	--	--	--	--	Fungal protein of unknown function (DUF1774)	--	S	Function unknown	hypothetical protein BC1G_08769 [Botrytis cinerea B05.10]
gene438	21	26	101	399	417	407	3.1328	4.77573	16.017	67.2088	69.8671	68.9114	3.3369e-46	3.02717	up	[G]	Carbohydrate transport and metabolism	Biological Process: carbohydrate metabolic process (GO:0005975);; Molecular Function: hydrolase activity (GO:0016787);; Molecular Function: carbohydrate binding (GO:0030246);;	--	--	--	--	Glycosyl hydrolase family 92	--	R	General function prediction only	hypothetical protein SS1G_02022 [Sclerotinia sclerotiorum 1980]
gene23	0	3	4	27	24	22	0	0.91466	1.19512	6.67455	5.92951	5.52094	6.95678e-05	3.36154	up	[GEPR]	Carbohydrate transport and metabolism;; Amino acid transport and metabolism;; Inorganic ion transport and metabolism;; General function prediction only	Biological Process: carbohydrate transport (GO:0008643);; Cellular Component: integral component of membrane (GO:0016021);; Molecular Function: substrate-specific transmembrane transporter activity (GO:0022891);; Biological Process: transmembrane transport (GO:0055085);;	--	--	[R]	General function prediction only	Sugar (and other) transporter;; Major Facilitator Superfamily	Lactose permease GN=LAC12 OS=Kluyveromyces lactis (strain ATCC 8585 / CBS 2359 / DSM 70799 / NBRC PE=3 SV=1	R	General function prediction only	similar to MFS sugar transporter [Botrytis cinerea T4]
gene646	117	100	80	37	38	39	494.516	387.588	362.179	140.363	159.121	174.023	1.5269e-05	-1.40509	down	--	--	Cellular Component: ribosome (GO:0005840);;	--	--	[J]	Translation, ribosomal structure and biogenesis	Mitochondrial ribosomal subunit S27	Mitochondrial 37S ribosomal protein S27 GN=RSM27 OS=Saccharomyces cerevisiae (strain ATCC 204508 / S288c) PE=1 SV=1	J	Translation, ribosomal structure and biogenesis	mitochondrial 37S ribosomal protein RSM27 [Sclerotinia sclerotiorum 1980 UF-70]
gene2924	24411	26647	26408	8504	8347	8459	30956.5	32008.1	34060.1	10363.5	10635	11103.1	2.53356e-22	-1.63684	down	--	--	Molecular Function: DNA binding (GO:0003677);; Molecular Function: DNA-directed RNA polymerase activity (GO:0003899);; Cellular Component: nucleus (GO:0005634);; Biological Process: transcription, DNA-templated (GO:0006351);;	K03005|0|ssl:SS1G_00252|hypothetical protein; K03005 DNA-directed RNA polymerase I subunit RPA49 (A)	Purine metabolism (ko00230);; Pyrimidine metabolism (ko00240);; RNA polymerase (ko03020)	[K]	Transcription	A49-like RNA polymerase I associated factor	DNA-directed RNA polymerase I subunit RPA49 GN=RPA49 OS=Saccharomyces cerevisiae (strain ATCC 204508 / S288c) PE=1 SV=2	K	Transcription	hypothetical protein SS1G_00252 [Sclerotinia sclerotiorum 1980]
gene21	14	22	50	99	101	91	0.760384	1.18077	2.67168	4.9792	5.03934	4.54854	3.49036e-07	1.73791	up	[O]	Posttranslational modification, protein turnover, chaperones	Molecular Function: ATP binding (GO:0005524);; Molecular Function: nucleoside-triphosphatase activity (GO:0017111);;	--	--	[L]	Replication, recombination and repair	ATPase family associated with various cellular activities (AAA);; AAA domain;; AAA domain;; Part of AAA domain;; AAA domain (dynein-related subfamily);; AAA domain;; AAA domain;; Magnesium chelatase, subunit ChlI;; Viral (Superfamily 1) RNA helicase;; AAA domain;; IstB-like ATP binding protein;; RNA helicase;; Torsin	Helicase required for RNAi-mediated heterochromatin assembly 1 GN=hrr1 OS=Schizosaccharomyces pombe (strain 972 / ATCC 24843) PE=1 SV=2	L	Replication, recombination and repair	NFX1-type zinc finger-containing protein 1 [Sclerotinia borealis F-4157]
gene8562	178	130	82	36	32	33	94.2115	66.7833	43.7851	18.2698	16.901	17.1686	0.000766575	-1.9733	down	[S]	Function unknown	--	K14847|0|ssl:SS1G_07742|hypothetical protein; K14847 ribosome production factor 2 (A)	--	[J]	Translation, ribosomal structure and biogenesis	Brix domain	Ribosome production factor 2 homolog GN=SPAC926.08c OS=Schizosaccharomyces pombe (strain 972 / ATCC 24843) PE=1 SV=1	J	Translation, ribosomal structure and biogenesis	hypothetical protein SS1G_07742 [Sclerotinia sclerotiorum 1980]
gene5021	86	107	89	358	360	362	15.35	19.9708	16.607	64.6012	64.5623	66.4513	1.02268e-21	1.91399	up	[Q]	Secondary metabolites biosynthesis, transport and catabolism	Molecular Function: monooxygenase activity (GO:0004497);; Molecular Function: iron ion binding (GO:0005506);; Molecular Function: electron carrier activity (GO:0009055);; Molecular Function: oxidoreductase activity, acting on paired donors, with incorporation or reduction of molecular oxygen (GO:0016705);; Molecular Function: heme binding (GO:0020037);; Biological Process: oxidation-reduction pro…	--	--	[Q]	Secondary metabolites biosynthesis, transport and catabolism	Cytochrome P450	P450 monooxygenase AflN GN=aflN OS=Aspergillus parasiticus PE=3 SV=1	Q	Secondary metabolites biosynthesis, transport and catabolism	hypothetical protein SS1G_07458 [Sclerotinia sclerotiorum 1980]
gene2319	3	0	4	105	97	88	1.23828	0	1.66467	32.0445	29.5616	26.8548	1.10568e-25	5.35206	up	--	--	Molecular Function: monooxygenase activity (GO:0004497);; Molecular Function: iron ion binding (GO:0005506);; Molecular Function: electron carrier activity (GO:0009055);; Molecular Function: oxidoreductase activity, acting on paired donors, with incorporation or reduction of molecular oxygen (GO:0016705);; Molecular Function: heme binding (GO:0020037);; Biological Process: oxidation-reduction pro…	--	--	[Q]	Secondary metabolites biosynthesis, transport and catabolism	Cytochrome P450	Isotrichodermin C-15 hydroxylase GN=TRI11 OS=Fusarium sporotrichioides PE=3 SV=1	Q	Secondary metabolites biosynthesis, transport and catabolism	hypothetical protein SS1G_01020 [Sclerotinia sclerotiorum 1980]
gene3006	144	145	111	65	62	72	45.4324	45.5531	35.0805	20.4617	19.6086	22.6525	0.000175495	-1.03073	down	[D]	Cell cycle control, cell division, chromosome partitioning	Biological Process: tRNA wobble position uridine thiolation (GO:0002143);; Cellular Component: cytosol (GO:0005829);; Biological Process: protein urmylation (GO:0032447);;	K14168|0|ssl:SS1G_00144|hypothetical protein; K14168 cytoplasmic tRNA 2-thiolation protein 1 [EC:2.7.7.-] (A)	Sulfur relay system (ko04122)	[R]	General function prediction only	PP-loop family	Cytoplasmic tRNA 2-thiolation protein 1 {ECO:0000255|HAMAP-Rule:MF_03053} GN=ncs6 OS=Aspergillus niger (strain CBS 513.88 / FGSC A1513) PE=3 SV=1	R	General function prediction only	hypothetical protein SS1G_00144 [Sclerotinia sclerotiorum 1980]
gene5258	50	48	82	4	2	3	6.87361	6.55464	11.1194	0.554382	0.339135	0.515076	2.16648e-10	-4.34334	down	[T]	Signal transduction mechanisms	Molecular Function: RNA binding (GO:0003723);; Molecular Function: RNA-directed DNA polymerase activity (GO:0003964);; Molecular Function: RNA-DNA hybrid ribonuclease activity (GO:0004523);; Biological Process: RNA-dependent DNA replication (GO:0006278);;	--	--	[R]	General function prediction only	WD domain, G-beta repeat;; NACHT domain;; Heterokaryon incompatibility protein (HET);; WD40-like Beta Propeller Repeat	Vegetative incompatibility protein HET-E-1 GN=HET-E1 OS=Podospora anserina (Pleurage anserina) PE=3 SV=1	A	RNA processing and modification	hypothetical protein SS1G_05532 [Sclerotinia sclerotiorum 1980]
gene6401	0	0	0	5	4	5	0	0	0	1.20608	0.938702	1.06416	0.00179779	Inf	up	[G]	Carbohydrate transport and metabolism	Molecular Function: transporter activity (GO:0005215);; Biological Process: transport (GO:0006810);; Cellular Component: integral component of membrane (GO:0016021);;	--	--	[G]	Carbohydrate transport and metabolism	Major intrinsic protein	Aquaporin-2 GN=AQY2 OS=Saccharomyces cerevisiae (Baker&apos;s yeast) PE=2 SV=1	G	Carbohydrate transport and metabolism	hypothetical protein BofuT4_P100910.1 [Botrytis cinerea T4]
gene10005	160	100	99	31	41	33	26.7831	15.1817	30.2725	5.41148	8.96998	8.61564	5.77369e-05	-1.79739	down	--	--	--	--	--	[E]	Amino acid transport and metabolism	Serine hydrolase (FSH1);; Alpha/beta hydrolase family;; Alpha/beta hydrolase family;; Phospholipase/Carboxylesterase	Esterase LovG GN=lovG OS=Aspergillus terreus (strain NIH 2624 / FGSC A1156) PE=3 SV=1	S	Function unknown	hypothetical protein SS1G_13639 [Sclerotinia sclerotiorum 1980]
gene2190	84	52	60	28	29	26	15.775	9.56426	11.24	5.12784	5.29659	4.82874	0.0018664	-1.26301	down	[O]	Posttranslational modification, protein turnover, chaperones	Molecular Function: ATP binding (GO:0005524);; Molecular Function: nucleoside-triphosphatase activity (GO:0017111);;	--	--	[O]	Posttranslational modification, protein turnover, chaperones	ATPase family associated with various cellular activities (AAA);; AAA ATPase domain;; Holliday junction DNA helicase ruvB N-terminus;; AAA domain;; AAA domain (dynein-related subfamily);; RNA helicase	ATPase family gene 2 protein GN=AFG2 OS=Saccharomyces cerevisiae (strain ATCC 204508 / S288c) PE=1 SV=1	O	Posttranslational modification, protein turnover, chaperones	similar to AAA family ATPase [Botrytis cinerea T4]
gene10135	9	7	12	277	283	274	3.19459	2.6357	4.28661	88.9946	92.2825	89.5594	7.20188e-62	4.87445	up	--	--	Molecular Function: monooxygenase activity (GO:0004497);; Molecular Function: iron ion binding (GO:0005506);; Molecular Function: electron carrier activity (GO:0009055);; Molecular Function: oxidoreductase activity, acting on paired donors, with incorporation or reduction of molecular oxygen (GO:0016705);; Molecular Function: heme binding (GO:0020037);; Biological Process: oxidation-reduction pro…	--	--	[Q]	Secondary metabolites biosynthesis, transport and catabolism	Cytochrome P450	Probable sterigmatocystin biosynthesis P450 monooxygenase stcF GN=stcF OS=Emericella nidulans (strain FGSC A4 / ATCC 38163 / CBS 112.46 / NRRL PE=3 SV=3	Q	Secondary metabolites biosynthesis, transport and catabolism	hypothetical protein SS1G_08737 [Sclerotinia sclerotiorum 1980]
gene642	64	48	94	164	179	169	8.01724	5.9794	11.6337	19.863	21.6191	20.5528	2.77098e-07	1.29165	up	--	--	--	--	--	--	--	Variant SH3 domain	--	--	--	predicted protein [Sclerotinia sclerotiorum 1980]
Sclerotinia_newGene_357	0	0	0	5	3	7	0	0	0.000634674	0.797108	0.432467	0.993719	0.00149702	Inf	up	--	--	--	--	--	--	--	--	--	--	--	predicted protein [Sclerotinia sclerotiorum 1980]
gene2132	149	197	344	2080	2103	2177	103.611	86.0349	211.165	1165.47	1451.21	1396.08	1.69841e-85	3.18295	up	--	--	--	--	--	--	--	--	--	--	--	pectin [Sclerotinia sclerotiorum 1980]
gene4585	73	93	38	199	193	207	14.6657	17.7652	7.70741	40.0853	40.0026	42.334	1.50626e-10	1.52946	up	--	--	--	--	--	--	--	--	F-box protein YLR352W GN=YLR352W OS=Saccharomyces cerevisiae (strain ATCC 204508 / S288c) PE=1 SV=1	S	Function unknown	hypothetical protein SS1G_06105 [Sclerotinia sclerotiorum 1980]
gene115	20	29	39	73	77	68	4.58024	27.8848	7.39938	20.485	26.1295	19.1219	0.000861381	1.28663	up	--	--	--	--	--	--	--	Thioesterase superfamily	--	R	General function prediction only	predicted protein [Sclerotinia sclerotiorum 1980]
gene2171	75	74	46	151	142	149	22.8824	22.9127	14.167	44.6105	42.3922	45.0517	1.35815e-05	1.15658	up	[HC]	Coenzyme transport and metabolism;; Energy production and conversion	Molecular Function: squalene monooxygenase activity (GO:0004506);; Cellular Component: integral component of membrane (GO:0016021);; Molecular Function: flavin adenine dinucleotide binding (GO:0050660);; Biological Process: oxidation-reduction process (GO:0055114);;	K00511|0|ssl:SS1G_13084|hypothetical protein; K00511 squalene monooxygenase [EC:1.14.13.132] (A)	Steroid biosynthesis (ko00100);; Sesquiterpenoid and triterpenoid biosynthesis (ko00909)	[I]	Lipid transport and metabolism	Squalene epoxidase;; FAD binding domain;; FAD dependent oxidoreductase;; NAD(P)-binding Rossmann-like domain;; Glucose inhibited division protein A;; Thi4 family	Probable squalene monooxygenase GN=erg1 OS=Schizosaccharomyces pombe (strain 972 / ATCC 24843) PE=3 SV=1	I	Lipid transport and metabolism	hypothetical protein SS1G_13084 [Sclerotinia sclerotiorum 1980]
gene9253	22	1	11	51	38	55	7.0506	0.38759	3.74109	15.075	11.5102	16.3848	0.000108175	2.05997	up	--	--	Molecular Function: nucleic acid binding (GO:0003676);; Molecular Function: metal ion binding (GO:0046872);;	--	--	[R]	General function prediction only	Zinc finger, C2H2 type;; C2H2-type zinc finger;; Zinc-finger of C2H2 type	Regulatory protein ADR1 GN=ADR1 OS=Saccharomyces cerevisiae (strain ATCC 204508 / S288c) PE=1 SV=2	R	General function prediction only	hypothetical protein SS1G_11911 [Sclerotinia sclerotiorum 1980]
gene2221	7	18	26	121	123	128	1.50059	3.83852	5.49306	24.4611	25.0401	25.7459	2.35561e-17	2.84537	up	[GEPR]	Carbohydrate transport and metabolism;; Amino acid transport and metabolism;; Inorganic ion transport and metabolism;; General function prediction only	Cellular Component: integral component of membrane (GO:0016021);; Biological Process: transmembrane transport (GO:0055085);;	--	--	[R]	General function prediction only	Major Facilitator Superfamily;; Sugar (and other) transporter	Uncharacterized MFS-type transporter C1271.10c GN=SPBC1271.10c OS=Schizosaccharomyces pombe (strain 972 / ATCC 24843) PE=1 SV=1	R	General function prediction only	hypothetical protein SS1G_13024 [Sclerotinia sclerotiorum 1980]
gene5534	0	0	0	5	3	3	0	0	0	0.512509	0.383608	0.333971	0.00410406	Inf	up	[G]	Carbohydrate transport and metabolism	Molecular Function: chitinase activity (GO:0004568);; Biological Process: carbohydrate metabolic process (GO:0005975);; Biological Process: chitin catabolic process (GO:0006032);; Molecular Function: chitin binding (GO:0008061);;	--	--	[G]	Carbohydrate transport and metabolism	Glycosyl hydrolases family 18;; Chitin recognition protein	Killer toxin subunit beta (Precursor) OS=Kluyveromyces lactis (strain ATCC 8585 / CBS 2359 / DSM 70799 / NBRC PE=1 SV=1	G	Carbohydrate transport and metabolism	hypothetical protein SS1G_12510 [Sclerotinia sclerotiorum 1980]
gene7929	181	148	150	71	64	67	66.0671	53.6962	71.3291	29.9609	23.8699	25.6261	7.27871e-07	-1.26884	down	--	--	Molecular Function: DNA-directed RNA polymerase activity (GO:0003899);; Biological Process: transcription, DNA-templated (GO:0006351);;	K03016|6.44317e-106|ssl:SS1G_08475|UDP-glucose 4-epimerase Gal10; K03016 DNA-directed RNA polymerases I, II, and III subunit RPABC3 (A)	Purine metabolism (ko00230);; Pyrimidine metabolism (ko00240);; RNA polymerase (ko03020)	[K]	Transcription	RNA polymerase Rpb8	DNA-directed RNA polymerases I, II, and III subunit RPABC3 GN=RPB8 OS=Saccharomyces cerevisiae (strain ATCC 204508 / S288c) PE=1 SV=1	K	Transcription	UDP-glucose 4-epimerase Gal10 [Sclerotinia sclerotiorum 1980]
gene1550	108	122	208	366	388	387	14.277	21.2285	30.2185	61.8552	63.4579	65.2145	1.10218e-12	1.35963	up	--	--	Molecular Function: oxidoreductase activity, acting on single donors with incorporation of molecular oxygen, incorporation of two atoms of oxygen (GO:0016702);;	--	--	--	--	Phytanoyl-CoA dioxygenase (PhyH)	--	S	Function unknown	hypothetical protein SS1G_04661 [Sclerotinia sclerotiorum 1980]
gene10320	0	0	0	9	8	6	0	0	0	1.33775	1.84404	0.939432	0.000326111	Inf	up	--	--	--	--	--	--	--	--	--	S	Function unknown	hypothetical protein SS1G_09811 [Sclerotinia sclerotiorum 1980]
gene6769	69	92	72	23	29	24	10.0081	13.2573	10.2515	3.29051	4.13743	3.40253	1.52156e-05	-1.63983	down	--	--	--	--	--	--	--	--	--	--	--	predicted protein [Sclerotinia sclerotiorum 1980]
gene9106	97	33	126	238	234	241	45.8362	11.3438	40.1956	75.3035	78.1167	79.3882	1.41852e-07	1.45646	up	[O]	Posttranslational modification, protein turnover, chaperones	Molecular Function: protein-L-isoaspartate (D-aspartate) O-methyltransferase activity (GO:0004719);; Biological Process: cellular protein modification process (GO:0006464);;	K00573|2.20399e-123|ssl:SS1G_11021|hypothetical protein; K00573 protein-L-isoaspartate(D-aspartate) O-methyltransferase [EC:2.1.1.77] (A)	--	[O]	Posttranslational modification, protein turnover, chaperones	Protein-L-isoaspartate(D-aspartate) O-methyltransferase (PCMT)	Probable protein-L-isoaspartate O-methyltransferase GN=pcm2 OS=Schizosaccharomyces pombe (strain 972 / ATCC 24843) PE=3 SV=1	O	Posttranslational modification, protein turnover, chaperones	hypothetical protein SS1G_11021 [Sclerotinia sclerotiorum 1980]
gene8170	167	141	186	428	448	436	12.601	13.9371	14.6128	27.9589	31.6988	28.6167	4.09706e-14	1.38656	up	--	--	--	--	--	--	--	--	--	S	Function unknown	hypothetical protein SS1G_13751 [Sclerotinia sclerotiorum 1980]
gene141	263	275	293	1044	1003	983	46.0817	48.0108	50.8401	182.113	175.596	171.16	2.12818e-30	1.84352	up	[E]	Amino acid transport and metabolism	Molecular Function: 3-isopropylmalate dehydratase activity (GO:0003861);; Biological Process: leucine biosynthetic process (GO:0009098);; Cellular Component: 3-isopropylmalate dehydratase complex (GO:0009316);; Molecular Function: 4 iron, 4 sulfur cluster binding (GO:0051539);;	K01702|0|mbe:MBM_06603|3-isopropylmalate dehydratase; K01702 3-isopropylmalate dehydratase [EC:4.2.1.33] (A)	Valine, leucine and isoleucine biosynthesis (ko00290);; 2-Oxocarboxylic acid metabolism (ko01210);; Biosynthesis of amino acids (ko01230)	[E]	Amino acid transport and metabolism	Aconitase family (aconitate hydratase);; Aconitase C-terminal domain	3-isopropylmalate dehydratase GN=LEUA OS=Rhizomucor pusillus PE=3 SV=1	E	Amino acid transport and metabolism	similar to 3-isopropylmalate dehydratase [Botrytis cinerea T4]
gene9839	82	81	82	209	194	210	89.3239	102.076	79.3735	153.698	153.765	159.869	2.47539e-08	1.30014	up	--	--	--	K10253|7.95755e-111|bfu:BC1G_14749|hypothetical protein; K10253 DOPA 4,5-dioxygenase [EC:1.14.99.-] (A)	--	--	--	Dopa 4,5-dioxygenase family	Uncharacterized 21.2 kDa protein OS=Botryotinia fuckeliana (Noble rot fungus) PE=2 SV=1	S	Function unknown	conserved hypothetical protein [Botrytis cinerea B05.10]
gene7309	162	215	168	653	646	639	13.0977	17.1629	12.6768	52.9025	52.6647	52.5221	5.8867e-26	1.80687	up	[EQ]	Amino acid transport and metabolism;; Secondary metabolites biosynthesis, transport and catabolism	Biological Process: glutathione metabolic process (GO:0006749);; Molecular Function: 5-oxoprolinase (ATP-hydrolyzing) activity (GO:0017168);;	K01469|0|ssl:SS1G_10595|hypothetical protein; K01469 5-oxoprolinase (ATP-hydrolysing) [EC:3.5.2.9] (A)	Glutathione metabolism (ko00480)	[E]	Amino acid transport and metabolism	Hydantoinase B/oxoprolinase;; Hydantoinase/oxoprolinase;; Hydantoinase/oxoprolinase N-terminal region	Uncharacterized protein C11D3.15 GN=SPAC11D3.15 OS=Schizosaccharomyces pombe (strain 972 / ATCC 24843) PE=3 SV=1	E	Amino acid transport and metabolism	hypothetical protein SS1G_10595 [Sclerotinia sclerotiorum 1980]
gene10418	1	3	24	75	78	80	0.259581	0.535046	3.4791	22.9142	26.2338	24.2812	7.78797e-12	3.03903	up	[Q]	Secondary metabolites biosynthesis, transport and catabolism	Biological Process: cellular aromatic compound metabolic process (GO:0006725);; Molecular Function: ferric iron binding (GO:0008199);; Molecular Function: oxidoreductase activity, acting on single donors with incorporation of molecular oxygen, incorporation of two atoms of oxygen (GO:0016702);; Biological Process: oxidation-reduction process (GO:0055114);;	--	--	--	--	Dioxygenase	--	R	General function prediction only	hypothetical protein SS1G_09100 [Sclerotinia sclerotiorum 1980]
gene348	571	498	565	2398	2385	2341	126.793	108.911	119.889	495.146	490.393	487.201	7.62398e-43	2.10135	up	[G]	Carbohydrate transport and metabolism	Molecular Function: beta-N-acetylhexosaminidase activity (GO:0004563);; Biological Process: carbohydrate metabolic process (GO:0005975);;	K12373|0|ssl:SS1G_10038|hypothetical protein; K12373 hexosaminidase [EC:3.2.1.52] (A)	Other glycan degradation (ko00511);; Amino sugar and nucleotide sugar metabolism (ko00520);; Glycosaminoglycan degradation (ko00531);; Glycosphingolipid biosynthesis - globo series (ko00603)	[G]	Carbohydrate transport and metabolism	Glycosyl hydrolase family 20, catalytic domain;; beta-acetyl hexosaminidase like;; Glycosyl hydrolase family 20, domain 2	Beta-hexosaminidase (Precursor) GN=HEX1 OS=Candida albicans (Yeast) PE=1 SV=1	G	Carbohydrate transport and metabolism	hypothetical protein SS1G_10038 [Sclerotinia sclerotiorum 1980]
gene8602	126	81	84	409	422	417	9.59531	6.40428	6.5305	31.4023	32.2653	31.8443	7.77263e-27	2.07708	up	[O]	Posttranslational modification, protein turnover, chaperones	Molecular Function: ATP binding (GO:0005524);; Molecular Function: nucleoside-triphosphatase activity (GO:0017111);;	--	--	[O]	Posttranslational modification, protein turnover, chaperones	ATPase family associated with various cellular activities (AAA);; AAA domain;; AAA domain;; AAA domain (dynein-related subfamily);; Part of AAA domain;; Holliday junction DNA helicase ruvB N-terminus;; RNA helicase;; AAA domain;; AAA domain;; AAA ATPase domain;; Magnesium chelatase, subunit ChlI;; Torsin;; IstB-like ATP binding protein;; Sigma-54 interaction domain;; PhoH-like protein	--	O	Posttranslational modification, protein turnover, chaperones	hypothetical protein SS1G_07698 [Sclerotinia sclerotiorum 1980]
gene8455	521	710	422	114	116	112	458.761	785.591	378.26	102.533	101.531	98.9578	6.19102e-08	-2.29696	down	[J]	Translation, ribosomal structure and biogenesis	Biological Process: pseudouridine synthesis (GO:0001522);; Molecular Function: ATP binding (GO:0005524);; Cellular Component: nucleus (GO:0005634);; Molecular Function: snoRNA binding (GO:0030515);; Biological Process: ribosome biogenesis (GO:0042254);; Cellular Component: box H/ACA RNP complex (GO:0072588);;	K11130|9.7676e-29|ssl:SS1G_07872|ribosome biogenesis protein Nop10; K11130 H/ACA ribonucleoprotein complex subunit 3 (A)	Ribosome biogenesis in eukaryotes (ko03008)	[A]	RNA processing and modification	Nucleolar RNA-binding protein, Nop10p family	H/ACA ribonucleoprotein complex subunit 3 GN=NOP10 OS=Candida glabrata (strain ATCC 2001 / CBS 138 / JCM 3761 / NBRC 0622 / PE=3 SV=1	A	RNA processing and modification	ribosome biogenesis protein Nop10 [Sclerotinia sclerotiorum 1980]
gene7128	64	78	48	31	29	28	61.6178	71.3622	47.3243	28.3178	27.111	26.5978	0.00567779	-1.13435	down	[QR]	Secondary metabolites biosynthesis, transport and catabolism;; General function prediction only	--	--	--	[A]	RNA processing and modification	Putative methyltransferase	Putative protein N-methyltransferase YNL024C {ECO:0000305} GN=YNL024C OS=Saccharomyces cerevisiae (strain ATCC 204508 / S288c) PE=1 SV=1	A	RNA processing and modification	hypothetical protein BcDW1_17 [Botrytis cinerea BcDW1]
gene9478	57	55	72	173	171	175	7.99687	8.36202	10.369	24.5612	23.852	24.7389	5.53931e-09	1.47358	up	--	--	--	--	--	--	--	--	--	R	General function prediction only	hypothetical protein SS1G_06426 [Sclerotinia sclerotiorum 1980]
gene10752	162	163	177	79	83	81	33.451	42.9007	35.5492	16.8632	17.8865	17.3058	1.72096e-05	-1.06963	down	--	--	Molecular Function: catalytic activity (GO:0003824);; Biological Process: metabolic process (GO:0008152);;	--	--	--	--	--	--	S	Function unknown	hypothetical protein SS1G_09411 [Sclerotinia sclerotiorum 1980]
gene7987	0	0	0	6	5	6	0	0	0	2.24467	1.83546	2.21522	0.00102254	Inf	up	--	--	--	--	--	--	--	--	Lipase B (Precursor) OS=Candida antarctica (Yeast) PE=1 SV=1	R	General function prediction only	hypothetical protein SS1G_08542 [Sclerotinia sclerotiorum 1980]
gene7013	10225	8892	10333	3956	4047	4094	3985.41	3414.42	3927.68	1477.84	1506.5	1560.92	1.03616e-16	-1.30647	down	--	--	--	--	--	--	--	FG-GAP repeat;; Repeat domain in Vibrio, Colwellia, Bradyrhizobium and Shewanella;; Insecticide toxin TcdB middle/N-terminal region	--	S	Function unknown	hypothetical protein SS1G_14133 [Sclerotinia sclerotiorum 1980]
gene10365	205	271	235	92	92	102	104.495	116.089	101.842	21.3869	21.2891	33.2836	1.05657e-09	-1.33689	down	[R]	General function prediction only	Cellular Component: endoplasmic reticulum membrane (GO:0005789);; Biological Process: GPI anchor biosynthetic process (GO:0006506);; Molecular Function: transferase activity (GO:0016740);;	K05310|0|ssl:SS1G_09026|hypothetical protein; K05310 ethanolaminephosphotransferase [EC:2.7.-.-] (A)	Glycosylphosphatidylinositol(GPI)-anchor biosynthesis (ko00563)	[T]	Signal transduction mechanisms	Type I phosphodiesterase / nucleotide pyrophosphatase	GPI ethanolamine phosphate transferase 2 GN=las21 OS=Neosartorya fumigata (strain ATCC MYA-4609 / Af293 / CBS 101355 / FGSC PE=2 SV=1	T	Signal transduction mechanisms	hypothetical protein SBOR_5092 [Sclerotinia borealis F-4157]
gene7403	226	200	184	101	92	98	53.3891	47.1742	43.4598	23.4314	21.5523	23.2128	2.05997e-06	-1.09108	down	--	--	--	--	--	[R]	General function prediction only	PPR repeat family;; PPR repeat;; Pentatricopeptide repeat domain	--	S	Function unknown	hypothetical protein SS1G_03931 [Sclerotinia sclerotiorum 1980]
gene172	1	0	0	35	34	33	0.522468	0	0	10.157	9.76157	9.57296	2.53509e-10	6.64652	up	[L]	Replication, recombination and repair	Molecular Function: nucleic acid binding (GO:0003676);; Cellular Component: nucleus (GO:0005634);;	--	--	[R]	General function prediction only	--	Transposon Tf2-6 polyprotein GN=Tf2-6 OS=Schizosaccharomyces pombe (strain 972 / ATCC 24843) PE=3 SV=1	R	General function prediction only	hypothetical protein SS1G_09826 [Sclerotinia sclerotiorum 1980]
gene1975	55	33	38	99	97	94	2.39775	49.8323	3.81516	5.9043	6.46595	4.99551	0.000304862	1.17932	up	[Q]	Secondary metabolites biosynthesis, transport and catabolism	Molecular Function: catalytic activity (GO:0003824);; Biological Process: metabolic process (GO:0008152);;	--	--	[Q]	Secondary metabolites biosynthesis, transport and catabolism	KR domain;; short chain dehydrogenase;; AMP-binding enzyme;; Polyketide synthase dehydratase;; Condensation domain;; HxxPF-repeated domain;; Methyltransferase domain;; Reoviral Sigma1/Sigma2 family	Polyketide synthase-nonribosomal peptide synthetase {ECO:0000303|PubMed:21983160} OS=Aspergillus clavatus (strain ATCC 1007 / CBS 513.65 / DSM 816 / NCTC PE=3 SV=1	Q	Secondary metabolites biosynthesis, transport and catabolism	hypothetical protein SS1G_04127 [Sclerotinia sclerotiorum 1980]
gene1192	46	93	77	356	334	342	5.30264	13.6924	9.23405	53.0953	50.2107	50.6319	3.01978e-27	2.23343	up	[P]	Inorganic ion transport and metabolism	Molecular Function: catalase activity (GO:0004096);; Molecular Function: heme binding (GO:0020037);; Biological Process: hydrogen peroxide catabolic process (GO:0042744);; Molecular Function: metal ion binding (GO:0046872);; Biological Process: oxidation-reduction process (GO:0055114);;	K03781|0|ssl:SS1G_01081|similar to catalase; K03781 catalase [EC:1.11.1.6] (A)	Tryptophan metabolism (ko00380);; Glyoxylate and dicarboxylate metabolism (ko00630);; Peroxisome (ko04146)	[P]	Inorganic ion transport and metabolism	Catalase;; Catalase-related immune-responsive	Catalase GN=CAT1 OS=Blumeria graminis f. sp. hordei (Barley powdery mildew) PE=3 SV=1	P	Inorganic ion transport and metabolism	hypothetical protein SS1G_01081 [Sclerotinia sclerotiorum 1980]
gene10058	84	124	132	584	581	612	15.828	25.822	30.5859	119.614	115.229	122.912	6.19407e-39	2.36331	up	[P]	Inorganic ion transport and metabolism	Cellular Component: membrane (GO:0016020);; Biological Process: metal ion transport (GO:0030001);; Molecular Function: metal ion transmembrane transporter activity (GO:0046873);; Biological Process: transmembrane transport (GO:0055085);;	K07238|0|ssl:SS1G_13572|hypothetical protein; K07238 zinc transporter, ZIP family (A)	--	[P]	Inorganic ion transport and metabolism	ZIP Zinc transporter	Zinc-regulated transporter 3 GN=ZRT3 OS=Saccharomyces cerevisiae (strain ATCC 204508 / S288c) PE=1 SV=2	P	Inorganic ion transport and metabolism	hypothetical protein SS1G_13572 [Sclerotinia sclerotiorum 1980]
gene4206	68	85	65	227	236	220	10.6159	12.968	14.2194	39.6437	41.975	39.0648	1.15617e-12	1.62404	up	[E]	Amino acid transport and metabolism	Biological Process: alcohol metabolic process (GO:0006066);; Molecular Function: choline dehydrogenase activity (GO:0008812);; Molecular Function: flavin adenine dinucleotide binding (GO:0050660);; Biological Process: oxidation-reduction process (GO:0055114);;	--	--	[R]	General function prediction only	GMC oxidoreductase;; GMC oxidoreductase	Versicolorin B synthase (Precursor) GN=vbs OS=Aspergillus parasiticus PE=1 SV=1	R	General function prediction only	hypothetical protein SS1G_12131 [Sclerotinia sclerotiorum 1980]
Sclerotinia_newGene_174	0	0	0	20	19	15	0	0	0	23.6042	23.7137	19.3279	6.53039e-07	Inf	up	--	--	--	--	--	--	--	--	--	S	Function unknown	ergosterol biosynthesis protein [Arthroderma otae CBS 113480]
gene9931	0	3	0	25	30	31	0	7.41532	0	47.9876	61.8277	65.4652	1.61497e-07	4.81435	up	--	--	--	--	--	--	--	--	--	S	Function unknown	hypothetical protein SS1G_13721 [Sclerotinia sclerotiorum 1980]
gene8831	109	133	106	508	532	511	37.2724	62.2914	42.2	199.841	204.112	190.547	3.22632e-31	2.13261	up	--	--	--	--	--	--	--	F-box domain	--	R	General function prediction only	hypothetical protein SS1G_13981 [Sclerotinia sclerotiorum 1980]
gene6177	244	226	155	69	61	69	81.8485	72.1857	51.1147	22.0446	20.0267	22.8248	3.71175e-07	-1.67487	down	--	--	--	--	--	--	--	--	--	--	--	predicted protein [Sclerotinia sclerotiorum 1980]
gene9050	257	290	201	113	113	111	93.6794	104.953	73.4991	39.6721	40.348	40.2786	6.52653e-07	-1.17404	down	[H]	Coenzyme transport and metabolism	Biological Process: isoprenoid biosynthetic process (GO:0008299);; Molecular Function: transferase activity (GO:0016740);;	K05355|0|smp:SMAC_08723|hypothetical protein; K05355 hexaprenyl-diphosphate synthase [EC:2.5.1.82 2.5.1.83] (A)	Terpenoid backbone biosynthesis (ko00900)	[H]	Coenzyme transport and metabolism	Polyprenyl synthetase	Probable hexaprenyl pyrophosphate synthase, mitochondrial (Precursor) GN=NCU02305 OS=Neurospora crassa (strain ATCC 24698 / 74-OR23-1A / CBS 708.71 / DSM PE=3 SV=1	H	Coenzyme transport and metabolism	similar to decaprenyl-diphosphate synthase subunit 1 [Botrytis cinerea T4]
gene586	205	187	103	64	61	69	43.0183	33.2453	17.6518	12.7789	11.0836	13.1736	0.00350497	-1.37557	down	--	--	Molecular Function: translation initiation factor activity (GO:0003743);; Biological Process: translational initiation (GO:0006413);;	K03256|0|ssl:SS1G_01835|hypothetical protein; K03256 tRNA (adenine-N(1)-)-methyltransferase non-catalytic subunit (A)	--	[J]	Translation, ribosomal structure and biogenesis	Gcd10p family	tRNA (adenine(58)-N(1))-methyltransferase non-catalytic subunit trm6 GN=trm6 OS=Aspergillus oryzae (strain ATCC 42149 / RIB 40) PE=3 SV=1	J	Translation, ribosomal structure and biogenesis	hypothetical protein SS1G_01835 [Sclerotinia sclerotiorum 1980]
gene8159	306	253	392	118	119	120	187.143	142.96	235.169	63.8737	67.023	63.5043	1.16151e-06	-1.43575	down	[H]	Coenzyme transport and metabolism	Molecular Function: pyridoxamine-phosphate oxidase activity (GO:0004733);; Biological Process: pyridoxine biosynthetic process (GO:0008615);; Molecular Function: FMN binding (GO:0010181);; Biological Process: pyridoxal phosphate biosynthetic process (GO:0042823);; Biological Process: oxidation-reduction process (GO:0055114);;	K00275|9.99816e-169|ssl:SS1G_13739|hypothetical protein; K00275 pyridoxamine 5'-phosphate oxidase [EC:1.4.3.5] (A)	Vitamin B6 metabolism (ko00750)	[H]	Coenzyme transport and metabolism	Pyridoxine 5'-phosphate oxidase C-terminal dimerisation region;; Pyridoxamine 5'-phosphate oxidase	Probable pyridoxamine 5&apos;-phosphate oxidase GN=SPAC1093.02 OS=Schizosaccharomyces pombe (strain 972 / ATCC 24843) PE=3 SV=1	H	Coenzyme transport and metabolism	hypothetical protein SS1G_13739 [Sclerotinia sclerotiorum 1980]
gene6321	99	163	106	50	44	43	154.393	244.761	176.01	73.4223	67.8269	69.9973	0.000415043	-1.44913	down	--	--	Cellular Component: integral component of membrane (GO:0016021);;	K17795|5.42991e-94|ssl:SS1G_11679|hypothetical protein; K17795 mitochondrial import inner membrane translocase subunit TIM17 (A)	--	[U]	Intracellular trafficking, secretion, and vesicular transport	Tim17/Tim22/Tim23/Pmp24 family	Mitochondrial import inner membrane translocase subunit tim17 GN=tim17 OS=Neurospora crassa (strain ATCC 24698 / 74-OR23-1A / CBS 708.71 / DSM PE=2 SV=1	U	Intracellular trafficking, secretion, and vesicular transport	hypothetical protein SS1G_11679 [Sclerotinia sclerotiorum 1980]
gene2862	233	225	268	129	106	123	59.8453	55.1357	68.9742	31.4986	25.8453	31.8865	1.20159e-06	-1.04255	down	[P]	Inorganic ion transport and metabolism	Cellular Component: fungal-type vacuole membrane (GO:0000329);; Biological Process: calcium ion transport (GO:0006816);; Biological Process: cellular calcium ion homeostasis (GO:0006874);; Molecular Function: calcium:proton antiporter activity (GO:0015369);; Molecular Function: potassium:proton antiporter activity (GO:0015386);; Cellular Component: integral component of membrane (GO:0016021);; Bi…	K07300|0|ssl:SS1G_00328|hypothetical protein; K07300 Ca2+:H+ antiporter (A)	--	[P]	Inorganic ion transport and metabolism	Sodium/calcium exchanger protein	Vacuolar calcium ion transporter GN=vcx1 OS=Schizosaccharomyces pombe (strain 972 / ATCC 24843) PE=3 SV=1	P	Inorganic ion transport and metabolism	hypothetical protein SS1G_00328 [Sclerotinia sclerotiorum 1980]
gene1131	25	14	7	60	56	51	7.02146	4.21339	2.06265	16.4247	15.5624	14.3819	0.000115748	1.83533	up	--	--	Molecular Function: RNA binding (GO:0003723);; Molecular Function: RNA-directed DNA polymerase activity (GO:0003964);; Cellular Component: nucleus (GO:0005634);; Biological Process: RNA-dependent DNA replication (GO:0006278);; Biological Process: DNA integration (GO:0015074);;	--	--	--	--	--	--	R	General function prediction only	hypothetical protein SS1G_09805 [Sclerotinia sclerotiorum 1980]
gene4573	18	3	9	387	409	403	7.3782	1.3866	5.45404	168.105	178.205	174.812	1.45164e-86	5.29757	up	[IQR]	Lipid transport and metabolism;; Secondary metabolites biosynthesis, transport and catabolism;; General function prediction only	Molecular Function: oxidoreductase activity (GO:0016491);; Biological Process: oxidation-reduction process (GO:0055114);;	--	--	[R]	General function prediction only	Enoyl-(Acyl carrier protein) reductase;; short chain dehydrogenase;; KR domain	Chanoclavine-I dehydrogenase GN=fgaDH OS=Neosartorya fumigata (strain ATCC MYA-4609 / Af293 / CBS 101355 / FGSC PE=3 SV=1	Q	Secondary metabolites biosynthesis, transport and catabolism	hypothetical protein SS1G_06123 [Sclerotinia sclerotiorum 1980]
gene10899	709	811	734	315	320	318	130.464	149.846	135.408	56.6906	57.7564	57.6855	1.29107e-14	-1.26511	down	--	--	Molecular Function: hydrolase activity (GO:0016787);;	K01210|0|ssl:SS1G_09216|hypothetical protein; K01210 glucan 1,3-beta-glucosidase [EC:3.2.1.58] (A)	Starch and sucrose metabolism (ko00500)	--	--	Pectate lyase superfamily protein;; N terminal extension of bacteriophage endosialidase	Glucan 1,3-beta-glucosidase (Precursor) GN=EXG1 OS=Cochliobolus carbonum (Bipolaris zeicola) PE=1 SV=1	R	General function prediction only	hypothetical protein SS1G_09216 [Sclerotinia sclerotiorum 1980]
gene6174	0	0	0	37	36	35	0	0	0	10.4333	10.491	10.112	5.92322e-12	Inf	up	--	--	--	--	--	--	--	--	--	--	--	predicted protein [Sclerotinia sclerotiorum 1980]
gene2388	0	0	2	71	70	71	0	0	0.262288	9.05471	9.01147	9.18621	6.45318e-21	6.71161	up	[L]	Replication, recombination and repair	Molecular Function: RNA binding (GO:0003723);; Molecular Function: RNA-directed DNA polymerase activity (GO:0003964);; Cellular Component: nucleus (GO:0005634);; Biological Process: RNA-dependent DNA replication (GO:0006278);; Molecular Function: zinc ion binding (GO:0008270);; Biological Process: DNA integration (GO:0015074);;	--	--	[R]	General function prediction only	Integrase core domain;; Reverse transcriptase (RNA-dependent DNA polymerase);; Chromo (CHRromatin Organisation MOdifier) domain	Transposon Tf2-9 polyprotein GN=Tf2-9 OS=Schizosaccharomyces pombe (strain 972 / ATCC 24843) PE=3 SV=1	B	Chromatin structure and dynamics	hypothetical protein SS1G_00932 [Sclerotinia sclerotiorum 1980]
gene56	257	230	157	63	55	63	45.4116	42.0168	28.709	10.6873	8.85452	10.8605	3.237e-07	-1.85488	down	--	--	Molecular Function: protein kinase activity (GO:0004672);;	K14834|0|ssl:SS1G_09680|hypothetical protein; K14834 nucleolar complex protein 3 (A)	--	[JU]	Translation, ribosomal structure and biogenesis;; Intracellular trafficking, secretion, and vesicular transport	Nucleolar complex-associated protein;; CBF/Mak21 family	Nucleolar complex-associated protein 3 GN=NOC3 OS=Saccharomyces cerevisiae (strain ATCC 204508 / S288c) PE=1 SV=1	JU	Translation, ribosomal structure and biogenesis;; Intracellular trafficking, secretion, and vesicular transport	hypothetical protein SS1G_09680 [Sclerotinia sclerotiorum 1980]
gene5658	39	52	26	94	100	95	19.4121	34.8672	14.2749	41.3584	47.9133	44.4365	0.000100661	1.28027	up	[IR]	Lipid transport and metabolism;; General function prediction only	Biological Process: lipid metabolic process (GO:0006629);; Molecular Function: hydrolase activity, acting on ester bonds (GO:0016788);;	--	--	--	--	GDSL-like Lipase/Acylhydrolase	--	R	General function prediction only	hypothetical protein SS1G_03610 [Sclerotinia sclerotiorum 1980]
gene8275	129	182	235	616	592	593	165.287	221.835	305.602	728.044	733.159	741.417	9.3749e-23	1.6997	up	--	--	--	--	--	--	--	--	--	R	General function prediction only	hypothetical protein SS1G_08110 [Sclerotinia sclerotiorum 1980]
gene1440	21	7	24	114	107	107	6.90391	2.35064	7.8298	35.5757	33.8551	34.4221	5.34656e-14	2.6355	up	[C]	Energy production and conversion	Molecular Function: monooxygenase activity (GO:0004497);; Molecular Function: FMN binding (GO:0010181);; Biological Process: oxidation-reduction process (GO:0055114);;	--	--	[C]	Energy production and conversion	FMN-dependent dehydrogenase;; Thiazole biosynthesis protein ThiG;; Nitronate monooxygenase;; Conserved region in glutamate synthase	Uncharacterized lactate 2-monooxygenase PB1A11.03 GN=SPAPB1A11.03 OS=Schizosaccharomyces pombe (strain 972 / ATCC 24843) PE=3 SV=1	C	Energy production and conversion	hypothetical protein BC1G_11840 [Botrytis cinerea B05.10]
gene6759	122	133	126	53	59	61	47.5459	51.8175	49.0029	20.0934	22.7484	23.8308	3.9811e-05	-1.16212	down	--	--	Cellular Component: mitochondrion (GO:0005739);;	--	--	--	--	Neugrin	Required for respiratory growth protein 9, mitochondrial (Precursor) GN=rrg9 OS=Sclerotinia sclerotiorum (strain ATCC 18683 / 1980 / Ss-1) PE=3 SV=1	S	Function unknown	hypothetical protein SS1G_05343 [Sclerotinia sclerotiorum 1980]
gene1838	318	308	181	112	118	114	54.3898	52.5606	30.9505	18.5662	19.6438	19.0123	0.00129281	-1.25435	down	--	--	Cellular Component: mitochondrial inner membrane (GO:0005743);; Biological Process: mitochondrion organization (GO:0007005);;	K17979|0|ssl:SS1G_04291|hypothetical protein; K17979 mitochondrial distribution and morphology protein 31 (A)	--	--	--	Yeast mitochondrial distribution and morphology (MDM) proteins	Mitochondrial distribution and morphology protein 31 (Precursor) GN=MDM31 OS=Saccharomyces cerevisiae (strain ATCC 204508 / S288c) PE=1 SV=1	S	Function unknown	hypothetical protein SS1G_04291 [Sclerotinia sclerotiorum 1980]
gene4382	181	121	213	358	357	379	25.7948	28.6325	45.6768	76.8702	75.9646	78.8051	2.39904e-08	1.06483	up	--	--	--	--	--	--	--	--	--	--	--	predicted protein [Sclerotinia sclerotiorum 1980]
gene6436	1	0	6	102	107	107	0.473573	0	2.28178	41.8066	38.489	46.7421	1.66176e-28	5.47872	up	--	--	--	--	--	--	--	--	--	S	Function unknown	predicted protein [Sclerotinia sclerotiorum 1980]
gene9886	144	111	99	56	56	57	197.869	151.439	140.843	71.5296	75.7427	78.9799	0.000186288	-1.09026	down	--	--	Molecular Function: phosphatidyl-N-methylethanolamine N-methyltransferase activity (GO:0000773);; Cellular Component: mitochondrion (GO:0005739);; Biological Process: phosphatidylcholine biosynthetic process (GO:0006656);; Biological Process: methylation (GO:0032259);; Molecular Function: phosphatidyl-N-dimethylethanolamine N-methyltransferase activity (GO:0080101);;	K00550|1.04594e-107|bfu:BC1G_09633|hypothetical protein; K00550 methylene-fatty-acyl-phospholipid synthase [EC:2.1.1.16] (A)	Glycerophospholipid metabolism (ko00564)	[I]	Lipid transport and metabolism	Phospholipid methyltransferase	Phosphatidyl-N-methylethanolamine N-methyltransferase GN=OPI3 OS=Saccharomyces cerevisiae (strain ATCC 204508 / S288c) PE=1 SV=1	I	Lipid transport and metabolism	similar to Phospholipid methyltransferase (methylene-fatty-acyl-phospholipid synthase) [Botrytis cinerea T4]
gene1938	143	211	327	664	678	674	29.5553	47.5843	68.0376	138.934	142.122	141.919	1.49661e-16	1.54413	up	--	--	--	--	--	--	--	--	--	S	Function unknown	hypothetical protein SS1G_04165 [Sclerotinia sclerotiorum 1980]
gene129	63	85	80	35	40	38	25.489	32.8952	32.8742	13.6392	15.7054	15.5607	0.00462556	-1.03572	down	[CR]	Energy production and conversion;; General function prediction only	Molecular Function: zinc ion binding (GO:0008270);; Molecular Function: oxidoreductase activity (GO:0016491);; Biological Process: oxidation-reduction process (GO:0055114);;	--	--	[CR]	Energy production and conversion;; General function prediction only	Zinc-binding dehydrogenase;; Alcohol dehydrogenase GroES-like domain	Uncharacterized protein YNL134C GN=YNL134C OS=Saccharomyces cerevisiae (strain ATCC 204508 / S288c) PE=1 SV=1	Q	Secondary metabolites biosynthesis, transport and catabolism	hypothetical protein SS1G_09771 [Sclerotinia sclerotiorum 1980]
gene1382	351	636	443	131	116	132	93.7134	166.775	122.657	34.6903	30.7904	34.9945	3.48211e-05	-1.93902	down	[Q]	Secondary metabolites biosynthesis, transport and catabolism	Molecular Function: monooxygenase activity (GO:0004497);; Molecular Function: iron ion binding (GO:0005506);; Molecular Function: electron carrier activity (GO:0009055);; Molecular Function: oxidoreductase activity, acting on paired donors, with incorporation or reduction of molecular oxygen (GO:0016705);; Molecular Function: heme binding (GO:0020037);; Biological Process: oxidation-reduction pro…	--	--	[Q]	Secondary metabolites biosynthesis, transport and catabolism	Cytochrome P450	O-methylsterigmatocystin oxidoreductase GN=ordA OS=Aspergillus flavus (strain ATCC 200026 / FGSC A1120 / NRRL 3357 / JCM PE=2 SV=1	Q	Secondary metabolites biosynthesis, transport and catabolism	hypothetical protein SS1G_12708 [Sclerotinia sclerotiorum 1980]
gene4156	4361	5514	5216	1074	1038	1049	6521.48	8098.65	8133.21	1540.86	1566.53	1606.22	4.39895e-38	-2.2782	down	--	--	Molecular Function: structural constituent of ribosome (GO:0003735);; Cellular Component: ribosome (GO:0005840);; Biological Process: rRNA processing (GO:0006364);; Biological Process: translation (GO:0006412);;	K02971|5.44263e-58|ssl:SS1G_12077|40S ribosomal protein S21; K02971 small subunit ribosomal protein S21e (A)	Ribosome (ko03010)	[J]	Translation, ribosomal structure and biogenesis	Ribosomal protein S21e	40S ribosomal protein S21 GN=rps21 OS=Neosartorya fumigata (strain ATCC MYA-4609 / Af293 / CBS 101355 / FGSC PE=3 SV=1	J	Translation, ribosomal structure and biogenesis	40S ribosomal protein S21 [Botrytis cinerea B05.10]
gene8860	57	59	36	113	101	110	8.3657	12.2604	6.27303	19.7306	16.4996	19.9225	0.000491503	1.06797	up	--	--	Molecular Function: UDP-N-acetylmuramate dehydrogenase activity (GO:0008762);; Molecular Function: flavin adenine dinucleotide binding (GO:0050660);; Biological Process: oxidation-reduction process (GO:0055114);;	--	--	--	--	FAD binding domain;; Berberine and berberine like	--	R	General function prediction only	hypothetical protein SS1G_14018 [Sclerotinia sclerotiorum 1980]
gene2218	52	11	19	0	1	0	19.9066	4.30065	7.59406	0.137306	0.534691	0.180869	0.00564419	-6.38442	down	--	--	--	--	--	--	--	--	--	--	--	predicted protein [Sclerotinia sclerotiorum 1980]
gene9086	117	166	128	57	58	54	38.7974	54.9512	54.0282	29.0089	28.9326	28.7709	2.05431e-06	-1.30552	down	--	--	Biological Process: mitotic spindle organization in nucleus (GO:0030472);; Cellular Component: DASH complex (GO:0042729);; Cellular Component: mitotic spindle (GO:0072686);;	K02307|4.48508e-50|ssl:SS1G_11045|hypothetical protein; K02307 DASH complex subunit DAM1 (A)	Cell cycle - yeast (ko04111)	--	--	DASH complex subunit Dam1	DASH complex subunit DAM1 GN=DAM1 OS=Yarrowia lipolytica (strain CLIB 122 / E 150) PE=3 SV=1	D	Cell cycle control, cell division, chromosome partitioning	DASH complex subunit Dam1 [Sclerotinia borealis F-4157]
gene6574	1	3	0	12	12	14	0.552465	0.704994	0	2.36205	2.33002	2.56011	0.00268186	3.22138	up	--	--	Molecular Function: sequence-specific DNA binding RNA polymerase II transcription factor activity (GO:0000981);; Cellular Component: nucleus (GO:0005634);; Biological Process: regulation of transcription from RNA polymerase II promoter (GO:0006357);; Molecular Function: zinc ion binding (GO:0008270);;	--	--	--	--	Fungal Zn(2)-Cys(6) binuclear cluster domain;; Fungal specific transcription factor domain	Uncharacterized transcriptional regulatory protein C15D4.02 GN=SPBC15D4.02 OS=Schizosaccharomyces pombe (strain 972 / ATCC 24843) PE=3 SV=3	S	Function unknown	hypothetical protein SS1G_05109 [Sclerotinia sclerotiorum 1980]
gene3389	160	66	94	483	480	464	27.269	10.9808	15.7959	80.6971	80.1835	77.5221	5.01178e-30	2.13351	up	[V]	Defense mechanisms	Molecular Function: ATP binding (GO:0005524);; Biological Process: ATP catabolic process (GO:0006200);; Cellular Component: membrane (GO:0016020);; Molecular Function: ATPase activity (GO:0016887);;	--	--	[Q]	Secondary metabolites biosynthesis, transport and catabolism	ABC transporter;; ABC-2 type transporter	Probable ATP-dependent permease (Precursor) GN=ADP1 OS=Saccharomyces cerevisiae (strain ATCC 204508 / S288c) PE=1 SV=2	Q	Secondary metabolites biosynthesis, transport and catabolism	similar to ABC transporter [Botrytis cinerea T4]
gene6512	5107	5822	5572	1902	1844	1818	2965.95	3074.32	3022.16	1192.39	1017.23	1107.97	1.43895e-25	-1.5914	down	--	--	Molecular Function: structural constituent of ribosome (GO:0003735);; Cellular Component: ribosome (GO:0005840);; Biological Process: translation (GO:0006412);;	K02983|3.17819e-23|ssl:SS1G_05038|40S ribosomal protein S30; K02983 small subunit ribosomal protein S30e (A)	Ribosome (ko03010)	[JO]	Translation, ribosomal structure and biogenesis;; Posttranslational modification, protein turnover, chaperones	Ribosomal protein S30	40S ribosomal protein S30 GN=rps30b OS=Schizosaccharomyces pombe (strain 972 / ATCC 24843) PE=3 SV=2	J	Translation, ribosomal structure and biogenesis	40S ribosomal protein S30 [Sclerotinia sclerotiorum 1980 UF-70]
gene5648	0	0	2	12	10	10	0	0	1.88201	9.27627	8.15797	8.41175	0.00128471	3.98371	up	--	--	Molecular Function: DNA binding (GO:0003677);; Molecular Function: zinc ion binding (GO:0008270);;	--	--	--	--	DDE superfamily endonuclease;; helix-turn-helix, Psq domain;; Tc5 transposase DNA-binding domain	--	S	Function unknown	hypothetical protein SS1G_12368 [Sclerotinia sclerotiorum 1980]
Sclerotinia_newGene_17	1	0	0	4	6	5	0.630856	0	0	1.58156	2.32713	1.72792	0.00951705	3.88076	up	--	--	--	--	--	--	--	--	--	F	Nucleotide transport and metabolism	predicted protein [Sclerotinia sclerotiorum 1980]
gene595	59	93	65	24	26	22	12.2493	18.9421	13.4351	4.82319	5.29062	4.56672	4.24318e-05	-1.61526	down	--	--	--	--	--	--	--	Methyltransferase domain	--	S	Function unknown	hypothetical protein SS1G_01825 [Sclerotinia sclerotiorum 1980]
gene5304	19	11	4	38	35	34	4.02355	2.24991	0.983682	9.95521	9.41372	7.71944	0.0071353	1.62889	up	--	--	Molecular Function: sequence-specific DNA binding RNA polymerase II transcription factor activity (GO:0000981);; Molecular Function: DNA binding (GO:0003677);; Cellular Component: nucleus (GO:0005634);; Biological Process: regulation of transcription from RNA polymerase II promoter (GO:0006357);; Molecular Function: zinc ion binding (GO:0008270);;	--	--	--	--	Fungal Zn(2)-Cys(6) binuclear cluster domain	Protein priB GN=priB OS=Lentinula edodes (Shiitake mushroom) PE=2 SV=1	S	Function unknown	putative zn 2cys6 transcription factor protein [Botrytis cinerea BcDW1]
Sclerotinia_newGene_846	0	0	0	6	6	8	0	0	0	3.54942	3.6678	4.58359	0.000577192	Inf	up	--	--	Molecular Function: nucleic acid binding (GO:0003676);; Cellular Component: nucleus (GO:0005634);; Biological Process: DNA integration (GO:0015074);;	--	--	--	--	--	--	B	Chromatin structure and dynamics	hypothetical protein SS1G_00932 [Sclerotinia sclerotiorum 1980]
gene6605	27	37	41	13	9	12	5.20558	7.89554	11.018	2.65101	2.00782	2.44518	0.0066026	-1.64903	down	[GEPR]	Carbohydrate transport and metabolism;; Amino acid transport and metabolism;; Inorganic ion transport and metabolism;; General function prediction only	Molecular Function: transporter activity (GO:0005215);; Cellular Component: membrane (GO:0016020);; Biological Process: transmembrane transport (GO:0055085);;	--	--	[R]	General function prediction only	Fungal trichothecene efflux pump (TRI12);; Major Facilitator Superfamily;; Sugar (and other) transporter	Putative HC-toxin efflux carrier TOXA GN=TOXA OS=Cochliobolus carbonum (Bipolaris zeicola) PE=3 SV=1	R	General function prediction only	hypothetical protein SS1G_05145 [Sclerotinia sclerotiorum 1980]
gene10774	118	163	58	29	27	28	62.4991	83.979	30.7248	14.8328	14.5094	14.8644	0.00799051	-2.03754	down	[IQR]	Lipid transport and metabolism;; Secondary metabolites biosynthesis, transport and catabolism;; General function prediction only	Molecular Function: oxidoreductase activity (GO:0016491);; Biological Process: oxidation-reduction process (GO:0055114);;	--	--	[Q]	Secondary metabolites biosynthesis, transport and catabolism	short chain dehydrogenase;; Enoyl-(Acyl carrier protein) reductase;; KR domain	Uncharacterized oxidoreductase C162.03 GN=SPCC162.03 OS=Schizosaccharomyces pombe (strain 972 / ATCC 24843) PE=3 SV=1	Q	Secondary metabolites biosynthesis, transport and catabolism	hypothetical protein SS1G_09374 [Sclerotinia sclerotiorum 1980]
gene10089	19	26	12	4	3	2	6.4247	7.34937	3.97988	1.26587	1.07067	0.90323	0.00202126	-2.68753	down	--	--	Biological Process: metabolic process (GO:0008152);;	K00505|2.83356e-77|bfu:BC1G_15830|hypothetical protein; K00505 tyrosinase [EC:1.14.18.1] (A)	Tyrosine metabolism (ko00350);; Riboflavin metabolism (ko00740)	--	--	Common central domain of tyrosinase	--	G	Carbohydrate transport and metabolism	hypothetical protein SBOR_9427 [Sclerotinia borealis F-4157]
gene11033	453	331	419	113	116	126	218.917	156.438	200.042	53.743	55.3229	61.0503	8.8812e-16	-1.78354	down	--	--	Cellular Component: mitochondrion (GO:0005739);;	--	--	[S]	Function unknown	Flavinator of succinate dehydrogenase	Succinate dehydrogenase assembly factor 2, mitochondrial {ECO:0000255|HAMAP-Rule:MF_03057} (Precursor) GN=AFLA_051990 OS=Aspergillus flavus (strain ATCC 200026 / FGSC A1120 / NRRL 3357 / JCM PE=3 SV=1	S	Function unknown	hypothetical protein SS1G_10144 [Sclerotinia sclerotiorum 1980]
gene755	68	44	55	25	25	25	23.0372	14.8265	18.5807	8.23205	8.36862	8.28699	0.00818625	-1.17791	down	[FR]	Nucleotide transport and metabolism;; General function prediction only	--	--	--	--	--	--	--	S	Function unknown	putative zinc metallopeptidase protein [Botrytis cinerea BcDW1]
gene1959	138	141	87	609	591	632	74.177	67.7456	53.9809	292.009	293.684	315.493	8.39956e-38	2.29954	up	--	--	--	--	--	--	--	NmrA-like family;; NADH(P)-binding;; Saccharopine dehydrogenase;; Dihydrodipicolinate reductase, N-terminus;; Shikimate / quinate 5-dehydrogenase;; TrkA-N domain;; 3-beta hydroxysteroid dehydrogenase/isomerase family	--	S	Function unknown	conserved hypothetical protein [Sclerotinia sclerotiorum 1980]
gene7298	14	0	0	30	23	26	9.11558	1.85662e-05	2.10693e-07	9.1813	12.1016	9.26272	0.000974758	2.47069	up	--	--	--	--	--	--	--	--	--	S	Function unknown	hypothetical protein SS1G_10608 [Sclerotinia sclerotiorum 1980]
gene1094	734	993	836	324	330	321	325.987	427.235	368.743	143.296	147.897	144.649	2.43562e-12	-1.41757	down	[C]	Energy production and conversion	--	K05275|0|ssl:SS1G_01199|hypothetical protein; K05275 pyridoxine 4-dehydrogenase [EC:1.1.1.65] (A)	Vitamin B6 metabolism (ko00750)	[C]	Energy production and conversion	Aldo/keto reductase family	Pyridoxal reductase GN=plr1 OS=Schizosaccharomyces pombe (strain 972 / ATCC 24843) PE=1 SV=1	C	Energy production and conversion	hypothetical protein SS1G_01199 [Sclerotinia sclerotiorum 1980]
gene7939	501	489	470	229	223	217	350.599	332.392	374.736	157.257	155.592	163.582	8.36003e-11	-1.14908	down	--	--	Cellular Component: mitochondrial outer membrane translocase complex (GO:0005742);; Biological Process: protein targeting (GO:0006605);;	K17770|8.71024e-103|ssl:SS1G_08487|hypothetical protein; K17770 mitochondrial import receptor subunit TOM20 (A)	--	[U]	Intracellular trafficking, secretion, and vesicular transport	MAS20 protein import receptor	Mitochondrial import receptor subunit tom20 GN=tom20 OS=Neurospora crassa (strain ATCC 24698 / 74-OR23-1A / CBS 708.71 / DSM PE=3 SV=1	U	Intracellular trafficking, secretion, and vesicular transport	hypothetical protein SS1G_08487 [Sclerotinia sclerotiorum 1980]
gene4155	108	74	80	5	9	7	21.4143	14.6035	15.7354	1.13967	1.82638	1.51807	7.7635e-17	-3.66473	down	[L]	Replication, recombination and repair	Molecular Function: DNA photolyase activity (GO:0003913);; Biological Process: DNA repair (GO:0006281);;	K01669|0|ssl:SS1G_12076|hypothetical protein; K01669 deoxyribodipyrimidine photo-lyase [EC:4.1.99.3] (A)	--	[LT]	Replication, recombination and repair;; Signal transduction mechanisms	FAD binding domain of DNA photolyase;; DNA photolyase	Deoxyribodipyrimidine photo-lyase GN=phr OS=Neurospora crassa (strain ATCC 24698 / 74-OR23-1A / CBS 708.71 / DSM PE=3 SV=2	LT	Replication, recombination and repair;; Signal transduction mechanisms	hypothetical protein SS1G_12076 [Sclerotinia sclerotiorum 1980]
gene9279	185	178	92	50	49	46	31.8864	31.5471	15.5299	8.64786	8.27012	7.91977	0.00112247	-1.67423	down	--	--	Molecular Function: nucleotide binding (GO:0000166);; Cellular Component: nuclear exosome (RNase complex) (GO:0000176);; Molecular Function: nucleic acid binding (GO:0003676);; Biological Process: RNA processing (GO:0006396);; Molecular Function: 3'-5' exonuclease activity (GO:0008408);;	K12591|0|ssl:SS1G_11882|hypothetical protein; K12591 exosome complex exonuclease RRP6 [EC:3.1.13.-] (A)	RNA degradation (ko03018)	[J]	Translation, ribosomal structure and biogenesis	3'-5' exonuclease;; PMC2NT (NUC016) domain;; HRDC domain	Exosome complex exonuclease rrp6 GN=rrp6 OS=Schizosaccharomyces pombe (strain 972 / ATCC 24843) PE=3 SV=2	J	Translation, ribosomal structure and biogenesis	hypothetical protein SS1G_11882 [Sclerotinia sclerotiorum 1980]
gene4867	947	985	943	449	443	436	230.776	239.129	228.677	107.724	106.896	105.698	1.03235e-12	-1.13744	down	[O]	Posttranslational modification, protein turnover, chaperones	Molecular Function: ATP binding (GO:0005524);; Cellular Component: chaperonin-containing T-complex (GO:0005832);; Biological Process: protein folding (GO:0006457);; Molecular Function: unfolded protein binding (GO:0051082);;	K09495|0|ssl:SS1G_05736|T-complex protein 1, gamma subunit; K09495 T-complex protein 1 subunit gamma (A)	--	[O]	Posttranslational modification, protein turnover, chaperones	TCP-1/cpn60 chaperonin family	T-complex protein 1 subunit gamma GN=cct3 OS=Schizosaccharomyces pombe (strain 972 / ATCC 24843) PE=1 SV=1	O	Posttranslational modification, protein turnover, chaperones	T-complex protein 1, gamma subunit [Sclerotinia sclerotiorum 1980]
gene1048	194	148	135	55	58	65	113.398	83.161	85.7425	31.4584	33.0737	37.014	1.17167e-07	-1.44554	down	--	--	--	--	--	--	--	Predicted membrane protein (DUF2306)	--	S	Function unknown	hypothetical protein SS1G_01261 [Sclerotinia sclerotiorum 1980]
gene2538	2527	1823	754	10	14	12	587.771	426.358	177.515	2.46832	3.28864	2.78032	1.20999e-08	-7.17255	down	[E]	Amino acid transport and metabolism	Biological Process: alcohol metabolic process (GO:0006066);; Molecular Function: choline dehydrogenase activity (GO:0008812);; Molecular Function: flavin adenine dinucleotide binding (GO:0050660);; Biological Process: oxidation-reduction process (GO:0055114);;	K00108|0|ssl:SS1G_00730|hypothetical protein; K00108 choline dehydrogenase [EC:1.1.99.1] (A)	Glycine, serine and threonine metabolism (ko00260)	[R]	General function prediction only	GMC oxidoreductase;; GMC oxidoreductase;; FAD binding domain	Versicolorin B synthase (Precursor) GN=vbs OS=Aspergillus parasiticus PE=1 SV=1	R	General function prediction only	hypothetical protein SS1G_00730 [Sclerotinia sclerotiorum 1980]
gene3386	517	539	1086	2379	2461	2439	419.147	409.163	887.901	1184.55	1253.51	1241.87	4.65778e-21	1.74345	up	--	--	--	--	--	--	--	--	--	--	--	predicted protein [Sclerotinia sclerotiorum 1980]
gene9582	335	366	243	139	159	138	100.124	191.078	84.527	41.0452	51.4665	41.0082	2.55315e-05	-1.13845	down	--	--	--	--	--	--	--	Mitochondrial ribosomal protein L28	--	S	Function unknown	hypothetical protein BC1G_04851 [Botrytis cinerea B05.10]
gene3181	25	33	36	5	6	5	5.85307	4.88367	5.96575	0.919474	0.958224	0.790027	0.000199919	-2.57738	down	--	--	--	--	--	--	--	--	--	--	--	predicted protein [Sclerotinia sclerotiorum 1980]
gene5672	25	21	19	4	5	5	4.53087	5.11636	3.16833	0.63899	0.812335	1.00486	0.00482854	-2.2385	down	[GEPR]	Carbohydrate transport and metabolism;; Amino acid transport and metabolism;; Inorganic ion transport and metabolism;; General function prediction only	Cellular Component: integral component of membrane (GO:0016021);; Biological Process: transmembrane transport (GO:0055085);;	--	--	[R]	General function prediction only	Major Facilitator Superfamily;; Sugar (and other) transporter	Uncharacterized transporter C3H1.06c GN=SPAC3H1.06c OS=Schizosaccharomyces pombe (strain 972 / ATCC 24843) PE=3 SV=1	R	General function prediction only	hypothetical protein SS1G_03592 [Sclerotinia sclerotiorum 1980]
gene8063	23	29	41	76	71	71	8.03664	10.2673	14.3452	26.0641	24.4678	24.7988	0.00166273	1.20703	up	[M]	Cell wall/membrane/envelope biogenesis	Molecular Function: polygalacturonase activity (GO:0004650);; Cellular Component: extracellular region (GO:0005576);; Biological Process: carbohydrate metabolic process (GO:0005975);;	--	--	--	--	Glycosyl hydrolases family 28	Putative galacturan 1,4-alpha-galacturonidase C (Precursor) GN=rgxC OS=Aspergillus niger (strain CBS 513.88 / FGSC A1513) PE=2 SV=1	G	Carbohydrate transport and metabolism	hypothetical protein SS1G_08634 [Sclerotinia sclerotiorum 1980]
gene7707	40	42	40	15	14	13	14.8168	17.0078	20.1858	5.11585	5.62334	4.33501	0.00481831	-1.56159	down	[IQR]	Lipid transport and metabolism;; Secondary metabolites biosynthesis, transport and catabolism;; General function prediction only	Molecular Function: oxidoreductase activity (GO:0016491);; Biological Process: oxidation-reduction process (GO:0055114);;	--	--	[R]	General function prediction only	short chain dehydrogenase;; Enoyl-(Acyl carrier protein) reductase;; KR domain	Uncharacterized oxidoreductase C4H3.08 GN=SPAC4H3.08 OS=Schizosaccharomyces pombe (strain 972 / ATCC 24843) PE=3 SV=1	Q	Secondary metabolites biosynthesis, transport and catabolism	hypothetical protein SS1G_08188 [Sclerotinia sclerotiorum 1980]
gene469	89	85	70	21	18	20	14.2755	11.9671	11.7023	3.22925	2.73308	3.15252	7.22806e-08	-2.0715	down	[L]	Replication, recombination and repair	Molecular Function: nucleic acid binding (GO:0003676);; Molecular Function: ATP binding (GO:0005524);; Biological Process: DNA recombination (GO:0006310);; Molecular Function: ATP-dependent helicase activity (GO:0008026);;	--	--	[L]	Replication, recombination and repair	DEAD/DEAH box helicase;; Helicase conserved C-terminal domain	ATP-dependent helicase SGS1 GN=YM9646.02C OS=Saccharomyces cerevisiae (strain ATCC 204508 / S288c) PE=1 SV=1	A	RNA processing and modification	hypothetical protein SBOR_5246 [Sclerotinia borealis F-4157]
gene8709	25	26	19	164	164	171	7.23577	18.0343	26.159	89.821	69.8533	99.4732	4.04739e-22	2.80995	up	--	--	--	--	--	--	--	--	--	--	--	predicted protein [Sclerotinia sclerotiorum 1980]
gene2430	288	241	312	582	640	633	107.877	154.386	102.347	221.726	233.2	231.169	4.21421e-11	1.11856	up	[R]	General function prediction only	Molecular Function: zinc ion binding (GO:0008270);;	K07059|1.69873e-80|ssl:SS1G_00881|hypothetical protein; K07059 (A)	--	[OR]	Posttranslational modification, protein turnover, chaperones;; General function prediction only	Ubiquitin family;; Ubiquitin-2 like Rad60 SUMO-like;; AN1-like Zinc finger	AN1-type zinc finger protein TMC1 {ECO:0000305} GN=YOR29-03 OS=Saccharomyces cerevisiae (strain ATCC 204508 / S288c) PE=1 SV=1	S	Function unknown	hypothetical protein SS1G_00881 [Sclerotinia sclerotiorum 1980]
gene6781	111	141	155	475	446	457	31.686	38.534	43.7452	124.716	121.676	123.43	4.24895e-21	1.73689	up	[GEPR]	Carbohydrate transport and metabolism;; Amino acid transport and metabolism;; Inorganic ion transport and metabolism;; General function prediction only	Cellular Component: integral component of membrane (GO:0016021);; Biological Process: transmembrane transport (GO:0055085);;	--	--	[R]	General function prediction only	Major Facilitator Superfamily;; Sugar (and other) transporter	MFS antiporter QDR3 {ECO:0000305} OS=Candida albicans (strain SC5314 / ATCC MYA-2876) PE=2 SV=1	R	General function prediction only	hypothetical protein SS1G_05370 [Sclerotinia sclerotiorum 1980]
gene648	30	69	22	83	89	86	4.07311	9.29222	3.05635	10.865	11.6463	11.2657	0.00766188	1.06756	up	[L]	Replication, recombination and repair	Cellular Component: nucleus (GO:0005634);; Biological Process: DNA repair (GO:0006281);; Biological Process: cell cycle (GO:0007049);;	K06662|0|ssl:SS1G_01760|hypothetical protein; K06662 cell cycle checkpoint protein (A)	Cell cycle - yeast (ko04111);; Meiosis - yeast (ko04113)	[DL]	Cell cycle control, cell division, chromosome partitioning;; Replication, recombination and repair	Rad17 cell cycle checkpoint protein	Checkpoint protein rad17 GN=rad17 OS=Schizosaccharomyces pombe (strain 972 / ATCC 24843) PE=1 SV=1	L	Replication, recombination and repair	hypothetical protein SS1G_01760 [Sclerotinia sclerotiorum 1980]
gene6023	21	27	43	110	104	117	4.50026	5.12539	7.92061	23.6815	20.9444	23.3162	1.04836e-08	1.84131	up	[T]	Signal transduction mechanisms	Molecular Function: hydrolase activity (GO:0016787);;	--	--	[T]	Signal transduction mechanisms	Calcineurin-like phosphoesterase;; Calcineurin-like phosphoesterase superfamily domain	Putative metallophosphoesterase YNL217W (Precursor) GN=YNL217W OS=Saccharomyces cerevisiae (strain ATCC 204508 / S288c) PE=1 SV=1	R	General function prediction only	hypothetical protein SS1G_03130 [Sclerotinia sclerotiorum 1980]
gene3045	11500	12208	11439	3095	3079	3037	10201	10652.4	10616.7	2596.3	2695.58	2738.21	4.06515e-35	-1.95513	down	[J]	Translation, ribosomal structure and biogenesis	Molecular Function: structural constituent of ribosome (GO:0003735);; Cellular Component: ribosome (GO:0005840);; Biological Process: translation (GO:0006412);;	K02955|2.13201e-84|ssl:SS1G_00090|40S ribosomal protein S14; K02955 small subunit ribosomal protein S14e (A)	Ribosome (ko03010)	[J]	Translation, ribosomal structure and biogenesis	Ribosomal protein S11	40S ribosomal protein S14 GN=rps-14 OS=Neurospora crassa (strain ATCC 24698 / 74-OR23-1A / CBS 708.71 / DSM PE=3 SV=2	J	Translation, ribosomal structure and biogenesis	40S ribosomal protein S14 [Sclerotinia borealis F-4157]
gene8315	9	11	9	0	0	0	7.38547	8.96759	8.22002	0	0	0	8.68352e-05	#NAME?	down	--	--	Molecular Function: nucleic acid binding (GO:0003676);;	--	--	--	--	--	--	S	Function unknown	hypothetical protein SS1G_08055 [Sclerotinia sclerotiorum 1980]
gene5351	43	26	43	127	117	138	73.3239	43.6249	76.1378	203.834	196.577	234.667	3.98678e-09	1.74775	up	--	--	--	--	--	--	--	--	--	--	--	hypothetical protein SS1G_07027 [Sclerotinia sclerotiorum 1980]
gene2419	499	420	523	177	176	174	205.123	169.895	219.364	70.4072	67.6758	70.0675	1.70353e-16	-1.47494	down	--	--	Cellular Component: integral component of membrane (GO:0016021);; Biological Process: transmembrane transport (GO:0055085);;	K15109|0|bfu:BC1G_08986|hypothetical protein; K15109 solute carrier family 25 (mitochondrial carnitine/acylcarnitine transporter), member 20/29 (A)	--	[C]	Energy production and conversion	Mitochondrial carrier protein	Uncharacterized mitochondrial carrier C4G9.20c GN=SPAC4G9.20c OS=Schizosaccharomyces pombe (strain 972 / ATCC 24843) PE=3 SV=2	C	Energy production and conversion	similar to mitochondrial carrier protein [Botrytis cinerea T4]
gene4697	0	0	0	15	35	31	0.0361658	5.93029e-07	4.83478e-08	1.60025	3.58346	3.22178	9.85778e-09	Inf	up	--	--	--	--	--	--	--	--	--	S	Function unknown	hypothetical protein BofuT4_P148810.1 [Botrytis cinerea T4]
gene5195	213	220	319	1399	1406	1387	102.285	112.606	141.585	606.381	626.92	623.624	9.53482e-53	2.45667	up	--	--	--	--	--	--	--	Domain of unknown function (DUF3328)	--	S	Function unknown	hypothetical protein SS1G_07229 [Sclerotinia sclerotiorum 1980]
gene10134	108	70	77	41	44	42	99.3165	62.4601	74.0114	36.6913	41.6948	40.7358	0.00272842	-1.02902	down	--	--	--	--	--	[O]	Posttranslational modification, protein turnover, chaperones	Nucleotide exchange factor Fes1;; HEAT repeats;; Armadillo/beta-catenin-like repeat;; HEAT-like repeat;; HEAT repeat	Hsp70 nucleotide exchange factor FES1 GN=FES1 OS=Gibberella zeae (strain PH-1 / ATCC MYA-4620 / FGSC 9075 / NRRL 31084) PE=3 SV=1	O	Posttranslational modification, protein turnover, chaperones	hypothetical protein SS1G_08734 [Sclerotinia sclerotiorum 1980]
gene9237	52	59	43	14	18	15	40.8987	47.013	35.0541	11.3875	14.3823	12.1485	0.000400441	-1.73604	down	[M]	Cell wall/membrane/envelope biogenesis	Molecular Function: oxidoreductase activity (GO:0016491);; Biological Process: oxidation-reduction process (GO:0055114);;	--	--	[Q]	Secondary metabolites biosynthesis, transport and catabolism	short chain dehydrogenase;; Enoyl-(Acyl carrier protein) reductase;; KR domain	--	Q	Secondary metabolites biosynthesis, transport and catabolism	hypothetical protein SS1G_11932 [Sclerotinia sclerotiorum 1980]
gene6835	41	33	48	110	115	118	30.052	22.9038	35.828	76.3505	83.1964	87.8293	1.58464e-06	1.46892	up	--	--	--	--	--	[U]	Intracellular trafficking, secretion, and vesicular transport	PRELI-like family	Protein UPS1, mitochondrial GN=UPS1 OS=Saccharomyces cerevisiae (strain ATCC 204508 / S288c) PE=1 SV=1	U	Intracellular trafficking, secretion, and vesicular transport	hypothetical protein SS1G_05448 [Sclerotinia sclerotiorum 1980]
gene4865	14	29	41	64	55	64	3.15994	5.87573	8.60554	13.5957	12.9942	14.4746	0.00937642	1.10194	up	[GEPR]	Carbohydrate transport and metabolism;; Amino acid transport and metabolism;; Inorganic ion transport and metabolism;; General function prediction only	Cellular Component: integral component of membrane (GO:0016021);; Biological Process: transmembrane transport (GO:0055085);;	--	--	[G]	Carbohydrate transport and metabolism	Major Facilitator Superfamily	Pantothenate transporter liz1 GN=liz1 OS=Schizosaccharomyces pombe (strain 972 / ATCC 24843) PE=2 SV=2	G	Carbohydrate transport and metabolism	hypothetical protein SS1G_05742 [Sclerotinia sclerotiorum 1980]
gene1903	470	479	354	874	922	898	42.5338	43.1861	32.5639	76.3787	81.1547	78.9234	2.09077e-10	1.02419	up	--	--	--	--	--	--	--	--	--	S	Function unknown	hypothetical protein SS1G_04213 [Sclerotinia sclerotiorum 1980]
gene9792	3790	3858	3802	986	963	972	5173.79	5114.36	5290.8	1190.84	1272.88	1272.42	1.13755e-39	-1.99388	down	[J]	Translation, ribosomal structure and biogenesis	Molecular Function: structural constituent of ribosome (GO:0003735);; Cellular Component: ribosome (GO:0005840);; Biological Process: translation (GO:0006412);;	K02918|1.85091e-84|ssl:SS1G_06835|60S ribosomal protein L35; K02918 large subunit ribosomal protein L35e (A)	Ribosome (ko03010)	[J]	Translation, ribosomal structure and biogenesis	Ribosomal L29 protein	60S ribosomal protein L35 GN=rpl35 OS=Schizosaccharomyces pombe (strain 972 / ATCC 24843) PE=1 SV=1	J	Translation, ribosomal structure and biogenesis	60S ribosomal protein L35 [Botrytis cinerea B05.10]
gene4100	52	44	53	100	96	107	11.6039	8.67067	12.5548	22.3228	22.0718	24.89	0.00155015	1.00129	up	--	--	--	--	--	--	--	Protein of unknown function (DUF3129)	--	R	General function prediction only	hypothetical protein SS1G_14237 [Sclerotinia sclerotiorum 1980]
gene6204	142	115	92	50	45	45	41.7236	32.6889	26.2232	14.3568	12.8665	12.9115	6.77657e-06	-1.3415	down	[J]	Translation, ribosomal structure and biogenesis	Biological Process: pseudouridine synthesis (GO:0001522);; Molecular Function: RNA binding (GO:0003723);; Biological Process: RNA processing (GO:0006396);; Molecular Function: pseudouridine synthase activity (GO:0009982);;	K03177|0|ssl:SS1G_11533|hypothetical protein; K03177 tRNA pseudouridine55 synthase [EC:5.4.99.25] (A)	--	[J]	Translation, ribosomal structure and biogenesis	TruB family pseudouridylate synthase (N terminal domain)	Probable tRNA pseudouridine synthase 4 OS=Schizosaccharomyces pombe (strain 972 / ATCC 24843) PE=1 SV=2	J	Translation, ribosomal structure and biogenesis	hypothetical protein SS1G_11533 [Sclerotinia sclerotiorum 1980]
gene3093	149	119	143	48	52	44	279.752	185.629	299.366	108.473	123.67	124.032	3.8218e-08	-1.5361	down	--	--	Cellular Component: mitochondrial inner membrane (GO:0005743);; Molecular Function: protein transporter activity (GO:0008565);; Biological Process: protein import into mitochondrial inner membrane (GO:0045039);; Molecular Function: metal ion binding (GO:0046872);;	K17780|1.2655e-64|ssl:SS1G_00024|hypothetical protein; K17780 mitochondrial import inner membrane translocase subunit TIM8 (A)	--	[U]	Intracellular trafficking, secretion, and vesicular transport	Tim10/DDP family zinc finger	Mitochondrial import inner membrane translocase subunit TIM8 GN=TIM8 OS=Gibberella zeae (strain PH-1 / ATCC MYA-4620 / FGSC 9075 / NRRL 31084) PE=3 SV=1	U	Intracellular trafficking, secretion, and vesicular transport	predicted protein [Sclerotinia sclerotiorum 1980]
gene8954	263	159	322	507	515	534	32.2434	20.8803	39.6959	60.9243	63.4304	64.6582	1.92584e-07	1.04251	up	[G]	Carbohydrate transport and metabolism	Biological Process: trehalose biosynthetic process (GO:0005992);; Molecular Function: transferase activity (GO:0016740);;	K16055|0|ssl:SS1G_11205|hypothetical protein; K16055 trehalose 6-phosphate synthase/phosphatase [EC:2.4.1.15 3.1.3.12] (A)	Starch and sucrose metabolism (ko00500)	[G]	Carbohydrate transport and metabolism	Glycosyltransferase family 20;; Trehalose-phosphatase	Trehalose-phosphatase GN=YD8554.07 OS=Saccharomyces cerevisiae (strain ATCC 204508 / S288c) PE=1 SV=3	G	Carbohydrate transport and metabolism	hypothetical protein SS1G_11205 [Sclerotinia sclerotiorum 1980]
gene7450	250	219	144	72	86	74	52.2816	45.6207	30.3351	14.4373	17.3771	15.093	0.000169009	-1.42595	down	[J]	Translation, ribosomal structure and biogenesis	Biological Process: RNA methylation (GO:0001510);; Molecular Function: RNA binding (GO:0003723);; Biological Process: RNA processing (GO:0006396);; Molecular Function: RNA methyltransferase activity (GO:0008173);;	K15507|0|ssl:SS1G_03872|hypothetical protein; K15507 21S rRNA (GM2251-2'-O)-methyltransferase [EC:2.1.1.-] (A)	--	[A]	RNA processing and modification	SpoU rRNA Methylase family;; RNA 2'-O ribose methyltransferase substrate binding	rRNA methyltransferase 1, mitochondrial {ECO:0000250|UniProtKB:P25270} (Precursor) OS=Schizosaccharomyces pombe (strain 972 / ATCC 24843) PE=3 SV=1	A	RNA processing and modification	hypothetical protein SS1G_03872 [Sclerotinia sclerotiorum 1980]
gene9288	129	148	101	36	34	36	49.5093	56.8117	38.746	13.4994	12.7137	13.7507	5.02407e-10	-1.85802	down	--	--	Cellular Component: intracellular (GO:0005622);; Biological Process: RNA processing (GO:0006396);;	K14557|0|bfu:BC1G_15255|hypothetical protein; K14557 U3 small nucleolar RNA-associated protein 6 (A)	Ribosome biogenesis in eukaryotes (ko03008)	[R]	General function prediction only	U3 small nucleolar RNA-associated protein 6	U3 small nucleolar RNA-associated protein 6 GN=UTP6 OS=Saccharomyces cerevisiae (strain ATCC 204508 / S288c) PE=1 SV=2	A	RNA processing and modification	hypothetical protein BC1G_15255 [Botrytis cinerea B05.10]
gene6456	5	0	4	17	19	16	1.41082	0	1.24864	4.44204	4.95811	4.25161	0.00517404	2.5087	up	--	--	Molecular Function: serine-type endopeptidase activity (GO:0004252);; Biological Process: proteolysis (GO:0006508);;	K01279|0|ssl:SS1G_04958|hypothetical protein; K01279 tripeptidyl-peptidase I [EC:3.4.14.9] (A)	--	--	--	Pro-kumamolisin, activation domain;; Subtilase family	Tripeptidyl-peptidase sed2 (Precursor) GN=sed2 OS=Neosartorya fumigata (strain ATCC MYA-4609 / Af293 / CBS 101355 / FGSC PE=1 SV=1	O	Posttranslational modification, protein turnover, chaperones	hypothetical protein SS1G_04958 [Sclerotinia sclerotiorum 1980]
gene9666	205	208	247	84	80	73	102.094	98.6585	120.256	40.8749	39.3131	35.9983	4.55589e-11	-1.50029	down	--	--	--	--	--	[R]	General function prediction only	CHORD;; CS domain	--	R	General function prediction only	hypothetical protein SS1G_06683 [Sclerotinia sclerotiorum 1980]
gene1748	814	919	785	2329	2305	2282	115.006	129.972	110.691	329.616	329.337	328.658	2.17143e-21	1.43435	up	[R]	General function prediction only	Molecular Function: nucleic acid binding (GO:0003676);; Molecular Function: metal ion binding (GO:0046872);;	--	--	[R]	General function prediction only	Zinc finger, C2H2 type;; Zinc-finger double domain;; C2H2-type zinc finger;; Zinc-finger of C2H2 type;; Zinc-finger double-stranded RNA-binding	Zinc finger protein YER130C GN=YER130C OS=Saccharomyces cerevisiae (strain ATCC 204508 / S288c) PE=3 SV=2	K	Transcription	hypothetical protein SS1G_04409 [Sclerotinia sclerotiorum 1980]
gene5079	84	67	64	186	186	196	13.5128	15.1987	10.1468	28.2056	28.6696	30.1388	1.17907e-08	1.37822	up	[O]	Posttranslational modification, protein turnover, chaperones	--	--	--	[O]	Posttranslational modification, protein turnover, chaperones	DnaJ domain	Uncharacterized J domain-containing protein C1071.09c GN=SPAC1071.09c OS=Schizosaccharomyces pombe (strain 972 / ATCC 24843) PE=3 SV=1	O	Posttranslational modification, protein turnover, chaperones	hypothetical protein SS1G_07370 [Sclerotinia sclerotiorum 1980]
gene76	736	736	594	293	307	294	152.083	150.372	127.95	59.9037	63.5299	60.0777	1.25247e-13	-1.23206	down	[F]	Nucleotide transport and metabolism	Molecular Function: CTP synthase activity (GO:0003883);; Biological Process: pyrimidine nucleotide biosynthetic process (GO:0006221);;	K01937|0|bfu:BC1G_11620|hypothetical protein; K01937 CTP synthase [EC:6.3.4.2] (A)	Pyrimidine metabolism (ko00240)	[F]	Nucleotide transport and metabolism	CTP synthase N-terminus;; Glutamine amidotransferase class-I;; Peptidase C26	CTP synthase GN=ura7 OS=Schizosaccharomyces pombe (strain 972 / ATCC 24843) PE=3 SV=1	F	Nucleotide transport and metabolism	similar to CTP synthase [Botrytis cinerea T4]
gene11101	1674	1834	1192	266	269	255	1428.33	1530.77	1035.09	213.537	226.337	222.892	9.29886e-14	-2.59666	down	[J]	Translation, ribosomal structure and biogenesis	Molecular Function: RNA binding (GO:0003723);; Cellular Component: nucleolus (GO:0005730);; Cellular Component: ribosome (GO:0005840);; Biological Process: ribosome biogenesis (GO:0042254);;	K12845|1.19146e-76|ssl:SS1G_10239|small nucleolar ribonucleoprotein SNU13; K12845 U4/U6 small nuclear ribonucleoprotein SNU13 (A)	Ribosome biogenesis in eukaryotes (ko03008);; Spliceosome (ko03040)	[AJ]	RNA processing and modification;; Translation, ribosomal structure and biogenesis	Ribosomal protein L7Ae/L30e/S12e/Gadd45 family	13 kDa ribonucleoprotein-associated protein GN=snu13 OS=Schizosaccharomyces pombe (strain 972 / ATCC 24843) PE=3 SV=1	A	RNA processing and modification	small nucleolar ribonucleoprotein SNU13 [Botrytis cinerea B05.10]
gene10312	190	226	152	83	76	94	97.7372	113.614	79.6258	40.9281	38.4048	48.6102	7.7797e-06	-1.19032	down	[S]	Function unknown	--	--	--	[S]	Function unknown	Transcriptional regulator	Probable transcriptional regulatory protein C8D2.12c OS=Schizosaccharomyces pombe (strain 972 / ATCC 24843) PE=3 SV=2	K	Transcription	similar to DUF28 domain-containing protein [Botrytis cinerea T4]
gene10685	23	33	46	583	546	599	12.8478	18.3834	25.5243	305.922	288.208	318.006	3.49313e-82	4.06062	up	--	--	Molecular Function: 1-alkyl-2-acetylglycerophosphocholine esterase activity (GO:0003847);; Biological Process: lipid catabolic process (GO:0016042);;	--	--	--	--	Platelet-activating factor acetylhydrolase, isoform II;; Alpha/beta hydrolase family;; Chlorophyllase enzyme	--	R	General function prediction only	hypothetical protein SS1G_09495 [Sclerotinia sclerotiorum 1980]
gene10449	100	74	72	39	44	34	20.6101	15.3007	14.9978	7.88112	8.90594	6.89358	0.00183252	-1.0958	down	--	--	Molecular Function: chromatin binding (GO:0003682);; Molecular Function: telomeric DNA binding (GO:0042162);; Molecular Function: protein homodimerization activity (GO:0042803);;	--	--	--	--	Telomere repeat binding factor (TRF)	Telomeric DNA-binding factor trf1 GN=trf1 OS=Schizosaccharomyces pombe (strain 972 / ATCC 24843) PE=1 SV=1	K	Transcription	hypothetical protein SS1G_13379 [Sclerotinia sclerotiorum 1980]
gene3677	16	26	24	54	62	53	5.38362	8.58352	8.09926	17.5341	20.3451	17.8063	0.00314976	1.33349	up	--	--	Molecular Function: hydrolase activity, hydrolyzing O-glycosyl compounds (GO:0004553);; Biological Process: carbohydrate metabolic process (GO:0005975);;	--	--	--	--	Glycosyl hydrolases family 43	--	R	General function prediction only	putative glycosyl hydrolase family 43 protein [Botrytis cinerea BcDW1]
gene7186	61	37	12	120	124	122	31.4871	18.2791	6.0807	59.3301	60.8422	61.3858	1.49025e-08	1.70912	up	--	--	--	--	--	--	--	--	--	--	--	hypothetical protein SS1G_10746 [Sclerotinia sclerotiorum 1980]
gene11271	5	0	4	171	168	157	1.25963	0	1.17856	43.8034	42.8297	39.4133	2.48454e-45	5.76257	up	[GEPR]	Carbohydrate transport and metabolism;; Amino acid transport and metabolism;; Inorganic ion transport and metabolism;; General function prediction only	Molecular Function: binding (GO:0005488);; Biological Process: transcription, DNA-templated (GO:0006351);; Cellular Component: integral component of membrane (GO:0016021);; Biological Process: transmembrane transport (GO:0055085);;	--	--	[R]	General function prediction only	Major Facilitator Superfamily;; Fungal trichothecene efflux pump (TRI12)	Uncharacterized transporter C3H1.06c GN=SPAC3H1.06c OS=Schizosaccharomyces pombe (strain 972 / ATCC 24843) PE=3 SV=1	R	General function prediction only	hypothetical protein SS1G_10470 [Sclerotinia sclerotiorum 1980]
gene6011	63	77	67	15	12	5	18.1781	22.0188	19.1829	4.3928	3.47753	1.54213	2.12519e-09	-2.71715	down	[C]	Energy production and conversion	Molecular Function: oxidoreductase activity, acting on the aldehyde or oxo group of donors, NAD or NADP as acceptor (GO:0016620);; Biological Process: oxidation-reduction process (GO:0055114);;	K00130|0|ssl:SS1G_03149|hypothetical protein; K00130 betaine-aldehyde dehydrogenase [EC:1.2.1.8] (A)	Glycine, serine and threonine metabolism (ko00260)	[C]	Energy production and conversion	Aldehyde dehydrogenase family	Putative aldehyde dehydrogenase-like protein C922.07c GN=SPAC922.07c OS=Schizosaccharomyces pombe (strain 972 / ATCC 24843) PE=3 SV=1	C	Energy production and conversion	hypothetical protein SS1G_03149 [Sclerotinia sclerotiorum 1980]
gene6794	3	0	13	30	29	31	0.676176	2.69779e-05	2.46944	5.58415	5.39512	5.84275	0.000478109	2.47379	up	--	--	--	--	--	--	--	Single-strand DNA-binding protein	--	R	General function prediction only	hypothetical protein SS1G_05388 [Sclerotinia sclerotiorum 1980]
gene8993	18	15	30	52	59	57	5.66337	2.02022	7.20424	15.1778	18.1671	14.7948	0.00225028	1.39339	up	--	--	--	--	--	--	--	Uncharacterized protein conserved in bacteria (DUF2263)	--	S	Function unknown	hypothetical protein SS1G_11154 [Sclerotinia sclerotiorum 1980]
gene2272	43	44	33	0	0	0	6.13746	6.3053	4.77971	0	0	0	2.1225e-13	#NAME?	down	--	--	--	--	--	--	--	Heterokaryon incompatibility protein (HET)	--	S	Function unknown	hypothetical protein FAVG1_04856 [Fusarium avenaceum]
gene6503	1	0	2	19	17	20	3.19563	0	4.50189	32.9216	31.9426	37.1791	4.80926e-05	4.20302	up	--	--	--	--	--	--	--	--	--	--	--	predicted protein [Sclerotinia sclerotiorum 1980]
gene4729	454	347	237	720	713	722	84.8213	61.7681	46.0476	172.778	165.312	177.115	5.41011e-08	1.02983	up	--	--	--	--	--	--	--	--	--	R	General function prediction only	hypothetical protein SS1G_05917 [Sclerotinia sclerotiorum 1980]
gene6802	0	0	8	247	251	254	3.62748e-05	2.71695e-05	1.92365	62.0428	64.3716	73.7803	8.04387e-70	6.53827	up	--	--	--	--	--	--	--	--	--	R	General function prediction only	hypothetical protein SS1G_05400 [Sclerotinia sclerotiorum 1980]
gene1255	4468	4483	4292	1274	1319	1232	4359.18	4320.8	4324.38	1181.55	1285.9	1214.53	3.01809e-33	-1.81492	down	[J]	Translation, ribosomal structure and biogenesis	Molecular Function: structural constituent of ribosome (GO:0003735);; Cellular Component: ribosome (GO:0005840);; Biological Process: translation (GO:0006412);;	K02868|3.00604e-125|ssl:SS1G_12876|60S ribosomal protein L11; K02868 large subunit ribosomal protein L11e (A)	Ribosome (ko03010)	[J]	Translation, ribosomal structure and biogenesis	ribosomal L5P family C-terminus;; Ribosomal protein L5	60S ribosomal protein L11 GN=rpl-11 OS=Neurospora crassa (strain ATCC 24698 / 74-OR23-1A / CBS 708.71 / DSM PE=3 SV=2	J	Translation, ribosomal structure and biogenesis	60S ribosomal protein L11 [Sclerotinia sclerotiorum 1980 UF-70]
gene5531	86	22	38	136	128	133	26.2166	5.06078	10.7659	41.2819	38.7792	41.3067	7.90334e-05	1.41965	up	--	--	Biological Process: cell wall macromolecule catabolic process (GO:0016998);;	--	--	--	--	LysM domain	--	R	General function prediction only	hypothetical protein SS1G_12513 [Sclerotinia sclerotiorum 1980]
gene6376	627	484	524	3183	3200	3192	275.366	36.778	136.272	1834.52	1862.8	1880.46	2.01407e-60	2.52683	up	--	--	--	--	--	--	--	--	--	--	--	hypothetical protein SS1G_04857 [Sclerotinia sclerotiorum 1980]
gene5804	118	63	65	13	13	13	65.9889	35.2924	37.3325	7.18319	7.22947	7.753	6.77199e-05	-2.68075	down	--	--	Biological Process: response to stress (GO:0006950);; Cellular Component: integral component of membrane (GO:0016021);;	--	--	--	--	RTA1 like protein	Sphingoid long-chain base transporter RSB1 GN=RSB1 OS=Saccharomyces cerevisiae (strain Lalvin EC1118 / Prise de mousse) PE=3 SV=1	S	Function unknown	hypothetical protein SS1G_03409 [Sclerotinia sclerotiorum 1980]
gene6894	55	44	43	494	492	492	5.32978	4.19582	3.94146	44.5788	43.3622	43.9747	1.66944e-59	3.35636	up	[R]	General function prediction only	Molecular Function: microtubule motor activity (GO:0003777);; Cellular Component: kinesin complex (GO:0005871);; Biological Process: defense response (GO:0006952);; Molecular Function: ADP binding (GO:0043531);;	--	--	[Z]	Cytoskeleton	Tetratricopeptide repeat;; Tetratricopeptide repeat;; Tetratricopeptide repeat;; Tetratricopeptide repeat;; TPR repeat;; Heterokaryon incompatibility protein (HET);; Tetratricopeptide repeat;; Tetratricopeptide repeat;; Tetratricopeptide repeat;; Tetratricopeptide repeat;; NB-ARC domain;; Tetratricopeptide repeat;; Tetratricopeptide repeat;; AAA ATPase domain;; AAA domain;; Archaeal ATPase;; Prot…	Vegetative incompatibility protein HET-E-1 GN=HET-E1 OS=Podospora anserina (Pleurage anserina) PE=3 SV=1	Z	Cytoskeleton	hypothetical protein SS1G_05528 [Sclerotinia sclerotiorum 1980]
gene7258	241	197	184	99	102	97	37.0184	32.2462	27.2015	14.6684	15.1699	12.893	1.97018e-06	-1.08505	down	[J]	Translation, ribosomal structure and biogenesis	Cellular Component: cytoplasm (GO:0005737);; Biological Process: peptidyl-diphthamide biosynthetic process from peptidyl-histidine (GO:0017183);;	K07561|0|ssl:SS1G_10656|hypothetical protein; K07561 2-(3-amino-3-carboxypropyl)histidine synthase [EC:2.5.1.108] (A)	--	[J]	Translation, ribosomal structure and biogenesis	Putative diphthamide synthesis protein	Diphthamide biosynthesis protein 1 GN=DPH1 OS=Gibberella zeae (strain PH-1 / ATCC MYA-4620 / FGSC 9075 / NRRL 31084) PE=3 SV=1	J	Translation, ribosomal structure and biogenesis	conserved hypothetical protein [Sclerotinia sclerotiorum 1980]
gene11182	389	442	455	177	168	174	123.385	149.866	111.307	60.6586	58.2407	57.053	3.44409e-13	-1.33192	down	--	--	Molecular Function: sequence-specific DNA binding (GO:0043565);;	--	--	[R]	General function prediction only	Translin family	Translin-1 GN=tsn1 OS=Schizosaccharomyces pombe (strain 972 / ATCC 24843) PE=1 SV=2	R	General function prediction only	hypothetical protein SS1G_10343 [Sclerotinia sclerotiorum 1980]
gene9493	37	29	24	122	114	114	8.22278	6.46185	4.82796	22.91	21.3551	22.6788	8.14022e-10	1.93569	up	--	--	--	--	--	--	--	--	--	S	Function unknown	hypothetical protein SS1G_06447 [Sclerotinia sclerotiorum 1980]
gene11298	27	22	16	7	3	6	18.8024	15.5805	12.265	5.18344	2.60077	4.27167	0.00909728	-2.04566	down	--	--	--	--	--	[R]	General function prediction only	HIT zinc finger	Protein HIT1 GN=HIT1 OS=Saccharomyces cerevisiae (strain ATCC 204508 / S288c) PE=1 SV=1	R	General function prediction only	hypothetical protein SS1G_10506 [Sclerotinia sclerotiorum 1980]
gene4730	283	277	198	1574	1574	1571	57.3391	62.3288	36.0635	348.014	356.212	352.936	1.05083e-59	2.61443	up	[G]	Carbohydrate transport and metabolism	Molecular Function: hydrolase activity, hydrolyzing O-glycosyl compounds (GO:0004553);; Biological Process: carbohydrate metabolic process (GO:0005975);;	--	--	--	--	Glycosyl hydrolases family 16	--	S	Function unknown	hypothetical protein SS1G_05915 [Sclerotinia sclerotiorum 1980]
gene7284	5231	5737	5065	1393	1369	1346	10036.9	10640.4	10493.8	2543.58	2737.48	2797.35	9.25942e-39	-1.9878	down	[J]	Translation, ribosomal structure and biogenesis	Molecular Function: structural constituent of ribosome (GO:0003735);; Cellular Component: ribosome (GO:0005840);; Biological Process: translational elongation (GO:0006414);;	K02942|9.7045e-36|ssl:SS1G_10627|60S acidic ribosomal protein P1; K02942 large subunit ribosomal protein LP1 (A)	Ribosome (ko03010)	[J]	Translation, ribosomal structure and biogenesis	60s Acidic ribosomal protein	60S acidic ribosomal protein P1 GN=ALTA12 OS=Alternaria alternata (Alternaria rot fungus) PE=1 SV=1	J	Translation, ribosomal structure and biogenesis	putative 60s acidic ribosomal protein p1 protein [Botrytis cinerea BcDW1]
gene910	21	37	36	8	8	6	2.88876	5.06913	4.94536	1.08563	1.0895	0.816038	0.00147903	-2.11803	down	[M]	Cell wall/membrane/envelope biogenesis	Molecular Function: calcium ion binding (GO:0005509);; Cellular Component: membrane (GO:0016020);; Biological Process: transmembrane transport (GO:0055085);;	--	--	[M]	Cell wall/membrane/envelope biogenesis	Mechanosensitive ion channel	Uncharacterized MscS family protein C1183.11 OS=Schizosaccharomyces pombe (strain 972 / ATCC 24843) PE=1 SV=1	M	Cell wall/membrane/envelope biogenesis	hypothetical protein SS1G_01437 [Sclerotinia sclerotiorum 1980]
gene10335	9	3	24	34	41	38	1.8475	0.753336	4.89582	6.84959	8.32284	7.70298	0.00563491	1.63054	up	[S]	Function unknown	--	--	--	--	--	Uncharacterized protein conserved in bacteria (DUF2264)	--	S	Function unknown	hypothetical protein SS1G_08983 [Sclerotinia sclerotiorum 1980]
gene568	823	900	715	392	367	370	929.975	1259.06	858.662	491.594	441.896	397.997	2.99384e-12	-1.13411	down	--	--	Cellular Component: mitochondrial proton-transporting ATP synthase complex, coupling factor F(o) (GO:0000276);; Molecular Function: hydrogen ion transmembrane transporter activity (GO:0015078);; Biological Process: ATP synthesis coupled proton transport (GO:0015986);;	K01549|3.75725e-62|ssl:SS1G_01855|hypothetical protein; K01549 F-type H+-transporting ATP synthase subunit e (A)	Oxidative phosphorylation (ko00190)	--	--	ATP synthase E chain	ATP synthase subunit e, mitochondrial GN=YDR322BC OS=Saccharomyces cerevisiae (strain ATCC 204508 / S288c) PE=1 SV=2	S	Function unknown	predicted protein [Sclerotinia sclerotiorum 1980]
gene5318	37	22	21	68	63	59	6.5809	3.85225	3.76943	11.6407	10.905	10.2073	0.00329764	1.22422	up	--	--	--	--	--	--	--	--	--	S	Function unknown	predicted protein [Sclerotinia sclerotiorum 1980]
gene9519	263	219	220	112	107	101	184.335	151.277	158.801	77.2471	76.2834	72.6664	1.1736e-07	-1.15666	down	[J]	Translation, ribosomal structure and biogenesis	Molecular Function: structural constituent of ribosome (GO:0003735);; Cellular Component: ribosome (GO:0005840);; Biological Process: translation (GO:0006412);;	K02948|4.58893e-164|ssl:SS1G_06488|hypothetical protein; K02948 small subunit ribosomal protein S11 (A)	Ribosome (ko03010)	--	--	Ribosomal protein S11	Putative 37S ribosomal protein S18, mitochondrial (Precursor) GN=mrps18 OS=Schizosaccharomyces pombe (strain 972 / ATCC 24843) PE=3 SV=1	J	Translation, ribosomal structure and biogenesis	hypothetical protein SS1G_06488 [Sclerotinia sclerotiorum 1980]
gene9321	41	55	46	15	18	13	55.0846	73.2742	62.6929	19.2552	24.0315	17.3858	0.00123848	-1.6497	down	--	--	--	K14860|7.17987e-125|ssl:SS1G_11838|hypothetical protein; K14860 translation machinery-associated protein 16 (A)	--	--	--	Protein of unknown function (DUF2962)	Translation machinery-associated protein 16 GN=TMA16 OS=Saccharomyces cerevisiae (strain ATCC 204508 / S288c) PE=1 SV=2	S	Function unknown	hypothetical protein SS1G_11838 [Sclerotinia sclerotiorum 1980]
gene8778	7474	8438	5150	2208	2220	2185	2102.25	2380.96	1450.8	606.655	611.464	603.47	1.1142e-06	-1.69526	down	[Q]	Secondary metabolites biosynthesis, transport and catabolism	Molecular Function: monooxygenase activity (GO:0004497);; Molecular Function: iron ion binding (GO:0005506);; Molecular Function: electron carrier activity (GO:0009055);; Molecular Function: oxidoreductase activity, acting on paired donors, with incorporation or reduction of molecular oxygen (GO:0016705);; Molecular Function: heme binding (GO:0020037);; Biological Process: oxidation-reduction pro…	--	--	[QI]	Secondary metabolites biosynthesis, transport and catabolism;; Lipid transport and metabolism	Cytochrome P450	Cytochrome P450 52A6 GN=CYP52A6 OS=Candida tropicalis (Yeast) PE=2 SV=1	Q	Secondary metabolites biosynthesis, transport and catabolism	hypothetical protein SS1G_13909 [Sclerotinia sclerotiorum 1980]
gene8156	1025	1034	858	2081	2064	2051	61.4312	61.6259	51.5385	125.567	124.118	122.986	3.18427e-12	1.06339	up	[M]	Cell wall/membrane/envelope biogenesis	Molecular Function: DNA binding (GO:0003677);; Molecular Function: motor activity (GO:0003774);; Molecular Function: ATP binding (GO:0005524);; Cellular Component: myosin complex (GO:0016459);; Molecular Function: transferase activity, transferring hexosyl groups (GO:0016758);; Molecular Function: heme binding (GO:0020037);;	K00698|0|bfu:BC1G_15938|chitin synthase; K00698 chitin synthase [EC:2.4.1.16] (A)	Amino sugar and nucleotide sugar metabolism (ko00520)	[M]	Cell wall/membrane/envelope biogenesis	Chitin synthase;; Myosin head (motor domain);; Cytochrome b5-like Heme/Steroid binding domain;; DEK C terminal domain;; Glycosyl transferase family group 2;; Glycosyltransferase like family 2	Chitin synthase 8 GN=CHS8 OS=Ustilago maydis (strain 521 / FGSC 9021) PE=3 SV=1	M	Cell wall/membrane/envelope biogenesis	chitin synthase [Sclerotinia borealis F-4157]
gene2437	124	171	130	880	913	876	35.6275	40.7064	31.2223	232.781	238.524	231.047	2.94623e-53	2.62733	up	--	--	--	--	--	--	--	--	--	R	General function prediction only	predicted protein [Sclerotinia sclerotiorum 1980]
gene2414	9063	8844	7963	2885	2932	2945	5679.89	5515.5	5041.05	1743.17	1822.07	1863.71	2.01858e-24	-1.58526	down	[R]	General function prediction only	--	K14753|0|ssl:SS1G_00900|similar to guanine nucleotide-binding protein beta subunit; K14753 guanine nucleotide-binding protein subunit beta-2-like 1 protein (A)	--	[T]	Signal transduction mechanisms	WD domain, G-beta repeat;; Nucleoporin Nup120/160	Guanine nucleotide-binding protein subunit beta-like protein GN=cpc-2 OS=Neurospora crassa (strain ATCC 24698 / 74-OR23-1A / CBS 708.71 / DSM PE=3 SV=1	T	Signal transduction mechanisms	guanine nucleotide-binding protein beta subunit [Botrytis cinerea B05.10]
gene122	897	799	681	397	421	390	149.228	138.078	116.012	64.8656	68.4788	64.0311	4.00548e-09	-1.00011	down	[E]	Amino acid transport and metabolism	Molecular Function: methylenetetrahydrofolate reductase (NAD(P)H) activity (GO:0004489);; Biological Process: methionine metabolic process (GO:0006555);; Biological Process: tetrahydrofolate interconversion (GO:0035999);; Biological Process: oxidation-reduction process (GO:0055114);;	K00297|0|ssl:SS1G_09764|hypothetical protein; K00297 methylenetetrahydrofolate reductase (NADPH) [EC:1.5.1.20] (A)	One carbon pool by folate (ko00670);; Carbon metabolism (ko01200)	[E]	Amino acid transport and metabolism	Methylenetetrahydrofolate reductase	Methylenetetrahydrofolate reductase 1 GN=met9 OS=Schizosaccharomyces pombe (strain 972 / ATCC 24843) PE=1 SV=1	E	Amino acid transport and metabolism	similar to methylenetetrahydrofolate reductase [Botrytis cinerea T4]
gene3936	210	148	143	45	44	41	95.8772	66.7733	65.333	19.5934	19.4231	18.5569	7.09907e-09	-1.96983	down	[K]	Transcription	Molecular Function: DNA binding (GO:0003677);; Molecular Function: DNA-directed RNA polymerase activity (GO:0003899);; Biological Process: transcription, DNA-templated (GO:0006351);; Molecular Function: protein dimerization activity (GO:0046983);;	K03027|0|ssl:SS1G_02959|hypothetical protein; K03027 DNA-directed RNA polymerases I and III subunit RPAC1 (A)	Purine metabolism (ko00230);; Pyrimidine metabolism (ko00240);; RNA polymerase (ko03020)	[K]	Transcription	RNA polymerase Rpb3/RpoA insert domain;; RNA polymerase Rpb3/Rpb11 dimerisation domain	DNA-directed RNA polymerases I and III subunit RPAC1 GN=rpc40 OS=Schizosaccharomyces pombe (strain 972 / ATCC 24843) PE=3 SV=1	K	Transcription	hypothetical protein SS1G_02959 [Sclerotinia sclerotiorum 1980]
gene7859	66	44	29	10	10	12	26.9522	17.912	11.8608	4.1974	4.12003	5.16627	0.00148715	-2.14302	down	--	--	Molecular Function: zinc ion binding (GO:0008270);; Molecular Function: oxidoreductase activity, acting on the aldehyde or oxo group of donors, NAD or NADP as acceptor (GO:0016620);; Biological Process: cellular metabolic process (GO:0044237);; Molecular Function: NAD binding (GO:0051287);; Biological Process: oxidation-reduction process (GO:0055114);;	--	--	--	--	NAD dependent epimerase/dehydratase family;; Semialdehyde dehydrogenase, NAD binding domain	--	R	General function prediction only	hypothetical protein SS1G_08386 [Sclerotinia sclerotiorum 1980]
gene11304	304	282	203	106	110	108	52.6168	48.0982	34.7597	18.0745	18.852	18.66	1.5694e-06	-1.30787	down	--	--	--	--	--	--	--	50S ribosome-binding GTPase	--	S	Function unknown	hypothetical protein SS1G_10516 [Sclerotinia sclerotiorum 1980]
gene6423	66	29	50	14	16	12	35.5056	15.7879	25.1364	7.42796	8.21166	6.34477	0.0028291	-1.81066	down	[O]	Posttranslational modification, protein turnover, chaperones	Molecular Function: transferase activity (GO:0016740);;	--	--	--	--	Glutathione S-transferase, N-terminal domain	--	S	Function unknown	hypothetical protein SS1G_04914 [Sclerotinia sclerotiorum 1980]
gene6315	3	3	7	29	26	32	11.8247	11.1041	24.5037	85.437	84.7682	106.119	0.000211644	2.7217	up	--	--	--	--	--	--	--	--	--	--	--	predicted protein [Sclerotinia sclerotiorum 1980]
gene6898	73	100	65	248	231	254	7.01487	9.79112	6.19494	23.0221	21.4607	23.5553	5.71172e-13	1.59921	up	[T]	Signal transduction mechanisms	--	--	--	[A]	RNA processing and modification	WD domain, G-beta repeat;; Heterokaryon incompatibility protein (HET);; NACHT domain;; Protein of unknown function (DUF1652);; WD40-like Beta Propeller Repeat;; Cytochrome D1 heme domain;; Prolyl oligopeptidase, N-terminal beta-propeller domain	Vegetative incompatibility protein HET-E-1 GN=HET-E1 OS=Podospora anserina (Pleurage anserina) PE=3 SV=1	R	General function prediction only	putative nacht and wd domain protein [Botrytis cinerea BcDW1]
gene4566	3	0	4	320	349	329	1.733	0	2.34015	112.881	126.145	118.819	6.99378e-91	7.13504	up	[IQR]	Lipid transport and metabolism;; Secondary metabolites biosynthesis, transport and catabolism;; General function prediction only	Molecular Function: oxidoreductase activity (GO:0016491);; Biological Process: oxidation-reduction process (GO:0055114);;	--	--	[Q]	Secondary metabolites biosynthesis, transport and catabolism	short chain dehydrogenase	Uncharacterized oxidoreductase C736.13 GN=SPCC736.13 OS=Schizosaccharomyces pombe (strain 972 / ATCC 24843) PE=3 SV=1	Q	Secondary metabolites biosynthesis, transport and catabolism	hypothetical protein SS1G_06133 [Sclerotinia sclerotiorum 1980]
gene552	7213	7073	6545	3210	3199	3235	3637.49	3601.07	3268.35	1541.62	1552.67	1599.01	3.33333e-13	-1.13427	down	[J]	Translation, ribosomal structure and biogenesis	Molecular Function: translation initiation factor activity (GO:0003743);; Molecular Function: translation elongation factor activity (GO:0003746);; Biological Process: translational initiation (GO:0006413);; Biological Process: translational frameshifting (GO:0006452);; Biological Process: peptidyl-lysine modification to peptidyl-hypusine (GO:0008612);; Molecular Function: ribosome binding (GO:00…	K03263|2.31279e-118|ssl:SS1G_01874|eukaryotic translation initiation factor 5A-1; K03263 translation initiation factor 5A (A)	--	[J]	Translation, ribosomal structure and biogenesis	Eukaryotic elongation factor 5A hypusine, DNA-binding OB fold	Eukaryotic translation initiation factor 5A-2 GN=J1651 OS=Saccharomyces cerevisiae (strain ATCC 204508 / S288c) PE=1 SV=3	J	Translation, ribosomal structure and biogenesis	eukaryotic translation initiation factor 5A-1 [Sclerotinia sclerotiorum 1980]
gene6742	53	29	59	153	147	159	6.70234	5.75745	9.79622	23.4375	23.0982	24.6666	5.64456e-10	1.68076	up	--	--	--	--	--	[S]	Function unknown	Protein of unknown function (DUF726)	Uncharacterized membrane protein C6F6.13c GN=SPAC607.08c OS=Schizosaccharomyces pombe (strain 972 / ATCC 24843) PE=3 SV=1	S	Function unknown	hypothetical protein SS1G_05323 [Sclerotinia sclerotiorum 1980]
gene5597	194	197	208	69	78	74	64.7091	64.7787	69.7722	21.9572	25.1295	24.3331	5.89602e-10	-1.4615	down	--	--	--	--	--	--	--	--	--	S	Function unknown	hypothetical protein SS1G_12433 [Sclerotinia sclerotiorum 1980]
gene2682	9	0	9	27	23	26	3.66902	0	3.90137	10.504	8.96526	10.2298	0.00534217	2.05701	up	--	--	--	--	--	--	--	--	--	--	--	predicted protein [Sclerotinia sclerotiorum 1980]
gene7516	37	29	31	89	94	95	9.04763	4.5851	9.31886	22.7454	23.9457	23.3862	1.21706e-05	1.49587	up	[E]	Amino acid transport and metabolism	Biological Process: amino acid transmembrane transport (GO:0003333);; Molecular Function: amino acid transmembrane transporter activity (GO:0015171);; Cellular Component: integral component of membrane (GO:0016021);;	--	--	[E]	Amino acid transport and metabolism	Amino acid permease;; Amino acid permease	Polyamine transporter TPO5 GN=TPO5 OS=Saccharomyces cerevisiae (strain ATCC 204508 / S288c) PE=1 SV=1	E	Amino acid transport and metabolism	hypothetical protein SS1G_03784 [Sclerotinia sclerotiorum 1980]
gene3365	432	398	400	828	836	856	28.5098	25.0403	25.763	51.2292	52.3326	53.4553	4.7438e-10	1.01165	up	--	--	Molecular Function: ubiquitin-protein transferase activity (GO:0004842);; Biological Process: protein ubiquitination (GO:0016567);;	K10590|0|ssl:SS1G_02224|hypothetical protein; K10590 E3 ubiquitin-protein ligase TRIP12 [EC:6.3.2.19] (A)	Ubiquitin mediated proteolysis (ko04120)	[O]	Posttranslational modification, protein turnover, chaperones	HECT-domain (ubiquitin-transferase)	Probable ubiquitin fusion degradation protein C12B10.01c OS=Schizosaccharomyces pombe (strain 972 / ATCC 24843) PE=3 SV=2	O	Posttranslational modification, protein turnover, chaperones	hypothetical protein SS1G_02224 [Sclerotinia sclerotiorum 1980]
gene5665	97	78	77	20	27	21	53.013	53.7779	42.8243	11.0968	17.2252	15.5489	2.62763e-07	-1.9134	down	--	--	--	--	--	--	--	Alb1	--	S	Function unknown	hypothetical protein SS1G_03600 [Sclerotinia sclerotiorum 1980]
gene10728	308	293	327	652	651	669	25.7385	32.3727	17.94	53.8073	52.2943	55.1991	2.2686e-10	1.06462	up	[E]	Amino acid transport and metabolism	Biological Process: metabolic process (GO:0008152);; Molecular Function: transaminase activity (GO:0008483);; Molecular Function: pyridoxal phosphate binding (GO:0030170);;	--	--	[E]	Amino acid transport and metabolism	Aminotransferase class-V	Uncharacterized aminotransferase C660.12c GN=SPBC660.12c OS=Schizosaccharomyces pombe (strain 972 / ATCC 24843) PE=3 SV=1	E	Amino acid transport and metabolism	hypothetical protein SS1G_09445 [Sclerotinia sclerotiorum 1980]
gene4466	41	52	31	157	155	149	9.34557	11.6176	7.06673	34.4786	34.3426	33.1238	1.01355e-11	1.87045	up	--	--	Molecular Function: sequence-specific DNA binding RNA polymerase II transcription factor activity (GO:0000981);; Molecular Function: DNA binding (GO:0003677);; Cellular Component: nucleus (GO:0005634);; Biological Process: regulation of transcription from RNA polymerase II promoter (GO:0006357);; Molecular Function: zinc ion binding (GO:0008270);;	--	--	--	--	Fungal specific transcription factor domain;; Fungal Zn(2)-Cys(6) binuclear cluster domain	--	S	Function unknown	hypothetical protein SS1G_06255 [Sclerotinia sclerotiorum 1980]
gene7647	75	40	101	15	17	16	29.7571	16.4998	53.15	6.31096	8.02436	7.38149	0.00179225	-2.19162	down	--	--	Molecular Function: oxidoreductase activity (GO:0016491);; Biological Process: oxidation-reduction process (GO:0055114);;	--	--	--	--	short chain dehydrogenase	--	Q	Secondary metabolites biosynthesis, transport and catabolism	hypothetical protein SS1G_03624 [Sclerotinia sclerotiorum 1980]
gene2504	497	450	341	20	22	26	90.0006	81.3921	64.5858	3.72652	4.05389	4.65139	1.34764e-30	-4.26706	down	--	--	Biological Process: cell wall macromolecule catabolic process (GO:0016998);;	--	--	--	--	LysM domain	--	R	General function prediction only	hypothetical protein SS1G_00772 [Sclerotinia sclerotiorum 1980]
gene7997	57	55	67	609	609	616	4.41901	4.22596	5.08146	45.5426	45.2223	45.6428	7.98517e-66	3.33433	up	--	--	--	--	--	--	--	--	--	S	Function unknown	hypothetical protein SBOR_3703 [Sclerotinia borealis F-4157]
gene7772	27	18	14	55	55	59	24.0607	16.5445	13.1476	46.7996	48.5768	51.5349	0.00109956	1.49435	up	--	--	--	--	--	--	--	--	--	S	Function unknown	hypothetical protein BC1G_03434 [Botrytis cinerea B05.10]
gene11364	1	0	7	30	25	23	3.23517	0	1.53543	8.34276	5.52374	5.88302	5.96221e-05	3.26785	up	--	--	Molecular Function: O-methyltransferase activity (GO:0008171);;	--	--	--	--	--	--	R	General function prediction only	hypothetical protein SS1G_14292 [Sclerotinia sclerotiorum 1980]
gene3311	39	26	70	267	265	255	20.0255	15.5183	39.018	134.355	132.693	131.799	3.85593e-27	2.52223	up	[I]	Lipid transport and metabolism	Molecular Function: hydrolase activity (GO:0016787);; Biological Process: cellular nitrogen compound biosynthetic process (GO:0044271);; Cellular Component: intracellular part (GO:0044424);;	--	--	[V]	Defense mechanisms	alpha/beta hydrolase fold;; Carboxylesterase family	AB hydrolase superfamily protein C1039.03 GN=SPAC1039.03 OS=Schizosaccharomyces pombe (strain 972 / ATCC 24843) PE=3 SV=1	V	Defense mechanisms	hypothetical protein SS1G_02163 [Sclerotinia sclerotiorum 1980]
gene180	4	0	5	22	20	24	3.00759	0	3.30856	24.0637	18.6819	23.0174	0.000672959	2.85405	up	--	--	--	--	--	--	--	--	--	--	--	predicted protein [Sclerotinia sclerotiorum 1980]
gene1795	106	126	196	23	24	21	24.1664	28.4598	44.1217	5.57636	5.42441	4.81823	1.79028e-06	-2.67595	down	[I]	Lipid transport and metabolism	Biological Process: biosynthetic process (GO:0009058);; Molecular Function: transferase activity, transferring alkyl or aryl (other than methyl) groups (GO:0016765);; Molecular Function: intramolecular lyase activity (GO:0016872);;	K17841|0|mbe:MBM_00659|putative phytoene synthase/lycopene cyclase; K17841 15-cis-phytoene synthase / lycopene beta-cyclase [EC:2.5.1.32 5.5.1.19] (A)	Carotenoid biosynthesis (ko00906)	[I]	Lipid transport and metabolism	Squalene/phytoene synthase	Phytoene synthase GN=PTRG_07366 OS=Pyrenophora tritici-repentis (strain Pt-1C-BFP) PE=3 SV=1	I	Lipid transport and metabolism	hypothetical protein SBOR_9640 [Sclerotinia borealis F-4157]
gene10889	28	14	38	237	244	234	5.02817	2.59992	6.77576	40.2607	41.4148	40.4787	5.33234e-34	3.13829	up	[G]	Carbohydrate transport and metabolism	Biological Process: carbohydrate metabolic process (GO:0005975);; Molecular Function: hydrolase activity (GO:0016787);; Molecular Function: carbohydrate binding (GO:0030246);;	--	--	--	--	Glycosyl hydrolase family 92	--	R	General function prediction only	putative alpha subfamily protein [Botrytis cinerea BcDW1]
gene8791	3033	2823	1520	433	424	448	498.356	445.521	245.317	71.7875	72.3882	75.3705	5.76679e-06	-2.52307	down	[R]	General function prediction only	Molecular Function: nucleotide binding (GO:0000166);; Molecular Function: nucleic acid binding (GO:0003676);;	K11294|5.24389e-121|bfu:BC1G_12782|hypothetical protein; K11294 nucleolin (A)	--	[K]	Transcription	RNA recognition motif. (a.k.a. RRM, RBD, or RNP domain);; RNA recognition motif (a.k.a. RRM, RBD, or RNP domain);; RNA recognition motif. (a.k.a. RRM, RBD, or RNP domain)	Nuclear localization sequence-binding protein GN=NSR1 OS=Saccharomyces cerevisiae (strain ATCC 204508 / S288c) PE=1 SV=1	K	Transcription	hypothetical protein BC1G_12782 [Botrytis cinerea B05.10]
gene8	5	7	14	81	78	76	1.05664	1.98943	3.20741	16.3323	15.3165	15.177	1.75048e-12	3.15503	up	--	--	--	--	--	--	--	--	Lipase 1 (Precursor) GN=LIP1 OS=Geotrichum fermentans (Trichosporon fermentans) PE=1 SV=1	--	--	predicted protein [Sclerotinia sclerotiorum 1980]
gene2459	405	301	213	92	87	96	72.9576	53.6956	38.1751	16.235	15.3403	16.8856	0.000186615	-1.76457	down	--	--	Biological Process: ribosomal large subunit export from nucleus (GO:0000055);; Biological Process: actin cytoskeleton organization (GO:0030036);; Biological Process: ribosomal large subunit biogenesis (GO:0042273);;	K14856|0|ssl:SS1G_00845|hypothetical protein; K14856 protein SDA1 (A)	--	[DZ]	Cell cycle control, cell division, chromosome partitioning;; Cytoskeleton	SDA1;; NUC130/3NT domain	Protein sda1 GN=sda1 OS=Schizosaccharomyces pombe (strain 972 / ATCC 24843) PE=3 SV=2	DZ	Cell cycle control, cell division, chromosome partitioning;; Cytoskeleton	similar to SDA1 domain-containing protein [Botrytis cinerea T4]
gene5561	6715	7247	6588	2723	2721	2685	4546.58	4624.79	4612.05	1290.96	1294.15	1334.02	1.13806e-18	-1.3612	down	[J]	Translation, ribosomal structure and biogenesis	Molecular Function: structural constituent of ribosome (GO:0003735);; Cellular Component: ribosome (GO:0005840);; Biological Process: translation (GO:0006412);;	K02870|2.20508e-89|ssl:SS1G_12479|60S ribosomal protein L12; K02870 large subunit ribosomal protein L12e (A)	Ribosome (ko03010)	[J]	Translation, ribosomal structure and biogenesis	Ribosomal protein L11, N-terminal domain;; Ribosomal protein L11, RNA binding domain	60S ribosomal protein L12 GN=rpl-12 OS=Neurospora crassa (strain ATCC 24698 / 74-OR23-1A / CBS 708.71 / DSM PE=3 SV=1	J	Translation, ribosomal structure and biogenesis	similar to 60S ribosomal protein l12 [Botrytis cinerea T4]
gene3058	5540	5719	5610	1351	1331	1355	7478.67	7613.55	8081.29	1749.66	1819.98	1892.8	3.50507e-42	-2.08608	down	[J]	Translation, ribosomal structure and biogenesis	Molecular Function: structural constituent of ribosome (GO:0003735);; Cellular Component: ribosome (GO:0005840);; Biological Process: translation (GO:0006412);;	K02951|1.31081e-103|ssl:SS1G_00066|40S ribosomal protein S12; K02951 small subunit ribosomal protein S12e (A)	Ribosome (ko03010)	[J]	Translation, ribosomal structure and biogenesis	Ribosomal protein L7Ae/L30e/S12e/Gadd45 family	40S ribosomal protein S12 GN=RPS12 OS=Blumeria graminis f. sp. hordei (Barley powdery mildew) PE=3 SV=1	J	Translation, ribosomal structure and biogenesis	40S ribosomal protein S12 [Botrytis cinerea B05.10]
gene9252	72	81	72	277	275	269	54.9831	62.1619	57.3966	206.247	212.423	210.833	1.72726e-17	1.84422	up	--	--	--	--	--	--	--	Necrosis inducing protein (NPP1)	--	R	General function prediction only	hypothetical protein SS1G_11912 [Sclerotinia sclerotiorum 1980]
gene5520	104	115	111	335	348	331	12.8472	14.1526	13.6743	39.9188	41.5573	39.6924	1.27646e-15	1.59642	up	--	--	Molecular Function: sequence-specific DNA binding RNA polymerase II transcription factor activity (GO:0000981);; Molecular Function: DNA binding (GO:0003677);; Cellular Component: nucleus (GO:0005634);; Biological Process: regulation of transcription from RNA polymerase II promoter (GO:0006357);; Molecular Function: zinc ion binding (GO:0008270);;	--	--	--	--	Fungal specific transcription factor domain;; Fungal Zn(2)-Cys(6) binuclear cluster domain	Uncharacterized transcriptional regulatory protein C1327.01c GN=SPAC1327.01c OS=Schizosaccharomyces pombe (strain 972 / ATCC 24843) PE=1 SV=2	K	Transcription	hypothetical protein SS1G_12532 [Sclerotinia sclerotiorum 1980]
gene4738	6937	7288	7219	1902	1941	1944	5369.73	5515.29	5218.37	1247.3	1282.82	1312.56	2.71101e-35	-1.91273	down	[J]	Translation, ribosomal structure and biogenesis	Molecular Function: structural constituent of ribosome (GO:0003735);; Cellular Component: ribosome (GO:0005840);; Biological Process: translation (GO:0006412);;	K02882|1.36117e-124|ssl:SS1G_05905|60S ribosomal protein L20; K02882 large subunit ribosomal protein L18Ae (A)	Ribosome (ko03010)	[J]	Translation, ribosomal structure and biogenesis	Ribosomal L18ae/LX protein domain	60S ribosomal protein L20-B GN=O6116 OS=Saccharomyces cerevisiae (strain ATCC 204508 / S288c) PE=1 SV=1	J	Translation, ribosomal structure and biogenesis	putative 60s ribosomal protein l20 protein [Botrytis cinerea BcDW1]
gene5032	120	126	99	230	244	236	24.6031	25.2401	19.7577	45.9032	48.455	46.8563	2.9684e-06	1.01765	up	[E]	Amino acid transport and metabolism	Molecular Function: long-chain-alcohol oxidase activity (GO:0046577);; Molecular Function: flavin adenine dinucleotide binding (GO:0050660);; Biological Process: oxidation-reduction process (GO:0055114);;	--	--	--	--	GMC oxidoreductase;; GMC oxidoreductase;; FAD dependent oxidoreductase;; FAD binding domain;; NAD(P)-binding Rossmann-like domain;; Pyridine nucleotide-disulphide oxidoreductase;; Thi4 family;; FAD binding domain	--	R	General function prediction only	hypothetical protein SS1G_07437 [Sclerotinia sclerotiorum 1980]
gene7651	138	122	152	64	57	60	35.6343	51.0549	46.777	31.9113	30.1166	31.9801	9.50344e-06	-1.20927	down	--	--	Cellular Component: Golgi stack (GO:0005795);; Biological Process: transport (GO:0006810);;	K08496|1.76107e-151|ssl:SS1G_03620|hypothetical protein; K08496 golgi SNAP receptor complex member 2 (A)	SNARE interactions in vesicular transport (ko04130)	[U]	Intracellular trafficking, secretion, and vesicular transport	Snare region anchored in the vesicle membrane C-terminus	Protein transport protein bos1 GN=bos1 OS=Schizosaccharomyces pombe (strain 972 / ATCC 24843) PE=3 SV=1	U	Intracellular trafficking, secretion, and vesicular transport	hypothetical protein SS1G_03620 [Sclerotinia sclerotiorum 1980]
gene1726	156	115	82	31	38	37	49.6531	35.6845	26.0622	9.69011	12.0407	11.9392	0.000248405	-1.75969	down	[A]	RNA processing and modification	Molecular Function: catalytic activity (GO:0003824);; Cellular Component: nucleolus (GO:0005730);; Biological Process: RNA processing (GO:0006396);; Biological Process: ribosome biogenesis (GO:0042254);;	K11108|0|ssl:SS1G_04436|hypothetical protein; K11108 RNA 3'-terminal phosphate cyclase-like protein (A)	Ribosome biogenesis in eukaryotes (ko03008)	[A]	RNA processing and modification	RNA 3'-terminal phosphate cyclase;; RNA 3'-terminal phosphate cyclase (RTC), insert domain	RNA 3&apos;-terminal phosphate cyclase-like protein GN=RCL1 OS=Saccharomyces cerevisiae (strain ATCC 204508 / S288c) PE=1 SV=1	A	RNA processing and modification	hypothetical protein SS1G_04436 [Sclerotinia sclerotiorum 1980]
gene8191	255	148	283	679	700	689	39.1819	22.9089	45.1398	104.76	107.082	105.122	8.93121e-21	1.56976	up	--	--	--	K11976|0|ssl:SS1G_13782|hypothetical protein; K11976 TRIAD3; E3 ubiquitin-protein ligase RNF216 [EC:6.3.2.19] (A)	--	[O]	Posttranslational modification, protein turnover, chaperones	--	--	O	Posttranslational modification, protein turnover, chaperones	hypothetical protein SS1G_13782 [Sclerotinia sclerotiorum 1980]
gene4328	102	70	77	17	20	22	50.704	34.5303	38.7089	8.30453	9.96691	10.9438	3.57581e-08	-2.10054	down	[MG]	Cell wall/membrane/envelope biogenesis;; Carbohydrate transport and metabolism	--	--	--	--	--	NmrA-like family;; NADH(P)-binding;; 3-beta hydroxysteroid dehydrogenase/isomerase family	Nitrogen metabolite repression protein nmr GN=nmr OS=Neurospora crassa (strain ATCC 24698 / 74-OR23-1A / CBS 708.71 / DSM PE=1 SV=2	R	General function prediction only	hypothetical protein SS1G_12265 [Sclerotinia sclerotiorum 1980]
gene736	32	33	41	110	117	116	12.9389	10.3807	18.3533	43.1614	44.9144	45.6107	7.73326e-08	1.6716	up	[R]	General function prediction only	Biological Process: nitrogen compound metabolic process (GO:0006807);; Molecular Function: hydrolase activity, acting on carbon-nitrogen (but not peptide) bonds (GO:0016810);;	--	--	[E]	Amino acid transport and metabolism	Carbon-nitrogen hydrolase	Cyanide hydratase GN=CHT OS=Gloeocercospora sorghi (Zonate leaf spot disease fungus) PE=3 SV=1	E	Amino acid transport and metabolism	hypothetical protein SS1G_01652 [Sclerotinia sclerotiorum 1980]
gene8931	46	48	60	119	119	109	16.1131	16.0984	20.5419	40.724	41.3857	38.4246	0.000115004	1.14944	up	[R]	General function prediction only	Molecular Function: oxidoreductase activity, acting on single donors with incorporation of molecular oxygen, incorporation of two atoms of oxygen (GO:0016702);; Molecular Function: nitronate monooxygenase activity (GO:0018580);; Biological Process: oxidation-reduction process (GO:0055114);;	--	--	--	--	Nitronate monooxygenase;; IMP dehydrogenase / GMP reductase domain	--	S	Function unknown	hypothetical protein SS1G_11235 [Sclerotinia sclerotiorum 1980]
gene8045	217	301	150	68	50	64	34.5938	47.304	23.7226	10.4988	7.80369	9.93626	0.000352098	-1.89988	down	--	--	Molecular Function: magnesium ion binding (GO:0000287);; Molecular Function: zinc ion binding (GO:0008270);; Molecular Function: holo-[acyl-carrier-protein] synthase activity (GO:0008897);; Biological Process: macromolecule biosynthetic process (GO:0009059);;	--	--	--	--	4'-phosphopantetheinyl transferase superfamily	--	S	Function unknown	predicted protein [Sclerotinia sclerotiorum 1980]
gene9336	297	331	322	139	157	159	272.014	295.707	308.683	121.546	144.363	151.049	4.17103e-08	-1.0851	down	--	--	Biological Process: protein folding (GO:0006457);; Cellular Component: prefoldin complex (GO:0016272);; Molecular Function: unfolded protein binding (GO:0051082);;	--	--	[O]	Posttranslational modification, protein turnover, chaperones	Prefoldin subunit	Probable prefoldin subunit 3 GN=SPAC3H8.07c OS=Schizosaccharomyces pombe (strain 972 / ATCC 24843) PE=3 SV=1	O	Posttranslational modification, protein turnover, chaperones	hypothetical protein SS1G_11819 [Sclerotinia sclerotiorum 1980]
gene7064	336	210	328	664	681	688	86.2668	75.0933	106.252	220.098	214.55	219.418	8.43612e-13	1.19535	up	--	--	--	--	--	--	--	Acetyltransferase (GNAT) family;; Acetyltransferase (GNAT) domain;; FR47-like protein	--	R	General function prediction only	predicted protein [Sclerotinia sclerotiorum 1980]
gene2636	15086	14652	14598	5589	5741	5687	6398.64	6227.5	6593.82	2331.71	2435.41	2434.31	2.80453e-18	-1.40461	down	[G]	Carbohydrate transport and metabolism	Molecular Function: adenosine kinase activity (GO:0004001);; Cellular Component: nucleus (GO:0005634);; Cellular Component: cytoplasm (GO:0005737);; Biological Process: purine nucleobase metabolic process (GO:0006144);; Biological Process: purine ribonucleoside salvage (GO:0006166);; Biological Process: AMP biosynthetic process (GO:0006167);; Biological Process: phosphorylation (GO:0016310);; Mol…	K00856|0|bfu:BC1G_06571|adenosine kinase; K00856 adenosine kinase [EC:2.7.1.20] (A)	Purine metabolism (ko00230)	[G]	Carbohydrate transport and metabolism	pfkB family carbohydrate kinase;; Phosphomethylpyrimidine kinase	Adenosine kinase GN=ado1 OS=Schizosaccharomyces pombe (strain 972 / ATCC 24843) PE=2 SV=2	F	Nucleotide transport and metabolism	hypothetical protein SBOR_4627 [Sclerotinia borealis F-4157]
gene4434	41	66	133	333	330	332	17.9011	29.2003	57.6141	140.371	137.296	143.376	2.24354e-21	2.03078	up	--	--	--	--	--	--	--	--	--	S	Function unknown	hypothetical protein SS1G_06293 [Sclerotinia sclerotiorum 1980]
gene2939	143	104	113	306	301	291	19.6648	14.1403	15.2734	43.6506	43.0074	42.1098	1.63832e-10	1.2955	up	--	--	Molecular Function: triglyceride lipase activity (GO:0004806);; Cellular Component: endoplasmic reticulum (GO:0005783);; Cellular Component: Golgi apparatus (GO:0005794);; Biological Process: lipid metabolic process (GO:0006629);; Biological Process: catabolic process (GO:0009056);; Cellular Component: endomembrane system (GO:0012505);; Cellular Component: late endosome membrane (GO:0031902);; Ce…	K17900|0|ssl:SS1G_00233|hypothetical protein; K17900 lipase ATG15 [EC:3.1.1.3] (A)	Glycerolipid metabolism (ko00561)	[UI]	Intracellular trafficking, secretion, and vesicular transport;; Lipid transport and metabolism	Lipase (class 3)	Putative lipase atg15 GN=atg15 OS=Neurospora crassa (strain ATCC 24698 / 74-OR23-1A / CBS 708.71 / DSM PE=3 SV=3	I	Lipid transport and metabolism	hypothetical protein SS1G_00233 [Sclerotinia sclerotiorum 1980]
gene3340	151	174	135	62	60	57	48.0155	54.0402	41.9796	19.3837	18.8078	18.007	1.32562e-07	-1.3852	down	--	--	--	K15326|0|ssl:SS1G_02195|hypothetical protein; K15326 tRNA-splicing endonuclease subunit Sen54 (A)	--	[J]	Translation, ribosomal structure and biogenesis	tRNA-splicing endonuclease subunit sen54 N-term	Probable tRNA-splicing endonuclease subunit tsp-5 GN=tsp-5 OS=Neurospora crassa (strain ATCC 24698 / 74-OR23-1A / CBS 708.71 / DSM PE=3 SV=2	J	Translation, ribosomal structure and biogenesis	hypothetical protein SS1G_02195 [Sclerotinia sclerotiorum 1980]
gene1176	30	7	36	587	608	575	8.32872	1.2216	10.5972	151.369	157.445	147.661	5.53151e-95	4.57837	up	--	--	Molecular Function: monooxygenase activity (GO:0004497);; Molecular Function: iron ion binding (GO:0005506);; Molecular Function: electron carrier activity (GO:0009055);; Molecular Function: oxidoreductase activity, acting on paired donors, with incorporation or reduction of molecular oxygen (GO:0016705);; Molecular Function: heme binding (GO:0020037);; Biological Process: oxidation-reduction pro…	--	--	--	--	Cytochrome P450	Cytochrome P450 52A3-A GN=CYP52A3-A OS=Candida maltosa (Yeast) PE=1 SV=3	Q	Secondary metabolites biosynthesis, transport and catabolism	hypothetical protein SS1G_01101 [Sclerotinia sclerotiorum 1980]
gene10074	123	249	507	8	7	10	43.2552	95.3266	187.615	3.96917	2.42777	3.73578	0.000596424	-5.15623	down	--	--	--	--	--	--	--	--	--	R	General function prediction only	hypothetical protein SS1G_13556 [Sclerotinia sclerotiorum 1980]
gene437	14	3	7	201	191	204	3.04087	0.785981	1.52267	41.9247	39.6292	42.4727	7.98588e-45	4.61103	up	--	--	Biological Process: transmembrane transport (GO:0055085);;	--	--	[T]	Signal transduction mechanisms	OPT oligopeptide transporter protein	Sexual differentiation process protein isp4 GN=isp4 OS=Schizosaccharomyces pombe (strain 972 / ATCC 24843) PE=2 SV=2	T	Signal transduction mechanisms	hypothetical protein SS1G_02024 [Sclerotinia sclerotiorum 1980]
gene8501	8	28	12	1	0	0	197.553	531.042	301.614	20.8934	2.74203e-23	3.28535e-20	0.00301243	-5.60845	down	--	--	--	--	--	--	--	--	--	--	--	predicted protein [Sclerotinia sclerotiorum 1980]
gene7192	19	55	63	177	178	181	5.93119	16.8638	18.9937	51.84	52.5861	53.34	5.89633e-14	1.94614	up	--	--	Molecular Function: sequence-specific DNA binding RNA polymerase II transcription factor activity (GO:0000981);; Cellular Component: nucleus (GO:0005634);; Biological Process: regulation of transcription from RNA polymerase II promoter (GO:0006357);; Molecular Function: zinc ion binding (GO:0008270);;	--	--	--	--	Fungal Zn(2)-Cys(6) binuclear cluster domain;; Fungal specific transcription factor domain	Transcriptional regulatory protein moc3 GN=moc3 OS=Schizosaccharomyces pombe (strain 972 / ATCC 24843) PE=1 SV=4	K	Transcription	similar to transcription factor Cys6 [Botrytis cinerea T4]
gene2796	95	66	84	207	206	203	13.0701	9.40001	11.6388	28.0067	27.6304	27.5377	1.98795e-08	1.30724	up	--	--	--	--	--	--	--	--	--	S	Function unknown	hypothetical protein BofuT4_P020160.1 [Botrytis cinerea T4]
gene10833	331	163	215	598	622	596	52.5422	24.1657	34.4395	96.8801	98.9215	96.2853	1.8328e-12	1.33363	up	--	--	Biological Process: transmembrane transport (GO:0055085);;	--	--	[T]	Signal transduction mechanisms	OPT oligopeptide transporter protein	Oligopeptide transporter 1 OS=Saccharomyces cerevisiae (strain ATCC 204508 / S288c) PE=1 SV=1	T	Signal transduction mechanisms	hypothetical protein SS1G_09296 [Sclerotinia sclerotiorum 1980]
gene8130	41	29	41	13	11	10	18.6806	13.4107	18.6449	5.97235	5.21347	4.68775	0.00347844	-1.72963	down	--	--	--	--	--	--	--	--	--	S	Function unknown	hypothetical protein SS1G_14088 [Sclerotinia sclerotiorum 1980]
gene1189	403	210	159	587	573	586	237.112	93.8106	92.0119	327.907	300.761	328.159	8.31269e-05	1.15319	up	--	--	--	--	--	--	--	--	--	--	--	predicted protein [Sclerotinia sclerotiorum 1980]
gene3094	4658	4732	4173	1266	1265	1217	4467.23	4279.3	4202.17	1180.89	1215.94	1197.62	2.28753e-35	-1.87884	down	[J]	Translation, ribosomal structure and biogenesis	Molecular Function: nucleotide binding (GO:0000166);; Molecular Function: structural constituent of ribosome (GO:0003735);; Cellular Component: ribosome (GO:0005840);; Biological Process: translation (GO:0006412);;	K02893|1.0125e-86|ssl:SS1G_00023|60S ribosomal protein L25; K02893 large subunit ribosomal protein L23Ae (A)	Ribosome (ko03010)	[J]	Translation, ribosomal structure and biogenesis	Ribosomal protein L23, N-terminal domain;; Ribosomal protein L23	60S ribosomal protein L25 OS=Puccinia graminis (Black stem rust fungus) PE=2 SV=2	J	Translation, ribosomal structure and biogenesis	60S ribosomal protein L25 [Sclerotinia sclerotiorum 1980 UF-70]
gene8172	37	85	50	222	203	226	3.13485	6.895	4.1138	17.7987	16.2526	18.0785	1.48532e-15	1.89671	up	--	--	--	--	--	--	--	--	--	--	--	predicted protein [Sclerotinia sclerotiorum 1980]
gene7317	5690	6378	5426	1628	1615	1617	4812.56	5505.43	5093.02	1334.32	1358.25	1445.22	1.9818e-34	-1.87114	down	[J]	Translation, ribosomal structure and biogenesis	Molecular Function: structural constituent of ribosome (GO:0003735);; Cellular Component: ribosome (GO:0005840);; Biological Process: translation (GO:0006412);;	K02883|7.38121e-99|ssl:SS1G_10585|60S ribosomal protein L18; K02883 large subunit ribosomal protein L18e (A)	Ribosome (ko03010)	[J]	Translation, ribosomal structure and biogenesis	Ribosomal protein L18e/L15	60S ribosomal protein L18-B GN=rpl18b OS=Schizosaccharomyces pombe (strain 972 / ATCC 24843) PE=1 SV=1	J	Translation, ribosomal structure and biogenesis	60S ribosomal protein L18 [Sclerotinia sclerotiorum 1980 UF-70]
gene10555	344	301	230	52	46	48	84.7341	70.1463	51.1111	11.9338	10.3464	10.8892	1.77222e-15	-2.607	down	[QR]	Secondary metabolites biosynthesis, transport and catabolism;; General function prediction only	Cellular Component: cytoplasm (GO:0005737);; Biological Process: protein methylation (GO:0006479);; Molecular Function: protein methyltransferase activity (GO:0008276);;	K11436|0|ssl:SS1G_13519|S-adenosylmethionine-dependent methyltransferase superfamily domain-containing protein; K11436 protein arginine N-methyltransferase 3 [EC:2.1.1.-] (A)	--	[OKT]	Posttranslational modification, protein turnover, chaperones;; Transcription;; Signal transduction mechanisms	Methyltransferase domain;; Ribosomal protein L11 methyltransferase (PrmA);; Methyltransferase domain;; Methyltransferase domain;; Methyltransferase domain;; Methyltransferase domain;; Methyltransferase domain;; Mycolic acid cyclopropane synthetase;; Methyltransferase small domain;; ubiE/COQ5 methyltransferase family	Ribosomal protein arginine N-methyltransferase rmt3 GN=rmt3 OS=Schizosaccharomyces pombe (strain 972 / ATCC 24843) PE=1 SV=3	KOT	Transcription;; Posttranslational modification, protein turnover, chaperones;; Signal transduction mechanisms	S-adenosylmethionine-dependent methyltransferase superfamily domain-containing protein [Sclerotinia sclerotiorum 1980 UF-70]
gene11317	290	275	221	93	111	105	77.3821	65.0015	47.8493	23.2608	27.0538	26.642	9.83967e-11	-1.37058	down	[R]	General function prediction only	Molecular Function: oxidoreductase activity (GO:0016491);; Biological Process: oxidation-reduction process (GO:0055114);;	--	--	--	--	Flavin containing amine oxidoreductase;; NAD(P)-binding Rossmann-like domain;; FAD-NAD(P)-binding	--	S	Function unknown	hypothetical protein SS1G_14359 [Sclerotinia sclerotiorum 1980]
gene2503	605	506	361	30	27	25	60.5155	49.1273	36.7933	2.82451	2.59266	2.57005	1.03873e-17	-4.18996	down	[G]	Carbohydrate transport and metabolism	Molecular Function: chitinase activity (GO:0004568);; Biological Process: carbohydrate metabolic process (GO:0005975);; Biological Process: chitin catabolic process (GO:0006032);; Molecular Function: chitin binding (GO:0008061);;	K01183|0|ssl:SS1G_00773|hypothetical protein; K01183 chitinase [EC:3.2.1.14] (A)	Amino sugar and nucleotide sugar metabolism (ko00520)	[G]	Carbohydrate transport and metabolism	Glycosyl hydrolases family 18;; Chitin recognition protein	Killer toxin subunit beta (Precursor) OS=Kluyveromyces lactis (strain ATCC 8585 / CBS 2359 / DSM 70799 / NBRC PE=1 SV=1	G	Carbohydrate transport and metabolism	hypothetical protein SS1G_00773 [Sclerotinia sclerotiorum 1980]
gene6550	190	155	227	922	909	912	48.1865	42.5133	104.097	201.75	203.106	206.103	2.706e-41	2.23928	up	--	--	Molecular Function: monooxygenase activity (GO:0004497);; Molecular Function: iron ion binding (GO:0005506);; Molecular Function: electron carrier activity (GO:0009055);; Molecular Function: oxidoreductase activity, acting on paired donors, with incorporation or reduction of molecular oxygen (GO:0016705);; Molecular Function: heme binding (GO:0020037);; Biological Process: oxidation-reduction pro…	--	--	--	--	--	--	Q	Secondary metabolites biosynthesis, transport and catabolism	hypothetical protein SS1G_05085 [Sclerotinia sclerotiorum 1980]
gene649	0	0	2	9	9	10	0	0	0.490769	1.73003	1.65201	1.93763	0.00263693	3.79111	up	[GEPR]	Carbohydrate transport and metabolism;; Amino acid transport and metabolism;; Inorganic ion transport and metabolism;; General function prediction only	Biological Process: carbohydrate transport (GO:0008643);; Cellular Component: integral component of membrane (GO:0016021);; Molecular Function: substrate-specific transmembrane transporter activity (GO:0022891);; Biological Process: transmembrane transport (GO:0055085);;	--	--	[R]	General function prediction only	Sugar (and other) transporter;; Major Facilitator Superfamily	Low-affinity glucose transporter HXT3 GN=HXT3 OS=Saccharomyces cerevisiae (strain ATCC 204508 / S288c) PE=1 SV=1	G	Carbohydrate transport and metabolism	putative hexose transporter protein [Botrytis cinerea BcDW1]
gene3767	107	92	78	37	34	37	11.4802	16.4725	17.6346	6.39036	6.9214	6.54017	4.01293e-05	-1.38232	down	--	--	--	--	--	--	--	--	Uncharacterized protein AN5342 GN=AN5342 OS=Emericella nidulans (strain FGSC A4 / ATCC 38163 / CBS 112.46 / NRRL PE=1 SV=1	S	Function unknown	hypothetical protein SS1G_02730 [Sclerotinia sclerotiorum 1980]
gene3456	55	22	31	85	81	85	13.4445	5.37282	7.69405	20.3194	19.7023	20.9231	0.000725992	1.19334	up	--	--	Molecular Function: hydrolase activity, hydrolyzing O-glycosyl compounds (GO:0004553);; Cellular Component: extracellular region (GO:0005576);; Biological Process: carbohydrate metabolic process (GO:0005975);; Molecular Function: cellulose binding (GO:0030248);;	--	--	--	--	Glycosyl hydrolase family 7;; Fungal cellulose binding domain	Probable 1,4-beta-D-glucan cellobiohydrolase B (Precursor) GN=cbhB OS=Neosartorya fischeri (strain ATCC 1020 / DSM 3700 / FGSC A1164 / NRRL PE=3 SV=1	G	Carbohydrate transport and metabolism	hypothetical protein SS1G_02334 [Sclerotinia sclerotiorum 1980]
gene7596	113	70	84	202	163	180	53.4947	33.3286	40.6683	92.8672	76.9214	87.1187	3.14636e-05	1.00637	up	--	--	--	--	--	--	--	--	--	--	--	predicted protein [Sclerotinia sclerotiorum 1980]
gene9162	3535	4240	4182	1879	1921	1903	5021.44	5703.45	6328.99	2554.71	2812.03	2779.03	7.72967e-13	-1.091	down	[B]	Chromatin structure and dynamics	Cellular Component: nucleosome (GO:0000786);; Molecular Function: DNA binding (GO:0003677);; Cellular Component: nucleus (GO:0005634);; Biological Process: DNA repair (GO:0006281);; Biological Process: nucleosome assembly (GO:0006334);; Molecular Function: protein heterodimerization activity (GO:0046982);;	K11251|2.61383e-51|pfj:MYCFIDRAFT_168270|hypothetical protein; K11251 histone H2A (A)	--	[B]	Chromatin structure and dynamics	Core histone H2A/H2B/H3/H4;; Histone-like transcription factor (CBF/NF-Y) and archaeal histone	Histone H2A GN=HTA1 OS=Gibberella zeae (strain PH-1 / ATCC MYA-4620 / FGSC 9075 / NRRL 31084) PE=3 SV=3	B	Chromatin structure and dynamics	histone H2A like protein [Dothistroma septosporum NZE10]
gene9840	64	63	33	138	128	135	11.2229	10.4295	6.25534	23.1525	21.2452	22.4674	3.37543e-06	1.30125	up	--	--	Molecular Function: sequence-specific DNA binding RNA polymerase II transcription factor activity (GO:0000981);; Cellular Component: nucleus (GO:0005634);; Biological Process: regulation of transcription from RNA polymerase II promoter (GO:0006357);; Molecular Function: zinc ion binding (GO:0008270);;	--	--	--	--	Fungal Zn(2)-Cys(6) binuclear cluster domain	Transcriptional regulatory protein moc3 GN=moc3 OS=Schizosaccharomyces pombe (strain 972 / ATCC 24843) PE=1 SV=4	K	Transcription	hypothetical protein SS1G_06907 [Sclerotinia sclerotiorum 1980]
gene8091	257	182	157	74	90	77	35.9282	25.1564	21.8583	10.1778	12.3693	10.5846	0.000278617	-1.33015	down	[LKJ]	Replication, recombination and repair;; Transcription;; Translation, ribosomal structure and biogenesis	Molecular Function: RNA binding (GO:0003723);; Molecular Function: ATP binding (GO:0005524);; Cellular Component: nucleolus (GO:0005730);; Biological Process: rRNA processing (GO:0006364);; Molecular Function: ATP-dependent helicase activity (GO:0008026);;	K14806|0|ssl:SS1G_14039|hypothetical protein; K14806 ATP-dependent RNA helicase DDX31/DBP7 [EC:3.6.4.13] (A)	--	[A]	RNA processing and modification	DEAD/DEAH box helicase;; Helicase conserved C-terminal domain;; Domain of unknown function (DUF4217)	ATP-dependent RNA helicase dbp7 GN=dbp7 OS=Sclerotinia sclerotiorum (strain ATCC 18683 / 1980 / Ss-1) PE=3 SV=1	A	RNA processing and modification	hypothetical protein SS1G_14039 [Sclerotinia sclerotiorum 1980]
gene957	46	40	58	14	17	21	9.38474	7.22071	10.1929	2.80001	3.2027	4.09977	0.00278965	-1.49168	down	[T]	Signal transduction mechanisms	Molecular Function: signal transducer activity (GO:0004871);; Biological Process: termination of G-protein coupled receptor signaling pathway (GO:0038032);;	--	--	--	--	Regulator of G protein signaling domain;; PAS domain	White collar 1 protein GN=wc-1 OS=Neurospora crassa (strain ATCC 24698 / 74-OR23-1A / CBS 708.71 / DSM PE=1 SV=2	S	Function unknown	hypothetical protein SS1G_01379 [Sclerotinia sclerotiorum 1980]
gene539	57	70	72	190	201	200	10.2112	12.4772	12.8793	32.7864	34.7978	34.9015	1.27089e-10	1.54757	up	--	--	--	--	--	[S]	Function unknown	Domain of unknown function (DUF4210);; Chromosome segregation during meiosis	Uncharacterized protein C3H8.04 GN=SPAC3H8.04 OS=Schizosaccharomyces pombe (strain 972 / ATCC 24843) PE=4 SV=1	S	Function unknown	hypothetical protein SBOR_0918 [Sclerotinia borealis F-4157]
gene10248	48	44	48	130	113	120	31.3809	28.7697	32.1571	79.4947	70.4278	75.2236	4.61231e-06	1.35167	up	[H]	Coenzyme transport and metabolism	--	K08681|0|ssl:SS1G_08881|hypothetical protein; K08681 5'-phosphate synthase pdxT subunit [EC:4.3.3.6] (A)	Vitamin B6 metabolism (ko00750)	[H]	Coenzyme transport and metabolism	SNO glutamine amidotransferase family;; CobB/CobQ-like glutamine amidotransferase domain	Probable glutamine amidotransferase SNO1 GN=SNO1 OS=Saccharomyces cerevisiae (strain ATCC 204508 / S288c) PE=1 SV=1	H	Coenzyme transport and metabolism	hypothetical protein SS1G_08881 [Sclerotinia sclerotiorum 1980]
gene53	342	360	385	151	152	159	461.412	462.376	540.494	191.444	205.688	221.889	4.71388e-11	-1.25721	down	[J]	Translation, ribosomal structure and biogenesis	Molecular Function: structural constituent of ribosome (GO:0003735);; Cellular Component: ribosome (GO:0005840);; Biological Process: translation (GO:0006412);;	K02935|9.09007e-72|bfu:BC1G_09274|putative mitochondrial 54S ribosomal protein MNP1; K02935 large subunit ribosomal protein L7/L12 (A)	Ribosome (ko03010)	[J]	Translation, ribosomal structure and biogenesis	Ribosomal protein L7/L12 C-terminal domain	54S ribosomal protein L12, mitochondrial (Precursor) GN=mnp1 OS=Schizosaccharomyces pombe (strain 972 / ATCC 24843) PE=3 SV=2	J	Translation, ribosomal structure and biogenesis	putative mitochondrial 54S ribosomal protein MNP1 [Botrytis cinerea B05.10]
gene4731	189	159	164	2906	2910	2922	27.2648	20.1861	23.2799	451.943	454.082	452.637	1.47618e-129	4.06993	up	--	--	--	--	--	--	--	Glycosyl transferase family group 2;; Glycosyl transferase family 2;; Glycosyltransferase like family 2	--	S	Function unknown	hypothetical protein SS1G_05913 [Sclerotinia sclerotiorum 1980]
gene7191	8137	7850	8448	2330	2245	2333	4919.73	4666.36	5214.25	1367.99	1376.81	1422.25	1.08319e-32	-1.8455	down	[J]	Translation, ribosomal structure and biogenesis	Biological Process: maturation of SSU-rRNA from tricistronic rRNA transcript (SSU-rRNA, 5.8S rRNA, LSU-rRNA) (GO:0000462);; Molecular Function: structural constituent of ribosome (GO:0003735);; Biological Process: translational elongation (GO:0006414);; Cellular Component: cytosolic small ribosomal subunit (GO:0022627);;	K02995|5.06504e-134|ssl:SS1G_10739|40S ribosomal protein S8; K02995 small subunit ribosomal protein S8e (A)	Ribosome (ko03010)	[J]	Translation, ribosomal structure and biogenesis	Ribosomal protein S8e	40S ribosomal protein S8-B GN=RPS8B OS=Saccharomyces cerevisiae (strain ATCC 204508 / S288c) PE=1 SV=1	J	Translation, ribosomal structure and biogenesis	40S ribosomal protein S8 [Sclerotinia sclerotiorum 1980 UF-70]
gene4558	70	44	116	149	164	162	18.6287	19.7273	57.5694	64.4525	64.7721	69.12	0.00076626	1.02499	up	--	--	--	--	--	--	--	--	--	--	--	predicted protein [Sclerotinia sclerotiorum 1980]
gene8448	1997	2336	1493	528	512	520	797.46	912.541	609.504	200.878	200.454	201.829	3.27958e-09	-1.92481	down	[R]	General function prediction only	Molecular Function: nucleotide binding (GO:0000166);; Molecular Function: nucleic acid binding (GO:0003676);;	--	--	[K]	Transcription	RNA recognition motif. (a.k.a. RRM, RBD, or RNP domain);; RNA recognition motif (a.k.a. RRM, RBD, or RNP domain);; RNA recognition motif. (a.k.a. RRM, RBD, or RNP domain)	Nuclear localization sequence-binding protein GN=NSR1 OS=Saccharomyces cerevisiae (strain ATCC 204508 / S288c) PE=1 SV=1	R	General function prediction only	hypothetical protein SS1G_07878 [Sclerotinia sclerotiorum 1980]
gene2945	212	148	126	69	68	63	42.4037	28.9576	24.704	13.3493	13.179	12.2819	0.000630702	-1.30475	down	--	--	Cellular Component: nucleolus (GO:0005730);; Biological Process: rRNA processing (GO:0006364);; Cellular Component: ribonucleoprotein complex (GO:0030529);;	K14795|5.14745e-98|ssl:SS1G_00222|hypothetical protein; K14795 ribosomal RNA-processing protein 36 (A)	--	[S]	Function unknown	Domain of unknown function (DUF947)	rRNA biogenesis protein rrp36 GN=rrp36 OS=Sclerotinia sclerotiorum (strain ATCC 18683 / 1980 / Ss-1) PE=3 SV=1	S	Function unknown	hypothetical protein SS1G_00222 [Sclerotinia sclerotiorum 1980]
gene5786	147	55	97	229	226	220	69.9682	26.2757	47.1491	104.946	107.265	105.649	2.09631e-05	1.15174	up	--	--	--	--	--	--	--	Thioesterase-like superfamily	--	S	Function unknown	hypothetical protein SS1G_03437 [Sclerotinia sclerotiorum 1980]
gene9308	183	111	147	73	71	72	42.8162	27.7653	33.3188	16.844	16.4355	16.8502	0.000899203	-1.0527	down	[I]	Lipid transport and metabolism	Molecular Function: hydrolase activity (GO:0016787);;	--	--	[T]	Signal transduction mechanisms	Carboxylesterase family;; alpha/beta hydrolase fold	Lipase 1 (Precursor) GN=LIP1 OS=Geotrichum candidum (Oospora lactis) PE=1 SV=2	R	General function prediction only	hypothetical protein SS1G_11853 [Sclerotinia sclerotiorum 1980]
gene4029	54	44	65	20	19	15	36.9038	29.1816	45.1413	13.4535	12.9608	10.5729	0.000559407	-1.61638	down	--	--	--	K14851|2.36343e-51|bfu:BC1G_06303|hypothetical protein; K14851 ribosomal RNA-processing protein 17 (A)	--	[S]	Function unknown	Nucleolar protein 12 (25kDa)	Ribosomal RNA-processing protein 17 GN=rrp17 OS=Schizosaccharomyces pombe (strain 972 / ATCC 24843) PE=3 SV=1	S	Function unknown	hypothetical protein BC1G_06303 [Botrytis cinerea B05.10]
gene312	211	137	295	465	441	441	162.3	85.8312	187.61	295.571	283.865	290.63	2.99745e-06	1.04513	up	--	--	--	--	--	--	--	--	--	--	--	predicted protein [Sclerotinia sclerotiorum 1980]
gene7199	108	163	77	29	35	33	49.8829	74.7906	42.353	13.3947	16.1634	14.987	0.00156637	-1.86739	down	--	--	Molecular Function: catalytic activity (GO:0003824);; Biological Process: metabolic process (GO:0008152);;	--	--	--	--	Histidine phosphatase superfamily (branch 1)	--	G	Carbohydrate transport and metabolism	hypothetical protein SS1G_10727 [Sclerotinia sclerotiorum 1980]
gene9193	0	3	2	175	181	178	0	2.72141	0.543026	79.3161	89.8914	83.7601	1.02259e-52	6.71604	up	--	--	--	--	--	--	--	--	--	S	Function unknown	predicted protein [Sclerotinia sclerotiorum 1980]
gene634	183	174	264	93	90	95	181.124	170.897	263.439	88.5684	87.9537	93.8505	0.00013199	-1.18159	down	--	--	Cellular Component: signal peptidase complex (GO:0005787);; Biological Process: signal peptide processing (GO:0006465);; Molecular Function: peptidase activity (GO:0008233);; Cellular Component: integral component of membrane (GO:0016021);;	--	--	[U]	Intracellular trafficking, secretion, and vesicular transport	Signal peptidase subunit	Microsomal signal peptidase subunit 3 GN=SPC3 OS=Kluyveromyces lactis (strain ATCC 8585 / CBS 2359 / DSM 70799 / NBRC PE=3 SV=1	U	Intracellular trafficking, secretion, and vesicular transport	hypothetical protein SS1G_01778 [Sclerotinia sclerotiorum 1980]
gene10919	343	402	201	111	110	99	75.332	85.6282	46.1151	24.1596	25.0825	23.1147	0.000997281	-1.58816	down	[FE]	Nucleotide transport and metabolism;; Amino acid transport and metabolism	Molecular Function: magnesium ion binding (GO:0000287);; Molecular Function: ribose phosphate diphosphokinase activity (GO:0004749);; Biological Process: ribonucleoside monophosphate biosynthetic process (GO:0009156);; Biological Process: nucleotide biosynthetic process (GO:0009165);; Molecular Function: kinase activity (GO:0016301);; Biological Process: phosphorylation (GO:0016310);;	K00948|0|ssl:SS1G_09190|hypothetical protein; K00948 ribose-phosphate pyrophosphokinase [EC:2.7.6.1] (A)	Pentose phosphate pathway (ko00030);; Purine metabolism (ko00230);; Carbon metabolism (ko01200);; Biosynthesis of amino acids (ko01230)	[FE]	Nucleotide transport and metabolism;; Amino acid transport and metabolism	N-terminal domain of ribose phosphate pyrophosphokinase;; Phosphoribosyl synthetase-associated domain;; Phosphoribosyl transferase domain	Ribose-phosphate pyrophosphokinase 1 GN=SPAC4A8.14 OS=Schizosaccharomyces pombe (strain 972 / ATCC 24843) PE=3 SV=1	F	Nucleotide transport and metabolism	hypothetical protein SS1G_09190 [Sclerotinia sclerotiorum 1980]
gene10056	215	253	244	91	104	93	52.4501	101.281	239.3	46.9267	61.8651	57.8296	1.28325e-09	-1.32892	down	--	--	Cellular Component: mitochondrial inner membrane (GO:0005743);; Biological Process: protein transport (GO:0015031);; Molecular Function: metal ion binding (GO:0046872);;	K17781|1.9622e-66|ssl:SS1G_13574|hypothetical protein; K17781 mitochondrial import inner membrane translocase subunit TIM13 (A)	--	[U]	Intracellular trafficking, secretion, and vesicular transport	Tim10/DDP family zinc finger	Mitochondrial import inner membrane translocase subunit TIM13 GN=TIM13 OS=Gibberella zeae (strain PH-1 / ATCC MYA-4620 / FGSC 9075 / NRRL 31084) PE=3 SV=1	U	Intracellular trafficking, secretion, and vesicular transport	hypothetical protein SS1G_13574 [Sclerotinia sclerotiorum 1980]
gene5111	64	85	50	28	25	27	32.562	41.6757	24.9959	13.4584	12.0763	13.2665	0.000951836	-1.33856	down	--	--	Cellular Component: nucleolus (GO:0005730);; Biological Process: rRNA processing (GO:0006364);;	--	--	[S]	Function unknown	Uncharacterised conserved protein (DUF2361)	rRNA-processing protein efg1 GN=efg1 OS=Sclerotinia sclerotiorum (strain ATCC 18683 / 1980 / Ss-1) PE=3 SV=1	S	Function unknown	hypothetical protein SS1G_07329 [Sclerotinia sclerotiorum 1980]
gene10474	652	379	645	1377	1383	1411	258.861	147.227	256.524	539.576	551.377	568.6	7.68571e-17	1.29293	up	[R]	General function prediction only	Biological Process: amino acid catabolic process to alcohol via Ehrlich pathway (GO:0000947);; Molecular Function: alcohol dehydrogenase (NAD) activity (GO:0004022);; Cellular Component: nucleus (GO:0005634);; Cellular Component: mitochondrion (GO:0005739);; Biological Process: NADH oxidation (GO:0006116);; Molecular Function: zinc ion binding (GO:0008270);; Molecular Function: methylglyoxal redu…	K13953|0|ssl:SS1G_13409|hypothetical protein; K13953 alcohol dehydrogenase, propanol-preferring [EC:1.1.1.1] (A)	Glycolysis / Gluconeogenesis (ko00010);; Fatty acid degradation (ko00071);; Tyrosine metabolism (ko00350);; Degradation of aromatic compounds (ko01220)	[Q]	Secondary metabolites biosynthesis, transport and catabolism	Alcohol dehydrogenase GroES-like domain;; Zinc-binding dehydrogenase	Alcohol dehydrogenase 1 GN=adh-1 OS=Neurospora crassa (strain ATCC 24698 / 74-OR23-1A / CBS 708.71 / DSM PE=3 SV=1	Q	Secondary metabolites biosynthesis, transport and catabolism	hypothetical protein SS1G_13409 [Sclerotinia sclerotiorum 1980]
gene7294	5407	5979	5635	2784	2869	2802	1052.06	1136.59	1126.89	509.144	534.423	521.131	2.86579e-11	-1.03257	down	[G]	Carbohydrate transport and metabolism	Biological Process: polysaccharide catabolic process (GO:0000272);; Molecular Function: glucan 1,4-alpha-glucosidase activity (GO:0004339);; Molecular Function: starch binding (GO:2001070);;	K01178|0|ssl:SS1G_10617|hypothetical protein; K01178 glucoamylase [EC:3.2.1.3] (A)	Starch and sucrose metabolism (ko00500)	--	--	Glycosyl hydrolases family 15;; Starch binding domain	Glucoamylase (Precursor) GN=gla-1 OS=Neurospora crassa (strain ATCC 24698 / 74-OR23-1A / CBS 708.71 / DSM PE=1 SV=3	G	Carbohydrate transport and metabolism	hypothetical protein SS1G_10617 [Sclerotinia sclerotiorum 1980]
gene5163	453	439	395	1315	1288	1305	97.5315	95.024	86.0499	275.068	271.16	275.164	4.18312e-24	1.57911	up	[O]	Posttranslational modification, protein turnover, chaperones	Molecular Function: serine-type endopeptidase activity (GO:0004252);; Biological Process: proteolysis (GO:0006508);;	--	--	--	--	Pro-kumamolisin, activation domain;; Subtilase family	Aorsin (Precursor) OS=Aspergillus oryzae (strain ATCC 42149 / RIB 40) PE=1 SV=2	O	Posttranslational modification, protein turnover, chaperones	hypothetical protein SS1G_07268 [Sclerotinia sclerotiorum 1980]
gene288	344	338	391	155	167	154	187.013	384.814	277.512	94.4894	101.676	118.695	4.16186e-10	-1.19544	down	[K]	Transcription	Biological Process: mRNA splicing, via spliceosome (GO:0000398);; Molecular Function: nucleic acid binding (GO:0003676);; Cellular Component: spliceosomal complex (GO:0005681);;	K11097|7.57156e-61|ssl:SS1G_09962|hypothetical protein; K11097 small nuclear ribonucleoprotein E (A)	Spliceosome (ko03040)	[A]	RNA processing and modification	LSM domain	Small nuclear ribonucleoprotein E {ECO:0000250|UniProtKB:Q12330} OS=Schizosaccharomyces pombe (strain 972 / ATCC 24843) PE=1 SV=1	A	RNA processing and modification	hypothetical protein SS1G_09962 [Sclerotinia sclerotiorum 1980]
gene2096	138	137	84	52	55	53	49.6973	45.5287	36.4826	19.372	22.5431	21.0041	0.000674131	-1.19001	down	--	--	--	K14784|0|ssl:SS1G_13179|hypothetical protein; K14784 protein CMS1 (A)	--	[R]	General function prediction only	U3-containing 90S pre-ribosomal complex subunit;; DEAD/DEAH box helicase	Protein cms1 GN=cms1 OS=Schizosaccharomyces pombe (strain 972 / ATCC 24843) PE=3 SV=1	R	General function prediction only	hypothetical protein SS1G_13179 [Sclerotinia sclerotiorum 1980]
gene7413	144	96	92	432	462	439	24.2411	16.0122	15.0393	72.8233	75.8487	73.6466	8.63929e-26	1.98182	up	--	--	--	--	--	--	--	Kelch motif;; Galactose oxidase, central domain;; Galactose oxidase, central domain	--	S	Function unknown	hypothetical protein SS1G_03920 [Sclerotinia sclerotiorum 1980]
gene3609	788	715	516	167	173	171	181.448	167.283	123.442	37.8773	38.7941	39.8829	2.08111e-10	-2.00609	down	[R]	General function prediction only	Biological Process: ribosomal large subunit export from nucleus (GO:0000055);; Molecular Function: GTP binding (GO:0005525);; Cellular Component: nucleoplasm (GO:0005654);; Cellular Component: nucleolus (GO:0005730);; Cellular Component: preribosome, large subunit precursor (GO:0030687);;	K14537|0|ssl:SS1G_02533|hypothetical protein; K14537 nuclear GTP-binding protein (A)	Ribosome biogenesis in eukaryotes (ko03008)	[R]	General function prediction only	NGP1NT (NUC091) domain;; 50S ribosome-binding GTPase	Nucleolar GTP-binding protein 2 GN=nog-2 OS=Neurospora crassa (strain ATCC 24698 / 74-OR23-1A / CBS 708.71 / DSM PE=3 SV=1	R	General function prediction only	hypothetical protein SS1G_02533 [Sclerotinia sclerotiorum 1980]
gene5616	290	167	332	121	115	120	77.5513	48.724	96.0896	33.0596	31.655	32.5316	0.0075566	-1.1702	down	[GEPR]	Carbohydrate transport and metabolism;; Amino acid transport and metabolism;; Inorganic ion transport and metabolism;; General function prediction only	Biological Process: carbohydrate transport (GO:0008643);; Cellular Component: integral component of membrane (GO:0016021);; Molecular Function: substrate-specific transmembrane transporter activity (GO:0022891);; Biological Process: transmembrane transport (GO:0055085);;	--	--	[R]	General function prediction only	Sugar (and other) transporter;; Major Facilitator Superfamily	Sugar transporter STL1 GN=STL1 OS=Saccharomyces cerevisiae (strain ATCC 204508 / S288c) PE=1 SV=2	R	General function prediction only	hypothetical protein SS1G_12412 [Sclerotinia sclerotiorum 1980]
gene3752	369	357	298	96	105	93	1658.77	868.079	1039.12	400.794	471.783	422.151	1.0686e-19	-1.82393	down	--	--	--	--	--	--	--	--	--	S	Function unknown	hypothetical protein SS1G_02713 [Sclerotinia sclerotiorum 1980]
gene5794	14	7	16	44	39	43	8.25867	4.27376	9.94985	25.4632	22.7087	26.0075	0.00176663	1.74597	up	--	--	--	--	--	--	--	Protein of unknown function (DUF1445)	UPF0317 protein C5H10.01 GN=SPAC5H10.01 OS=Schizosaccharomyces pombe (strain 972 / ATCC 24843) PE=3 SV=1	S	Function unknown	hypothetical protein SS1G_03424 [Sclerotinia sclerotiorum 1980]
gene3044	109	103	78	46	43	46	16.0836	12.6654	10.9523	8.63818	7.13281	7.88331	0.000480932	-1.12672	down	--	--	--	K13205|0|ssl:SS1G_00091|hypothetical protein; K13205 A1 cistron-splicing factor AAR2 (A)	--	[A]	RNA processing and modification	AAR2 protein	A1 cistron-splicing factor aar2 GN=aar2 OS=Schizosaccharomyces pombe (strain 972 / ATCC 24843) PE=1 SV=1	S	Function unknown	hypothetical protein SS1G_00091 [Sclerotinia sclerotiorum 1980]
gene10219	178	141	106	54	62	59	17.39	13.6684	10.2562	5.12189	5.82994	5.64478	0.000211089	-1.30404	down	--	--	Molecular Function: nucleic acid binding (GO:0003676);; Molecular Function: ATP binding (GO:0005524);; Molecular Function: ATP-dependent helicase activity (GO:0008026);;	K14780|0|ssl:SS1G_08841|hypothetical protein; K14780 ATP-dependent RNA helicase DHX37/DHR1 [EC:3.6.4.13] (A)	--	[AJ]	RNA processing and modification;; Translation, ribosomal structure and biogenesis	Helicase associated domain (HA2);; Helicase conserved C-terminal domain;; Oligonucleotide/oligosaccharide-binding (OB)-fold;; DEAD/DEAH box helicase	Probable ATP-dependent RNA helicase DHR1 GN=YM9553.04 OS=Saccharomyces cerevisiae (strain ATCC 204508 / S288c) PE=1 SV=1	A	RNA processing and modification	hypothetical protein SS1G_08841 [Sclerotinia sclerotiorum 1980]
gene9263	432	416	295	125	121	119	87.1067	85.3273	60.1595	24.5576	24.2325	23.8924	2.96143e-09	-1.67067	down	--	--	--	--	--	[S]	Function unknown	Surfeit locus protein 6;; 60S ribosome biogenesis protein Rrp14	Ribosomal RNA-processing protein 14-C GN=rrp14c OS=Schizosaccharomyces pombe (strain 972 / ATCC 24843) PE=1 SV=1	S	Function unknown	hypothetical protein SS1G_11897 [Sclerotinia sclerotiorum 1980]
gene931	214	200	164	74	70	62	64.8327	60.4058	49.4989	21.4335	20.325	18.0047	3.20331e-10	-1.51205	down	--	--	Biological Process: ribosome biogenesis (GO:0042254);;	K14771|0|bfu:BC1G_07932|hypothetical protein; K14771 U3 small nucleolar RNA-associated protein 19 (A)	--	[J]	Translation, ribosomal structure and biogenesis	CBF/Mak21 family	Uncharacterized protein C1604.06c GN=SPBC1604.06c OS=Schizosaccharomyces pombe (strain 972 / ATCC 24843) PE=3 SV=1	J	Translation, ribosomal structure and biogenesis	hypothetical protein SBOR_6523 [Sclerotinia borealis F-4157]
gene6289	798	848	660	1953	2030	1997	129.967	125.452	97.4251	285.175	296.05	286.648	5.72964e-19	1.35118	up	[K]	Transcription	Molecular Function: sequence-specific DNA binding transcription factor activity (GO:0003700);; Cellular Component: nucleus (GO:0005634);; Biological Process: regulation of transcription, DNA-templated (GO:0006355);; Molecular Function: sequence-specific DNA binding (GO:0043565);;	--	--	[K]	Transcription	Homeobox domain;; Homeobox KN domain	Homeobox protein HOY1 GN=HOY1 OS=Yarrowia lipolytica (strain CLIB 122 / E 150) PE=3 SV=2	K	Transcription	hypothetical protein SS1G_11635 [Sclerotinia sclerotiorum 1980]
gene1930	133	178	181	459	472	480	27.2883	46.9029	33.5398	108.378	98.4431	95.2587	1.28841e-16	1.49723	up	--	--	--	--	--	--	--	--	--	S	Function unknown	hypothetical protein SS1G_04176 [Sclerotinia sclerotiorum 1980]
gene9339	3010	2898	1789	888	942	941	639.963	579.395	377.062	189.651	198.744	205.695	5.71382e-05	-1.49797	down	--	--	--	--	--	--	--	DNA-directed RNA polymerase I subunit RPA34.5	--	S	Function unknown	hypothetical protein SS1G_11815 [Sclerotinia sclerotiorum 1980]
gene47	46	52	72	20	18	18	8.83081	9.67058	13.4462	3.70113	3.38678	3.3791	0.000377903	-1.62418	down	--	--	Molecular Function: mannosyl-oligosaccharide 1,2-alpha-mannosidase activity (GO:0004571);; Molecular Function: calcium ion binding (GO:0005509);; Cellular Component: membrane (GO:0016020);;	K01230|0|ssl:SS1G_09671|hypothetical protein; K01230 mannosyl-oligosaccharide alpha-1,2-mannosidase [EC:3.2.1.113] (A)	N-Glycan biosynthesis (ko00510);; Various types of N-glycan biosynthesis (ko00513);; Protein processing in endoplasmic reticulum (ko04141)	[G]	Carbohydrate transport and metabolism	Glycosyl hydrolase family 47	Mannosyl-oligosaccharide alpha-1,2-mannosidase 1B (Precursor) GN=mns1B OS=Aspergillus phoenicis (Aspergillus saitoi) PE=2 SV=1	G	Carbohydrate transport and metabolism	hypothetical protein SS1G_09671 [Sclerotinia sclerotiorum 1980]
gene1680	20	52	34	3	10	5	2.4995	6.29668	4.17195	0.406578	1.1892	0.588668	0.00229009	-2.58226	down	--	--	--	--	--	--	--	Yeast mating factor alpha hormone	--	--	--	predicted protein [Sclerotinia sclerotiorum 1980]
gene2174	0	0	0	16	15	16	0	0	0	2.20861	1.8923	2.17402	2.75203e-06	Inf	up	[V]	Defense mechanisms	Molecular Function: ATP binding (GO:0005524);; Cellular Component: integral component of membrane (GO:0016021);; Molecular Function: ATPase activity, coupled to transmembrane movement of substances (GO:0042626);; Biological Process: transmembrane transport (GO:0055085);;	--	--	[Q]	Secondary metabolites biosynthesis, transport and catabolism	ABC transporter transmembrane region;; ABC transporter	Metal resistance protein YCF1 GN=YCF1 OS=Saccharomyces cerevisiae (strain ATCC 204508 / S288c) PE=1 SV=2	V	Defense mechanisms	hypothetical protein SS1G_13082 [Sclerotinia sclerotiorum 1980]
gene8712	23	48	46	94	85	84	6.8022	13.0919	12.2038	25.5195	23.2799	22.9318	0.000842628	1.146	up	[P]	Inorganic ion transport and metabolism	Molecular Function: N,N-dimethylaniline monooxygenase activity (GO:0004499);; Molecular Function: flavin adenine dinucleotide binding (GO:0050660);; Molecular Function: NADP binding (GO:0050661);; Biological Process: oxidation-reduction process (GO:0055114);;	--	--	[Q]	Secondary metabolites biosynthesis, transport and catabolism	Pyridine nucleotide-disulphide oxidoreductase;; Flavin-binding monooxygenase-like;; Pyridine nucleotide-disulphide oxidoreductase;; L-lysine 6-monooxygenase (NADPH-requiring);; NAD(P)-binding Rossmann-like domain;; Pyridine nucleotide-disulphide oxidoreductase;; FAD dependent oxidoreductase	--	Q	Secondary metabolites biosynthesis, transport and catabolism	hypothetical protein SS1G_07552 [Sclerotinia sclerotiorum 1980]
gene3776	41	19	22	6	3	8	10.2463	4.82093	5.63281	1.68119	0.845576	2.02307	0.00345951	-2.29284	down	--	--	--	--	--	--	--	Heterokaryon incompatibility protein (HET)	Heterokaryon incompatibility protein 6, OR allele GN=het-6 OS=Neurospora crassa (strain ATCC 24698 / 74-OR23-1A / CBS 708.71 / DSM PE=4 SV=1	S	Function unknown	hypothetical protein SS1G_02744 [Sclerotinia sclerotiorum 1980]
gene1742	111	119	111	51	52	54	212.799	217.899	221.774	92.9037	100.326	106.366	0.000124958	-1.14213	down	--	--	Molecular Function: dolichyl-diphosphooligosaccharide-protein glycotransferase activity (GO:0004579);; Cellular Component: oligosaccharyltransferase complex (GO:0008250);; Cellular Component: integral component of membrane (GO:0016021);;	K12668|2.1605e-62|mbe:MBM_02452|DAD family protein; K12668 oligosaccharyltransferase complex subunit epsilon (A)	N-Glycan biosynthesis (ko00510);; Various types of N-glycan biosynthesis (ko00513);; Protein processing in endoplasmic reticulum (ko04141)	[DO]	Cell cycle control, cell division, chromosome partitioning;; Posttranslational modification, protein turnover, chaperones	DAD family	Dolichyl-diphosphooligosaccharide--protein glycosyltransferase subunit OST2 GN=OST2 OS=Saccharomyces cerevisiae (strain ATCC 204508 / S288c) PE=1 SV=3	DO	Cell cycle control, cell division, chromosome partitioning;; Posttranslational modification, protein turnover, chaperones	hypothetical protein BofuT4_P044860.1 [Botrytis cinerea T4]
gene6903	0	0	2	9	8	9	0	0	4.12172	14.1849	13.983	15.3835	0.00380118	3.68423	up	--	--	--	--	--	--	--	--	--	--	--	predicted protein [Sclerotinia sclerotiorum 1980]
Sclerotinia_newGene_606	0	0	0	5	5	4	0	0	0	3.28722	3.29613	2.77949	0.00179779	Inf	up	--	--	--	--	--	--	--	--	--	--	--	predicted protein [Sclerotinia sclerotiorum 1980]
gene6077	97	63	53	420	419	424	31.6642	20.5236	17.4759	131.11	131.558	135.305	7.84213e-37	2.54411	up	--	--	Molecular Function: aspartic-type endopeptidase activity (GO:0004190);; Biological Process: proteolysis (GO:0006508);;	--	--	[O]	Posttranslational modification, protein turnover, chaperones	Eukaryotic aspartyl protease;; Xylanase inhibitor C-terminal	Vacuolar protease A (Precursor) GN=pep2 OS=Neosartorya fumigata (strain ATCC MYA-4609 / Af293 / CBS 101355 / FGSC PE=2 SV=1	O	Posttranslational modification, protein turnover, chaperones	hypothetical protein SS1G_11366 [Sclerotinia sclerotiorum 1980]
gene9305	1343	1205	991	474	481	463	482.744	434.483	357.749	164.678	169.843	163.101	1.49018e-11	-1.3431	down	--	--	Biological Process: formation of translation preinitiation complex (GO:0001731);; Molecular Function: translation initiation factor activity (GO:0003743);; Cellular Component: eukaryotic translation initiation factor 3 complex (GO:0005852);; Biological Process: regulation of translational initiation (GO:0006446);; Cellular Component: eukaryotic 43S preinitiation complex (GO:0016282);; Cellular Co…	K03250|0|ssl:SS1G_11856|hypothetical protein; K03250 translation initiation factor 3 subunit E (A)	RNA transport (ko03013)	[J]	Translation, ribosomal structure and biogenesis	eIF3 subunit 6 N terminal domain;; PCI domain	Eukaryotic translation initiation factor 3 subunit E {ECO:0000255|HAMAP-Rule:MF_03004} GN=int6 OS=Sclerotinia sclerotiorum (strain ATCC 18683 / 1980 / Ss-1) PE=3 SV=1	J	Translation, ribosomal structure and biogenesis	hypothetical protein SS1G_11856 [Sclerotinia sclerotiorum 1980]
gene10111	21	3	2	139	132	134	5.69959	1.16131	0.767718	28.7988	26.6522	27.4891	2.12449e-27	3.93609	up	[C]	Energy production and conversion	Molecular Function: UDP-N-acetylmuramate dehydrogenase activity (GO:0008762);; Molecular Function: flavin adenine dinucleotide binding (GO:0050660);; Biological Process: oxidation-reduction process (GO:0055114);;	--	--	--	--	FAD binding domain	Bifunctional solanapyrone synthase (Precursor) GN=sol5 OS=Alternaria solani PE=1 SV=1	R	General function prediction only	hypothetical protein SS1G_08696 [Sclerotinia sclerotiorum 1980]
gene10241	55	48	97	444	440	408	12.9493	11.1835	22.3162	101.62	100.507	94.1977	5.68142e-40	2.66996	up	[EG]	Amino acid transport and metabolism;; Carbohydrate transport and metabolism	Molecular Function: dihydroxy-acid dehydratase activity (GO:0004160);; Biological Process: branched-chain amino acid biosynthetic process (GO:0009082);;	K01687|0|ssl:SS1G_08872|hypothetical protein; K01687 dihydroxy-acid dehydratase [EC:4.2.1.9] (A)	Valine, leucine and isoleucine biosynthesis (ko00290);; Pantothenate and CoA biosynthesis (ko00770);; 2-Oxocarboxylic acid metabolism (ko01210);; Biosynthesis of amino acids (ko01230)	[E]	Amino acid transport and metabolism	Dehydratase family	Putative dihydroxy-acid dehydratase, mitochondrial (Precursor) GN=SPAC17G8.06c OS=Schizosaccharomyces pombe (strain 972 / ATCC 24843) PE=2 SV=1	E	Amino acid transport and metabolism	similar to dihydroxy-acid dehydratase [Botrytis cinerea T4]
gene715	5858	6053	8189	3346	3261	3193	6457.11	6508.69	9254.29	3580.64	3617.12	3599.89	6.98831e-06	-1.05867	down	[F]	Nucleotide transport and metabolism	Molecular Function: nucleoside diphosphate kinase activity (GO:0004550);; Molecular Function: ATP binding (GO:0005524);; Cellular Component: mitochondrial intermembrane space (GO:0005758);; Cellular Component: cytosol (GO:0005829);; Biological Process: nucleoside diphosphate phosphorylation (GO:0006165);; Biological Process: GTP biosynthetic process (GO:0006183);; Biological Process: UTP biosynth…	K00940|1.14782e-109|ssl:SS1G_01679|nucleoside diphosphate kinase; K00940 nucleoside-diphosphate kinase [EC:2.7.4.6] (A)	Purine metabolism (ko00230);; Pyrimidine metabolism (ko00240)	[F]	Nucleotide transport and metabolism	Nucleoside diphosphate kinase	Nucleoside diphosphate kinase GN=ndk1 OS=Neosartorya fumigata (strain ATCC MYA-4609 / Af293 / CBS 101355 / FGSC PE=3 SV=1	F	Nucleotide transport and metabolism	nucleoside diphosphate kinase [Sclerotinia borealis F-4157]
gene2213	6760	6901	6874	1877	1801	1739	4155.8	7206.68	7073.15	2056.1	1141.44	1021.63	1.5115e-36	-1.94559	down	[J]	Translation, ribosomal structure and biogenesis	Molecular Function: structural constituent of ribosome (GO:0003735);; Cellular Component: ribosome (GO:0005840);; Biological Process: translation (GO:0006412);; Molecular Function: rRNA binding (GO:0019843);; Molecular Function: metal ion binding (GO:0046872);;	K02922|8.20897e-51|ssl:SS1G_13033|60S ribosomal protein L37; K02922 large subunit ribosomal protein L37e (A)	Ribosome (ko03010)	[J]	Translation, ribosomal structure and biogenesis	Ribosomal protein L37e	60S ribosomal protein L37 GN=rpl37 OS=Emericella nidulans (strain FGSC A4 / ATCC 38163 / CBS 112.46 / NRRL PE=3 SV=1	J	Translation, ribosomal structure and biogenesis	60S ribosomal protein L37 [Sclerotinia sclerotiorum 1980 UF-70]
gene187	6	0	5	60	47	45	4.86758	3.10457e-19	4.85161	47.1511	38.7522	37.5263	9.57693e-10	3.76697	up	--	--	--	--	--	--	--	Ubiquitin 3 binding protein But2 C-terminal domain	--	--	--	predicted protein [Sclerotinia sclerotiorum 1980]
gene6496	81	119	133	264	230	238	14.8686	19.8872	23.2082	45.3615	40.012	41.1965	2.57783e-07	1.11392	up	[H]	Coenzyme transport and metabolism	Molecular Function: catalytic activity (GO:0003824);; Cellular Component: cytoplasm (GO:0005737);; Biological Process: autophagy (GO:0006914);; Biological Process: protein transport (GO:0015031);;	K08337|0|ssl:SS1G_05017|hypothetical protein; K08337 ubiquitin-like modifier-activating enzyme ATG7 (A)	Regulation of autophagy (ko04140)	[H]	Coenzyme transport and metabolism	ThiF family	Ubiquitin-like modifier-activating enzyme atg7 GN=atg7 OS=Sclerotinia sclerotiorum (strain ATCC 18683 / 1980 / Ss-1) PE=3 SV=1	O	Posttranslational modification, protein turnover, chaperones	hypothetical protein SS1G_05017 [Sclerotinia sclerotiorum 1980]
gene4031	75	52	60	18	15	16	99.1234	67.3209	80.8966	22.8067	20.2007	21.3629	1.12947e-05	-1.95522	down	[R]	General function prediction only	Biological Process: endonucleolytic cleavage in ITS1 to separate SSU-rRNA from 5.8S rRNA and LSU-rRNA from tricistronic rRNA transcript (SSU-rRNA, 5.8S rRNA, LSU-rRNA) (GO:0000447);; Biological Process: endonucleolytic cleavage to generate mature 5'-end of SSU-rRNA from (SSU-rRNA, 5.8S rRNA, LSU-rRNA) (GO:0000472);; Biological Process: endonucleolytic cleavage in 5'-ETS of tricistronic rRNA trans…	K14566|8.17392e-138|ssl:SS1G_03075|hypothetical protein; K14566 U3 small nucleolar RNA-associated protein 24 (A)	Ribosome biogenesis in eukaryotes (ko03008)	[R]	General function prediction only	Fcf1	rRNA-processing protein FCF1 GN=FCF1 OS=Saccharomyces cerevisiae (strain ATCC 204508 / S288c) PE=1 SV=1	R	General function prediction only	hypothetical protein SS1G_03075 [Sclerotinia sclerotiorum 1980]
gene3351	635	528	349	194	206	197	155.229	135.254	105.522	46.2519	46.8868	45.6455	0.000645741	-1.36476	down	[R]	General function prediction only	--	K11811|0|ssl:SS1G_02209|hypothetical protein; K11811 arsenical resistance protein ArsH (A)	--	--	--	NADPH-dependent FMN reductase	--	R	General function prediction only	hypothetical protein SS1G_02209 [Sclerotinia sclerotiorum 1980]
gene9135	544	770	603	4345	4347	4332	84.4637	115.582	111.668	832.961	823.448	829.527	6.3298e-70	2.74094	up	[GHR]	Carbohydrate transport and metabolism;; Coenzyme transport and metabolism;; General function prediction only	Molecular Function: magnesium ion binding (GO:0000287);; Molecular Function: catalytic activity (GO:0003824);; Biological Process: metabolic process (GO:0008152);; Molecular Function: thiamine pyrophosphate binding (GO:0030976);;	K01568|0|ssl:SS1G_10985|hypothetical protein; K01568 pyruvate decarboxylase [EC:4.1.1.1] (A)	Glycolysis / Gluconeogenesis (ko00010)	[EH]	Amino acid transport and metabolism;; Coenzyme transport and metabolism	Thiamine pyrophosphate enzyme, N-terminal TPP binding domain;; Thiamine pyrophosphate enzyme, central domain;; Thiamine pyrophosphate enzyme, C-terminal TPP binding domain	Pyruvate decarboxylase GN=pdcA OS=Neosartorya fumigata (strain ATCC MYA-4609 / Af293 / CBS 101355 / FGSC PE=3 SV=1	H	Coenzyme transport and metabolism	hypothetical protein SS1G_10985 [Sclerotinia sclerotiorum 1980]
gene4158	237	212	237	914	962	909	50.2095	46.6261	53.363	176.04	187.325	181.656	2.88366e-34	1.99842	up	[C]	Energy production and conversion	Cellular Component: mitochondrion (GO:0005739);; Biological Process: pyruvate metabolic process (GO:0006090);; Biological Process: malate metabolic process (GO:0006108);; Biological Process: cellular amino acid metabolic process (GO:0006520);; Molecular Function: malate dehydrogenase (decarboxylating) (NAD+) activity (GO:0016619);; Molecular Function: metal ion binding (GO:0046872);; Molecular Fu…	K00027|0|ssl:SS1G_12079|hypothetical protein; K00027 malate dehydrogenase (oxaloacetate-decarboxylating) [EC:1.1.1.38] (A)	Pyruvate metabolism (ko00620);; Carbon metabolism (ko01200)	[C]	Energy production and conversion	Malic enzyme, NAD binding domain;; Malic enzyme, N-terminal domain	NAD-dependent malic enzyme GN=mae2 OS=Schizosaccharomyces pombe (strain 972 / ATCC 24843) PE=1 SV=1	C	Energy production and conversion	hypothetical protein SS1G_12079 [Sclerotinia sclerotiorum 1980]
gene7842	9	26	14	43	46	41	15.9928	44.263	27.2759	72.8327	82.7557	77.4713	0.00933664	1.38383	up	--	--	Cellular Component: integral component of membrane (GO:0016021);;	--	--	[R]	General function prediction only	Proteolipid membrane potential modulator	Protein SNA2 GN=SNA2 OS=Saccharomyces cerevisiae (strain ATCC 204508 / S288c) PE=1 SV=1	S	Function unknown	hypothetical protein SS1G_08370 [Sclerotinia sclerotiorum 1980]
gene6510	214	253	162	70	80	77	78.2936	91.3063	39.0374	19.8459	21.5988	20.7372	1.18616e-06	-1.49428	down	--	--	--	--	--	--	--	Protein of unknown function DUF262	--	S	Function unknown	hypothetical protein SBOR_1108 [Sclerotinia borealis F-4157]
gene3959	362	367	254	128	109	126	98.9696	91.3227	68.8071	27.9537	24.6171	27.7008	8.55307e-08	-1.46089	down	--	--	Molecular Function: RNA polymerase II transcription cofactor activity (GO:0001104);; Biological Process: regulation of transcription from RNA polymerase II promoter (GO:0006357);; Cellular Component: mediator complex (GO:0016592);;	--	--	--	--	Vitamin-D-receptor interacting Mediator subunit 4	Mediator of RNA polymerase II transcription subunit 4 GN=MED4 OS=Phaeosphaeria nodorum (strain SN15 / ATCC MYA-4574 / FGSC 10173) PE=3 SV=1	S	Function unknown	hypothetical protein BC1G_14246 [Botrytis cinerea B05.10]
gene1543	5	7	12	37	36	28	1.67452	2.26418	3.73466	11.4221	11.1582	8.77873	0.0014965	2.05164	up	--	--	Molecular Function: hydrolase activity (GO:0016787);;	--	--	--	--	Alpha/beta hydrolase family;; Alpha/beta hydrolase family;; alpha/beta hydrolase fold	--	R	General function prediction only	hypothetical protein SS1G_04670 [Sclerotinia sclerotiorum 1980]
gene5755	21	40	29	233	241	233	10.2876	18.9218	13.6871	107.886	112.547	109.917	3.70787e-31	2.95039	up	[R]	General function prediction only	Molecular Function: iron ion binding (GO:0005506);; Molecular Function: oxidoreductase activity, acting on paired donors, with incorporation or reduction of molecular oxygen, 2-oxoglutarate as one donor, and incorporation of one atom each of oxygen into both donors (GO:0016706);; Biological Process: oxidation-reduction process (GO:0055114);;	--	--	[QR]	Secondary metabolites biosynthesis, transport and catabolism;; General function prediction only	non-haem dioxygenase in morphine synthesis N-terminal;; 2OG-Fe(II) oxygenase superfamily	UPF0676 protein C1494.01 GN=SPCC1494.01 OS=Schizosaccharomyces pombe (strain 972 / ATCC 24843) PE=3 SV=2	Q	Secondary metabolites biosynthesis, transport and catabolism	hypothetical protein SS1G_03478 [Sclerotinia sclerotiorum 1980]
gene3520	364	321	415	835	819	858	105.261	86.6581	120.798	255.495	239.89	257.95	5.95009e-13	1.16878	up	[GEPR]	Carbohydrate transport and metabolism;; Amino acid transport and metabolism;; Inorganic ion transport and metabolism;; General function prediction only	Cellular Component: integral component of membrane (GO:0016021);; Biological Process: transmembrane transport (GO:0055085);;	--	--	[G]	Carbohydrate transport and metabolism	Major Facilitator Superfamily	Uncharacterized transporter ESBP6 OS=Saccharomyces cerevisiae (strain ATCC 204508 / S288c) PE=1 SV=1	R	General function prediction only	similar to MFS monocarboxylate transporter [Botrytis cinerea T4]
gene5103	57	52	36	21	17	18	83.4	74.2429	56.8049	27.8935	25.8658	26.5656	0.00464722	-1.39637	down	--	--	--	--	--	--	--	--	--	S	Function unknown	hypothetical protein BC1G_04717 [Botrytis cinerea B05.10]
gene5563	4691	5041	4704	1547	1600	1612	4917.13	5039.22	4937.39	1497.98	1623.58	1632.15	7.70393e-27	-1.62409	down	--	--	Molecular Function: structural constituent of ribosome (GO:0003735);; Cellular Component: ribosome (GO:0005840);; Biological Process: translation (GO:0006412);;	K02993|1.5643e-141|ssl:SS1G_12477|40S ribosomal protein S7; K02993 small subunit ribosomal protein S7e (A)	Ribosome (ko03010)	[J]	Translation, ribosomal structure and biogenesis	Ribosomal protein S7e	40S ribosomal protein S7 GN=crp-15 OS=Neurospora crassa (strain ATCC 24698 / 74-OR23-1A / CBS 708.71 / DSM PE=3 SV=2	J	Translation, ribosomal structure and biogenesis	40S ribosomal protein S7 [Sclerotinia sclerotiorum 1980 UF-70]
gene7999	1098	878	545	364	346	337	107.059	75.5348	38.8308	30.6331	29.5574	29.2054	0.00524512	-1.29194	down	[EF]	Amino acid transport and metabolism;; Nucleotide transport and metabolism	Molecular Function: aspartate carbamoyltransferase activity (GO:0004070);; Molecular Function: carbamoyl-phosphate synthase (ammonia) activity (GO:0004087);; Molecular Function: ATP binding (GO:0005524);; Biological Process: 'de novo' pyrimidine nucleobase biosynthetic process (GO:0006207);; Biological Process: glutamine catabolic process (GO:0006543);; Molecular Function: amino acid binding (GO:…	K11541|0|ssl:SS1G_08553|hypothetical protein; K11541 carbamoyl-phosphate synthase / aspartate carbamoyltransferase [EC:6.3.5.5 2.1.3.2] (A)	Pyrimidine metabolism (ko00240);; Alanine, aspartate and glutamate metabolism (ko00250)	[R]	General function prediction only	Carbamoyl-phosphate synthase L chain, ATP binding domain;; Carbamoyl-phosphate synthetase large chain, oligomerisation domain;; Aspartate/ornithine carbamoyltransferase, carbamoyl-P binding domain;; Aspartate/ornithine carbamoyltransferase, Asp/Orn binding domain;; ATP-grasp domain;; Carbamoyl-phosphate synthase L chain, N-terminal domain;; MGS-like domain;; D-ala D-ala ligase C-terminus;; ATP-gr…	Aspartate carbamoyltransferase OS=Emericella nidulans (strain FGSC A4 / ATCC 38163 / CBS 112.46 / NRRL PE=3 SV=2	R	General function prediction only	hypothetical protein SS1G_08553 [Sclerotinia sclerotiorum 1980]
gene1152	103	40	132	202	203	206	28.8983	11.5148	33.2847	57.3139	56.9698	59.0792	0.000205789	1.13029	up	[G]	Carbohydrate transport and metabolism	Cellular Component: integral component of membrane (GO:0016021);; Biological Process: carbohydrate catabolic process (GO:0016052);; Molecular Function: hydrolase activity, acting on carbon-nitrogen (but not peptide) bonds (GO:0016810);; Molecular Function: carbohydrate binding (GO:0030246);;	--	--	--	--	Polysaccharide deacetylase	--	S	Function unknown	hypothetical protein SS1G_01131 [Sclerotinia sclerotiorum 1980]
gene11161	8461	8773	7750	2416	2425	2403	4785.32	4867.84	4484.64	1359.34	1400.15	1407.68	1.98698e-31	-1.80945	down	[J]	Translation, ribosomal structure and biogenesis	Molecular Function: structural constituent of ribosome (GO:0003735);; Cellular Component: ribosome (GO:0005840);; Biological Process: translation (GO:0006412);; Molecular Function: 5S rRNA binding (GO:0008097);;	K02932|0|ssl:SS1G_10315|60S ribosomal protein L5; K02932 large subunit ribosomal protein L5e (A)	Ribosome (ko03010)	[J]	Translation, ribosomal structure and biogenesis	Ribosomal L18p/L5e family;; Ribosomal L18 C-terminal region	60S ribosomal protein L5 GN=rpl-5 OS=Neurospora crassa (strain ATCC 24698 / 74-OR23-1A / CBS 708.71 / DSM PE=3 SV=1	J	Translation, ribosomal structure and biogenesis	60S ribosomal protein L5 [Sclerotinia sclerotiorum 1980 UF-70]
gene5722	349	290	443	1647	1651	1666	105.207	86.6112	125.342	452.12	461.827	463.87	7.81333e-44	2.17554	up	--	--	Molecular Function: aminopeptidase activity (GO:0004177);; Molecular Function: cysteine-type endopeptidase activity (GO:0004197);; Biological Process: proteolysis (GO:0006508);;	K01372|0|ssl:SS1G_03526|hypothetical protein; K01372 bleomycin hydrolase [EC:3.4.22.40] (A)	--	[E]	Amino acid transport and metabolism	Peptidase C1-like family;; Papain family cysteine protease	Cysteine proteinase 1, mitochondrial (Precursor) GN=N1118 OS=Saccharomyces cerevisiae (strain ATCC 204508 / S288c) PE=1 SV=3	E	Amino acid transport and metabolism	hypothetical protein SS1G_03526 [Sclerotinia sclerotiorum 1980]
gene11211	70	89	82	252	266	270	14.8307	20.9736	19.7687	46.4648	50.0403	46.8012	8.82994e-15	1.68613	up	--	--	--	--	--	--	--	--	--	S	Function unknown	hypothetical protein SS1G_10392 [Sclerotinia sclerotiorum 1980]
gene7813	329	364	230	131	127	148	157.944	173.636	111.118	61.6963	60.5841	70.6739	7.70095e-05	-1.20865	down	[C]	Energy production and conversion	Biological Process: microtubule cytoskeleton organization (GO:0000226);; Cellular Component: nucleus (GO:0005634);; Cellular Component: cytoplasm (GO:0005737);; Biological Process: peptidyl-lysine modification to peptidyl-hypusine (GO:0008612);; Molecular Function: deoxyhypusine monooxygenase activity (GO:0019135);; Molecular Function: metal ion binding (GO:0046872);; Biological Process: oxidatio…	K06072|0|ssl:SS1G_08335|hypothetical protein; K06072 deoxyhypusine monooxygenase [EC:1.14.99.29] (A)	--	[R]	General function prediction only	HEAT repeats;; PBS lyase HEAT-like repeat;; HEAT repeat;; HEAT-like repeat	Deoxyhypusine hydroxylase {ECO:0000255|HAMAP-Rule:MF_03101} GN=lia1 OS=Aspergillus clavatus (strain ATCC 1007 / CBS 513.65 / DSM 816 / NCTC PE=3 SV=1	R	General function prediction only	hypothetical protein SS1G_08335 [Sclerotinia sclerotiorum 1980]
gene9299	43	48	50	219	228	228	6.35789	7.65656	7.44266	32.7502	34.1217	34.7096	1.99864e-20	2.23632	up	--	--	Molecular Function: sequence-specific DNA binding RNA polymerase II transcription factor activity (GO:0000981);; Cellular Component: nucleus (GO:0005634);; Biological Process: regulation of transcription from RNA polymerase II promoter (GO:0006357);; Molecular Function: zinc ion binding (GO:0008270);;	--	--	--	--	Fungal specific transcription factor domain;; Fungal Zn(2)-Cys(6) binuclear cluster domain	White-opaque regulator 1 GN=WOR2 OS=Candida albicans (strain SC5314 / ATCC MYA-2876) PE=1 SV=1	S	Function unknown	hypothetical protein SS1G_11862 [Sclerotinia sclerotiorum 1980]
gene3637	720	461	366	1146	1138	1104	43.136	27.713	21.9824	66.4941	66.1516	64.748	1.02682e-07	1.10699	up	--	--	--	--	--	--	--	--	--	--	--	predicted protein [Sclerotinia sclerotiorum 1980]
gene9004	5994	6600	5916	1658	1822	1690	9542.7	9998.53	9824.09	2518.45	2938.29	2785.16	5.01137e-34	-1.86337	down	[J]	Translation, ribosomal structure and biogenesis	Molecular Function: structural constituent of ribosome (GO:0003735);; Cellular Component: ribosome (GO:0005840);; Biological Process: translation (GO:0006412);;	K02900|5.66772e-103|ssl:SS1G_11139|60S ribosomal protein L28; K02900 large subunit ribosomal protein L27Ae (A)	Ribosome (ko03010)	[J]	Translation, ribosomal structure and biogenesis	Ribosomal protein L18e/L15	60S ribosomal protein L27a OS=Blumeria graminis f. sp. hordei (Barley powdery mildew) PE=2 SV=1	J	Translation, ribosomal structure and biogenesis	60S ribosomal protein L28 [Sclerotinia sclerotiorum 1980 UF-70]
gene1357	221	200	220	77	75	79	59.0439	56.2928	58.1286	20.1449	19.2224	20.2589	8.51853e-11	-1.49533	down	[GEPR]	Carbohydrate transport and metabolism;; Amino acid transport and metabolism;; Inorganic ion transport and metabolism;; General function prediction only	Cellular Component: integral component of membrane (GO:0016021);; Biological Process: transmembrane transport (GO:0055085);;	--	--	[R]	General function prediction only	Major Facilitator Superfamily;; Sugar (and other) transporter	Uncharacterized transporter C965.13 GN=SPCC965.13 OS=Schizosaccharomyces pombe (strain 972 / ATCC 24843) PE=3 SV=1	P	Inorganic ion transport and metabolism	hypothetical protein SS1G_12744 [Sclerotinia sclerotiorum 1980]
gene6410	0	0	0	11	11	9	0	0	0	2.23078	2.09313	1.7438	6.96447e-05	Inf	up	[G]	Carbohydrate transport and metabolism	Molecular Function: hydrolase activity, acting on carbon-nitrogen (but not peptide) bonds (GO:0016810);; Biological Process: xylan catabolic process (GO:0045493);;	--	--	--	--	Polysaccharide deacetylase	Chitin deacetylase (Precursor) OS=Amylomyces rouxii (Filamentous fungus) PE=1 SV=1	R	General function prediction only	hypothetical protein SS1G_04898 [Sclerotinia sclerotiorum 1980]
gene3684	52	100	218	308	329	324	8.88058	20.9397	51.4268	64.4587	68.6429	65.4193	0.000268433	1.35643	up	[GEPR]	Carbohydrate transport and metabolism;; Amino acid transport and metabolism;; Inorganic ion transport and metabolism;; General function prediction only	Cellular Component: integral component of membrane (GO:0016021);; Biological Process: transmembrane transport (GO:0055085);;	--	--	[R]	General function prediction only	Major Facilitator Superfamily	Uncharacterized transporter C794.04c GN=SPCC794.04c OS=Schizosaccharomyces pombe (strain 972 / ATCC 24843) PE=3 SV=1	R	General function prediction only	hypothetical protein SS1G_02623 [Sclerotinia sclerotiorum 1980]
gene5248	731	636	518	211	209	205	120.379	112.695	83.9732	33.4421	33.4734	32.9757	1.07294e-11	-1.61627	down	[G]	Carbohydrate transport and metabolism	Biological Process: polysaccharide catabolic process (GO:0000272);; Molecular Function: hydrolase activity, hydrolyzing O-glycosyl compounds (GO:0004553);;	--	--	--	--	Glycosyl hydrolase family 3 N terminal domain;; Glycosyl hydrolase family 3 C-terminal domain;; Fibronectin type III-like domain	Probable beta-glucosidase F (Precursor) GN=bglF OS=Neosartorya fumigata (strain CEA10 / CBS 144.89 / FGSC A1163) PE=3 SV=2	G	Carbohydrate transport and metabolism	hypothetical protein SS1G_07162 [Sclerotinia sclerotiorum 1980]
gene6154	700	948	1149	427	440	415	234.646	320.034	397.845	142.482	149.973	142.008	0.000208793	-1.14786	down	--	--	--	--	--	--	--	Protein of unknown function (DUF3129)	--	R	General function prediction only	hypothetical protein SS1G_11468 [Sclerotinia sclerotiorum 1980]
gene6938	12	0	0	181	195	198	5.16013	0	0	72.5217	79.1657	81.3183	2.15822e-50	5.55406	up	[M]	Cell wall/membrane/envelope biogenesis	--	--	--	--	--	Glycosyl transferase family 2;; Glycosyltransferase family 92	--	S	Function unknown	hypothetical protein SS1G_05576 [Sclerotinia sclerotiorum 1980]
gene4344	9	3	9	22	30	27	0.960504	2.14436	2.78099	5.62247	8.24954	6.98832	0.00847613	1.88936	up	--	--	--	--	--	--	--	--	--	R	General function prediction only	predicted protein [Botrytis cinerea B05.10]
gene2434	12	22	14	124	125	133	3.26327	5.84343	3.87468	31.0628	31.7215	34.1846	8.88099e-19	2.96892	up	[I]	Lipid transport and metabolism	Molecular Function: hydrolase activity (GO:0016787);;	--	--	[R]	General function prediction only	Carboxylesterase family	Lipase 1 (Precursor) GN=LIP1 OS=Candida rugosa (Yeast) PE=1 SV=3	T	Signal transduction mechanisms	hypothetical protein SS1G_00877 [Sclerotinia sclerotiorum 1980]
gene7157	160	100	184	435	447	450	27.7026	19.06	31.5161	72.6167	74.2914	74.395	2.15413e-17	1.56279	up	[T]	Signal transduction mechanisms	--	--	--	[T]	Signal transduction mechanisms	FHA domain	Vacuolar protein sorting-associated protein 64 GN=YD9346.10C OS=Saccharomyces cerevisiae (strain ATCC 204508 / S288c) PE=1 SV=1	R	General function prediction only	predicted protein [Sclerotinia sclerotiorum 1980]
gene9923	0	0	7	34	28	39	6.325e-07	3.00351e-29	2.58844	11.3698	9.61662	13.3697	5.62351e-07	3.83483	up	--	--	--	--	--	--	--	--	--	S	Function unknown	hypothetical protein SS1G_13732 [Sclerotinia sclerotiorum 1980]
gene2845	250	223	230	539	531	527	24.6013	19.5029	20.2524	49.7275	49.2456	49.1324	2.78679e-11	1.16066	up	--	--	--	--	--	--	--	--	--	S	Function unknown	hypothetical protein SS1G_00346 [Sclerotinia sclerotiorum 1980]
gene6297	1743	1625	1682	746	768	800	663.359	563.563	606	251.099	256.611	272.124	7.09434e-14	-1.14892	down	[O]	Posttranslational modification, protein turnover, chaperones	Molecular Function: ATPase activator activity (GO:0001671);; Biological Process: response to stress (GO:0006950);; Biological Process: positive regulation of ATPase activity (GO:0032781);; Molecular Function: chaperone binding (GO:0051087);;	--	--	[S]	Function unknown	Activator of Hsp90 ATPase, N-terminal;; Activator of Hsp90 ATPase homolog 1-like protein	Uncharacterized protein C1711.08 GN=SPBC1711.08 OS=Schizosaccharomyces pombe (strain 972 / ATCC 24843) PE=2 SV=1	S	Function unknown	hypothetical protein SS1G_11648 [Sclerotinia sclerotiorum 1980]
gene9198	900	900	882	404	420	398	229.835	232.446	226.671	100.951	105.926	100.298	5.96924e-13	-1.15722	down	[O]	Posttranslational modification, protein turnover, chaperones	Molecular Function: ATP binding (GO:0005524);; Cellular Component: cytoplasm (GO:0005737);; Biological Process: protein folding (GO:0006457);; Molecular Function: unfolded protein binding (GO:0051082);;	K09499|0|ssl:SS1G_11986|hypothetical protein; K09499 T-complex protein 1 subunit eta (A)	--	[O]	Posttranslational modification, protein turnover, chaperones	TCP-1/cpn60 chaperonin family	Probable T-complex protein 1 subunit eta GN=cct7 OS=Schizosaccharomyces pombe (strain 972 / ATCC 24843) PE=1 SV=1	O	Posttranslational modification, protein turnover, chaperones	conserved hypothetical protein [Sclerotinia sclerotiorum 1980]
gene1765	214	230	160	63	61	56	53.2964	54.9621	40.1833	15.4684	15.0646	13.8723	4.05292e-11	-1.77038	down	[R]	General function prediction only	Cellular Component: nucleus (GO:0005634);;	K14855|0|ssl:SS1G_04380|hypothetical protein; K14855 ribosome assembly protein 4 (A)	--	[S]	Function unknown	WD domain, G-beta repeat;; Eukaryotic translation initiation factor eIF2A;; Nucleoporin Nup120/160	Ribosome assembly protein 4 {ECO:0000250|UniProtKB:P25382} OS=Chaetomium thermophilum (strain DSM 1495 / CBS 144.50 / IMI 039719) PE=3 SV=2	R	General function prediction only	hypothetical protein SS1G_04380 [Sclerotinia sclerotiorum 1980]
gene5964	252	316	179	76	86	83	48.5367	60.3235	34.1086	14.3906	16.4446	15.9505	5.21166e-05	-1.63243	down	--	--	Cellular Component: mitochondrial outer membrane (GO:0005741);; Biological Process: metabolic process (GO:0008152);; Molecular Function: ligase activity (GO:0016874);;	--	--	[O]	Posttranslational modification, protein turnover, chaperones	ThiF family	tRNA threonylcarbamoyladenosine dehydratase 2 GN=TCD2 OS=Saccharomyces cerevisiae (strain ATCC 204508 / S288c) PE=1 SV=1	O	Posttranslational modification, protein turnover, chaperones	hypothetical protein SS1G_03215 [Sclerotinia sclerotiorum 1980]
gene135	309	293	460	887	897	865	58.849	53.2906	83.1345	167.254	168.263	162.683	9.12646e-16	1.29659	up	[GEPR]	Carbohydrate transport and metabolism;; Amino acid transport and metabolism;; Inorganic ion transport and metabolism;; General function prediction only	Molecular Function: transporter activity (GO:0005215);; Cellular Component: integral component of membrane (GO:0016021);; Biological Process: transmembrane transport (GO:0055085);;	--	--	[R]	General function prediction only	Major Facilitator Superfamily;; Sugar (and other) transporter	Uncharacterized transporter C1529.01 OS=Schizosaccharomyces pombe (strain 972 / ATCC 24843) PE=3 SV=2	R	General function prediction only	hypothetical protein SBOR_0544 [Sclerotinia borealis F-4157]
gene7361	66	44	48	139	132	141	8.01128	6.74549	5.39082	16.8661	15.2929	16.857	9.90256e-07	1.3595	up	[R]	General function prediction only	Molecular Function: DNA binding (GO:0003677);; Cellular Component: nucleus (GO:0005634);; Biological Process: transcription, DNA-templated (GO:0006351);; Molecular Function: zinc ion binding (GO:0008270);;	--	--	[R]	General function prediction only	Fungal specific transcription factor domain;; Zinc finger, C2H2 type;; C2H2-type zinc finger	Zinc finger protein zas1 GN=zas1 OS=Schizosaccharomyces pombe (strain 972 / ATCC 24843) PE=2 SV=1	K	Transcription	hypothetical protein SBOR_2111 [Sclerotinia borealis F-4157]
gene1242	1323	1216	957	510	529	502	384.646	355.974	302.018	145.73	155.84	146.645	8.7715e-09	-1.20553	down	--	--	Biological Process: formation of translation preinitiation complex (GO:0001731);; Molecular Function: translation initiation factor activity (GO:0003743);; Cellular Component: eukaryotic translation initiation factor 3 complex (GO:0005852);; Biological Process: regulation of translational initiation (GO:0006446);; Cellular Component: eukaryotic 43S preinitiation complex (GO:0016282);; Cellular Co…	K15030|0|ssl:SS1G_12891|hypothetical protein; K15030 translation initiation factor 3 subunit M (A)	--	[R]	General function prediction only	PCI domain	Eukaryotic translation initiation factor 3 subunit M {ECO:0000255|HAMAP-Rule:MF_03012} GN=NCU02813 OS=Neurospora crassa (strain ATCC 24698 / 74-OR23-1A / CBS 708.71 / DSM PE=3 SV=1	J	Translation, ribosomal structure and biogenesis	hypothetical protein SS1G_12891 [Sclerotinia sclerotiorum 1980]
gene9192	0	3	0	33	32	31	0	4.12222	0	12.5898	11.7824	11.64	2.27271e-08	4.97304	up	--	--	--	--	--	--	--	--	Uncharacterized protein C14C4.04 GN=SPAC14C4.04 OS=Schizosaccharomyces pombe (strain 972 / ATCC 24843) PE=4 SV=1	S	Function unknown	hypothetical protein SS1G_11995 [Sclerotinia sclerotiorum 1980]
gene7971	805	688	1071	1781	1823	1806	78.2587	64.7332	115.282	189.248	193.396	187.495	6.55567e-12	1.05503	up	--	--	--	--	--	--	--	--	--	S	Function unknown	predicted protein [Sclerotinia sclerotiorum 1980]
gene1350	27	11	31	65	58	63	13.8757	5.37266	16.3106	32.5388	30.2913	32.0583	0.00102946	1.40895	up	[H]	Coenzyme transport and metabolism	--	--	--	--	--	--	--	R	General function prediction only	predicted protein [Sclerotinia sclerotiorum 1980]
gene9789	23	29	16	255	251	249	6.06665	8.16761	5.51524	72.6647	73.0603	72.6431	8.16996e-40	3.44877	up	[E]	Amino acid transport and metabolism	Biological Process: amino acid transmembrane transport (GO:0003333);; Biological Process: metabolic process (GO:0008152);; Molecular Function: amino acid transmembrane transporter activity (GO:0015171);; Cellular Component: integral component of membrane (GO:0016021);; Molecular Function: transferase activity (GO:0016740);;	--	--	[E]	Amino acid transport and metabolism	Amino acid permease;; Amino acid permease	Choline transport protein GN=HNM1 OS=Saccharomyces cerevisiae (strain ATCC 204508 / S288c) PE=1 SV=1	E	Amino acid transport and metabolism	hypothetical protein SS1G_06830 [Sclerotinia sclerotiorum 1980]
gene8292	73	44	29	221	228	224	69.0407	41.735	27.3127	174.358	183.839	182.585	1.17601e-19	2.18031	up	--	--	Molecular Function: iron ion binding (GO:0005506);; Biological Process: oxygen transport (GO:0015671);; Molecular Function: oxygen binding (GO:0019825);; Molecular Function: heme binding (GO:0020037);;	--	--	--	--	Protoglobin	--	S	Function unknown	hypothetical protein SS1G_08081 [Sclerotinia sclerotiorum 1980]
Sclerotinia_newGene_520	46	74	50	15	12	13	127.014	204.046	147.025	39.2716	34.8195	36.8288	1.0497e-05	-2.1109	down	--	--	--	--	--	--	--	--	--	--	--	predicted protein [Sclerotinia sclerotiorum 1980]
gene9496	307	395	431	790	832	783	48.4778	53.4786	66.1492	137.756	143.914	135.28	7.51293e-11	1.0632	up	--	--	--	--	--	--	--	Protein of unknown function (DUF1688)	Uracil catabolism protein 4 GN=URC4 OS=Lachancea kluyveri (Yeast) PE=3 SV=1	S	Function unknown	hypothetical protein BcDW1_6448 [Botrytis cinerea BcDW1]
gene4414	140	189	138	339	364	345	46.2514	71.1996	42.3441	112.572	123.662	109.119	3.39782e-09	1.14259	up	[R]	General function prediction only	--	--	--	--	--	DJ-1/PfpI family;; N-terminal domain of DJ-1_PfpI family	Uncharacterized protein C5H10.02c GN=SPAC5H10.02c OS=Schizosaccharomyces pombe (strain 972 / ATCC 24843) PE=3 SV=1	S	Function unknown	hypothetical protein SS1G_06318 [Sclerotinia sclerotiorum 1980]
gene2136	1295	1179	584	105	117	111	5627.22	3424.41	1867.42	293.382	444.761	433.773	2.24348e-06	-3.22353	down	--	--	--	--	--	--	--	--	--	--	--	predicted protein [Sclerotinia sclerotiorum 1980]
gene6481	205	177	220	99	101	90	111.238	88.9997	111.49	50.0311	52.7207	43.1388	3.11676e-06	-1.07652	down	--	--	--	--	--	--	--	Mitochondrial ribosomal protein subunit L20	54S ribosomal protein L20, mitochondrial (Precursor) GN=MRPL20 OS=Saccharomyces cerevisiae (strain ATCC 204508 / S288c) PE=1 SV=2	J	Translation, ribosomal structure and biogenesis	hypothetical protein SS1G_04992 [Sclerotinia sclerotiorum 1980]
gene5478	6	12	0	70	48	62	0.968362	1.79037	0.0601898	10.1938	7.04036	9.07387	5.16383e-10	3.2956	up	[R]	General function prediction only	Molecular Function: aminopeptidase activity (GO:0004177);; Biological Process: proteolysis (GO:0006508);; Molecular Function: metallopeptidase activity (GO:0008237);; Cellular Component: integral component of membrane (GO:0016021);;	--	--	[OR]	Posttranslational modification, protein turnover, chaperones;; General function prediction only	Peptidase family M28	Vacuolar membrane protease {ECO:0000250|UniProtKB:P38244} GN=SS1G_12596 OS=Sclerotinia sclerotiorum (strain ATCC 18683 / 1980 / Ss-1) PE=3 SV=1	O	Posttranslational modification, protein turnover, chaperones	hypothetical protein SS1G_12596 [Sclerotinia sclerotiorum 1980]
gene4310	883	952	859	108	106	102	519.861	621.843	531.155	56.9289	64.4424	59.4728	6.11655e-70	-3.115	down	--	--	--	--	--	--	--	--	--	--	--	predicted protein [Sclerotinia sclerotiorum 1980]
gene4312	1	0	0	189	188	192	1.85882	0	0	169.126	171.532	176.251	3.33051e-61	9.12642	up	[O]	Posttranslational modification, protein turnover, chaperones	--	--	--	[O]	Posttranslational modification, protein turnover, chaperones	Glutathione S-transferase, N-terminal domain;; Glutathione S-transferase, N-terminal domain;; Glutathione S-transferase, N-terminal domain	Glutathione S-transferase 1 GN=gst1 OS=Schizosaccharomyces pombe (strain 972 / ATCC 24843) PE=2 SV=1	O	Posttranslational modification, protein turnover, chaperones	hypothetical protein SS1G_12248 [Sclerotinia sclerotiorum 1980]
gene7864	390	369	196	90	83	85	77.9361	71.4439	39.9293	17.5936	15.2464	16.5457	0.000222411	-1.91243	down	--	--	--	K14840|0|ssl:SS1G_08391|60S ribosome subunit biogenesis protein NOP53; K14840 nucleolar protein 53 (A)	--	[R]	General function prediction only	Nop53 (60S ribosomal biogenesis)	Uncharacterized protein C22F8.09 GN=SPAC22F8.09 OS=Schizosaccharomyces pombe (strain 972 / ATCC 24843) PE=1 SV=1	R	General function prediction only	60S ribosome subunit biogenesis protein NOP53 [Sclerotinia sclerotiorum 1980 UF-70]
gene6811	408	416	344	163	168	177	126.39	126.763	108.468	49.7207	51.7774	54.7977	6.0107e-11	-1.22456	down	--	--	Biological Process: intracellular protein transport (GO:0006886);; Molecular Function: transferase activity (GO:0016740);;	--	--	[O]	Posttranslational modification, protein turnover, chaperones	GDP dissociation inhibitor	Rab proteins geranylgeranyltransferase component A GN=MRS6 OS=Saccharomyces cerevisiae (strain ATCC 204508 / S288c) PE=1 SV=2	O	Posttranslational modification, protein turnover, chaperones	hypothetical protein SS1G_05415 [Sclerotinia sclerotiorum 1980]
gene10769	88	78	53	24	19	30	47.459	56.5514	43.2904	15.6105	12.5178	18.6889	4.09043e-05	-1.60851	down	--	--	--	--	--	--	--	--	--	--	--	predicted protein [Sclerotinia sclerotiorum 1980]
gene3270	421	405	419	997	991	946	51.4677	49.9755	51.3248	117.214	116.588	111.536	2.71876e-14	1.21367	up	[L]	Replication, recombination and repair	Molecular Function: RNA binding (GO:0003723);; Molecular Function: RNA-directed DNA polymerase activity (GO:0003964);; Biological Process: RNA-dependent DNA replication (GO:0006278);; Biological Process: DNA integration (GO:0015074);;	--	--	[R]	General function prediction only	Reverse transcriptase (RNA-dependent DNA polymerase);; Integrase core domain;; His(2)-Cys(2) zinc finger	Transposon Tf2-6 polyprotein GN=Tf2-6 OS=Schizosaccharomyces pombe (strain 972 / ATCC 24843) PE=3 SV=1	R	General function prediction only	hypothetical protein SS1G_03380 [Sclerotinia sclerotiorum 1980]
gene8967	106	96	109	228	212	247	9.86353	9.0406	10.0989	20.8976	19.3525	22.5332	4.13071e-07	1.12066	up	[V]	Defense mechanisms	Molecular Function: ATP binding (GO:0005524);; Biological Process: ATP catabolic process (GO:0006200);; Cellular Component: integral component of membrane (GO:0016021);; Molecular Function: ATPase activity, coupled to transmembrane movement of substances (GO:0042626);; Biological Process: transmembrane transport (GO:0055085);;	--	--	[Q]	Secondary metabolites biosynthesis, transport and catabolism	ABC transporter;; ABC transporter transmembrane region;; RecF/RecN/SMC N terminal domain;; AAA domain;; Type II/IV secretion system protein;; AAA-like domain;; AAA ATPase domain;; Protein of unknown function, DUF258;; Domain of unknown function DUF87;; FtsK/SpoIIIE family;; 50S ribosome-binding GTPase	ATP-dependent bile acid permease GN=YBT1 OS=Saccharomyces cerevisiae (strain ATCC 204508 / S288c) PE=1 SV=2	V	Defense mechanisms	hypothetical protein SBOR_1739 [Sclerotinia borealis F-4157]
gene4917	1142	922	1149	3352	3333	3330	322.726	277.58	332.751	949.717	958.672	959.435	4.89682e-27	1.61739	up	[C]	Energy production and conversion	Molecular Function: UDP-N-acetylmuramate dehydrogenase activity (GO:0008762);; Molecular Function: flavin adenine dinucleotide binding (GO:0050660);; Biological Process: oxidation-reduction process (GO:0055114);;	--	--	--	--	FAD binding domain	--	R	General function prediction only	hypothetical protein SS1G_05674 [Sclerotinia sclerotiorum 1980]
gene1754	5	11	9	1	1	0	4.47587	9.00655	8.1222	1.14896	0.949479	0.632378	0.00396762	-3.66798	down	[DR]	Cell cycle control, cell division, chromosome partitioning;; General function prediction only	--	--	--	[DR]	Cell cycle control, cell division, chromosome partitioning;; General function prediction only	Mnd1 family	Meiotic coiled-coil protein 7 GN=mcp7 OS=Schizosaccharomyces pombe (strain 972 / ATCC 24843) PE=1 SV=1	D	Cell cycle control, cell division, chromosome partitioning	hypothetical protein SS1G_04399 [Sclerotinia sclerotiorum 1980]
gene4673	12	14	26	56	61	61	1.14167	1.34644	2.89096	5.60726	6.03123	6.22083	0.000116812	1.75387	up	--	--	Molecular Function: NAD+ ADP-ribosyltransferase activity (GO:0003950);; Molecular Function: acid-amino acid ligase activity (GO:0016881);;	K10582|0|ssl:SS1G_05994|hypothetical protein; K10582 ubiquitin-conjugating enzyme E2 Q [EC:6.3.2.19] (A)	Ubiquitin mediated proteolysis (ko04120)	[O]	Posttranslational modification, protein turnover, chaperones	Poly(ADP-ribose) polymerase catalytic domain;; Ubiquitin-conjugating enzyme	--	S	Function unknown	hypothetical protein SBOR_5956 [Sclerotinia borealis F-4157]
gene3974	140	107	264	366	375	367	62.2051	34.7583	107.4	155.006	158.342	156.224	0.000162603	1.09536	up	[G]	Carbohydrate transport and metabolism	--	--	--	[TZ]	Signal transduction mechanisms;; Cytoskeleton	Class II Aldolase and Adducin N-terminal domain	Meiotically up-regulated gene 14 protein GN=mug14 OS=Schizosaccharomyces pombe (strain 972 / ATCC 24843) PE=1 SV=1	TZ	Signal transduction mechanisms;; Cytoskeleton	hypothetical protein SS1G_03006 [Sclerotinia sclerotiorum 1980]
gene8020	144	141	157	74	73	70	82.6591	79.5787	91.4145	41.5119	42.3214	41.055	6.52216e-05	-1.04922	down	[R]	General function prediction only	Molecular Function: nucleotide binding (GO:0000166);; Biological Process: mRNA splicing, via spliceosome (GO:0000398);; Molecular Function: snRNA binding (GO:0017069);; Cellular Component: ribonucleoprotein complex (GO:0030529);;	--	--	[A]	RNA processing and modification	RNA recognition motif. (a.k.a. RRM, RBD, or RNP domain);; RNA recognition motif (a.k.a. RRM, RBD, or RNP domain);; RNA recognition motif. (a.k.a. RRM, RBD, or RNP domain)	U1 small nuclear ribonucleoprotein usp102 OS=Schizosaccharomyces pombe (strain 972 / ATCC 24843) PE=1 SV=1	A	RNA processing and modification	hypothetical protein SS1G_08579 [Sclerotinia sclerotiorum 1980]
gene974	122	107	94	60	46	58	30.6558	27.4014	24.3806	14.6616	11.5218	14.5553	0.000979348	-1.00107	down	[QR]	Secondary metabolites biosynthesis, transport and catabolism;; General function prediction only	Molecular Function: methyltransferase activity (GO:0008168);; Biological Process: methylation (GO:0032259);;	K14850|0|ssl:SS1G_01351|hypothetical protein; K14850 ribosomal RNA-processing protein 8 [EC:2.1.1.287] (A)	--	[A]	RNA processing and modification	Hypothetical methyltransferase;; Methyltransferase domain	25S rRNA (adenine(645)-N(1))-methyltransferase GN=rrp8 OS=Schizosaccharomyces pombe (strain 972 / ATCC 24843) PE=3 SV=1	A	RNA processing and modification	hypothetical protein SS1G_01351 [Sclerotinia sclerotiorum 1980]
gene1438	138	107	164	52	64	49	24.1486	18.2229	28.4495	8.56145	10.5037	8.09993	3.40821e-06	-1.33224	down	--	--	--	--	--	--	--	--	--	S	Function unknown	hypothetical protein SBOR_1361 [Sclerotinia borealis F-4157]
gene10886	176	212	472	668	642	661	229.121	272.101	632.01	808.323	809.675	840.383	0.000322825	1.17564	up	--	--	--	--	--	--	--	--	--	R	General function prediction only	hypothetical protein SS1G_09232 [Sclerotinia sclerotiorum 1980]
gene4915	123	56	100	239	222	232	55.5076	33.3468	60.9356	127.375	121.076	127.493	6.58787e-09	1.28996	up	[M]	Cell wall/membrane/envelope biogenesis	Molecular Function: oxidoreductase activity (GO:0016491);; Biological Process: oxidation-reduction process (GO:0055114);;	--	--	[Q]	Secondary metabolites biosynthesis, transport and catabolism	short chain dehydrogenase;; KR domain;; NAD dependent epimerase/dehydratase family	3-ketodihydrosphingosine reductase TSC10 GN=TSC10 OS=Kluyveromyces lactis (strain ATCC 8585 / CBS 2359 / DSM 70799 / NBRC PE=3 SV=1	Q	Secondary metabolites biosynthesis, transport and catabolism	hypothetical protein SS1G_05676 [Sclerotinia sclerotiorum 1980]
gene7808	5	14	12	45	41	37	1.88337	5.20059	4.35966	15.5133	14.6701	13.3627	0.00065431	1.96559	up	[G]	Carbohydrate transport and metabolism	Cellular Component: integral component of membrane (GO:0016021);; Biological Process: transmembrane transport (GO:0055085);;	K02429|0|ssl:SS1G_08328|hypothetical protein; K02429 MFS transporter, FHS family, L-fucose permease (A)	--	--	--	Major Facilitator Superfamily	--	R	General function prediction only	hypothetical protein SS1G_08328 [Sclerotinia sclerotiorum 1980]
gene1448	319	334	341	94	106	92	308.145	287.469	230.805	83.6966	104.68	88.3619	8.57207e-19	-1.79039	down	--	--	--	K17434|3.13874e-62|bfu:BC1G_11824|mitochondrial 54S ribosomal protein YmL44; K17434 large subunit ribosomal protein L53 (A)	--	--	--	39S ribosomal protein L53/MRP-L53	54S ribosomal protein L44, mitochondrial GN=MRPL44 OS=Ashbya gossypii (strain ATCC 10895 / CBS 109.51 / FGSC 9923 / NRRL PE=3 SV=1	J	Translation, ribosomal structure and biogenesis	mitochondrial 54S ribosomal protein YmL44 [Botrytis cinerea B05.10]
gene10938	3	0	7	27	23	30	2.71036	0	5.54189	19.4713	17.4663	22.6293	0.000138352	2.98104	up	--	--	--	--	--	--	--	--	--	--	--	hypothetical protein SS1G_09166 [Sclerotinia sclerotiorum 1980]
gene7896	711	524	438	1163	1189	1128	144.932	104.017	89.0619	229.009	235.167	223.924	5.54544e-11	1.03288	up	[E]	Amino acid transport and metabolism	Biological Process: alcohol metabolic process (GO:0006066);; Molecular Function: choline dehydrogenase activity (GO:0008812);; Molecular Function: flavin adenine dinucleotide binding (GO:0050660);; Biological Process: oxidation-reduction process (GO:0055114);;	--	--	[R]	General function prediction only	GMC oxidoreductase;; GMC oxidoreductase;; FAD binding domain	Pyranose dehydrogenase 3 {ECO:0000303|PubMed:18097667} (Precursor) OS=Leucoagaricus meleagris (Western flat-topped agaric) PE=2 SV=1	R	General function prediction only	hypothetical protein SS1G_08435 [Sclerotinia sclerotiorum 1980]
Sclerotinia_newGene_649	138	167	99	34	38	41	59.1571	64.5218	47.9041	15.5475	17.7198	18.4478	1.47547e-06	-1.86198	down	--	--	Molecular Function: RNA binding (GO:0003723);; Molecular Function: RNA-directed DNA polymerase activity (GO:0003964);; Molecular Function: RNA-DNA hybrid ribonuclease activity (GO:0004523);; Biological Process: RNA-dependent DNA replication (GO:0006278);;	--	--	--	--	--	--	S	Function unknown	hypothetical protein SS1G_12865 [Sclerotinia sclerotiorum 1980]
gene6621	82	37	80	161	161	161	7.06185	5.39126	7.30474	14.2272	15.9635	15.6196	1.01705e-06	1.25701	up	--	--	Molecular Function: sequence-specific DNA binding RNA polymerase II transcription factor activity (GO:0000981);; Cellular Component: nucleus (GO:0005634);; Biological Process: regulation of transcription from RNA polymerase II promoter (GO:0006357);; Molecular Function: zinc ion binding (GO:0008270);;	--	--	--	--	Fungal Zn(2)-Cys(6) binuclear cluster domain	Uncharacterized transcriptional regulatory protein TBS1 GN=TBS1 OS=Saccharomyces cerevisiae (strain ATCC 204508 / S288c) PE=1 SV=1	K	Transcription	hypothetical protein SS1G_05175 [Sclerotinia sclerotiorum 1980]
gene1782	526	520	288	143	137	127	103.922	101.737	56.5166	27.7313	26.6393	24.6818	0.000141311	-1.73695	down	[J]	Translation, ribosomal structure and biogenesis	Cellular Component: nucleoplasm (GO:0005654);; Cellular Component: nucleolus (GO:0005730);; Biological Process: rRNA processing (GO:0006364);;	K14843|0|ssl:SS1G_04356|pescadillo; K14843 pescadillo (A)	--	[A]	RNA processing and modification	Pescadillo N-terminus;; BRCA1 C Terminus (BRCT) domain	Pescadillo homolog {ECO:0000255|HAMAP-Rule:MF_03028} GN=nop7 OS=Sclerotinia sclerotiorum (strain ATCC 18683 / 1980 / Ss-1) PE=3 SV=1	J	Translation, ribosomal structure and biogenesis	pescadillo [Sclerotinia sclerotiorum 1980]
gene4085	66	44	82	130	132	152	29.009	19.2015	35.8663	54.3086	55.8449	64.4384	7.0821e-05	1.08658	up	--	--	Molecular Function: oxidoreductase activity, acting on single donors with incorporation of molecular oxygen, incorporation of two atoms of oxygen (GO:0016702);; Biological Process: oxidation-reduction process (GO:0055114);;	--	--	--	--	Taurine catabolism dioxygenase TauD, TfdA family	--	I	Lipid transport and metabolism	hypothetical protein SS1G_14259 [Sclerotinia sclerotiorum 1980]
gene1423	1989	1958	1488	770	768	775	298.602	294.007	222.443	114.956	115.097	116.402	5.11507e-10	-1.25616	down	[R]	General function prediction only	Molecular Function: nucleotide binding (GO:0000166);; Biological Process: formation of translation preinitiation complex (GO:0001731);; Molecular Function: translation initiation factor activity (GO:0003743);; Cellular Component: eukaryotic translation initiation factor 3 complex (GO:0005852);; Biological Process: regulation of translational initiation (GO:0006446);; Cellular Component: eukaryoti…	K03253|0|ssl:SS1G_04820|hypothetical protein; K03253 translation initiation factor 3 subunit B (A)	RNA transport (ko03013)	[J]	Translation, ribosomal structure and biogenesis	Eukaryotic translation initiation factor eIF2A;; RNA recognition motif. (a.k.a. RRM, RBD, or RNP domain);; RNA recognition motif. (a.k.a. RRM, RBD, or RNP domain)	Eukaryotic translation initiation factor 3 subunit B {ECO:0000255|HAMAP-Rule:MF_03001} GN=prt1 OS=Sclerotinia sclerotiorum (strain ATCC 18683 / 1980 / Ss-1) PE=3 SV=1	J	Translation, ribosomal structure and biogenesis	hypothetical protein SS1G_04820 [Sclerotinia sclerotiorum 1980]
gene7714	30	48	92	131	126	119	38.0158	59.1719	117.274	155.973	154.912	150.277	0.00112221	1.12414	up	[KR]	Transcription;; General function prediction only	Molecular Function: N-acetyltransferase activity (GO:0008080);;	--	--	[E]	Amino acid transport and metabolism	Acetyltransferase (GNAT) family;; FR47-like protein	N-acetyltransferase ats1 GN=ats1 OS=Schizosaccharomyces pombe (strain 972 / ATCC 24843) PE=2 SV=1	K	Transcription	N-acetyltransferase ats1 [Sclerotinia borealis F-4157]
gene7599	257	215	164	72	57	75	34.0039	28.5268	21.8122	9.34934	7.39581	9.84328	2.85422e-07	-1.66398	down	[R]	General function prediction only	--	--	--	[R]	General function prediction only	TPR repeat;; Tetratricopeptide repeat;; Tetratricopeptide repeat	TPR repeat-containing protein C19B12.01 OS=Schizosaccharomyces pombe (strain 972 / ATCC 24843) PE=3 SV=2	R	General function prediction only	hypothetical protein SS1G_03689 [Sclerotinia sclerotiorum 1980]
gene2036	7	0	0	47	46	50	3.15773	2.85829e-06	0.00049803	19.6929	20.0264	22.0148	1.76149e-10	4.3267	up	[EM]	Amino acid transport and metabolism;; Cell wall/membrane/envelope biogenesis	Biological Process: metabolic process (GO:0008152);; Molecular Function: lyase activity (GO:0016829);;	--	--	--	--	Dihydrodipicolinate synthetase family	Probable 4-hydroxy-2-oxoglutarate aldolase, mitochondrial GN=AN1503 OS=Emericella nidulans (strain FGSC A4 / ATCC 38163 / CBS 112.46 / NRRL PE=1 SV=1	S	Function unknown	similar to dihydrodipicolinate synthetase family protein [Botrytis cinerea T4]
gene7134	1232	1008	826	468	477	478	428.134	345.871	282.499	156.738	159.269	162.263	1.11367e-05	-1.13109	down	[R]	General function prediction only	Biological Process: formation of translation preinitiation complex (GO:0001731);; Molecular Function: translation initiation factor activity (GO:0003743);; Cellular Component: eukaryotic translation initiation factor 3 complex (GO:0005852);; Biological Process: regulation of translational initiation (GO:0006446);; Cellular Component: eukaryotic 43S preinitiation complex (GO:0016282);; Cellular Co…	K03249|0|ssl:SS1G_10816|hypothetical protein; K03249 translation initiation factor 3 subunit F (A)	RNA transport (ko03013)	[J]	Translation, ribosomal structure and biogenesis	JAB1/Mov34/MPN/PAD-1 ubiquitin protease;; Maintenance of mitochondrial structure and function	Eukaryotic translation initiation factor 3 subunit F {ECO:0000255|HAMAP-Rule:MF_03005} GN=SNOG_04858 OS=Phaeosphaeria nodorum (strain SN15 / ATCC MYA-4574 / FGSC 10173) PE=3 SV=1	J	Translation, ribosomal structure and biogenesis	hypothetical protein SS1G_10816 [Sclerotinia sclerotiorum 1980]
gene608	340	565	1108	1360	1382	1407	95.7329	105.511	329.851	397.811	407.797	417.13	0.0063938	1.0225	up	[E]	Amino acid transport and metabolism	Cellular Component: extracellular region (GO:0005576);; Biological Process: D-gluconate metabolic process (GO:0019521);; Molecular Function: glucose oxidase activity (GO:0046562);;	--	--	[R]	General function prediction only	GMC oxidoreductase;; GMC oxidoreductase;; FAD binding domain	Pyranose dehydrogenase 1 {ECO:0000303|PubMed:18097667} (Precursor) OS=Leucoagaricus meleagris (Western flat-topped agaric) PE=1 SV=1	R	General function prediction only	choline dehydrogenase [Sclerotinia borealis F-4157]
gene6993	36	26	24	197	207	209	10.4254	7.65774	13.0139	65.7997	75.5346	72.6801	3.76815e-26	2.80993	up	--	--	--	--	--	--	--	--	--	S	Function unknown	hypothetical protein SS1G_14167 [Sclerotinia sclerotiorum 1980]
gene9544	41	48	33	221	205	207	14.5295	10.3151	14.2348	78.4085	59.8541	57.1463	6.02185e-21	2.35162	up	--	--	Molecular Function: UDP-N-acetylmuramate dehydrogenase activity (GO:0008762);; Molecular Function: flavin adenine dinucleotide binding (GO:0050660);; Biological Process: oxidation-reduction process (GO:0055114);;	--	--	--	--	Berberine and berberine like	--	R	General function prediction only	hypothetical protein SS1G_06519 [Sclerotinia sclerotiorum 1980]
gene3878	471	446	554	97	98	91	90.7932	75.8299	101.86	18.1888	17.5233	15.6323	1.30217e-36	-2.38539	down	[R]	General function prediction only	Molecular Function: nucleotide binding (GO:0000166);; Molecular Function: nucleic acid binding (GO:0003676);;	--	--	[R]	General function prediction only	RNA recognition motif. (a.k.a. RRM, RBD, or RNP domain);; RNA recognition motif (a.k.a. RRM, RBD, or RNP domain);; RNA recognition motif. (a.k.a. RRM, RBD, or RNP domain)	--	R	General function prediction only	glycine-rich RNA-binding protein [Sclerotinia sclerotiorum 1980]
gene9521	1441	1350	1270	659	662	672	549.75	507.189	487.524	244.274	248.473	251.502	1.59575e-11	-1.05014	down	[J]	Translation, ribosomal structure and biogenesis	Molecular Function: GTP binding (GO:0005525);; Cellular Component: mitochondrion (GO:0005739);; Biological Process: ATP catabolic process (GO:0006200);; Molecular Function: ATPase activity (GO:0016887);;	K06942|0|ssl:SS1G_06490|hypothetical protein; K06942 (A)	--	[R]	General function prediction only	Protein of unknown function (DUF933);; 50S ribosome-binding GTPase	Obg-like ATPase 1 {ECO:0000255|HAMAP-Rule:MF_03167} GN=YBR025C OS=Saccharomyces cerevisiae (strain ATCC 204508 / S288c) PE=1 SV=1	R	General function prediction only	conserved hypothetical protein [Sclerotinia sclerotiorum 1980]
gene9332	1082	1109	681	255	260	270	218.751	214.767	133.84	51.0863	53.5462	55.6573	4.50957e-07	-1.8953	down	[J]	Translation, ribosomal structure and biogenesis	--	K14564|0|ssl:SS1G_11824|hypothetical protein; K14564 nucleolar protein 56 (A)	Ribosome biogenesis in eukaryotes (ko03008)	[AJ]	RNA processing and modification;; Translation, ribosomal structure and biogenesis	Putative snoRNA binding domain;; NOSIC (NUC001) domain;; NOP5NT (NUC127) domain	Nucleolar protein 56 GN=nop56 OS=Schizosaccharomyces pombe (strain 972 / ATCC 24843) PE=3 SV=1	A	RNA processing and modification	hypothetical protein SS1G_11824 [Sclerotinia sclerotiorum 1980]
gene3888	55	55	106	275	287	277	25.0779	27.8315	60.5355	163.2	182.337	168.878	4.10066e-19	1.93613	up	--	--	Biological Process: transport (GO:0006810);; Cellular Component: integral component of membrane (GO:0016021);;	K15102|0|bfu:BC1G_05712|hypothetical protein; K15102 solute carrier family 25 (mitochondrial phosphate transporter), member 3 (A)	--	[C]	Energy production and conversion	Mitochondrial carrier protein	Mitochondrial phosphate carrier protein 2 GN=PIC2 OS=Saccharomyces cerevisiae (strain ATCC 204508 / S288c) PE=1 SV=1	R	General function prediction only	putative fad binding domain protein [Botrytis cinerea BcDW1]
gene2537	619	617	429	88	90	82	114.335	114.818	80.0806	16.1893	16.5423	15.2945	1.45066e-16	-2.70284	down	--	--	Molecular Function: sequence-specific DNA binding RNA polymerase II transcription factor activity (GO:0000981);; Molecular Function: DNA binding (GO:0003677);; Cellular Component: nucleus (GO:0005634);; Biological Process: regulation of transcription from RNA polymerase II promoter (GO:0006357);; Molecular Function: zinc ion binding (GO:0008270);;	--	--	--	--	Fungal specific transcription factor domain;; Fungal Zn(2)-Cys(6) binuclear cluster domain	Uncharacterized transcriptional regulatory protein C417.09c GN=SPCC417.09c OS=Schizosaccharomyces pombe (strain 972 / ATCC 24843) PE=3 SV=1	S	Function unknown	hypothetical protein SS1G_00732 [Sclerotinia sclerotiorum 1980]
gene1268	106	63	104	216	231	239	34.2009	20.8602	34.2814	67.2008	72.6363	76.2881	4.9334e-09	1.30682	up	--	--	--	--	--	--	--	--	--	--	--	predicted protein [Sclerotinia sclerotiorum 1980]
[truncated: 777 more rows]

## Sheet: 24hpi vs mock
Table S9	The annotation and enrichment of all different expression genes in S. sclerotiorum at 6-, 24- and 48-hpi comparing to mock.
[truncated: 1,202 more rows]

[truncated: 1 more sheets: 48hpi vs mock]
